# Supplementary material for: A network-based framework for shape analysis enables accurate characterization of leaf epidermal cells
Source: Nat Commun. 2021 Jan 19;12:458. doi: 10.1038/s41467-020-20730-y (PMC7815848; doi:10.1038/s41467-020-20730-y)
Supplement: Supplementary file 4 — Source Data [file 41467_2020_20730_MOESM4_ESM.zip]

Archive with 439 entries (366 files):
- SourceData/
- SourceData/FigureS5_FourierAnalysis/
- SourceData/FigureS5_FourierAnalysis/FigS5_distanceMatrices.xlsx
- __MACOSX/
- __MACOSX/SourceData/
- __MACOSX/SourceData/FigureS5_FourierAnalysis/
- __MACOSX/SourceData/FigureS5_FourierAnalysis/._FigS5_distanceMatrices.xlsx
- SourceData/FigureS20_ShapeMutantsNodeNumbers/
- SourceData/FigureS20_ShapeMutantsNodeNumbers/FigS20_MutantsNodesPerContour.xlsx
- __MACOSX/SourceData/FigureS20_ShapeMutantsNodeNumbers/
- __MACOSX/SourceData/FigureS20_ShapeMutantsNodeNumbers/._FigS20_MutantsNodesPerContour.xlsx
- SourceData/Figure7_ShapeMutants/
- SourceData/Figure7_ShapeMutants/.DS_Store
- __MACOSX/SourceData/Figure7_ShapeMutants/
- __MACOSX/SourceData/Figure7_ShapeMutants/._.DS_Store
- SourceData/Figure7_ShapeMutants/Images/
- SourceData/Figure7_ShapeMutants/Images/RIC1-OX/
- SourceData/Figure7_ShapeMutants/Images/RIC1-OX/.DS_Store
- __MACOSX/SourceData/Figure7_ShapeMutants/Images/
- __MACOSX/SourceData/Figure7_ShapeMutants/Images/RIC1-OX/
- __MACOSX/SourceData/Figure7_ShapeMutants/Images/RIC1-OX/._.DS_Store
- SourceData/Figure7_ShapeMutants/Images/RIC1-OX/RIC1-OX_S4.tif
- __MACOSX/SourceData/Figure7_ShapeMutants/Images/RIC1-OX/._RIC1-OX_S4.tif
- SourceData/Figure7_ShapeMutants/Images/RIC1-OX/RIC1-OX_S5.tif
- __MACOSX/SourceData/Figure7_ShapeMutants/Images/RIC1-OX/._RIC1-OX_S5.tif
- SourceData/Figure7_ShapeMutants/Images/RIC1-OX/RIC1-OX_S6.tif
- __MACOSX/SourceData/Figure7_ShapeMutants/Images/RIC1-OX/._RIC1-OX_S6.tif
- SourceData/Figure7_ShapeMutants/Images/RIC1-OX/RIC1-OX_S2.tif
- __MACOSX/SourceData/Figure7_ShapeMutants/Images/RIC1-OX/._RIC1-OX_S2.tif
- SourceData/Figure7_ShapeMutants/Images/RIC1-OX/RIC1-OX_S3.tif
- __MACOSX/SourceData/Figure7_ShapeMutants/Images/RIC1-OX/._RIC1-OX_S3.tif
- SourceData/Figure7_ShapeMutants/Images/RIC1-OX/RIC1-OX_S1.tif
- __MACOSX/SourceData/Figure7_ShapeMutants/Images/RIC1-OX/._RIC1-OX_S1.tif
- SourceData/Figure7_ShapeMutants/Images/.DS_Store
- __MACOSX/SourceData/Figure7_ShapeMutants/Images/._.DS_Store
- SourceData/Figure7_ShapeMutants/Images/dek1-4/
- SourceData/Figure7_ShapeMutants/Images/dek1-4/.DS_Store
- __MACOSX/SourceData/Figure7_ShapeMutants/Images/dek1-4/
- __MACOSX/SourceData/Figure7_ShapeMutants/Images/dek1-4/._.DS_Store
- SourceData/Figure7_ShapeMutants/Images/dek1-4/dek1-4_S5.tif
- __MACOSX/SourceData/Figure7_ShapeMutants/Images/dek1-4/._dek1-4_S5.tif
- SourceData/Figure7_ShapeMutants/Images/dek1-4/dek1-4_S4.tif
- __MACOSX/SourceData/Figure7_ShapeMutants/Images/dek1-4/._dek1-4_S4.tif
- SourceData/Figure7_ShapeMutants/Images/dek1-4/dek1-4_S6.tif
- __MACOSX/SourceData/Figure7_ShapeMutants/Images/dek1-4/._dek1-4_S6.tif
- SourceData/Figure7_ShapeMutants/Images/dek1-4/dek1-4_S7.tif
- __MACOSX/SourceData/Figure7_ShapeMutants/Images/dek1-4/._dek1-4_S7.tif
- SourceData/Figure7_ShapeMutants/Images/dek1-4/dek1-4_S3.tif
- __MACOSX/SourceData/Figure7_ShapeMutants/Images/dek1-4/._dek1-4_S3.tif
- SourceData/Figure7_ShapeMutants/Images/dek1-4/dek1-4_S2.tif
- __MACOSX/SourceData/Figure7_ShapeMutants/Images/dek1-4/._dek1-4_S2.tif
- SourceData/Figure7_ShapeMutants/Images/dek1-4/dek1-4_S1.tif
- __MACOSX/SourceData/Figure7_ShapeMutants/Images/dek1-4/._dek1-4_S1.tif
- SourceData/Figure7_ShapeMutants/Images/ric1-1/
- SourceData/Figure7_ShapeMutants/Images/ric1-1/.DS_Store
- __MACOSX/SourceData/Figure7_ShapeMutants/Images/ric1-1/
- __MACOSX/SourceData/Figure7_ShapeMutants/Images/ric1-1/._.DS_Store
- SourceData/Figure7_ShapeMutants/Images/ric1-1/ric1-1_S2.tif
- __MACOSX/SourceData/Figure7_ShapeMutants/Images/ric1-1/._ric1-1_S2.tif
- SourceData/Figure7_ShapeMutants/Images/ric1-1/ric1-1_S3.tif
- __MACOSX/SourceData/Figure7_ShapeMutants/Images/ric1-1/._ric1-1_S3.tif
- SourceData/Figure7_ShapeMutants/Images/ric1-1/ric1-1_S1.tif
- __MACOSX/SourceData/Figure7_ShapeMutants/Images/ric1-1/._ric1-1_S1.tif
- SourceData/Figure7_ShapeMutants/Images/ric1-1/ric1-1_S4.tif
- __MACOSX/SourceData/Figure7_ShapeMutants/Images/ric1-1/._ric1-1_S4.tif
- SourceData/Figure7_ShapeMutants/Images/ric1-1/ric1-1_S5.tif
- __MACOSX/SourceData/Figure7_ShapeMutants/Images/ric1-1/._ric1-1_S5.tif
- SourceData/Figure7_ShapeMutants/Images/ric1-1/ric1-1_S6.tif
- __MACOSX/SourceData/Figure7_ShapeMutants/Images/ric1-1/._ric1-1_S6.tif
- SourceData/Figure7_ShapeMutants/Images/CA-ROP2/
- SourceData/Figure7_ShapeMutants/Images/CA-ROP2/.DS_Store
- __MACOSX/SourceData/Figure7_ShapeMutants/Images/CA-ROP2/
- __MACOSX/SourceData/Figure7_ShapeMutants/Images/CA-ROP2/._.DS_Store
- SourceData/Figure7_ShapeMutants/Images/CA-ROP2/CA-ROP2_S4.tif
- __MACOSX/SourceData/Figure7_ShapeMutants/Images/CA-ROP2/._CA-ROP2_S4.tif
- SourceData/Figure7_ShapeMutants/Images/CA-ROP2/CA-ROP2_S5.tif
- __MACOSX/SourceData/Figure7_ShapeMutants/Images/CA-ROP2/._CA-ROP2_S5.tif
- SourceData/Figure7_ShapeMutants/Images/CA-ROP2/CA-ROP2_S6.tif
- __MACOSX/SourceData/Figure7_ShapeMutants/Images/CA-ROP2/._CA-ROP2_S6.tif
- SourceData/Figure7_ShapeMutants/Images/CA-ROP2/CA-ROP2_S2.tif
- __MACOSX/SourceData/Figure7_ShapeMutants/Images/CA-ROP2/._CA-ROP2_S2.tif
- SourceData/Figure7_ShapeMutants/Images/CA-ROP2/CA-ROP2_S3.tif
- __MACOSX/SourceData/Figure7_ShapeMutants/Images/CA-ROP2/._CA-ROP2_S3.tif
- SourceData/Figure7_ShapeMutants/Images/CA-ROP2/CA-ROP2_S1.tif
- __MACOSX/SourceData/Figure7_ShapeMutants/Images/CA-ROP2/._CA-ROP2_S1.tif
- SourceData/Figure7_ShapeMutants/Images/spr2-2/
- SourceData/Figure7_ShapeMutants/Images/spr2-2/.DS_Store
- __MACOSX/SourceData/Figure7_ShapeMutants/Images/spr2-2/
- __MACOSX/SourceData/Figure7_ShapeMutants/Images/spr2-2/._.DS_Store
- SourceData/Figure7_ShapeMutants/Images/spr2-2/spr2-2_S6.tif
- __MACOSX/SourceData/Figure7_ShapeMutants/Images/spr2-2/._spr2-2_S6.tif
- SourceData/Figure7_ShapeMutants/Images/spr2-2/spr2-2_S5.tif
- __MACOSX/SourceData/Figure7_ShapeMutants/Images/spr2-2/._spr2-2_S5.tif
- SourceData/Figure7_ShapeMutants/Images/spr2-2/spr2-2_S4.tif
- __MACOSX/SourceData/Figure7_ShapeMutants/Images/spr2-2/._spr2-2_S4.tif
- SourceData/Figure7_ShapeMutants/Images/spr2-2/spr2-2_S1.tif
- __MACOSX/SourceData/Figure7_ShapeMutants/Images/spr2-2/._spr2-2_S1.tif
- SourceData/Figure7_ShapeMutants/Images/spr2-2/spr2-2_S3.tif
- __MACOSX/SourceData/Figure7_ShapeMutants/Images/spr2-2/._spr2-2_S3.tif
- SourceData/Figure7_ShapeMutants/Images/spr2-2/spr2-2_S2.tif
- __MACOSX/SourceData/Figure7_ShapeMutants/Images/spr2-2/._spr2-2_S2.tif
- SourceData/Figure7_ShapeMutants/Images/Col-0/
- SourceData/Figure7_ShapeMutants/Images/Col-0/.DS_Store
- __MACOSX/SourceData/Figure7_ShapeMutants/Images/Col-0/
- __MACOSX/SourceData/Figure7_ShapeMutants/Images/Col-0/._.DS_Store
- SourceData/Figure7_ShapeMutants/Images/Col-0/Col-0_S4.tif
- __MACOSX/SourceData/Figure7_ShapeMutants/Images/Col-0/._Col-0_S4.tif
- SourceData/Figure7_ShapeMutants/Images/Col-0/Col-0_S5.tif
- __MACOSX/SourceData/Figure7_ShapeMutants/Images/Col-0/._Col-0_S5.tif
- SourceData/Figure7_ShapeMutants/Images/Col-0/Col-0_S6.tif
- __MACOSX/SourceData/Figure7_ShapeMutants/Images/Col-0/._Col-0_S6.tif
- SourceData/Figure7_ShapeMutants/Images/Col-0/Col-0_S2.tif
- __MACOSX/SourceData/Figure7_ShapeMutants/Images/Col-0/._Col-0_S2.tif
- SourceData/Figure7_ShapeMutants/Images/Col-0/Col-0_S3.tif
- __MACOSX/SourceData/Figure7_ShapeMutants/Images/Col-0/._Col-0_S3.tif
- SourceData/Figure7_ShapeMutants/Images/Col-0/Col-0_S1.tif
- __MACOSX/SourceData/Figure7_ShapeMutants/Images/Col-0/._Col-0_S1.tif
- SourceData/Figure7_ShapeMutants/Images/rop4-1/
- SourceData/Figure7_ShapeMutants/Images/rop4-1/.DS_Store
- __MACOSX/SourceData/Figure7_ShapeMutants/Images/rop4-1/
- __MACOSX/SourceData/Figure7_ShapeMutants/Images/rop4-1/._.DS_Store
- SourceData/Figure7_ShapeMutants/Images/rop4-1/rop4-1_S5.tif
- __MACOSX/SourceData/Figure7_ShapeMutants/Images/rop4-1/._rop4-1_S5.tif
- SourceData/Figure7_ShapeMutants/Images/rop4-1/rop4-1_S4.tif
- __MACOSX/SourceData/Figure7_ShapeMutants/Images/rop4-1/._rop4-1_S4.tif
- SourceData/Figure7_ShapeMutants/Images/rop4-1/rop4-1_S6.tif
- __MACOSX/SourceData/Figure7_ShapeMutants/Images/rop4-1/._rop4-1_S6.tif
- SourceData/Figure7_ShapeMutants/Images/rop4-1/rop4-1_S3.tif
- __MACOSX/SourceData/Figure7_ShapeMutants/Images/rop4-1/._rop4-1_S3.tif
- SourceData/Figure7_ShapeMutants/Images/rop4-1/rop4-1_S2.tif
- __MACOSX/SourceData/Figure7_ShapeMutants/Images/rop4-1/._rop4-1_S2.tif
- SourceData/Figure7_ShapeMutants/Images/rop4-1/rop4-1_S1.tif
- __MACOSX/SourceData/Figure7_ShapeMutants/Images/rop4-1/._rop4-1_S1.tif
- SourceData/Figure7_ShapeMutants/Images/DN-ROP2/
- SourceData/Figure7_ShapeMutants/Images/DN-ROP2/.DS_Store
- __MACOSX/SourceData/Figure7_ShapeMutants/Images/DN-ROP2/
- __MACOSX/SourceData/Figure7_ShapeMutants/Images/DN-ROP2/._.DS_Store
- SourceData/Figure7_ShapeMutants/Images/DN-ROP2/DN-ROP2_S4.tif
- __MACOSX/SourceData/Figure7_ShapeMutants/Images/DN-ROP2/._DN-ROP2_S4.tif
- SourceData/Figure7_ShapeMutants/Images/DN-ROP2/DN-ROP2_S1.tif
- __MACOSX/SourceData/Figure7_ShapeMutants/Images/DN-ROP2/._DN-ROP2_S1.tif
- SourceData/Figure7_ShapeMutants/Images/DN-ROP2/DN-ROP2_S3.tif
- __MACOSX/SourceData/Figure7_ShapeMutants/Images/DN-ROP2/._DN-ROP2_S3.tif
- SourceData/Figure7_ShapeMutants/Images/DN-ROP2/DN-ROP2_S2.tif
- __MACOSX/SourceData/Figure7_ShapeMutants/Images/DN-ROP2/._DN-ROP2_S2.tif
- SourceData/Figure7_ShapeMutants/Images/lue1/
- SourceData/Figure7_ShapeMutants/Images/lue1/.DS_Store
- __MACOSX/SourceData/Figure7_ShapeMutants/Images/lue1/
- __MACOSX/SourceData/Figure7_ShapeMutants/Images/lue1/._.DS_Store
- SourceData/Figure7_ShapeMutants/Images/lue1/lue1_S1.tif
- __MACOSX/SourceData/Figure7_ShapeMutants/Images/lue1/._lue1_S1.tif
- SourceData/Figure7_ShapeMutants/Images/lue1/lue1_S3.tif
- __MACOSX/SourceData/Figure7_ShapeMutants/Images/lue1/._lue1_S3.tif
- SourceData/Figure7_ShapeMutants/Images/lue1/lue1_S2.tif
- __MACOSX/SourceData/Figure7_ShapeMutants/Images/lue1/._lue1_S2.tif
- SourceData/Figure7_ShapeMutants/Images/lue1/lue1_S6.tif
- __MACOSX/SourceData/Figure7_ShapeMutants/Images/lue1/._lue1_S6.tif
- SourceData/Figure7_ShapeMutants/Images/lue1/lue1_S5.tif
- __MACOSX/SourceData/Figure7_ShapeMutants/Images/lue1/._lue1_S5.tif
- SourceData/Figure7_ShapeMutants/Images/lue1/lue1_S4.tif
- __MACOSX/SourceData/Figure7_ShapeMutants/Images/lue1/._lue1_S4.tif
- SourceData/Figure7_ShapeMutants/Images/clasp-1/
- SourceData/Figure7_ShapeMutants/Images/clasp-1/.DS_Store
- __MACOSX/SourceData/Figure7_ShapeMutants/Images/clasp-1/
- __MACOSX/SourceData/Figure7_ShapeMutants/Images/clasp-1/._.DS_Store
- SourceData/Figure7_ShapeMutants/Images/clasp-1/clasp-1_S2.tif
- __MACOSX/SourceData/Figure7_ShapeMutants/Images/clasp-1/._clasp-1_S2.tif
- SourceData/Figure7_ShapeMutants/Images/clasp-1/clasp-1_S3.tif
- __MACOSX/SourceData/Figure7_ShapeMutants/Images/clasp-1/._clasp-1_S3.tif
- SourceData/Figure7_ShapeMutants/Images/clasp-1/clasp-1_S1.tif
- __MACOSX/SourceData/Figure7_ShapeMutants/Images/clasp-1/._clasp-1_S1.tif
- SourceData/Figure7_ShapeMutants/Images/clasp-1/clasp-1_S4.tif
- __MACOSX/SourceData/Figure7_ShapeMutants/Images/clasp-1/._clasp-1_S4.tif
- SourceData/Figure7_ShapeMutants/Images/clasp-1/clasp-1_S5.tif
- __MACOSX/SourceData/Figure7_ShapeMutants/Images/clasp-1/._clasp-1_S5.tif
- SourceData/Figure7_ShapeMutants/Images/clasp-1/clasp-1_S6.tif
- __MACOSX/SourceData/Figure7_ShapeMutants/Images/clasp-1/._clasp-1_S6.tif
- SourceData/Figure7_ShapeMutants/Images/Ws/
- SourceData/Figure7_ShapeMutants/Images/Ws/.DS_Store
- __MACOSX/SourceData/Figure7_ShapeMutants/Images/Ws/
- __MACOSX/SourceData/Figure7_ShapeMutants/Images/Ws/._.DS_Store
- SourceData/Figure7_ShapeMutants/Images/Ws/Ws_S6.tif
- __MACOSX/SourceData/Figure7_ShapeMutants/Images/Ws/._Ws_S6.tif
- SourceData/Figure7_ShapeMutants/Images/Ws/Ws_S4.tif
- __MACOSX/SourceData/Figure7_ShapeMutants/Images/Ws/._Ws_S4.tif
- SourceData/Figure7_ShapeMutants/Images/Ws/Ws_S5.tif
- __MACOSX/SourceData/Figure7_ShapeMutants/Images/Ws/._Ws_S5.tif
- SourceData/Figure7_ShapeMutants/Images/Ws/Ws_S1.tif
- __MACOSX/SourceData/Figure7_ShapeMutants/Images/Ws/._Ws_S1.tif
- SourceData/Figure7_ShapeMutants/Images/Ws/Ws_S2.tif
- __MACOSX/SourceData/Figure7_ShapeMutants/Images/Ws/._Ws_S2.tif
- SourceData/Figure7_ShapeMutants/Images/Ws/Ws_S3.tif
- __MACOSX/SourceData/Figure7_ShapeMutants/Images/Ws/._Ws_S3.tif
- SourceData/Figure7_ShapeMutants/Fig7_visibilityGraphsGenotypes.gpickle
- SourceData/Figure7_ShapeMutants/Fig7_detectedLobes.xlsx
- __MACOSX/SourceData/Figure7_ShapeMutants/._Fig7_detectedLobes.xlsx
- SourceData/Figure7_ShapeMutants/Fig7_distanceMatrix.xlsx
- __MACOSX/SourceData/Figure7_ShapeMutants/._Fig7_distanceMatrix.xlsx
- SourceData/.DS_Store
- __MACOSX/SourceData/._.DS_Store
- SourceData/FigureS11_Centralities/
- SourceData/FigureS11_Centralities/FigS11_centralities.xlsx
- __MACOSX/SourceData/FigureS11_Centralities/
- __MACOSX/SourceData/FigureS11_Centralities/._FigS11_centralities.xlsx
- SourceData/FigureS3_UnweightedVisGraphs/
- SourceData/FigureS3_UnweightedVisGraphs/FigS3_distanceMatrices.xlsx
- __MACOSX/SourceData/FigureS3_UnweightedVisGraphs/
- __MACOSX/SourceData/FigureS3_UnweightedVisGraphs/._FigS3_distanceMatrices.xlsx
- SourceData/FigureS17_OptimalDistance/
- SourceData/FigureS17_OptimalDistance/.DS_Store
- __MACOSX/SourceData/FigureS17_OptimalDistance/
- __MACOSX/SourceData/FigureS17_OptimalDistance/._.DS_Store
- SourceData/FigureS17_OptimalDistance/FigS17_RMSE.xlsx
- __MACOSX/SourceData/FigureS17_OptimalDistance/._FigS17_RMSE.xlsx
- SourceData/Figure1_VisibilityGraphs/
- SourceData/Figure1_VisibilityGraphs/Fig1_adjacencyMatrix.xlsx
- __MACOSX/SourceData/Figure1_VisibilityGraphs/
- __MACOSX/SourceData/Figure1_VisibilityGraphs/._Fig1_adjacencyMatrix.xlsx
- SourceData/Figure1_VisibilityGraphs/Fig1_visibilityGraph.gpickle
- SourceData/Figure1_VisibilityGraphs/Fig1_cellBinary.png
- SourceData/FigureS2_RotationalDistance/
- SourceData/FigureS2_RotationalDistance/FigS2_distanceMatrices.xlsx
- __MACOSX/SourceData/FigureS2_RotationalDistance/
- __MACOSX/SourceData/FigureS2_RotationalDistance/._FigS2_distanceMatrices.xlsx
- SourceData/FigureS12_GraVisOutput/
- SourceData/FigureS12_GraVisOutput/ShapeResultsTable.csv
- __MACOSX/SourceData/FigureS12_GraVisOutput/
- __MACOSX/SourceData/FigureS12_GraVisOutput/._ShapeResultsTable.csv
- SourceData/FigureS12_GraVisOutput/LobeParameters.csv
- __MACOSX/SourceData/FigureS12_GraVisOutput/._LobeParameters.csv
- SourceData/FigureS12_GraVisOutput/WT_96h-GFP.tif
- __MACOSX/SourceData/FigureS12_GraVisOutput/._WT_96h-GFP.tif
- SourceData/FigureS12_GraVisOutput/Cell41_detectedFeatures.png
- __MACOSX/SourceData/FigureS12_GraVisOutput/._Cell41_detectedFeatures.png
- SourceData/FigureS6_S7_NodeDensity/
- SourceData/FigureS6_S7_NodeDensity/FigS6_visGraphs_19nodes.gpickle
- SourceData/FigureS6_S7_NodeDensity/FigS6_visGraphs_18nodes.gpickle
- SourceData/FigureS6_S7_NodeDensity/FigS7_BHI_clusters.xlsx
- __MACOSX/SourceData/FigureS6_S7_NodeDensity/
- __MACOSX/SourceData/FigureS6_S7_NodeDensity/._FigS7_BHI_clusters.xlsx
- SourceData/FigureS6_S7_NodeDensity/FigS6_visGraphs_12nodes.gpickle
- SourceData/FigureS6_S7_NodeDensity/FigS6_visGraphs_15nodes.gpickle
- SourceData/FigureS6_S7_NodeDensity/FigS6_visGraphs_14nodes.gpickle
- SourceData/FigureS6_S7_NodeDensity/FigS6_visGraphs_13nodes.gpickle
- SourceData/FigureS6_S7_NodeDensity/FigS6_visGraphs_20nodes.gpickle
- SourceData/FigureS6_S7_NodeDensity/FigS6_visGraphs_16nodes.gpickle
- SourceData/FigureS6_S7_NodeDensity/FigS6_visGraphs_17nodes.gpickle
- SourceData/FigureS6_S7_NodeDensity/FigS6_distanceMatrices.xlsx
- __MACOSX/SourceData/FigureS6_S7_NodeDensity/._FigS6_distanceMatrices.xlsx
- SourceData/Figure6_S13_S15_S19_LobeDetection/
- SourceData/Figure6_S13_S15_S19_LobeDetection/.DS_Store
- __MACOSX/SourceData/Figure6_S13_S15_S19_LobeDetection/
- __MACOSX/SourceData/Figure6_S13_S15_S19_LobeDetection/._.DS_Store
- SourceData/Figure6_S13_S15_S19_LobeDetection/oryzalin_GoldStandard/
- SourceData/Figure6_S13_S15_S19_LobeDetection/oryzalin_GoldStandard/Cell16.jpg
- __MACOSX/SourceData/Figure6_S13_S15_S19_LobeDetection/oryzalin_GoldStandard/
- __MACOSX/SourceData/Figure6_S13_S15_S19_LobeDetection/oryzalin_GoldStandard/._Cell16.jpg
- SourceData/Figure6_S13_S15_S19_LobeDetection/oryzalin_GoldStandard/Cell1.jpg
- __MACOSX/SourceData/Figure6_S13_S15_S19_LobeDetection/oryzalin_GoldStandard/._Cell1.jpg
- SourceData/Figure6_S13_S15_S19_LobeDetection/oryzalin_GoldStandard/Cell29.jpg
- __MACOSX/SourceData/Figure6_S13_S15_S19_LobeDetection/oryzalin_GoldStandard/._Cell29.jpg
- SourceData/Figure6_S13_S15_S19_LobeDetection/oryzalin_GoldStandard/Cell11.jpg
- __MACOSX/SourceData/Figure6_S13_S15_S19_LobeDetection/oryzalin_GoldStandard/._Cell11.jpg
- SourceData/Figure6_S13_S15_S19_LobeDetection/oryzalin_GoldStandard/.DS_Store
- __MACOSX/SourceData/Figure6_S13_S15_S19_LobeDetection/oryzalin_GoldStandard/._.DS_Store
- SourceData/Figure6_S13_S15_S19_LobeDetection/oryzalin_GoldStandard/Cell7.jpg
- __MACOSX/SourceData/Figure6_S13_S15_S19_LobeDetection/oryzalin_GoldStandard/._Cell7.jpg
- SourceData/Figure6_S13_S15_S19_LobeDetection/oryzalin_GoldStandard/Cell13.jpg
- __MACOSX/SourceData/Figure6_S13_S15_S19_LobeDetection/oryzalin_GoldStandard/._Cell13.jpg
- SourceData/Figure6_S13_S15_S19_LobeDetection/oryzalin_GoldStandard/Cell8.jpg
- __MACOSX/SourceData/Figure6_S13_S15_S19_LobeDetection/oryzalin_GoldStandard/._Cell8.jpg
- SourceData/Figure6_S13_S15_S19_LobeDetection/oryzalin_GoldStandard/Cell19.jpg
- __MACOSX/SourceData/Figure6_S13_S15_S19_LobeDetection/oryzalin_GoldStandard/._Cell19.jpg
- SourceData/Figure6_S13_S15_S19_LobeDetection/oryzalin_GoldStandard/Cell25.jpg
- __MACOSX/SourceData/Figure6_S13_S15_S19_LobeDetection/oryzalin_GoldStandard/._Cell25.jpg
- SourceData/Figure6_S13_S15_S19_LobeDetection/oryzalin_GoldStandard/Cell27.jpg
- __MACOSX/SourceData/Figure6_S13_S15_S19_LobeDetection/oryzalin_GoldStandard/._Cell27.jpg
- SourceData/Figure6_S13_S15_S19_LobeDetection/clasp-1_GoldStandard/
- SourceData/Figure6_S13_S15_S19_LobeDetection/clasp-1_GoldStandard/Cell17.jpg
- __MACOSX/SourceData/Figure6_S13_S15_S19_LobeDetection/clasp-1_GoldStandard/
- __MACOSX/SourceData/Figure6_S13_S15_S19_LobeDetection/clasp-1_GoldStandard/._Cell17.jpg
- SourceData/Figure6_S13_S15_S19_LobeDetection/clasp-1_GoldStandard/Cell2.jpg
- __MACOSX/SourceData/Figure6_S13_S15_S19_LobeDetection/clasp-1_GoldStandard/._Cell2.jpg
- SourceData/Figure6_S13_S15_S19_LobeDetection/clasp-1_GoldStandard/Cell3.jpg
- __MACOSX/SourceData/Figure6_S13_S15_S19_LobeDetection/clasp-1_GoldStandard/._Cell3.jpg
- SourceData/Figure6_S13_S15_S19_LobeDetection/clasp-1_GoldStandard/Cell28.jpg
- __MACOSX/SourceData/Figure6_S13_S15_S19_LobeDetection/clasp-1_GoldStandard/._Cell28.jpg
- SourceData/Figure6_S13_S15_S19_LobeDetection/clasp-1_GoldStandard/.DS_Store
- __MACOSX/SourceData/Figure6_S13_S15_S19_LobeDetection/clasp-1_GoldStandard/._.DS_Store
- SourceData/Figure6_S13_S15_S19_LobeDetection/clasp-1_GoldStandard/Cell12.jpg
- __MACOSX/SourceData/Figure6_S13_S15_S19_LobeDetection/clasp-1_GoldStandard/._Cell12.jpg
- SourceData/Figure6_S13_S15_S19_LobeDetection/clasp-1_GoldStandard/Cell6.jpg
- __MACOSX/SourceData/Figure6_S13_S15_S19_LobeDetection/clasp-1_GoldStandard/._Cell6.jpg
- SourceData/Figure6_S13_S15_S19_LobeDetection/clasp-1_GoldStandard/Cell23.jpg
- __MACOSX/SourceData/Figure6_S13_S15_S19_LobeDetection/clasp-1_GoldStandard/._Cell23.jpg
- SourceData/Figure6_S13_S15_S19_LobeDetection/clasp-1_GoldStandard/Cell24.jpg
- __MACOSX/SourceData/Figure6_S13_S15_S19_LobeDetection/clasp-1_GoldStandard/._Cell24.jpg
- SourceData/Figure6_S13_S15_S19_LobeDetection/clasp-1_GoldStandard/Cell18.jpg
- __MACOSX/SourceData/Figure6_S13_S15_S19_LobeDetection/clasp-1_GoldStandard/._Cell18.jpg
- SourceData/Figure6_S13_S15_S19_LobeDetection/clasp-1_GoldStandard/Cell26.jpg
[truncated: 139 more entries]
