# Supplementary material for: A network-based framework for shape analysis enables accurate characterization of leaf epidermal cells
Source: Nat Commun. 2021 Jan 19;12:458. doi: 10.1038/s41467-020-20730-y (PMC7815848; doi:10.1038/s41467-020-20730-y)
Supplement: Supplementary file 4 — Source Data [file 41467_2020_20730_MOESM4_ESM.zip › SourceData/FigureS5_FourierAnalysis/FigS5_distanceMatrices.xlsx]

## Sheet: FTeuclideanEqual#Nodes
Shape	Triangular (rectangular) small	Triangular (equilateral) small	Triangular (obtuse) small	Triangular (rectangular) large	Triangular (equilateral) large	Triangular (obtuse) large	Rectangular (square) small	Rectangular (rectangle) small	Rectangular (trapeze) small	Rectangular (rhombus) small	Rectangular (square) large	Rectangular (rectangle) large	Rectangular (trapeze) large	Rectangular (rhombus) large	Circular (circle) small	Circular (ellipse) small	Circular (rotated ellipse) small	Circular (circle) large	Circular (ellipse) large	Circular (rotated ellipse) large
Triangular (rectangular) small	0	25.7099	54.7449	267.524	249.359	354.154	13.1529	14.2127	62.6498	17.72	408.011	527.077	443.162	408.099	47.8539	82.1523	46.3897	625.003	696.001	1296.99
Triangular (equilateral) small	25.7099	0	79.0569	290.644	273.732	378.442	38.833	39	88.2836	43.4166	433.094	552.204	468.038	433.26	73.5459	107.564	72.0069	650.049	721.034	1321.55
Triangular (obtuse) small	54.7449	79.0569	0	212.96	194.743	299.506	42.45	46.6154	19.6977	39.5601	354.203	473.342	389.012	354.457	19.3132	31.305	17	571.106	642.078	1242.51
Triangular (rectangular) large	267.524	290.644	212.96	0	38.8973	95.0789	255.409	259.201	210.685	252.335	162.049	276.538	189.974	164.584	224.84	190.547	224.849	370.742	440.672	1034.3
Triangular (equilateral) large	249.359	273.732	194.743	38.8973	0	104.809	236.662	239.57	189.264	233.071	162.607	281.187	195.502	163.783	204.025	168.87	204.519	378.038	448.813	1047.84
Triangular (obtuse) large	354.154	378.442	299.506	95.0789	104.809	0	341.47	344.362	293.946	337.877	70	181.463	94.921	73.7564	308.754	273.562	309.291	276.062	346.318	943.274
Rectangular (square) small	13.1529	38.833	42.45	255.409	236.662	341.47	0	7.28011	49.4975	5	395.001	514.048	430.228	395.062	34.7131	69.0652	33.2415	612	683.001	1284.16
Rectangular (rectangle) small	14.2127	39	46.6154	259.201	239.57	344.362	7.28011	0	51	7.2111	397.045	516	432.51	397	36	71.1126	35.1283	614.04	685.047	1286.66
Rectangular (trapeze) small	62.6498	88.2836	19.6977	210.685	189.264	293.946	49.4975	51	0	45.1774	346.052	465	381.578	346	15	20.3961	16.2788	563.044	634.05	1235.81
Rectangular (rhombus) small	17.72	43.4166	39.5601	252.335	233.071	337.877	5	7.2111	45.1774	0	391.005	510.016	426.339	391.02	30.2655	65	29.0172	608.007	679.012	1280.38
Rectangular (square) large	408.011	433.094	354.203	162.049	162.607	70	395.001	397.045	346.052	391.005	0	119.151	38.0789	6	361.05	326.006	362.012	217.002	288.007	890.661
Rectangular (rectangle) large	527.077	552.204	473.342	276.538	281.187	181.463	514.048	516	465	510.016	119.151	0	86.5852	119	480	445.018	481.009	98.2497	169.189	773.109
Rectangular (trapeze) large	443.162	468.038	389.012	189.974	195.502	94.921	430.228	432.51	381.578	426.339	38.0789	86.5852	0	40.8167	396.556	361.4	397.408	182.538	253.334	854.387
Rectangular (rhombus) large	408.099	433.26	354.457	164.584	163.783	73.7564	395.062	397	346	391.02	6	119	40.8167	0	361	326.025	362.012	217.113	288.111	891.294
Circular (circle) small	47.8539	73.5459	19.3132	224.84	204.025	308.754	34.7131	36	15	30.2655	361.05	480	396.556	361	0	35.2278	3.16228	578.042	649.049	1250.77
Circular (ellipse) small	82.1523	107.564	31.305	190.547	168.87	273.562	69.0652	71.1126	20.3961	65	326.006	445.018	361.4	326.025	35.2278	0	36.0139	543.008	614.013	1215.56
Circular (rotated ellipse) small	46.3897	72.0069	17	224.849	204.519	309.291	33.2415	35.1283	16.2788	29.0172	362.012	481.009	397.408	362.012	3.16228	36.0139	0	579.014	650.019	1251.54
Circular (circle) large	625.003	650.049	571.106	370.742	378.038	276.062	612	614.04	563.044	608.007	217.002	98.2497	182.538	217.113	578.042	543.008	579.014	0	71.007	675.027
Circular (ellipse) large	696.001	721.034	642.078	440.672	448.813	346.318	683.001	685.047	634.05	679.012	288.007	169.189	253.334	288.111	649.049	614.013	650.019	71.007	0	604.587
Circular (rotated ellipse) large	1296.99	1321.55	1242.51	1034.3	1047.84	943.274	1284.16	1286.66	1235.81	1280.38	890.661	773.109	854.387	891.294	1250.77	1215.56	1251.54	675.027	604.587	0

## Sheet: FTeuclideanReduced#Nodes
Shape	Triangular (rectangular) small	Triangular (equilateral) small	Triangular (obtuse) small	Triangular (rectangular) large	Triangular (equilateral) large	Triangular (obtuse) large	Rectangular (square) small	Rectangular (rectangle) small	Rectangular (trapeze) small	Rectangular (rhombus) small	Rectangular (square) large	Rectangular (rectangle) large	Rectangular (trapeze) large	Rectangular (rhombus) large	Circular (circle) small	Circular (ellipse) small	Circular (rotated ellipse) small	Circular (circle) large	Circular (ellipse) large	Circular (rotated ellipse) large
Triangular (rectangular) small	0	7.07107	14.1421	188.247	190.518	234.559	0	18.4391	13	2.23607	294.333	378.001	329	301.374	49.0408	67.082	51.6236	315.919	289.116	651.264
Triangular (equilateral) small	7.07107	0	21.2132	232.459	222.036	277.849	7	28.0713	19.9249	8.24621	350.001	441.01	384.001	358.022	69.6348	94.1913	69.0072	408.104	369.92	784.78
Triangular (obtuse) small	14.1421	21.2132	0	174.771	176.921	220.912	8.06226	4.47214	3.60555	7.61577	280.457	364.012	315.006	287.503	36.6742	53.8516	38.3275	303.383	276.702	637.731
Triangular (rectangular) large	188.247	232.459	174.771	0	25.4558	83.6002	161.276	204.922	177.291	160.639	148.216	323.988	209.69	163.441	230.054	176.309	179.611	482.421	634.237	1368.45
Triangular (equilateral) large	190.518	222.036	176.921	25.4558	0	62.7694	174.003	194.648	179.36	173.026	139.176	326.879	208.087	153.734	247.032	176.102	180.801	406.341	513.008	1065.23
Triangular (obtuse) large	234.559	277.849	220.912	83.6002	62.7694	0	201.159	250.32	223.305	200.25	54.4518	231.387	109.659	77.666	303.145	240.707	247.73	401.897	555.828	1342.92
Rectangular (square) small	0	7	8.06226	161.276	174.003	201.159	0	17.0294	8.06226	2.23607	258.002	319.014	281.044	267.007	35.8469	52.6308	47.0106	239.136	228.405	529.215
Rectangular (rectangle) small	18.4391	28.0713	4.47214	204.922	194.648	250.32	17.0294	0	6.08276	16.2788	322.002	413.03	356.013	330.055	43.4626	66.4831	41.1096	381.797	343.751	757.06
Rectangular (trapeze) small	13	19.9249	3.60555	177.291	179.36	223.305	8.06226	6.08276	0	7.07107	282.639	366.049	317.039	289.691	39.8246	56.6127	41.1096	306.297	279.659	640.178
Rectangular (rhombus) small	2.23607	8.24621	7.61577	160.639	173.026	200.25	2.23607	16.2788	7.07107	0	257.018	318.002	280.087	266.03	36.0555	52.2015	46.9574	238.883	228.232	528.742
Rectangular (square) large	294.333	350.001	280.457	148.216	139.176	54.4518	258.002	322.002	282.639	257.018	0	165.677	70.2638	17	386.157	321.139	322.744	375.161	518.426	1448.39
Rectangular (rectangle) large	378.001	441.01	364.012	323.988	326.879	231.387	319.014	413.03	366.049	318.002	165.677	0	97.0052	149.325	573.328	481.234	469.273	217.368	358.675	1317.09
Rectangular (trapeze) large	329	384.001	315.006	209.69	208.087	109.659	281.044	356.013	317.039	280.087	70.2638	97.0052	0	55.2268	455.11	389.082	373.591	311.52	454.07	1413.48
Rectangular (rhombus) large	301.374	358.022	287.503	163.441	153.734	77.666	267.007	330.055	289.691	266.03	17	149.325	55.2268	0	400.451	333.174	330.22	358.169	501.44	1431.43
Circular (circle) small	49.0408	69.6348	36.6742	230.054	247.032	303.145	35.8469	43.4626	39.8246	36.0555	386.157	573.328	455.11	400.451	0	33.0606	5.09902	648.569	755.165	1311.41
Circular (ellipse) small	67.082	94.1913	53.8516	176.309	176.102	240.707	52.6308	66.4831	56.6127	52.2015	321.139	481.234	389.082	333.174	33.0606	0	32.5576	532.565	604.206	1101.19
Circular (rotated ellipse) small	51.6236	69.0072	38.3275	179.611	180.801	247.73	47.0106	41.1096	41.1096	46.9574	322.744	469.273	373.591	330.22	5.09902	32.5576	0	483.389	512.298	974.59
Circular (circle) large	315.919	408.104	303.383	482.421	406.341	401.897	239.136	381.797	306.297	238.883	375.161	217.368	311.52	358.169	648.569	532.565	483.389	0	143.349	1073.61
Circular (ellipse) large	289.116	369.92	276.702	634.237	513.008	555.828	228.405	343.751	279.659	228.232	518.426	358.675	454.07	501.44	755.165	604.206	512.298	143.349	0	930.276
Circular (rotated ellipse) large	651.264	784.78	637.731	1368.45	1065.23	1342.92	529.215	757.06	640.178	528.742	1448.39	1317.09	1413.48	1431.43	1311.41	1101.19	974.59	1073.61	930.276	0

## Sheet: FTcorrelationEqual#Nodes
Shape	Triangular (rectangular) small	Triangular (equilateral) small	Triangular (obtuse) small	Triangular (rectangular) large	Triangular (equilateral) large	Triangular (obtuse) large	Rectangular (square) small	Rectangular (rectangle) small	Rectangular (trapeze) small	Rectangular (rhombus) small	Rectangular (square) large	Rectangular (rectangle) large	Rectangular (trapeze) large	Rectangular (rhombus) large	Circular (circle) small	Circular (ellipse) small	Circular (rotated ellipse) small	Circular (circle) large	Circular (ellipse) large	Circular (rotated ellipse) large
Triangular (rectangular) small	0	0.02343	0.03222	0.07798	0.01474	0.00877	0.06018	0.04588	0.00859	0.04696	0.05985	0.04588	0.02311	0.04958	0.05083	0.0339	0.03098	0.04959	0.02714	0.02935
Triangular (equilateral) small	0.02343	0	0.05405	0.05687	0.00227	0.01823	0.05452	0.05769	0.0328	0.05515	0.0535	0.05769	0.01824	0.05848	0.04433	0.03743	0.05066	0.04257	0.04042	0.0229
Triangular (obtuse) small	0.03222	0.05405	0	0.04372	0.04868	0.04528	0.07906	0.04135	0.04365	0.03966	0.08117	0.04135	0.0534	0.04848	0.075	0.03744	0.01642	0.0737	0.02571	0.02704
Triangular (rectangular) large	0.07798	0.05687	0.04372	0	0.06033	0.08413	0.08572	0.07309	0.08787	0.06511	0.08985	0.07309	0.06797	0.0771	0.08243	0.05361	0.05239	0.07918	0.05765	0.02866
Triangular (equilateral) large	0.01474	0.00227	0.04868	0.06033	0	0.01506	0.04649	0.04756	0.01934	0.04622	0.04534	0.04756	0.01001	0.04862	0.03607	0.02935	0.0408	0.03462	0.03076	0.02095
Triangular (obtuse) large	0.00877	0.01823	0.04528	0.08413	0.01506	0	0.07842	0.07045	0.02335	0.06769	0.0794	0.07045	0.03814	0.07342	0.07206	0.05567	0.05777	0.07064	0.05118	0.04118
Rectangular (square) small	0.06018	0.05452	0.07906	0.08572	0.04649	0.07842	0	0.02897	0.05122	0.02012	0.00263	0.02897	0.02685	0.02671	0.00862	0.0183	0.04505	0.01171	0.02871	0.03192
Rectangular (rectangle) small	0.04588	0.05769	0.04135	0.07309	0.04756	0.07045	0.02897	0	0.0397	0.00719	0.02431	0	0.02958	0.00041	0.02181	0.01223	0.01806	0.02419	0.01156	0.02665
Rectangular (trapeze) small	0.00859	0.0328	0.04365	0.08787	0.01934	0.02335	0.05122	0.0397	0	0.04256	0.04934	0.0397	0.01473	0.04276	0.0398	0.02809	0.02743	0.03903	0.02218	0.03246
Rectangular (rhombus) small	0.04696	0.05515	0.03966	0.06511	0.04622	0.06769	0.02012	0.00719	0.04256	0	0.01923	0.00719	0.03012	0.00757	0.0199	0.01221	0.02215	0.02241	0.01455	0.02309
Rectangular (square) large	0.05985	0.0535	0.08117	0.08985	0.04534	0.0794	0.00263	0.02431	0.04934	0.01923	0	0.02431	0.02522	0.02191	0.00564	0.01722	0.04336	0.01026	0.02643	0.03209
Rectangular (rectangle) large	0.04588	0.05769	0.04135	0.07309	0.04756	0.07045	0.02897	0	0.0397	0.00719	0.02431	0	0.02958	0.00041	0.02181	0.01223	0.01806	0.02419	0.01156	0.02665
Rectangular (trapeze) large	0.02311	0.01824	0.0534	0.06797	0.01001	0.03814	0.02685	0.02958	0.01473	0.03012	0.02522	0.02958	0	0.03006	0.01555	0.01329	0.02663	0.01458	0.01575	0.01873
Rectangular (rhombus) large	0.04958	0.05848	0.04848	0.0771	0.04862	0.07342	0.02671	0.00041	0.04276	0.00757	0.02191	0.00041	0.03006	0	0.0199	0.01321	0.02287	0.02247	0.0143	0.02881
Circular (circle) small	0.05083	0.04433	0.075	0.08243	0.03607	0.07206	0.00862	0.02181	0.0398	0.0199	0.00564	0.02181	0.01555	0.0199	0	0.00799	0.03298	0.0009	0.01667	0.02213
Circular (ellipse) small	0.0339	0.03743	0.03744	0.05361	0.02935	0.05567	0.0183	0.01223	0.02809	0.01221	0.01722	0.01223	0.01329	0.01321	0.00799	0	0.0103	0.00701	0.00291	0.00797
Circular (rotated ellipse) small	0.03098	0.05066	0.01642	0.05239	0.0408	0.05777	0.04505	0.01806	0.02743	0.02215	0.04336	0.01806	0.02663	0.02287	0.03298	0.0103	0	0.03179	0.00324	0.01454
Circular (circle) large	0.04959	0.04257	0.0737	0.07918	0.03462	0.07064	0.01171	0.02419	0.03903	0.02241	0.01026	0.02419	0.01458	0.02247	0.0009	0.00701	0.03179	0	0.01592	0.02
Circular (ellipse) large	0.02714	0.04042	0.02571	0.05765	0.03076	0.05118	0.02871	0.01156	0.02218	0.01455	0.02643	0.01156	0.01575	0.0143	0.01667	0.00291	0.00324	0.01592	0	0.01061
Circular (rotated ellipse) large	0.02935	0.0229	0.02704	0.02866	0.02095	0.04118	0.03192	0.02665	0.03246	0.02309	0.03209	0.02665	0.01873	0.02881	0.02213	0.00797	0.01454	0.02	0.01061	0

## Sheet: FTcorrelationReduced#Nodes
Shape	Triangular (rectangular) small	Triangular (equilateral) small	Triangular (obtuse) small	Triangular (rectangular) large	Triangular (equilateral) large	Triangular (obtuse) large	Rectangular (square) small	Rectangular (rectangle) small	Rectangular (trapeze) small	Rectangular (rhombus) small	Rectangular (square) large	Rectangular (rectangle) large	Rectangular (trapeze) large	Rectangular (rhombus) large	Circular (circle) small	Circular (ellipse) small	Circular (rotated ellipse) small	Circular (circle) large	Circular (ellipse) large	Circular (rotated ellipse) large
Triangular (rectangular) small	0	0.04317	0.01927	0.0389	0.03913	0.03186	0.02993	0.01903	0.01314	0.02443	0.03589	0.0276	0.03142	0.02502	0.05246	0.03633	0.02918	0.10498	0.07418	0.02964
Triangular (equilateral) small	0.04317	0	0.07675	0.0219	0.0267	0.02786	0.03475	0.04423	0.04799	0.02261	0.02875	0.03778	0.02759	0.02215	0.03583	0.02256	0.04195	0.07889	0.0541	0.03096
Triangular (obtuse) small	0.01927	0.07675	0	0.06509	0.0625	0.05851	0.04965	0.01684	0.01076	0.03109	0.05624	0.02653	0.04843	0.04177	0.08023	0.0586	0.03288	0.13675	0.10031	0.04651
Triangular (rectangular) large	0.0389	0.0219	0.06509	0	0.03746	0.00557	0.03753	0.02649	0.03256	0.0393	0.05641	0.04064	0.06071	0.04754	0.04679	0.0161	0.00422	0.06875	0.04838	0.0383
Triangular (equilateral) large	0.03913	0.0267	0.0625	0.03746	0	0.06239	0.01103	0.0339	0.03363	0.01772	0.03259	0.04168	0.03881	0.02387	0.03951	0.03758	0.03545	0.06146	0.07703	0.04474
Triangular (obtuse) large	0.03186	0.02786	0.05851	0.00557	0.06239	0	0.03755	0.0342	0.02718	0.01198	0.09444	0.07118	0.08096	0.07947	0.04341	0.01757	0.03391	0.09679	0.06114	0.05219
Rectangular (square) small	0.02993	0.03475	0.04965	0.03753	0.01103	0.03755	0	0.02662	0.02206	0.01953	0.00674	0.03457	0.01687	0.02129	0.05441	0.0233	0.04513	0.07324	0.05125	0.03389
Rectangular (rectangle) small	0.01903	0.04423	0.01684	0.02649	0.0339	0.0342	0.02662	0	0.00784	0.01836	0.02862	0.0031	0.02062	0.02768	0.04719	0.01899	0.00495	0.08435	0.05422	0.00811
Rectangular (trapeze) small	0.01314	0.04799	0.01076	0.03256	0.03363	0.02718	0.02206	0.00784	0	0.02402	0.0264	0.01476	0.01857	0.01892	0.05142	0.03279	0.02707	0.10932	0.07744	0.02661
Rectangular (rhombus) small	0.02443	0.02261	0.03109	0.0393	0.01772	0.01198	0.01953	0.01836	0.02402	0	0.01341	0.01914	0.0173	0.00378	0.06579	0.02729	0.04847	0.08787	0.06006	0.04418
Rectangular (square) large	0.03589	0.02875	0.05624	0.05641	0.03259	0.09444	0.00674	0.02862	0.0264	0.01341	0	0.03118	0.01882	0.02156	0.00579	0.01132	0.03938	0.01108	0.02567	0.02776
Rectangular (rectangle) large	0.0276	0.03778	0.02653	0.04064	0.04168	0.07118	0.03457	0.0031	0.01476	0.01914	0.03118	0	0.02637	0.02034	0.01214	0.01316	0.02065	0.02146	0.00539	0.00518
Rectangular (trapeze) large	0.03142	0.02759	0.04843	0.06071	0.03881	0.08096	0.01687	0.02062	0.01857	0.0173	0.01882	0.02637	0	0.0238	0.00938	0.01651	0.03322	0.01407	0.01929	0.02327
Rectangular (rhombus) large	0.02502	0.02215	0.04177	0.04754	0.02387	0.07947	0.02129	0.02768	0.01892	0.00378	0.02156	0.02034	0.0238	0	0.00708	0.00941	0.03763	0.02793	0.01258	0.02006
Circular (circle) small	0.05246	0.03583	0.08023	0.04679	0.03951	0.04341	0.05441	0.04719	0.05142	0.06579	0.00579	0.01214	0.00938	0.00708	0	0.00784	0.03337	0.02547	0.04417	0.01317
Circular (ellipse) small	0.03633	0.02256	0.0586	0.0161	0.03758	0.01757	0.0233	0.01899	0.03279	0.02729	0.01132	0.01316	0.01651	0.00941	0.00784	0	0.01201	0.03891	0.0406	0.004
Circular (rotated ellipse) small	0.02918	0.04195	0.03288	0.00422	0.03545	0.03391	0.04513	0.00495	0.02707	0.04847	0.03938	0.02065	0.03322	0.03763	0.03337	0.01201	0	0.07314	0.05183	0.01626
Circular (circle) large	0.10498	0.07889	0.13675	0.06875	0.06146	0.09679	0.07324	0.08435	0.10932	0.08787	0.01108	0.02146	0.01407	0.02793	0.02547	0.03891	0.07314	0	0.0166	0.01579
Circular (ellipse) large	0.07418	0.0541	0.10031	0.04838	0.07703	0.06114	0.05125	0.05422	0.07744	0.06006	0.02567	0.00539	0.01929	0.01258	0.04417	0.0406	0.05183	0.0166	0	0.00254
Circular (rotated ellipse) large	0.02964	0.03096	0.04651	0.0383	0.04474	0.05219	0.03389	0.00811	0.02661	0.04418	0.02776	0.00518	0.02327	0.02006	0.01317	0.004	0.01626	0.01579	0.00254	0
