# Supplementary material for: A network-based framework for shape analysis enables accurate characterization of leaf epidermal cells
Source: Nat Commun. 2021 Jan 19;12:458. doi: 10.1038/s41467-020-20730-y (PMC7815848; doi:10.1038/s41467-020-20730-y)
Supplement: Supplementary file 4 — Source Data [file 41467_2020_20730_MOESM4_ESM.zip › SourceData/FigureS20_ShapeMutantsNodeNumbers/FigS20_MutantsNodesPerContour.xlsx]

## Sheet: Sheet1
VisGraph	Genotype	Nodes	NodesPerContour
1	RIC1-OX	117	0.578534
2	RIC1-OX	73	0.575441
3	RIC1-OX	76	0.57461
4	RIC1-OX	101	0.577376
5	RIC1-OX	119	0.582959
6	RIC1-OX	139	0.581766
7	RIC1-OX	115	0.578407
8	RIC1-OX	40	0.567974
9	RIC1-OX	57	0.569305
10	RIC1-OX	106	0.577822
11	RIC1-OX	77	0.580322
12	RIC1-OX	130	0.580003
13	RIC1-OX	41	0.567496
14	RIC1-OX	159	0.579272
15	RIC1-OX	73	0.571596
16	RIC1-OX	106	0.579572
17	RIC1-OX	44	0.564566
18	RIC1-OX	89	0.576239
19	RIC1-OX	121	0.580356
20	RIC1-OX	141	0.580462
21	RIC1-OX	75	0.579184
22	RIC1-OX	132	0.579589
23	RIC1-OX	132	0.578645
24	RIC1-OX	106	0.575989
25	RIC1-OX	41	0.568422
26	RIC1-OX	95	0.575849
27	RIC1-OX	131	0.581512
28	RIC1-OX	120	0.581256
29	RIC1-OX	55	0.572083
30	RIC1-OX	132	0.579368
31	RIC1-OX	52	0.569523
32	RIC1-OX	130	0.581153
33	RIC1-OX	55	0.575488
34	RIC1-OX	78	0.577978
35	RIC1-OX	47	0.570716
36	RIC1-OX	121	0.577206
37	RIC1-OX	86	0.574812
38	RIC1-OX	72	0.574558
39	RIC1-OX	155	0.581574
40	RIC1-OX	147	0.579382
41	RIC1-OX	83	0.574417
42	RIC1-OX	65	0.57562
43	RIC1-OX	68	0.571933
44	RIC1-OX	129	0.579216
45	RIC1-OX	107	0.581473
46	RIC1-OX	102	0.580263
47	RIC1-OX	80	0.573758
48	RIC1-OX	134	0.578043
49	RIC1-OX	127	0.580056
50	RIC1-OX	50	0.570732
51	RIC1-OX	161	0.579354
52	RIC1-OX	146	0.579993
53	RIC1-OX	106	0.580475
54	RIC1-OX	135	0.580221
55	RIC1-OX	115	0.579236
56	RIC1-OX	75	0.575399
57	RIC1-OX	140	0.581109
58	RIC1-OX	49	0.573258
59	RIC1-OX	80	0.572824
60	RIC1-OX	144	0.581242
61	RIC1-OX	74	0.578139
62	RIC1-OX	138	0.579212
63	RIC1-OX	76	0.57215
64	RIC1-OX	160	0.581109
65	RIC1-OX	65	0.569878
66	RIC1-OX	93	0.576651
67	RIC1-OX	184	0.581117
68	RIC1-OX	81	0.577632
69	RIC1-OX	128	0.579911
70	RIC1-OX	51	0.565619
71	RIC1-OX	106	0.579572
72	RIC1-OX	97	0.577028
73	RIC1-OX	178	0.582136
74	RIC1-OX	92	0.579651
75	RIC1-OX	118	0.576987
76	RIC1-OX	86	0.576846
77	RIC1-OX	55	0.568718
78	RIC1-OX	188	0.581825
79	RIC1-OX	68	0.571933
80	RIC1-OX	117	0.579349
81	dek1-4	53	0.573437
82	dek1-4	182	0.581166
83	dek1-4	95	0.58079
84	dek1-4	103	0.577545
85	dek1-4	83	0.575554
86	dek1-4	108	0.578927
87	dek1-4	101	0.523753
88	dek1-4	73	0.571601
89	dek1-4	116	0.580238
90	dek1-4	68	0.573309
91	dek1-4	88	0.574929
92	dek1-4	70	0.578641
93	dek1-4	67	0.577339
94	dek1-4	82	0.577301
95	dek1-4	53	0.570754
96	dek1-4	53	0.569013
97	dek1-4	81	0.573917
98	dek1-4	117	0.579475
99	dek1-4	46	0.568373
100	dek1-4	103	0.57664
101	dek1-4	126	0.523908
102	dek1-4	100	0.521962
103	dek1-4	67	0.57499
104	dek1-4	79	0.577163
105	dek1-4	41	0.51479
106	dek1-4	97	0.580918
107	dek1-4	58	0.57144
108	dek1-4	75	0.573834
109	dek1-4	175	0.580976
110	dek1-4	76	0.580227
111	dek1-4	55	0.568898
112	dek1-4	87	0.522522
113	dek1-4	82	0.578455
114	dek1-4	70	0.578224
115	dek1-4	112	0.576519
116	dek1-4	109	0.581568
117	dek1-4	115	0.58101
118	dek1-4	74	0.577794
119	dek1-4	100	0.582042
120	dek1-4	105	0.5768
121	dek1-4	118	0.523399
122	dek1-4	77	0.57419
123	dek1-4	97	0.577033
124	dek1-4	123	0.581557
125	dek1-4	93	0.522173
126	dek1-4	83	0.523128
127	dek1-4	207	0.582672
128	dek1-4	92	0.581542
129	dek1-4	55	0.570573
130	dek1-4	130	0.581895
131	dek1-4	95	0.521468
132	dek1-4	104	0.523148
133	dek1-4	82	0.573142
134	dek1-4	98	0.576126
135	dek1-4	129	0.580903
136	dek1-4	103	0.580331
137	dek1-4	62	0.572472
138	dek1-4	115	0.579347
139	dek1-4	130	0.577807
140	dek1-4	66	0.574797
141	dek1-4	61	0.568859
142	dek1-4	100	0.580128
143	dek1-4	121	0.581299
144	dek1-4	76	0.579285
145	dek1-4	115	0.579347
146	dek1-4	67	0.572659
147	dek1-4	75	0.579184
148	dek1-4	107	0.523379
149	dek1-4	75	0.573218
150	dek1-4	247	0.581639
151	dek1-4	145	0.526089
152	dek1-4	64	0.520684
153	dek1-4	68	0.572866
154	dek1-4	77	0.576628
155	dek1-4	95	0.581739
156	dek1-4	69	0.573996
157	dek1-4	102	0.582154
158	dek1-4	94	0.579641
159	dek1-4	104	0.579456
160	dek1-4	82	0.523027
161	ric1-1	187	0.582839
162	ric1-1	146	0.579997
163	ric1-1	238	0.58323
164	ric1-1	84	0.57549
165	ric1-1	200	0.583988
166	ric1-1	110	0.57721
167	ric1-1	155	0.580985
168	ric1-1	197	0.583944
169	ric1-1	122	0.58158
170	ric1-1	191	0.582268
171	ric1-1	48	0.572982
172	ric1-1	75	0.573218
173	ric1-1	163	0.582146
174	ric1-1	193	0.581437
175	ric1-1	218	0.582453
176	ric1-1	114	0.577513
177	ric1-1	173	0.583998
178	ric1-1	100	0.580122
179	ric1-1	37	0.558293
180	ric1-1	58	0.576961
181	ric1-1	165	0.582788
182	ric1-1	76	0.580222
183	ric1-1	180	0.581113
184	ric1-1	172	0.580716
185	ric1-1	204	0.583645
186	ric1-1	87	0.580078
187	ric1-1	212	0.583696
188	ric1-1	91	0.578433
189	ric1-1	73	0.574813
190	ric1-1	62	0.571544
191	ric1-1	132	0.58133
192	ric1-1	222	0.583404
193	ric1-1	106	0.579618
194	ric1-1	105	0.579549
195	ric1-1	64	0.575466
196	ric1-1	62	0.576066
197	ric1-1	201	0.583038
198	ric1-1	64	0.572009
199	ric1-1	85	0.574517
200	ric1-1	178	0.580925
201	ric1-1	52	0.568679
202	ric1-1	158	0.583548
203	ric1-1	64	0.574931
204	ric1-1	59	0.577127
205	ric1-1	128	0.578621
206	ric1-1	79	0.573597
207	ric1-1	161	0.583107
208	ric1-1	153	0.580896
209	ric1-1	49	0.569475
210	ric1-1	97	0.58087
211	ric1-1	96	0.576941
212	ric1-1	50	0.567973
213	ric1-1	105	0.581372
214	ric1-1	213	0.5819
215	ric1-1	89	0.577051
216	ric1-1	85	0.578778
217	ric1-1	139	0.58064
218	ric1-1	99	0.579131
219	ric1-1	98	0.581019
220	ric1-1	137	0.581251
221	ric1-1	103	0.578484
222	ric1-1	147	0.582573
223	ric1-1	133	0.579645
224	ric1-1	53	0.568202
225	ric1-1	100	0.581077
226	ric1-1	131	0.580472
227	ric1-1	213	0.580956
228	ric1-1	65	0.572739
229	ric1-1	111	0.580804
230	ric1-1	278	0.585829
231	ric1-1	79	0.574524
232	ric1-1	210	0.583203
233	ric1-1	122	0.580795
234	ric1-1	101	0.580206
235	ric1-1	142	0.582804
236	ric1-1	226	0.583894
237	ric1-1	116	0.580352
238	ric1-1	98	0.577061
239	ric1-1	103	0.578484
240	ric1-1	105	0.579577
241	CA-ROP2	110	0.576346
242	CA-ROP2	94	0.579783
243	CA-ROP2	132	0.580818
244	CA-ROP2	62	0.570048
245	CA-ROP2	63	0.571777
246	CA-ROP2	105	0.575896
247	CA-ROP2	66	0.576709
248	CA-ROP2	118	0.576987
249	CA-ROP2	93	0.575635
250	CA-ROP2	90	0.576346
251	CA-ROP2	66	0.578144
252	CA-ROP2	96	0.57981
253	CA-ROP2	47	0.567829
254	CA-ROP2	32	0.564348
255	CA-ROP2	87	0.578198
256	CA-ROP2	71	0.574761
257	CA-ROP2	80	0.573993
258	CA-ROP2	60	0.568578
259	CA-ROP2	30	0.556923
260	CA-ROP2	83	0.573288
261	CA-ROP2	68	0.576068
262	CA-ROP2	67	0.572659
263	CA-ROP2	57	0.57023
264	CA-ROP2	104	0.579503
265	CA-ROP2	104	0.579451
266	CA-ROP2	69	0.57852
267	CA-ROP2	52	0.572231
268	CA-ROP2	80	0.577042
269	CA-ROP2	121	0.582249
270	CA-ROP2	78	0.57704
271	CA-ROP2	54	0.571832
272	CA-ROP2	126	0.580187
273	CA-ROP2	98	0.577067
274	CA-ROP2	44	0.568718
275	CA-ROP2	42	0.573255
276	CA-ROP2	49	0.573255
277	CA-ROP2	74	0.577794
278	CA-ROP2	126	0.580945
279	CA-ROP2	140	0.57974
280	CA-ROP2	40	0.572589
281	CA-ROP2	57	0.575849
282	CA-ROP2	105	0.579581
283	CA-ROP2	68	0.579343
284	CA-ROP2	68	0.572428
285	CA-ROP2	87	0.574937
286	CA-ROP2	42	0.568845
287	CA-ROP2	75	0.576652
288	CA-ROP2	43	0.563824
289	CA-ROP2	113	0.577435
290	CA-ROP2	91	0.57749
291	CA-ROP2	121	0.581149
292	CA-ROP2	86	0.577785
293	CA-ROP2	50	0.568899
294	CA-ROP2	82	0.575425
295	CA-ROP2	52	0.566916
296	CA-ROP2	70	0.576873
297	CA-ROP2	97	0.576958
298	CA-ROP2	86	0.573721
299	CA-ROP2	106	0.577775
300	CA-ROP2	78	0.578255
301	CA-ROP2	76	0.57215
302	CA-ROP2	74	0.576857
303	CA-ROP2	41	0.567496
304	CA-ROP2	68	0.578398
305	CA-ROP2	39	0.570788
306	CA-ROP2	103	0.578463
307	CA-ROP2	74	0.572715
308	CA-ROP2	102	0.580263
309	CA-ROP2	105	0.575896
310	CA-ROP2	96	0.578916
311	CA-ROP2	43	0.573565
312	CA-ROP2	109	0.580625
313	CA-ROP2	74	0.573976
314	CA-ROP2	40	0.561183
315	CA-ROP2	43	0.571401
316	CA-ROP2	78	0.573693
317	CA-ROP2	92	0.576551
318	CA-ROP2	64	0.5744
319	CA-ROP2	89	0.575996
320	CA-ROP2	119	0.580263
321	spr2-2	154	0.581008
322	spr2-2	114	0.579987
323	spr2-2	154	0.584146
324	spr2-2	61	0.578141
325	spr2-2	162	0.580692
326	spr2-2	88	0.579164
327	spr2-2	147	0.581031
328	spr2-2	129	0.58044
329	spr2-2	48	0.573675
330	spr2-2	155	0.581066
331	spr2-2	125	0.583273
332	spr2-2	120	0.582762
333	spr2-2	163	0.582851
334	spr2-2	143	0.582593
335	spr2-2	98	0.580705
336	spr2-2	88	0.57594
337	spr2-2	126	0.581284
338	spr2-2	137	0.581955
339	spr2-2	124	0.583236
340	spr2-2	127	0.579818
341	spr2-2	165	0.581161
342	spr2-2	154	0.581327
343	spr2-2	148	0.581723
344	spr2-2	152	0.583778
345	spr2-2	111	0.5801
346	spr2-2	128	0.579637
347	spr2-2	82	0.575913
348	spr2-2	155	0.582607
349	spr2-2	98	0.580705
350	spr2-2	232	0.583745
351	spr2-2	127	0.581076
352	spr2-2	54	0.573772
353	spr2-2	67	0.577877
354	spr2-2	90	0.577049
355	spr2-2	106	0.58028
356	spr2-2	74	0.577533
357	spr2-2	82	0.578532
358	spr2-2	106	0.578481
359	spr2-2	170	0.583932
360	spr2-2	61	0.577204
361	spr2-2	154	0.581327
362	spr2-2	85	0.580786
363	spr2-2	110	0.577985
364	spr2-2	67	0.577562
365	spr2-2	111	0.579703
366	spr2-2	118	0.578496
367	spr2-2	124	0.579057
368	spr2-2	161	0.58431
369	spr2-2	122	0.58237
370	spr2-2	163	0.583089
371	spr2-2	102	0.578164
372	spr2-2	176	0.582424
373	spr2-2	79	0.574291
374	spr2-2	103	0.579184
375	spr2-2	76	0.579048
376	spr2-2	185	0.584255
377	spr2-2	98	0.578107
378	spr2-2	88	0.580246
379	spr2-2	121	0.581531
380	spr2-2	141	0.581071
381	spr2-2	69	0.579224
382	spr2-2	110	0.58003
383	spr2-2	183	0.582423
384	spr2-2	155	0.581663
385	spr2-2	225	0.583616
386	spr2-2	96	0.576921
387	spr2-2	191	0.58437
388	spr2-2	96	0.579623
389	spr2-2	84	0.576501
390	spr2-2	101	0.579019
391	spr2-2	49	0.573023
392	spr2-2	107	0.581281
393	spr2-2	132	0.580292
394	spr2-2	200	0.58308
395	spr2-2	57	0.569308
396	spr2-2	146	0.580331
397	spr2-2	142	0.580802
398	spr2-2	51	0.569023
399	spr2-2	57	0.5749
400	spr2-2	91	0.57705
401	Col-0	281	0.585778
402	Col-0	131	0.582459
403	Col-0	144	0.583138
404	Col-0	247	0.584706
405	Col-0	221	0.583463
406	Col-0	119	0.579743
407	Col-0	171	0.58293
408	Col-0	124	0.580662
409	Col-0	64	0.573466
410	Col-0	164	0.58276
411	Col-0	206	0.583602
412	Col-0	159	0.582974
413	Col-0	145	0.580523
414	Col-0	132	0.580533
415	Col-0	255	0.583473
416	Col-0	178	0.579981
417	Col-0	255	0.584805
418	Col-0	112	0.581802
419	Col-0	110	0.579954
420	Col-0	257	0.584253
421	Col-0	233	0.583983
422	Col-0	220	0.582056
423	Col-0	235	0.585372
424	Col-0	96	0.577831
425	Col-0	66	0.571975
426	Col-0	124	0.579298
427	Col-0	97	0.578949
428	Col-0	110	0.578146
429	Col-0	80	0.577043
430	Col-0	163	0.581554
431	Col-0	162	0.583064
432	Col-0	123	0.578121
433	Col-0	162	0.58271
434	Col-0	58	0.576958
435	Col-0	199	0.581571
436	Col-0	193	0.581881
437	Col-0	209	0.583674
438	Col-0	271	0.582017
439	Col-0	154	0.580002
440	Col-0	207	0.584085
441	Col-0	154	0.582493
442	Col-0	172	0.581274
443	Col-0	123	0.578286
444	Col-0	67	0.574521
445	Col-0	128	0.578618
446	Col-0	247	0.582972
447	Col-0	197	0.584894
448	Col-0	168	0.579629
449	Col-0	185	0.582185
450	Col-0	56	0.569227
451	Col-0	252	0.584769
452	Col-0	91	0.579374
453	Col-0	126	0.581521
454	Col-0	147	0.580977
455	Col-0	201	0.582549
456	Col-0	188	0.583209
457	Col-0	141	0.580317
458	Col-0	235	0.582238
459	Col-0	210	0.584615
460	Col-0	212	0.583237
461	Col-0	162	0.582709
462	Col-0	227	0.583905
463	Col-0	102	0.580268
464	Col-0	170	0.58234
465	Col-0	294	0.583928
466	Col-0	44	0.569644
467	Col-0	80	0.578226
468	Col-0	283	0.584079
469	Col-0	142	0.58037
470	Col-0	158	0.581994
471	Col-0	96	0.577928
472	Col-0	91	0.579476
473	Col-0	218	0.583338
474	Col-0	91	0.576253
475	Col-0	236	0.58415
476	Col-0	149	0.581402
477	Col-0	176	0.582493
478	Col-0	44	0.564348
479	Col-0	143	0.58176
480	Col-0	202	0.584016
481	rop4-1	109	0.579816
482	rop4-1	72	0.572335
483	rop4-1	64	0.574926
484	rop4-1	83	0.574225
485	rop4-1	70	0.577287
486	rop4-1	53	0.525305
487	rop4-1	132	0.579586
488	rop4-1	59	0.569221
489	rop4-1	82	0.579833
490	rop4-1	108	0.579746
491	rop4-1	54	0.522865
492	rop4-1	106	0.581419
493	rop4-1	106	0.58052
494	rop4-1	64	0.57056
495	rop4-1	89	0.579315
496	rop4-1	136	0.580501
497	rop4-1	75	0.575396
498	rop4-1	155	0.581903
499	rop4-1	48	0.523873
500	rop4-1	87	0.580234
501	rop4-1	136	0.580501
502	rop4-1	75	0.577914
503	rop4-1	180	0.583129
504	rop4-1	78	0.578255
505	rop4-1	73	0.576382
506	rop4-1	93	0.579637
507	rop4-1	50	0.527409
508	rop4-1	57	0.573493
509	rop4-1	109	0.581573
510	rop4-1	100	0.579187
511	rop4-1	78	0.579475
512	rop4-1	78	0.532636
513	rop4-1	88	0.575995
514	rop4-1	65	0.578011
515	rop4-1	119	0.580401
516	rop4-1	83	0.533042
517	rop4-1	143	0.581482
518	rop4-1	69	0.57715
519	rop4-1	122	0.579775
520	rop4-1	99	0.580073
521	rop4-1	147	0.582943
522	rop4-1	95	0.576789
523	rop4-1	89	0.52927
524	rop4-1	111	0.531259
525	rop4-1	61	0.574354
526	rop4-1	46	0.564414
527	rop4-1	99	0.53179
528	rop4-1	162	0.580341
529	rop4-1	150	0.580459
530	rop4-1	92	0.579554
531	rop4-1	81	0.578571
532	rop4-1	152	0.580538
533	rop4-1	78	0.526919
534	rop4-1	97	0.576994
535	rop4-1	74	0.528247
536	rop4-1	104	0.581319
537	rop4-1	42	0.573259
538	rop4-1	77	0.529638
539	rop4-1	89	0.580383
540	rop4-1	90	0.580459
541	rop4-1	76	0.574309
542	rop4-1	158	0.580778
543	rop4-1	77	0.578149
544	rop4-1	48	0.522363
545	rop4-1	115	0.579347
546	rop4-1	88	0.574931
547	rop4-1	97	0.532407
548	rop4-1	91	0.580524
549	rop4-1	59	0.527959
550	rop4-1	100	0.577287
551	rop4-1	70	0.577282
552	rop4-1	56	0.574931
553	rop4-1	81	0.575071
554	rop4-1	107	0.532357
555	rop4-1	58	0.57051
556	rop4-1	91	0.530307
557	rop4-1	64	0.574931
558	rop4-1	58	0.576956
559	rop4-1	77	0.573259
560	rop4-1	122	0.578999
561	DN-ROP2	123	0.580777
562	DN-ROP2	82	0.575425
563	DN-ROP2	134	0.582787
564	DN-ROP2	117	0.579603
565	DN-ROP2	73	0.577316
566	DN-ROP2	69	0.573996
567	DN-ROP2	107	0.581521
568	DN-ROP2	165	0.583147
569	DN-ROP2	46	0.563493
570	DN-ROP2	177	0.581027
571	DN-ROP2	110	0.580819
572	DN-ROP2	133	0.582748
573	DN-ROP2	146	0.578685
574	DN-ROP2	77	0.577853
575	DN-ROP2	94	0.578626
576	DN-ROP2	133	0.5787
577	DN-ROP2	142	0.58375
578	DN-ROP2	108	0.578806
579	DN-ROP2	72	0.579808
580	DN-ROP2	135	0.580692
581	DN-ROP2	146	0.581883
582	DN-ROP2	130	0.579268
583	DN-ROP2	138	0.580846
584	DN-ROP2	106	0.580475
585	DN-ROP2	50	0.570739
586	DN-ROP2	160	0.581201
587	DN-ROP2	146	0.583862
588	DN-ROP2	134	0.580638
589	DN-ROP2	108	0.579808
590	DN-ROP2	126	0.580187
591	DN-ROP2	157	0.583525
592	DN-ROP2	93	0.575635
593	DN-ROP2	153	0.582154
594	DN-ROP2	102	0.580276
595	DN-ROP2	144	0.582468
596	DN-ROP2	136	0.582861
597	DN-ROP2	56	0.57419
598	DN-ROP2	98	0.580945
599	DN-ROP2	89	0.579441
600	DN-ROP2	47	0.567727
601	DN-ROP2	151	0.582716
602	DN-ROP2	140	0.580945
603	DN-ROP2	151	0.580808
604	DN-ROP2	177	0.582376
605	DN-ROP2	80	0.572824
606	DN-ROP2	112	0.581801
607	DN-ROP2	126	0.583231
608	DN-ROP2	153	0.579013
609	DN-ROP2	95	0.581738
610	DN-ROP2	71	0.575698
611	DN-ROP2	134	0.578753
612	DN-ROP2	115	0.581956
613	DN-ROP2	60	0.573523
614	DN-ROP2	139	0.579696
615	DN-ROP2	159	0.581683
616	DN-ROP2	106	0.579572
617	DN-ROP2	88	0.579087
618	DN-ROP2	134	0.579927
619	DN-ROP2	75	0.573834
620	DN-ROP2	136	0.582861
621	DN-ROP2	106	0.578672
622	DN-ROP2	111	0.580883
623	DN-ROP2	113	0.578275
624	DN-ROP2	128	0.582551
625	DN-ROP2	98	0.57997
626	DN-ROP2	50	0.572592
627	DN-ROP2	180	0.584075
628	DN-ROP2	99	0.578128
629	DN-ROP2	131	0.57859
630	DN-ROP2	53	0.568087
631	DN-ROP2	37	0.560107
632	DN-ROP2	36	0.559374
633	DN-ROP2	146	0.583862
634	DN-ROP2	133	0.580586
635	DN-ROP2	106	0.578761
636	DN-ROP2	114	0.581906
637	DN-ROP2	130	0.581893
638	DN-ROP2	112	0.578208
639	DN-ROP2	57	0.574424
640	DN-ROP2	70	0.576346
641	lue1	49	0.572287
642	lue1	102	0.581212
643	lue1	117	0.579603
644	lue1	104	0.578587
645	lue1	51	0.572882
646	lue1	121	0.579568
647	lue1	123	0.582336
648	lue1	119	0.579462
649	lue1	119	0.579457
650	lue1	68	0.57934
651	lue1	59	0.571426
652	lue1	77	0.572327
653	lue1	104	0.582261
654	lue1	79	0.575032
655	lue1	154	0.582815
656	lue1	51	0.567462
657	lue1	92	0.579654
658	lue1	89	0.578116
659	lue1	75	0.575715
660	lue1	69	0.573996
661	lue1	94	0.576617
662	lue1	78	0.577981
663	lue1	63	0.570852
664	lue1	55	0.575649
665	lue1	69	0.577584
666	lue1	81	0.578808
667	lue1	88	0.578007
668	lue1	122	0.58308
669	lue1	74	0.571788
670	lue1	134	0.579928
671	lue1	75	0.573833
672	lue1	58	0.571439
673	lue1	55	0.567053
674	lue1	95	0.579725
675	lue1	45	0.570944
676	lue1	110	0.580822
677	lue1	71	0.575697
678	lue1	120	0.580604
679	lue1	116	0.57765
680	lue1	78	0.572498
681	lue1	116	0.57847
682	lue1	70	0.574188
683	lue1	95	0.577844
684	lue1	92	0.5805
685	lue1	120	0.580605
686	lue1	109	0.578873
687	lue1	99	0.581013
688	lue1	64	0.572939
689	lue1	85	0.579141
690	lue1	84	0.578674
691	lue1	59	0.568295
692	lue1	109	0.578873
693	lue1	58	0.572787
694	lue1	87	0.57573
695	lue1	84	0.575303
696	lue1	79	0.579308
697	lue1	115	0.582795
698	lue1	133	0.581304
699	lue1	80	0.575862
700	lue1	49	0.576105
701	lue1	50	0.576336
702	lue1	117	0.582059
703	lue1	52	0.56784
704	lue1	66	0.571973
705	lue1	57	0.571159
706	lue1	95	0.577724
707	lue1	86	0.575909
708	lue1	47	0.573621
709	lue1	62	0.573973
710	lue1	89	0.580256
711	lue1	87	0.579291
712	lue1	98	0.579969
713	lue1	85	0.579903
714	lue1	86	0.573719
715	lue1	63	0.577174
716	lue1	120	0.579014
717	lue1	62	0.570976
718	lue1	52	0.567843
719	lue1	60	0.578223
720	lue1	85	0.575448
721	clasp-1	88	0.575062
722	clasp-1	77	0.572326
723	clasp-1	85	0.576555
724	clasp-1	147	0.578735
725	clasp-1	76	0.578343
726	clasp-1	125	0.578243
727	clasp-1	89	0.581328
728	clasp-1	121	0.58115
729	clasp-1	77	0.572326
730	clasp-1	61	0.573751
731	clasp-1	177	0.581572
732	clasp-1	65	0.576043
733	clasp-1	95	0.578844
734	clasp-1	137	0.580794
735	clasp-1	167	0.57959
736	clasp-1	140	0.58369
737	clasp-1	171	0.582748
738	clasp-1	92	0.577582
739	clasp-1	101	0.579262
740	clasp-1	100	0.579196
741	clasp-1	112	0.580944
742	clasp-1	165	0.582423
743	clasp-1	96	0.578917
744	clasp-1	127	0.582508
745	clasp-1	102	0.577461
746	clasp-1	80	0.578719
747	clasp-1	168	0.584381
748	clasp-1	94	0.578626
749	clasp-1	129	0.581846
750	clasp-1	104	0.579501
751	clasp-1	186	0.582122
752	clasp-1	120	0.5814
753	clasp-1	124	0.579719
754	clasp-1	133	0.583473
755	clasp-1	138	0.582234
756	clasp-1	53	0.568205
757	clasp-1	131	0.58267
758	clasp-1	124	0.580833
759	clasp-1	114	0.57751
760	clasp-1	69	0.570787
761	clasp-1	108	0.579691
762	clasp-1	108	0.580691
763	clasp-1	77	0.575405
764	clasp-1	90	0.579278
765	clasp-1	84	0.580944
766	clasp-1	105	0.575897
767	clasp-1	64	0.572939
768	clasp-1	142	0.582391
769	clasp-1	97	0.575084
770	clasp-1	56	0.572524
771	clasp-1	161	0.582433
772	clasp-1	133	0.581304
773	clasp-1	91	0.577491
774	clasp-1	85	0.576555
775	clasp-1	85	0.5799
776	clasp-1	160	0.581799
777	clasp-1	154	0.581566
778	clasp-1	84	0.575303
779	clasp-1	81	0.572984
780	clasp-1	97	0.576055
781	clasp-1	51	0.572882
782	clasp-1	137	0.580305
783	clasp-1	119	0.578659
784	clasp-1	61	0.568856
785	clasp-1	90	0.574255
786	clasp-1	84	0.578674
787	clasp-1	88	0.578286
788	clasp-1	106	0.577865
789	clasp-1	110	0.580674
790	clasp-1	64	0.575463
791	clasp-1	116	0.578473
792	clasp-1	78	0.572497
793	clasp-1	66	0.570116
794	clasp-1	91	0.577287
795	clasp-1	143	0.581757
796	clasp-1	136	0.580743
797	clasp-1	90	0.576347
798	clasp-1	126	0.580577
799	clasp-1	102	0.581212
800	clasp-1	74	0.580021
801	Ws	118	0.577921
802	Ws	100	0.579177
803	Ws	80	0.574922
804	Ws	91	0.575309
805	Ws	175	0.580821
806	Ws	129	0.578675
807	Ws	59	0.573286
808	Ws	155	0.581894
809	Ws	60	0.574147
810	Ws	71	0.579696
811	Ws	132	0.581764
812	Ws	88	0.578146
813	Ws	86	0.581104
814	Ws	156	0.580082
815	Ws	105	0.581363
816	Ws	81	0.576229
817	Ws	114	0.578443
818	Ws	241	0.582475
819	Ws	151	0.581443
820	Ws	53	0.570746
821	Ws	152	0.581796
822	Ws	195	0.582419
823	Ws	103	0.582209
824	Ws	99	0.58007
825	Ws	131	0.579526
826	Ws	101	0.578311
827	Ws	151	0.581443
828	Ws	121	0.578925
829	Ws	52	0.568679
830	Ws	86	0.579044
831	Ws	103	0.578475
832	Ws	70	0.57419
833	Ws	51	0.575613
834	Ws	221	0.583461
835	Ws	93	0.580662
836	Ws	58	0.574651
837	Ws	91	0.578328
838	Ws	120	0.578068
839	Ws	117	0.578657
840	Ws	150	0.582041
841	Ws	74	0.575245
842	Ws	164	0.583343
843	Ws	141	0.580722
844	Ws	77	0.579381
845	Ws	212	0.582782
846	Ws	81	0.577173
847	Ws	60	0.577278
848	Ws	70	0.578224
849	Ws	68	0.572428
850	Ws	60	0.575081
851	Ws	155	0.582521
852	Ws	46	0.570373
853	Ws	83	0.57877
854	Ws	213	0.584157
855	Ws	99	0.581036
856	Ws	69	0.575773
857	Ws	71	0.574757
858	Ws	137	0.582647
859	Ws	215	0.582391
860	Ws	102	0.576537
861	Ws	69	0.578521
862	Ws	217	0.581989
863	Ws	89	0.579184
864	Ws	106	0.576927
865	Ws	76	0.578973
866	Ws	137	0.581944
867	Ws	80	0.576098
868	Ws	181	0.581551
869	Ws	142	0.580771
870	Ws	59	0.573286
871	Ws	156	0.580082
872	Ws	237	0.584025
873	Ws	48	0.569115
874	Ws	71	0.577025
875	Ws	80	0.574928
876	Ws	148	0.581665
877	Ws	84	0.576609
878	Ws	178	0.582542
879	Ws	85	0.574514
880	Ws	107	0.579682
