# Supplementary material for: A network-based framework for shape analysis enables accurate characterization of leaf epidermal cells
Source: Nat Commun. 2021 Jan 19;12:458. doi: 10.1038/s41467-020-20730-y (PMC7815848; doi:10.1038/s41467-020-20730-y)
Supplement: Supplementary file 4 — Source Data [file 41467_2020_20730_MOESM4_ESM.zip › SourceData/Figure7_ShapeMutants/Fig7_detectedLobes.xlsx]

## Sheet: Figure7
Cell	Label	LobesWithoutJunctions	LobesWithJunctions	Area (px^2)	Contour (px)	Resolution	Area (µm^2)	Contour (µm)	LobesWithoutJunctions/Area	LobesWithoutJunctions/Contour	LobesWithJunctions/Area	LobesWithJunctions/Contour
1	RIC1-OX	2	6	27565	711	0.284438	2.16124e+08	202.235	9.25394e-09	0.00988947	2.77618e-08	0.0296684
2	RIC1-OX	1	5	10686	446	0.284438	3.24801e+07	126.859	3.07881e-08	0.00788275	1.5394e-07	0.0394138
3	RIC1-OX	1	7	17144	465	0.284438	8.3601e+07	132.264	1.19616e-08	0.00756066	8.37311e-08	0.0529246
4	RIC1-OX	2	4	23865	615	0.284438	1.61998e+08	174.929	1.23458e-08	0.0114332	2.46916e-08	0.0228664
5	RIC1-OX	2	5	29314	720	0.283515	2.43628e+08	204.131	8.20925e-09	0.00979764	2.05231e-08	0.0244941
6	RIC1-OX	6	11	34964	840	0.284438	3.4772e+08	238.928	1.72553e-08	0.0251122	3.16347e-08	0.046039
7	RIC1-OX	7	11	26806	699	0.284438	2.04386e+08	198.822	3.42489e-08	0.0352074	5.38197e-08	0.0553259
8	RIC1-OX	1	4	3675	248	0.283975	3.83525e+06	70.4257	2.60739e-07	0.0141994	1.04296e-06	0.0567974
9	RIC1-OX	2	7	9055	352	0.284438	2.33219e+07	100.122	8.57563e-08	0.0199756	3.00147e-07	0.0699147
10	RIC1-OX	4	7	26854	646	0.283975	2.04785e+08	183.448	1.95327e-08	0.0218046	3.41822e-08	0.038158
11	RIC1-OX	3	8	18716	468	0.283515	9.93121e+07	132.685	3.02078e-08	0.0226099	8.05541e-08	0.0602931
12	RIC1-OX	5	8	33736	788	0.284438	3.23724e+08	224.137	1.54453e-08	0.0223078	2.47124e-08	0.0356925
13	RIC1-OX	1	2	4897	254	0.284438	6.82099e+06	72.2472	1.46606e-07	0.0138414	2.93213e-07	0.0276827
14	RIC1-OX	3	7	52676	965	0.284438	7.89247e+08	274.482	3.80109e-09	0.0109297	8.86922e-09	0.0255025
15	RIC1-OX	3	6	15050	449	0.284438	6.44259e+07	127.713	4.65652e-08	0.0234903	9.31303e-08	0.0469805
16	RIC1-OX	2	6	27347	643	0.284438	2.12719e+08	182.893	9.40207e-09	0.0109353	2.82062e-08	0.032806
17	RIC1-OX	1	5	5254	274	0.284438	7.85177e+06	77.9359	1.2736e-07	0.0128311	6.36799e-07	0.0641553
18	RIC1-OX	2	6	21364	543	0.284438	1.29823e+08	154.45	1.54056e-08	0.0129492	4.62167e-08	0.0388476
19	RIC1-OX	1	7	32561	733	0.284438	3.01566e+08	208.493	3.31602e-09	0.00479633	2.32122e-08	0.0335743
20	RIC1-OX	3	7	34848	854	0.284438	3.45416e+08	242.91	8.68517e-09	0.0123503	2.02654e-08	0.0288173
21	RIC1-OX	5	7	12685	456	0.283975	4.56941e+07	129.492	1.09423e-07	0.0386123	1.53193e-07	0.0540572
22	RIC1-OX	6	9	32613	802	0.283975	3.02038e+08	227.748	1.98651e-08	0.026345	2.97976e-08	0.0395174
23	RIC1-OX	4	7	38557	802	0.284438	4.22857e+08	228.119	9.45946e-09	0.0175347	1.65541e-08	0.0306857
24	RIC1-OX	3	8	28587	647	0.284438	2.32447e+08	184.031	1.29062e-08	0.0163016	3.44164e-08	0.0434709
25	RIC1-OX	4	6	4774	254	0.283975	6.47209e+06	72.1295	6.18039e-07	0.0554558	9.27058e-07	0.0831837
26	RIC1-OX	2	5	21328	580	0.284438	1.29386e+08	164.974	1.54576e-08	0.0121231	3.8644e-08	0.0303078
27	RIC1-OX	4	9	32860	792	0.284438	3.0713e+08	225.275	1.30238e-08	0.0177561	2.93035e-08	0.0399512
28	RIC1-OX	1	5	33296	727	0.283975	3.14821e+08	206.45	3.17641e-09	0.0048438	1.5882e-08	0.024219
29	RIC1-OX	0	3	7562	338	0.284438	1.62652e+07	96.1399	0	0	1.84442e-07	0.0312045
30	RIC1-OX	1	6	42074	801	0.284438	5.03518e+08	227.835	1.98603e-09	0.00438915	1.19162e-08	0.0263349
31	RIC1-OX	1	5	7446	321	0.284438	1.57701e+07	91.3045	6.34113e-08	0.0109524	3.17057e-07	0.0547618
32	RIC1-OX	3	6	29480	789	0.283515	2.46395e+08	223.693	1.21756e-08	0.0134112	2.43512e-08	0.0268224
33	RIC1-OX	4	6	8047	336	0.284438	1.84185e+07	95.5711	2.17172e-07	0.0418537	3.25759e-07	0.0627805
34	RIC1-OX	4	7	19537	476	0.283515	1.08216e+08	134.953	3.69631e-08	0.0296399	6.46854e-08	0.0518698
35	RIC1-OX	0	2	4878	290	0.283975	6.75714e+06	82.3526	0	0	2.95983e-07	0.0242858
36	RIC1-OX	0	4	26546	737	0.284438	2.0044e+08	209.631	0	0	1.99561e-08	0.0190812
37	RIC1-OX	5	9	18571	526	0.284438	9.80975e+07	149.614	5.09697e-08	0.0334193	9.17455e-08	0.0601547
38	RIC1-OX	7	9	14427	442	0.283515	5.90104e+07	125.314	1.18623e-07	0.0558598	1.52516e-07	0.0718198
39	RIC1-OX	1	6	46147	937	0.284438	6.05723e+08	266.518	1.65092e-09	0.00375209	9.90552e-09	0.0225125
40	RIC1-OX	4	9	41226	892	0.284438	4.83426e+08	253.718	8.27428e-09	0.0157655	1.86171e-08	0.0354724
41	RIC1-OX	2	6	18662	508	0.284438	9.90612e+07	144.494	2.01895e-08	0.0138414	6.05686e-08	0.0415241
42	RIC1-OX	3	5	11049	397	0.284438	3.47243e+07	112.922	8.63949e-08	0.0265671	1.43992e-07	0.0442784
43	RIC1-OX	0	5	13227	418	0.284438	4.97634e+07	118.895	0	0	1.00475e-07	0.0420539
44	RIC1-OX	10	12	36254	783	0.284438	3.73851e+08	222.715	2.67486e-08	0.0449005	3.20983e-08	0.0538806
45	RIC1-OX	4	8	27596	648	0.283975	2.16258e+08	184.016	1.84964e-08	0.0217373	3.69929e-08	0.0434746
46	RIC1-OX	6	8	29085	618	0.284438	2.40616e+08	175.782	2.4936e-08	0.0341331	3.32479e-08	0.0455108
47	RIC1-OX	3	7	21141	491	0.283975	1.2692e+08	139.432	2.36369e-08	0.0215159	5.51528e-08	0.0502039
48	RIC1-OX	2	7	39309	815	0.284438	4.39512e+08	231.817	4.5505e-09	0.00862751	1.59267e-08	0.0301963
49	RIC1-OX	2	7	32819	771	0.283975	3.05865e+08	218.944	6.53883e-09	0.00913474	2.28859e-08	0.0319716
50	RIC1-OX	3	3	7499	308	0.284438	1.59954e+07	87.6068	1.87554e-07	0.0342439	1.87554e-07	0.0342439
51	RIC1-OX	2	7	54341	977	0.284438	8.39929e+08	277.896	2.38115e-09	0.00719695	8.33404e-09	0.0251893
52	RIC1-OX	2	5	41413	885	0.284438	4.87821e+08	251.727	4.09986e-09	0.0079451	1.02497e-08	0.0198628
53	RIC1-OX	4	8	27251	642	0.284438	2.11228e+08	182.609	1.89369e-08	0.0219047	3.78737e-08	0.0438094
54	RIC1-OX	4	11	37302	818	0.284438	3.95778e+08	232.67	1.01067e-08	0.0171917	2.77934e-08	0.0472773
55	RIC1-OX	3	7	30979	698	0.284438	2.72974e+08	198.538	1.099e-08	0.0151105	2.56434e-08	0.0352578
56	RIC1-OX	0	4	17375	459	0.283975	8.57293e+07	130.344	0	0	4.66585e-08	0.0306879
57	RIC1-OX	3	8	31938	847	0.284438	2.90137e+08	240.919	1.034e-08	0.0124523	2.75732e-08	0.0332062
58	RIC1-OX	1	4	6480	301	0.283975	1.19242e+07	85.4764	8.3863e-08	0.0116991	3.35452e-07	0.0467966
59	RIC1-OX	2	3	12795	491	0.284438	4.65659e+07	139.659	4.29499e-08	0.0143206	6.44249e-08	0.0214809
60	RIC1-OX	3	9	37896	871	0.284438	4.08483e+08	247.745	7.34425e-09	0.0121092	2.20327e-08	0.0363276
61	RIC1-OX	1	5	14808	450	0.284438	6.23706e+07	127.997	1.60332e-08	0.00781269	8.0166e-08	0.0390634
62	RIC1-OX	4	7	47865	839	0.283975	6.50602e+08	238.255	6.14815e-09	0.0167888	1.07593e-08	0.0293803
63	RIC1-OX	3	7	15200	467	0.284438	6.57165e+07	132.832	4.56506e-08	0.0225849	1.06518e-07	0.052698
64	RIC1-OX	3	6	39555	968	0.284438	4.45031e+08	275.336	6.74111e-09	0.0108958	1.34822e-08	0.0217916
65	RIC1-OX	0	6	11542	401	0.284438	3.78922e+07	114.06	0	0	1.58344e-07	0.0526041
66	RIC1-OX	2	6	25221	567	0.284438	1.8093e+08	161.276	1.1054e-08	0.0124011	3.31619e-08	0.0372033
67	RIC1-OX	7	10	46621	1115	0.283975	6.17224e+08	316.632	1.13411e-08	0.0221077	1.62016e-08	0.0315824
68	RIC1-OX	6	10	20116	493	0.284438	1.15099e+08	140.228	5.21292e-08	0.0427875	8.6882e-08	0.0713125
69	RIC1-OX	4	4	36630	776	0.284438	3.81646e+08	220.724	1.04809e-08	0.0181222	1.04809e-08	0.0181222
70	RIC1-OX	0	5	7119	317	0.284438	1.44153e+07	90.1668	0	0	3.46853e-07	0.0554528
71	RIC1-OX	6	8	23205	643	0.284438	1.53162e+08	182.893	3.91743e-08	0.032806	5.22324e-08	0.0437413
72	RIC1-OX	3	7	19044	591	0.284438	1.03158e+08	168.103	2.90816e-08	0.0178462	6.7857e-08	0.0416412
73	RIC1-OX	3	8	45255	1075	0.284438	5.82533e+08	305.771	5.14993e-09	0.00981128	1.37331e-08	0.0261634
74	RIC1-OX	0	6	20776	558	0.284438	1.22775e+08	158.716	0	0	4.88698e-08	0.0378033
75	RIC1-OX	3	7	32499	719	0.284438	3.00419e+08	204.511	9.98606e-09	0.0146692	2.33008e-08	0.034228
76	RIC1-OX	4	6	20494	525	0.283975	1.1927e+08	149.087	3.35372e-08	0.02683	5.03058e-08	0.040245
77	RIC1-OX	1	4	6529	340	0.284438	1.2125e+07	96.7088	8.24745e-08	0.0103403	3.29898e-07	0.0413613
78	RIC1-OX	4	8	51591	1136	0.284438	7.57068e+08	323.121	5.28354e-09	0.0123793	1.05671e-08	0.0247585
79	RIC1-OX	1	5	12589	418	0.284438	4.50785e+07	118.895	2.21835e-08	0.00841079	1.10918e-07	0.0420539
80	RIC1-OX	2	7	32970	710	0.284438	3.0919e+08	201.951	6.46852e-09	0.0099034	2.26398e-08	0.0346619
81	dek1-4	4	8	8375	326	0.283513	1.98858e+07	92.4252	2.01149e-07	0.0432782	4.02298e-07	0.0865565
82	dek1-4	9	13	36058	1101	0.284436	3.69817e+08	313.163	2.43363e-08	0.028739	3.51525e-08	0.0415119
83	dek1-4	3	5	21221	576	0.283976	1.27883e+08	163.57	2.34589e-08	0.0183407	3.90982e-08	0.0305679
84	dek1-4	2	4	18748	627	0.284436	9.99755e+07	178.341	2.00049e-08	0.0112145	4.00098e-08	0.0224289
85	dek1-4	3	10	17996	507	0.284436	9.21161e+07	144.209	3.25676e-08	0.0208032	1.08559e-07	0.0693439
86	dek1-4	1	3	23802	658	0.283514	1.6062e+08	186.552	6.22586e-09	0.00536044	1.86776e-08	0.0160813
87	dek1-4	5	9	13878	615	0.313559	6.03912e+07	192.839	8.27935e-08	0.0259284	1.49028e-07	0.046671
88	dek1-4	4	6	13450	449	0.284436	5.14551e+07	127.712	7.77377e-08	0.0313206	1.16607e-07	0.0469809
89	dek1-4	5	10	27256	704	0.283975	2.10962e+08	199.918	2.3701e-08	0.0250102	4.7402e-08	0.0500205
90	dek1-4	3	5	12956	417	0.284436	4.77448e+07	118.61	6.28341e-08	0.0252931	1.04724e-07	0.0421551
91	dek1-4	3	7	21553	539	0.283975	1.31915e+08	153.062	2.27419e-08	0.0195999	5.30644e-08	0.045733
92	dek1-4	1	3	11654	426	0.283975	3.85682e+07	120.973	2.59281e-08	0.0082663	7.77843e-08	0.0247989
93	dek1-4	1	6	12579	408	0.284436	4.50066e+07	116.05	2.2219e-08	0.008617	1.33314e-07	0.051702
94	dek1-4	2	7	15311	501	0.283514	6.64632e+07	142.04	3.00918e-08	0.0140805	1.05321e-07	0.0492818
95	dek1-4	1	4	8427	327	0.283975	2.01663e+07	92.8597	4.95878e-08	0.0107689	1.98351e-07	0.0430757
96	dek1-4	1	6	8613	328	0.283975	2.10663e+07	93.1437	4.74692e-08	0.0107361	2.84815e-07	0.0644166
97	dek1-4	3	6	14458	497	0.283975	5.93603e+07	141.135	5.05388e-08	0.0212562	1.01078e-07	0.0425124
98	dek1-4	4	7	25507	711	0.283976	1.84757e+08	201.907	2.16501e-08	0.0198111	3.78876e-08	0.0346694
99	dek1-4	2	5	6619	285	0.283975	1.24413e+07	80.9328	1.60755e-07	0.0247119	4.01889e-07	0.0617797
100	dek1-4	8	10	20865	629	0.283976	1.23628e+08	178.621	6.471e-08	0.0447876	8.08875e-08	0.0559845
101	dek1-4	6	10	21157	767	0.313559	1.40355e+08	240.5	4.27487e-08	0.024948	7.12479e-08	0.04158
102	dek1-4	2	9	20679	611	0.313559	1.34085e+08	191.585	1.4916e-08	0.0104392	6.71218e-08	0.0469766
103	dek1-4	7	9	12464	411	0.283513	4.40441e+07	116.524	1.58932e-07	0.0600736	2.04341e-07	0.0772374
104	dek1-4	4	7	15993	482	0.283976	7.26343e+07	136.876	5.50704e-08	0.0292234	9.63732e-08	0.051141
105	dek1-4	4	5	3991	254	0.313559	4.9944e+06	79.6441	8.00897e-07	0.0502234	1.00112e-06	0.0627793
106	dek1-4	2	6	22031	588	0.283975	1.37831e+08	166.977	1.45105e-08	0.0119777	4.35315e-08	0.0359331
107	dek1-4	2	5	9376	358	0.283514	2.49235e+07	101.498	8.02455e-08	0.0197048	2.00614e-07	0.0492621
108	dek1-4	5	9	16702	461	0.283514	7.90881e+07	130.7	6.32207e-08	0.0382556	1.13797e-07	0.0688601
109	dek1-4	8	12	27176	1059	0.284436	2.10066e+08	301.217	3.80833e-08	0.0265589	5.7125e-08	0.0398384
110	dek1-4	1	4	13545	462	0.283514	5.20154e+07	130.983	1.92251e-08	0.00763456	7.69003e-08	0.0305382
111	dek1-4	0	3	7681	341	0.283514	1.67267e+07	96.6782	0	0	1.79354e-07	0.0310308
112	dek1-4	4	9	16617	531	0.313559	8.65815e+07	166.5	4.61993e-08	0.024024	1.03948e-07	0.054054
113	dek1-4	0	4	17302	500	0.283514	8.48724e+07	141.757	0	0	4.71296e-08	0.0282173
114	dek1-4	3	8	12549	427	0.283514	4.4647e+07	121.06	6.71938e-08	0.024781	1.79183e-07	0.0660827
115	dek1-4	4	6	23249	683	0.284436	1.53742e+08	194.269	2.60176e-08	0.02059	3.90264e-08	0.0308849
116	dek1-4	4	7	21592	660	0.283976	1.32394e+08	187.424	3.02129e-08	0.021342	5.28726e-08	0.0373484
117	dek1-4	5	9	26179	697	0.283976	1.9462e+08	197.931	2.56911e-08	0.0252613	4.62439e-08	0.0454703
118	dek1-4	4	6	15595	451	0.283976	6.90641e+07	128.073	5.79172e-08	0.0312321	8.68758e-08	0.0468482
119	dek1-4	1	3	19551	606	0.283513	1.0837e+08	171.809	9.22761e-09	0.00582042	2.76828e-08	0.0174613
120	dek1-4	5	8	18201	640	0.284436	9.42268e+07	182.039	5.30635e-08	0.0274667	8.49016e-08	0.0439467
121	dek1-4	7	12	21598	719	0.313559	1.46267e+08	225.449	4.78576e-08	0.0310491	8.20416e-08	0.0532271
122	dek1-4	2	5	12237	473	0.283514	4.24545e+07	134.102	4.71092e-08	0.014914	1.17773e-07	0.0372851
123	dek1-4	3	7	20659	591	0.284436	1.21395e+08	168.101	2.47126e-08	0.0178464	5.76628e-08	0.0416415
124	dek1-4	3	8	30545	746	0.283514	2.64517e+08	211.501	1.13414e-08	0.0141843	3.02438e-08	0.0378248
125	dek1-4	5	10	14606	568	0.313559	6.68933e+07	178.102	7.47459e-08	0.0280738	1.49492e-07	0.0561477
126	dek1-4	4	9	10843	506	0.313559	3.68654e+07	158.661	1.08503e-07	0.025211	2.44131e-07	0.0567247
127	dek1-4	12	14	40513	1249	0.284436	4.66845e+08	355.26	2.57045e-08	0.0337781	2.99885e-08	0.0394078
128	dek1-4	4	8	18767	558	0.283513	9.98533e+07	158.2	4.00588e-08	0.0252844	8.01175e-08	0.0505688
129	dek1-4	1	4	10605	340	0.283513	3.18856e+07	96.3944	3.13622e-08	0.010374	1.25449e-07	0.0414962
130	dek1-4	3	8	30593	788	0.283513	2.65349e+08	223.408	1.13059e-08	0.0134283	3.0149e-08	0.0358089
131	dek1-4	3	8	19556	581	0.313559	1.19917e+08	182.178	2.50174e-08	0.0164674	6.67129e-08	0.0439131
132	dek1-4	6	11	20792	634	0.313559	1.35554e+08	198.797	4.42628e-08	0.0301816	8.11485e-08	0.0553329
133	dek1-4	3	5	17748	503	0.284436	8.95948e+07	143.071	3.34841e-08	0.0209686	5.58068e-08	0.0349477
134	dek1-4	4	7	17760	599	0.283976	8.95711e+07	170.102	4.46573e-08	0.0235153	7.81502e-08	0.0411519
135	dek1-4	6	10	34808	782	0.283975	3.44063e+08	222.068	1.74387e-08	0.0270187	2.90645e-08	0.0450312
136	dek1-4	3	9	22960	625	0.283976	1.49701e+08	177.485	2.00399e-08	0.0169028	6.01197e-08	0.0507085
137	dek1-4	2	5	10689	382	0.283514	3.23928e+07	108.302	6.17422e-08	0.0184668	1.54355e-07	0.0461671
138	dek1-4	4	7	22459	699	0.283976	1.43239e+08	198.499	2.79253e-08	0.0201512	4.88692e-08	0.0352646
139	dek1-4	6	11	23123	791	0.284436	1.5208e+08	224.988	3.94529e-08	0.026668	7.23303e-08	0.0488914
140	dek1-4	2	5	14207	405	0.283514	5.72241e+07	114.823	3.49503e-08	0.0174181	8.73758e-08	0.0435453
141	dek1-4	4	5	11720	377	0.284436	3.90696e+07	107.232	1.02381e-07	0.0373022	1.27977e-07	0.0466278
142	dek1-4	4	9	19798	608	0.283513	1.11126e+08	172.376	3.59952e-08	0.0232051	8.09892e-08	0.0522115
143	dek1-4	9	14	31122	733	0.283976	2.75053e+08	208.154	3.27209e-08	0.0432371	5.08992e-08	0.0672577
144	dek1-4	1	5	15081	462	0.283975	6.45862e+07	131.196	1.54832e-08	0.00762217	7.74159e-08	0.0381108
145	dek1-4	3	8	20970	699	0.283976	1.24876e+08	198.499	2.40238e-08	0.0151134	6.40636e-08	0.0403024
146	dek1-4	3	6	14269	412	0.283976	5.78188e+07	116.998	5.18863e-08	0.0256414	1.03773e-07	0.0512829
147	dek1-4	6	8	15633	456	0.283975	6.94007e+07	129.492	8.64544e-08	0.0463348	1.15273e-07	0.0617797
148	dek1-4	6	11	21240	652	0.313559	1.41458e+08	204.441	4.24153e-08	0.0293484	7.77614e-08	0.0538053
149	dek1-4	2	4	14389	460	0.284436	5.88905e+07	130.84	3.39614e-08	0.0152858	6.79227e-08	0.0305716
150	dek1-4	8	14	47945	1493	0.284436	6.53838e+08	424.662	1.22354e-08	0.0188385	2.1412e-08	0.0329674
151	dek1-4	4	10	22193	879	0.313559	1.54437e+08	275.619	2.59005e-08	0.0145128	6.47512e-08	0.036282
152	dek1-4	1	5	11110	392	0.313559	3.87033e+07	122.915	2.58376e-08	0.00813568	1.29188e-07	0.0406784
153	dek1-4	3	6	9327	418	0.283975	2.47038e+07	118.701	1.21439e-07	0.0252735	2.42878e-07	0.050547
154	dek1-4	1	4	13037	471	0.283514	4.81869e+07	133.535	2.07525e-08	0.00748868	8.301e-08	0.0299547
155	dek1-4	3	7	21215	576	0.283513	1.27602e+08	163.303	2.35105e-08	0.0183707	5.48579e-08	0.042865
156	dek1-4	1	3	12798	424	0.283514	4.64364e+07	120.21	2.15348e-08	0.00831879	6.46045e-08	0.0249564
157	dek1-4	2	7	20922	618	0.283514	1.24102e+08	175.211	1.61157e-08	0.0114148	5.6405e-08	0.0399517
158	dek1-4	6	10	21779	572	0.283513	1.34477e+08	162.169	4.46172e-08	0.0369984	7.4362e-08	0.0616639
159	dek1-4	1	5	18731	631	0.284436	9.97943e+07	179.479	1.00206e-08	0.00557169	5.01031e-08	0.0278584
160	dek1-4	3	5	12526	500	0.313559	4.91977e+07	156.78	6.09785e-08	0.0191351	1.01631e-07	0.0318919
161	ric1-1	6	10	32057	1128	0.284436	2.923e+08	320.843	2.05268e-08	0.0187007	3.42114e-08	0.0311679
162	ric1-1	6	8	25836	885	0.284436	1.8986e+08	251.725	3.16022e-08	0.0238355	4.21362e-08	0.0317807
163	ric1-1	11	14	45123	1437	0.283975	5.78198e+08	408.073	1.90246e-08	0.026956	2.42132e-08	0.0343076
164	ric1-1	4	7	14150	514	0.283974	5.6858e+07	145.963	7.03507e-08	0.0274043	1.23114e-07	0.0479575
165	ric1-1	6	15	35909	1206	0.283974	3.66172e+08	342.473	1.63857e-08	0.0175197	4.09644e-08	0.0437991
166	ric1-1	1	8	17973	670	0.284436	9.18808e+07	190.572	1.08837e-08	0.00524737	8.70693e-08	0.0419789
167	ric1-1	6	11	28091	941	0.283516	2.23724e+08	266.788	2.68188e-08	0.0224897	4.91678e-08	0.0412312
168	ric1-1	6	12	36724	1188	0.283974	3.82982e+08	337.361	1.56665e-08	0.0177851	3.13331e-08	0.0355702
169	ric1-1	6	9	22760	740	0.283477	1.46846e+08	209.773	4.0859e-08	0.0286023	6.12886e-08	0.0429034
170	ric1-1	5	12	30999	1157	0.283516	2.72441e+08	328.028	1.83526e-08	0.0152426	4.40462e-08	0.0365823
171	ric1-1	2	6	5432	295	0.283974	8.37911e+06	83.7723	2.38689e-07	0.0238742	7.16066e-07	0.0716227
172	ric1-1	3	6	9769	460	0.284436	2.71446e+07	130.84	1.10519e-07	0.0229287	2.21038e-07	0.0458574
173	ric1-1	7	10	25829	986	0.283974	1.8945e+08	279.998	3.69491e-08	0.0250002	5.27845e-08	0.0357145
174	ric1-1	7	11	38570	1167	0.284436	4.23139e+08	331.936	1.6543e-08	0.0210884	2.59962e-08	0.0331389
175	ric1-1	8	9	41611	1318	0.283975	4.91696e+08	374.279	1.62702e-08	0.0213744	1.8304e-08	0.0240462
176	ric1-1	5	8	18348	694	0.284436	9.5755e+07	197.398	5.22166e-08	0.0253295	8.35466e-08	0.0405272
177	ric1-1	8	12	31029	1045	0.283477	2.72932e+08	296.234	2.93114e-08	0.0270057	4.3967e-08	0.0405085
178	ric1-1	3	6	15388	608	0.283516	6.71339e+07	172.378	4.46868e-08	0.0174037	8.93737e-08	0.0348073
179	ric1-1	2	4	3460	233	0.284436	3.40515e+06	66.2735	5.87346e-07	0.030178	1.17469e-06	0.060356
180	ric1-1	3	5	6251	354	0.283974	1.10963e+07	100.527	2.70361e-07	0.0298428	4.50601e-07	0.049738
181	ric1-1	7	12	26816	997	0.283974	2.04205e+08	283.122	3.42793e-08	0.0247243	5.87645e-08	0.0423846
182	ric1-1	3	6	11881	462	0.283516	4.00206e+07	130.984	7.49615e-08	0.0229035	1.49923e-07	0.045807
183	ric1-1	5	13	33339	1089	0.284436	3.16147e+08	309.75	1.58154e-08	0.016142	4.11201e-08	0.0419693
184	ric1-1	5	10	30651	1043	0.283975	2.6679e+08	296.186	1.87413e-08	0.0168813	3.74826e-08	0.0337625
185	ric1-1	8	11	36285	1233	0.283477	3.73227e+08	349.528	2.14347e-08	0.022888	2.94727e-08	0.031471
186	ric1-1	2	6	11527	529	0.283516	3.76712e+07	149.98	5.30909e-08	0.0133351	1.59273e-07	0.0400054
187	ric1-1	6	11	39829	1279	0.283974	4.50482e+08	363.203	1.33191e-08	0.0165197	2.44183e-08	0.0302861
188	ric1-1	3	7	13631	554	0.283974	5.27635e+07	157.322	5.68575e-08	0.0190692	1.32667e-07	0.0444949
189	ric1-1	5	8	11753	448	0.283477	3.91576e+07	126.998	1.27689e-07	0.0393707	2.04303e-07	0.0629932
190	ric1-1	3	5	7314	382	0.283974	1.51911e+07	108.478	1.97484e-07	0.0276554	3.29141e-07	0.0460923
191	ric1-1	5	8	24028	801	0.283477	1.63664e+08	227.065	3.05503e-08	0.0220201	4.88806e-08	0.0352321
192	ric1-1	8	15	43444	1340	0.283974	5.35967e+08	380.525	1.49263e-08	0.0210236	2.79868e-08	0.0394192
193	ric1-1	5	10	17314	644	0.283974	8.51282e+07	182.879	5.8735e-08	0.0273405	1.1747e-07	0.0546809
194	ric1-1	5	10	16015	638	0.283974	7.28337e+07	181.175	6.86495e-08	0.0275976	1.37299e-07	0.0551951
195	ric1-1	3	6	8719	391	0.284436	2.16231e+07	111.214	1.38741e-07	0.026975	2.77482e-07	0.0539499
196	ric1-1	3	5	7908	379	0.283975	1.77588e+07	107.627	1.6893e-07	0.0278741	2.8155e-07	0.0464569
197	ric1-1	7	11	42045	1214	0.283975	5.02006e+08	344.746	1.3944e-08	0.0203048	2.19121e-08	0.0319075
198	ric1-1	6	7	7794	394	0.283975	1.72505e+07	111.886	3.47816e-07	0.0536259	4.05786e-07	0.0625635
199	ric1-1	2	7	13090	521	0.283974	4.86584e+07	147.95	4.11029e-08	0.013518	1.4386e-07	0.0473132
200	ric1-1	9	13	29385	1079	0.283974	2.45205e+08	306.408	3.67039e-08	0.0293726	5.30168e-08	0.0424271
201	ric1-1	1	4	6513	322	0.283975	1.2046e+07	91.44	8.30151e-08	0.0109361	3.32061e-07	0.0437445
202	ric1-1	8	10	26702	955	0.283516	2.02146e+08	270.758	3.95754e-08	0.0295467	4.94692e-08	0.0369334
203	ric1-1	5	8	8570	392	0.283974	2.08564e+07	111.318	2.39734e-07	0.0449165	3.83575e-07	0.0718663
204	ric1-1	2	5	7260	360	0.283974	1.49676e+07	102.231	1.33622e-07	0.0195636	3.34055e-07	0.048909
205	ric1-1	4	7	23120	779	0.283974	1.51794e+08	221.216	2.63515e-08	0.0180819	4.61152e-08	0.0316433
206	ric1-1	3	5	9750	485	0.283974	2.69953e+07	137.727	1.11131e-07	0.0217822	1.85218e-07	0.0363036
207	ric1-1	9	12	27829	974	0.283477	2.1954e+08	276.107	4.09948e-08	0.032596	5.46597e-08	0.0434614
208	ric1-1	5	11	25351	929	0.283516	1.82208e+08	263.386	2.74412e-08	0.0189835	6.03706e-08	0.0417638
209	ric1-1	2	4	5727	303	0.283974	9.31393e+06	86.0441	2.14732e-07	0.0232439	4.29464e-07	0.0464878
210	ric1-1	2	6	14457	589	0.283516	5.92562e+07	166.991	3.37518e-08	0.0119767	1.01255e-07	0.0359301
211	ric1-1	2	9	18202	585	0.284436	9.42371e+07	166.395	2.12231e-08	0.0120196	9.55038e-08	0.0540882
212	ric1-1	1	6	6273	310	0.283975	1.11746e+07	88.0323	8.94888e-08	0.0113595	5.36933e-07	0.0681568
213	ric1-1	3	8	15810	636	0.283974	7.0981e+07	180.607	4.22648e-08	0.0166106	1.12706e-07	0.044295
214	ric1-1	6	10	34826	1289	0.283974	3.44418e+08	366.042	1.74207e-08	0.0163915	2.90345e-08	0.0273192
215	ric1-1	2	7	14209	544	0.283516	5.72406e+07	154.233	3.49402e-08	0.0129674	1.22291e-07	0.045386
216	ric1-1	2	6	12288	518	0.283516	4.28095e+07	146.861	4.67187e-08	0.0136183	1.40156e-07	0.0408549
217	ric1-1	5	10	24375	843	0.283975	1.68721e+08	239.391	2.96347e-08	0.0208863	5.92694e-08	0.0417726
218	ric1-1	3	5	16256	601	0.284436	7.51642e+07	170.946	3.99126e-08	0.0175494	6.6521e-08	0.029249
219	ric1-1	5	7	14489	595	0.283477	5.95107e+07	168.669	8.40184e-08	0.0296438	1.17626e-07	0.0415014
220	ric1-1	6	9	21787	830	0.283974	1.34795e+08	235.698	4.45121e-08	0.0254563	6.67681e-08	0.0381844
221	ric1-1	4	7	14321	627	0.283974	5.82405e+07	178.052	6.86807e-08	0.0224654	1.20191e-07	0.0393144
222	ric1-1	4	10	26942	890	0.283516	2.05796e+08	252.329	1.94367e-08	0.0158523	4.85918e-08	0.0396308
223	ric1-1	6	9	21148	808	0.283974	1.27004e+08	229.451	4.72426e-08	0.0261494	7.0864e-08	0.0392241
224	ric1-1	2	5	6121	329	0.283516	1.06224e+07	93.2767	1.88282e-07	0.0214416	4.70704e-07	0.053604
225	ric1-1	3	7	14618	607	0.283516	6.05833e+07	172.094	4.95186e-08	0.0174323	1.15543e-07	0.0406754
226	ric1-1	4	7	23844	796	0.283516	1.61189e+08	225.679	2.48156e-08	0.0177243	4.34273e-08	0.0310176
227	ric1-1	6	10	38465	1289	0.284436	4.20838e+08	366.637	1.42573e-08	0.0163649	2.37621e-08	0.0272749
228	ric1-1	2	6	7303	399	0.284436	1.517e+07	113.49	1.31839e-07	0.0176227	3.95517e-07	0.0528682
229	ric1-1	6	9	18701	673	0.283974	9.93135e+07	191.114	6.04148e-08	0.0313948	9.06222e-08	0.0470922
230	ric1-1	11	17	55269	1674	0.283477	8.65928e+08	474.541	1.27031e-08	0.0231803	1.96321e-08	0.0358241
231	ric1-1	4	6	12251	485	0.283516	4.2552e+07	137.505	9.40026e-08	0.0290898	1.41004e-07	0.0436347
232	ric1-1	4	9	39738	1268	0.283975	4.48428e+08	360.081	8.92005e-09	0.0111086	2.00701e-08	0.0249944
233	ric1-1	6	9	20093	741	0.283477	1.14448e+08	210.057	5.24256e-08	0.0285637	7.86383e-08	0.0428455
234	ric1-1	2	7	16104	613	0.283974	7.36455e+07	174.076	2.71571e-08	0.0114892	9.505e-08	0.0402123
235	ric1-1	7	7	22461	858	0.283974	1.43264e+08	243.65	4.88609e-08	0.0287298	4.88609e-08	0.0287298
236	ric1-1	8	13	45497	1363	0.283974	5.87819e+08	387.056	1.36096e-08	0.0206688	2.21156e-08	0.0335868
237	ric1-1	3	8	20654	705	0.283516	1.20944e+08	199.879	2.48048e-08	0.0150091	6.61461e-08	0.0400243
238	ric1-1	4	9	14231	599	0.283516	5.7418e+07	169.826	6.96646e-08	0.0235535	1.56745e-07	0.0529954
239	ric1-1	4	7	13744	627	0.283974	5.3642e+07	178.052	7.45685e-08	0.0224654	1.30495e-07	0.0393144
240	ric1-1	5	9	16988	639	0.283516	8.18204e+07	181.167	6.11094e-08	0.0275989	1.09997e-07	0.049678
241	CA-ROP2	3	8	30353	671	0.284438	2.62054e+08	190.858	1.1448e-08	0.0157185	3.05281e-08	0.041916
242	CA-ROP2	8	10	27726	570	0.284438	2.18656e+08	162.129	3.65871e-08	0.0493433	4.57339e-08	0.0616791
243	CA-ROP2	2	6	36516	799	0.284438	3.79274e+08	227.266	5.27323e-09	0.00880027	1.58197e-08	0.0264008
244	CA-ROP2	2	6	10909	383	0.283976	3.37949e+07	108.763	5.91805e-08	0.0183886	1.77541e-07	0.0551659
245	CA-ROP2	0	8	13150	388	0.283976	4.91059e+07	110.183	0	0	1.62913e-07	0.0726067
246	CA-ROP2	3	9	26504	641	0.284438	1.99807e+08	182.325	1.50145e-08	0.0164542	4.50435e-08	0.0493625
247	CA-ROP2	3	6	11942	403	0.283976	4.04982e+07	114.442	7.40773e-08	0.0262141	1.48155e-07	0.0524281
248	CA-ROP2	1	3	33390	719	0.284438	3.17117e+08	204.511	3.15341e-09	0.00488972	9.46022e-09	0.0146692
249	CA-ROP2	3	7	22568	568	0.284438	1.44868e+08	161.561	2.07085e-08	0.0185689	4.83198e-08	0.0433274
250	CA-ROP2	3	10	24535	549	0.284438	1.71222e+08	156.156	1.75211e-08	0.0192115	5.84037e-08	0.0640384
251	CA-ROP2	3	7	12121	402	0.283976	4.17214e+07	114.158	7.19056e-08	0.0262793	1.6778e-07	0.0613183
252	CA-ROP2	4	9	24936	584	0.283513	1.76289e+08	165.572	2.269e-08	0.0241587	5.10524e-08	0.0543572
253	CA-ROP2	2	5	5889	291	0.284438	9.86439e+06	82.7714	2.02749e-07	0.0241629	5.06874e-07	0.0604074
254	CA-ROP2	0	4	3005	200	0.283513	2.56013e+06	56.7026	0	0	1.56242e-06	0.0705435
255	CA-ROP2	2	6	20049	529	0.284438	1.14333e+08	150.468	1.74927e-08	0.0132919	5.24782e-08	0.0398757
256	CA-ROP2	1	6	13781	435	0.283976	5.39316e+07	123.53	1.8542e-08	0.00809523	1.11252e-07	0.0485714
257	CA-ROP2	4	11	19019	490	0.284438	1.02887e+08	139.374	3.88774e-08	0.0286997	1.06913e-07	0.0789241
258	CA-ROP2	0	5	10146	371	0.284438	2.92804e+07	105.526	0	0	1.70763e-07	0.0473815
259	CA-ROP2	0	4	2938	190	0.283513	2.44724e+06	53.8675	0	0	1.63449e-06	0.0742563
260	CA-ROP2	6	9	17925	509	0.284438	9.13914e+07	144.779	6.56517e-08	0.0414425	9.84775e-08	0.0621638
261	CA-ROP2	1	5	13684	415	0.284438	5.32615e+07	118.042	1.87753e-08	0.00847159	9.38765e-08	0.0423579
262	CA-ROP2	3	6	12516	412	0.283976	4.44849e+07	116.998	6.74386e-08	0.0256414	1.34877e-07	0.0512829
263	CA-ROP2	2	5	9022	352	0.283976	2.31147e+07	99.9596	8.65252e-08	0.0200081	2.16313e-07	0.0500202
264	CA-ROP2	4	9	35802	633	0.283514	3.63403e+08	179.464	1.10071e-08	0.0222886	2.47659e-08	0.0501493
265	CA-ROP2	6	10	27828	631	0.284438	2.20268e+08	179.48	2.72396e-08	0.0334299	4.53993e-08	0.0557165
266	CA-ROP2	1	6	13124	420	0.283976	4.89119e+07	119.27	2.04449e-08	0.00838434	1.2267e-07	0.050306
267	CA-ROP2	1	6	8523	320	0.283976	2.06285e+07	90.8724	4.84767e-08	0.0110044	2.9086e-07	0.0660267
268	CA-ROP2	4	10	19387	489	0.283514	1.0656e+08	138.638	3.75374e-08	0.0288521	9.38436e-08	0.0721302
269	CA-ROP2	4	7	33189	733	0.283513	3.12292e+08	207.815	1.28085e-08	0.0192479	2.24149e-08	0.0336838
270	CA-ROP2	0	6	13560	476	0.283976	5.22157e+07	135.173	0	0	1.14908e-07	0.0443877
271	CA-ROP2	0	5	7241	332	0.284438	1.49137e+07	94.4333	0	0	3.35263e-07	0.0529474
272	CA-ROP2	6	10	33032	766	0.283514	3.09345e+08	217.171	1.93958e-08	0.0276279	3.23263e-08	0.0460466
273	CA-ROP2	2	8	25682	599	0.283513	1.86995e+08	169.824	1.06955e-08	0.0117769	4.27818e-08	0.0471075
274	CA-ROP2	4	6	4851	272	0.284438	6.69345e+06	77.3671	5.976e-07	0.0517016	8.96399e-07	0.0775524
275	CA-ROP2	1	5	4464	258	0.283976	5.65888e+06	73.2658	1.76714e-07	0.0136489	8.83568e-07	0.0682446
276	CA-ROP2	1	6	6879	301	0.283976	1.34379e+07	85.4768	7.44162e-08	0.0116991	4.46497e-07	0.0701945
277	CA-ROP2	1	4	12877	451	0.283976	4.70881e+07	128.073	2.12368e-08	0.00780803	8.49471e-08	0.0312321
278	CA-ROP2	0	5	39234	765	0.283514	4.36415e+08	216.888	0	0	1.1457e-08	0.0230534
279	CA-ROP2	6	10	42235	849	0.284438	5.07379e+08	241.488	1.18255e-08	0.024846	1.97091e-08	0.04141
280	CA-ROP2	2	5	4305	246	0.283976	5.26294e+06	69.8581	3.80016e-07	0.0286295	9.5004e-07	0.0715736
281	CA-ROP2	1	4	8773	348	0.284438	2.18919e+07	98.9843	4.5679e-08	0.0101026	1.82716e-07	0.0404104
282	CA-ROP2	4	9	35133	639	0.283514	3.49949e+08	181.165	1.14302e-08	0.0220793	2.5718e-08	0.0496784
283	CA-ROP2	2	6	12595	414	0.283513	4.49748e+07	117.374	4.44694e-08	0.0170395	1.33408e-07	0.0511185
284	CA-ROP2	0	5	14543	419	0.283514	5.99628e+07	118.792	0	0	8.3385e-08	0.0420903
285	CA-ROP2	1	7	21216	532	0.284438	1.28031e+08	151.321	7.81063e-09	0.00660847	5.46744e-08	0.0462593
286	CA-ROP2	0	3	6178	260	0.283976	1.08387e+07	73.8338	0	0	2.76786e-07	0.0406318
287	CA-ROP2	3	7	15247	458	0.283976	6.60162e+07	130.061	4.54434e-08	0.0230661	1.06035e-07	0.0538209
288	CA-ROP2	0	4	5197	269	0.283513	7.65735e+06	76.265	0	0	5.22374e-07	0.0524487
289	CA-ROP2	2	5	29365	688	0.284438	2.45272e+08	195.693	8.15423e-09	0.0102201	2.03856e-08	0.0255502
290	CA-ROP2	5	8	24638	554	0.284438	1.72663e+08	157.578	2.89582e-08	0.0317302	4.63332e-08	0.0507684
291	CA-ROP2	2	7	32085	732	0.284438	2.92814e+08	208.208	6.83028e-09	0.00960576	2.3906e-08	0.0336202
292	CA-ROP2	4	8	20670	525	0.283513	1.21131e+08	148.844	3.30222e-08	0.0268737	6.60444e-08	0.0537474
293	CA-ROP2	2	4	5856	310	0.283513	9.72243e+06	87.889	2.0571e-07	0.022756	4.1142e-07	0.045512
294	CA-ROP2	2	6	18323	501	0.284438	9.54949e+07	142.503	2.09435e-08	0.0140348	6.28306e-08	0.0421043
295	CA-ROP2	1	6	8815	323	0.283976	2.20661e+07	91.7243	4.53183e-08	0.0109022	2.7191e-07	0.0654134
296	CA-ROP2	6	10	16726	428	0.283514	7.93155e+07	121.344	7.56472e-08	0.0494463	1.26079e-07	0.0824104
297	CA-ROP2	1	5	20642	593	0.283513	1.20803e+08	168.123	8.27797e-09	0.00594802	4.13898e-08	0.0297401
298	CA-ROP2	5	7	20255	527	0.284438	1.16695e+08	149.899	4.28468e-08	0.0333559	5.99855e-08	0.0466982
299	CA-ROP2	3	8	26139	645	0.284438	1.94341e+08	183.462	1.54368e-08	0.0163521	4.11647e-08	0.0436057
300	CA-ROP2	1	5	14546	475	0.283976	6.00854e+07	134.889	1.6643e-08	0.00741352	8.32149e-08	0.0370676
301	CA-ROP2	2	6	16337	467	0.284438	7.59157e+07	132.832	2.6345e-08	0.0150566	7.9035e-08	0.0451697
302	CA-ROP2	2	5	14071	451	0.284438	5.63167e+07	128.281	3.55135e-08	0.0155907	8.87836e-08	0.0389768
303	CA-ROP2	0	3	4335	254	0.284438	5.34522e+06	72.2472	0	0	5.61249e-07	0.0415241
304	CA-ROP2	3	6	12494	414	0.283976	4.43287e+07	117.566	6.76763e-08	0.0255176	1.35353e-07	0.0510351
305	CA-ROP2	3	6	4127	241	0.283513	4.82883e+06	68.3266	6.21269e-07	0.0439068	1.24254e-06	0.0878135
306	CA-ROP2	5	10	27120	626	0.284438	2.09202e+08	178.058	2.39003e-08	0.0280807	4.78006e-08	0.0561615
307	CA-ROP2	1	4	13239	455	0.283976	4.97728e+07	129.209	2.00913e-08	0.00773939	8.03652e-08	0.0309576
308	CA-ROP2	4	7	24253	618	0.284438	1.67309e+08	175.782	2.39079e-08	0.0227554	4.18389e-08	0.0398219
309	CA-ROP2	2	6	28192	641	0.284438	2.26068e+08	182.325	8.8469e-09	0.0109694	2.65407e-08	0.0329083
310	CA-ROP2	1	6	23296	583	0.284438	1.54365e+08	165.827	6.47814e-09	0.00603037	3.88688e-08	0.0361822
311	CA-ROP2	2	5	5080	264	0.283976	7.3284e+06	74.9697	2.72911e-07	0.0266774	6.82277e-07	0.0666936
312	CA-ROP2	2	7	31343	660	0.284438	2.79427e+08	187.729	7.15751e-09	0.0106537	2.50513e-08	0.0372878
313	CA-ROP2	5	8	14960	454	0.283976	6.35543e+07	128.925	7.86729e-08	0.0387822	1.25877e-07	0.0620515
314	CA-ROP2	1	4	4888	251	0.283976	6.78491e+06	71.278	1.47386e-07	0.0140296	5.89543e-07	0.0561183
315	CA-ROP2	0	4	4830	265	0.283976	6.62485e+06	75.2537	0	0	6.03787e-07	0.0531536
316	CA-ROP2	2	6	15224	478	0.284438	6.59242e+07	135.961	3.03379e-08	0.0147101	9.10137e-08	0.0441302
317	CA-ROP2	5	11	24031	561	0.284438	1.6426e+08	159.57	3.04396e-08	0.0313343	6.69672e-08	0.0689355
318	CA-ROP2	1	7	12124	393	0.283513	4.1674e+07	111.421	2.39958e-08	0.008975	1.67971e-07	0.062825
319	CA-ROP2	1	5	21056	545	0.283514	1.25697e+08	154.515	7.95562e-09	0.00647186	3.97781e-08	0.0323593
320	CA-ROP2	2	6	35553	721	0.284438	3.59534e+08	205.08	5.56276e-09	0.00975231	1.66883e-08	0.0292569
321	spr2-2	8	12	29498	933	0.284091	2.47197e+08	265.057	3.23629e-08	0.0301822	4.85444e-08	0.0452733
322	spr2-2	2	8	22016	693	0.283631	1.37477e+08	196.556	1.45479e-08	0.0101752	5.81915e-08	0.0407009
323	spr2-2	4	10	31946	930	0.283476	2.89301e+08	263.633	1.38264e-08	0.0151726	3.45661e-08	0.0379316
324	spr2-2	3	6	8020	372	0.283631	1.82432e+07	105.511	1.64444e-07	0.0284332	3.28889e-07	0.0568663
325	spr2-2	5	11	28024	982	0.284091	2.23109e+08	278.977	2.24105e-08	0.0179226	4.93032e-08	0.0394297
326	spr2-2	5	7	14394	536	0.283476	5.87326e+07	151.943	8.51316e-08	0.032907	1.19184e-07	0.0460699
327	spr2-2	7	9	30101	892	0.283631	2.56989e+08	252.999	2.72385e-08	0.0276681	3.50209e-08	0.0355733
328	spr2-2	4	10	23596	784	0.283476	1.57831e+08	222.245	2.53435e-08	0.0179981	6.33588e-08	0.0449953
329	spr2-2	1	5	5643	295	0.283631	9.03178e+06	83.6711	1.1072e-07	0.0119516	5.53601e-07	0.0597578
330	spr2-2	5	11	30699	941	0.283476	2.67156e+08	266.751	1.87157e-08	0.0187441	4.11744e-08	0.041237
331	spr2-2	4	8	23701	756	0.283476	1.59239e+08	214.308	2.51195e-08	0.0186647	5.02389e-08	0.0373295
332	spr2-2	6	10	24040	726	0.283631	1.63916e+08	205.916	3.6604e-08	0.0291381	6.10067e-08	0.0485635
333	spr2-2	6	11	28069	986	0.283631	2.23464e+08	279.66	2.685e-08	0.0214546	4.9225e-08	0.0393335
334	spr2-2	2	9	24578	864	0.284091	1.71613e+08	245.455	1.16541e-08	0.00814815	5.24436e-08	0.0366667
335	spr2-2	4	5	17643	595	0.283631	8.82873e+07	168.76	4.53066e-08	0.0237023	5.66333e-08	0.0296278
336	spr2-2	5	8	16333	539	0.283476	7.5622e+07	152.794	6.61183e-08	0.0327239	1.05789e-07	0.0523582
337	spr2-2	3	8	20757	763	0.284091	1.22401e+08	216.761	2.45095e-08	0.0138401	6.53587e-08	0.0369069
338	spr2-2	4	9	23999	830	0.283631	1.63358e+08	235.413	2.44861e-08	0.0169914	5.50938e-08	0.0382306
339	spr2-2	4	8	22375	750	0.283476	1.4192e+08	212.607	2.8185e-08	0.018814	5.63699e-08	0.0376281
340	spr2-2	7	11	23475	771	0.284091	1.56556e+08	219.034	4.47126e-08	0.0319585	7.02626e-08	0.0502205
341	spr2-2	7	10	31859	1001	0.283631	2.87884e+08	283.914	2.43153e-08	0.0246553	3.47362e-08	0.0352219
342	spr2-2	4	9	30464	934	0.283631	2.63225e+08	264.911	1.51961e-08	0.0150994	3.41913e-08	0.0339737
343	spr2-2	5	8	29439	897	0.283631	2.4581e+08	254.417	2.03409e-08	0.0196528	3.25455e-08	0.0314445
344	spr2-2	5	12	26660	918	0.283631	2.01592e+08	260.373	2.48026e-08	0.0192032	5.95261e-08	0.0460877
345	spr2-2	5	9	18160	675	0.283476	9.34863e+07	191.346	5.34838e-08	0.0261306	9.62708e-08	0.0470351
346	spr2-2	7	9	22424	779	0.283476	1.42542e+08	220.828	4.91084e-08	0.0316989	6.31393e-08	0.0407557
347	spr2-2	5	9	12798	502	0.283631	4.64555e+07	142.383	1.0763e-07	0.0351166	1.93734e-07	0.06321
348	spr2-2	4	10	30120	938	0.283631	2.57314e+08	266.046	1.55452e-08	0.015035	3.8863e-08	0.0375875
349	spr2-2	5	8	16507	595	0.283631	7.7284e+07	168.76	6.46965e-08	0.0296278	1.03514e-07	0.0474045
350	spr2-2	11	17	44504	1402	0.283476	5.61454e+08	397.433	1.9592e-08	0.0276776	3.02785e-08	0.0427745
351	spr2-2	3	10	23584	771	0.283476	1.57671e+08	218.56	1.9027e-08	0.0137262	6.34233e-08	0.045754
352	spr2-2	4	7	6560	332	0.283476	1.2199e+07	94.1141	3.27896e-07	0.0425016	5.73818e-07	0.0743778
353	spr2-2	4	5	11375	409	0.283476	3.66791e+07	115.942	1.09054e-07	0.0345001	1.36317e-07	0.0431251
354	spr2-2	6	8	13320	549	0.284091	5.04041e+07	155.966	1.19038e-07	0.0384699	1.58717e-07	0.0512933
355	spr2-2	6	8	16194	643	0.284091	7.45016e+07	182.67	8.05352e-08	0.032846	1.0738e-07	0.0437947
356	spr2-2	3	7	10342	452	0.283476	3.03197e+07	128.131	9.89454e-08	0.0234135	2.30873e-07	0.0546315
357	spr2-2	0	5	9297	500	0.283476	2.4502e+07	141.738	0	0	2.04065e-07	0.0352763
358	spr2-2	2	4	16944	645	0.284091	8.15623e+07	183.239	2.45211e-08	0.0109147	4.90423e-08	0.0218295
359	spr2-2	10	13	29036	1027	0.283476	2.38996e+08	291.13	4.18418e-08	0.0343489	5.43943e-08	0.0446536
360	spr2-2	4	5	8011	372	0.284091	1.82319e+07	105.682	2.19396e-07	0.0378495	2.74245e-07	0.0473118
361	spr2-2	10	11	30782	934	0.283631	2.68749e+08	264.911	3.72094e-08	0.0377485	4.09304e-08	0.0415234
362	spr2-2	4	7	14066	516	0.283631	5.6117e+07	146.353	7.12796e-08	0.0273311	1.24739e-07	0.0478294
363	spr2-2	5	9	20517	671	0.283631	1.19394e+08	190.316	4.18783e-08	0.0262721	7.53809e-08	0.0472897
364	spr2-2	3	6	10364	409	0.283631	3.04655e+07	116.005	9.84721e-08	0.025861	1.96944e-07	0.0517219
365	spr2-2	8	10	20431	674	0.284091	1.18587e+08	191.477	6.74611e-08	0.0417804	8.43264e-08	0.0522255
366	spr2-2	7	12	20935	718	0.284091	1.2451e+08	203.977	5.62205e-08	0.0343175	9.6378e-08	0.0588301
367	spr2-2	5	9	22978	755	0.283631	1.49754e+08	214.141	3.33881e-08	0.0233491	6.00987e-08	0.0420283
368	spr2-2	9	14	30428	972	0.283476	2.6246e+08	275.539	3.42909e-08	0.0326633	5.33414e-08	0.0508095
369	spr2-2	8	10	25834	739	0.283476	1.89191e+08	209.489	4.22854e-08	0.0381882	5.28567e-08	0.0477352
370	spr2-2	3	13	33221	984	0.284091	3.13533e+08	279.545	9.56838e-09	0.0107317	4.1463e-08	0.0465041
371	spr2-2	4	7	13216	621	0.284091	4.96201e+07	176.42	8.06125e-08	0.0226731	1.41072e-07	0.0396779
372	spr2-2	10	17	40537	1066	0.283476	4.65822e+08	302.186	2.14674e-08	0.0330923	3.64947e-08	0.0562568
373	spr2-2	4	6	11343	485	0.283631	3.6493e+07	137.561	1.0961e-07	0.029078	1.64415e-07	0.043617
374	spr2-2	6	10	18392	627	0.283631	9.59425e+07	177.836	6.25374e-08	0.0337389	1.04229e-07	0.0562314
375	spr2-2	6	9	10437	462	0.284091	3.09463e+07	131.25	1.93884e-07	0.0457143	2.90826e-07	0.0685714
376	spr2-2	5	10	37199	1117	0.283476	3.92264e+08	316.643	1.27465e-08	0.0157907	2.5493e-08	0.0315813
377	spr2-2	6	8	16207	598	0.283476	7.44598e+07	169.519	8.05804e-08	0.0353943	1.07441e-07	0.0471924
378	spr2-2	6	8	13489	535	0.283476	5.15794e+07	151.66	1.16326e-07	0.0395623	1.55101e-07	0.0527497
379	spr2-2	6	10	20955	734	0.283476	1.24478e+08	208.071	4.82014e-08	0.0288362	8.03356e-08	0.0480604
380	spr2-2	7	9	25751	856	0.283476	1.87977e+08	242.656	3.72386e-08	0.0288475	4.78782e-08	0.0370896
381	spr2-2	4	6	7042	420	0.283631	1.40652e+07	119.125	2.8439e-07	0.0335782	4.26585e-07	0.0503673
382	spr2-2	7	9	16461	669	0.283476	7.6812e+07	189.646	9.11316e-08	0.036911	1.17169e-07	0.047457
383	spr2-2	8	14	31138	1106	0.284091	2.75447e+08	314.205	2.90437e-08	0.0254611	5.08264e-08	0.044557
384	spr2-2	10	13	25598	938	0.284091	1.86153e+08	266.477	5.37193e-08	0.0375267	6.98351e-08	0.0487846
385	spr2-2	11	18	48565	1360	0.283476	6.68595e+08	385.527	1.64524e-08	0.0285323	2.69221e-08	0.0466893
386	spr2-2	3	8	16000	587	0.283476	7.25699e+07	166.4	4.13395e-08	0.0180288	1.10239e-07	0.0480768
387	spr2-2	7	13	33037	1153	0.283476	3.09398e+08	326.848	2.26246e-08	0.0214167	4.20171e-08	0.0397738
388	spr2-2	4	8	16881	583	0.284091	8.09569e+07	165.625	4.9409e-08	0.0241509	9.88181e-08	0.0483019
389	spr2-2	5	6	13077	514	0.283476	4.84767e+07	145.707	1.03142e-07	0.0343155	1.23771e-07	0.0411786
390	spr2-2	5	9	17769	615	0.283631	8.95528e+07	174.433	5.5833e-08	0.0286643	1.00499e-07	0.0515958
391	spr2-2	0	4	5542	301	0.284091	8.7255e+06	85.5114	0	0	4.58426e-07	0.0467774
392	spr2-2	7	10	20710	649	0.283631	1.2165e+08	184.076	5.7542e-08	0.0380277	8.22028e-08	0.0543253
393	spr2-2	6	10	22490	802	0.283631	1.4346e+08	227.472	4.18234e-08	0.0263769	6.97056e-08	0.0439615
394	spr2-2	8	12	41495	1210	0.283476	4.88099e+08	343.006	1.63901e-08	0.0233232	2.45852e-08	0.0349848
395	spr2-2	2	8	8388	353	0.283631	1.99558e+07	100.122	1.00221e-07	0.0199757	4.00885e-07	0.0799028
396	spr2-2	6	10	23966	887	0.283631	1.62909e+08	251.58	3.68304e-08	0.0238492	6.13841e-08	0.0397487
397	spr2-2	7	10	28155	862	0.283631	2.24835e+08	244.49	3.11339e-08	0.0286311	4.4477e-08	0.0409015
398	spr2-2	2	4	6705	316	0.283631	1.27512e+07	89.6273	1.56848e-07	0.0223146	3.13696e-07	0.0446293
399	spr2-2	2	6	7876	349	0.284091	1.76225e+07	99.1477	1.13491e-07	0.0201719	3.40473e-07	0.0605158
400	spr2-2	3	7	14580	556	0.283631	6.02932e+07	157.699	4.97569e-08	0.0190236	1.16099e-07	0.0443885
401	Col-0	10	18	57053	1692	0.283513	9.22847e+08	479.704	1.0836e-08	0.0208462	1.95049e-08	0.0375232
402	Col-0	7	9	27392	792	0.283975	2.13073e+08	224.908	3.28526e-08	0.0311238	4.22391e-08	0.0400163
403	Col-0	5	9	24855	871	0.283513	1.75146e+08	246.94	2.85476e-08	0.0202479	5.13857e-08	0.0364461
404	Col-0	7	13	51977	1490	0.283513	7.65941e+08	422.434	9.13909e-09	0.0165706	1.69726e-08	0.030774
405	Col-0	7	14	48795	1336	0.283513	6.75031e+08	378.773	1.03699e-08	0.0184807	2.07398e-08	0.0369614
406	Col-0	2	8	21959	724	0.283513	1.36709e+08	205.263	1.46296e-08	0.00974358	5.85183e-08	0.0389743
407	Col-0	5	11	35754	1033	0.283975	3.63019e+08	293.346	1.37734e-08	0.0170447	3.03015e-08	0.0374984
408	Col-0	5	11	22028	752	0.283975	1.37794e+08	213.549	3.6286e-08	0.0234138	7.98292e-08	0.0515103
409	Col-0	4	6	9628	393	0.283975	2.6324e+07	111.602	1.51953e-07	0.0358416	2.27929e-07	0.0537625
410	Col-0	6	10	36182	991	0.283975	3.71763e+08	281.42	1.61393e-08	0.0213205	2.68989e-08	0.0355341
411	Col-0	7	14	45496	1243	0.283975	5.87795e+08	352.98	1.19089e-08	0.0198311	2.38178e-08	0.0396623
412	Col-0	5	11	28200	962	0.283513	2.25461e+08	272.739	2.21768e-08	0.0183325	4.8789e-08	0.0403315
413	Col-0	8	11	25189	881	0.283513	1.79885e+08	249.775	4.44729e-08	0.0320288	6.11502e-08	0.0440397
414	Col-0	6	8	25289	802	0.283513	1.81316e+08	227.377	3.30914e-08	0.0263879	4.41219e-08	0.0351838
415	Col-0	6	12	57559	1539	0.283975	9.40821e+08	437.038	6.37741e-09	0.0137288	1.27548e-08	0.0274576
416	Col-0	6	12	39953	1079	0.284436	4.54029e+08	306.907	1.3215e-08	0.0195499	2.643e-08	0.0390998
417	Col-0	10	18	48519	1538	0.283513	6.67416e+08	436.043	1.49832e-08	0.0229335	2.69697e-08	0.0412803
418	Col-0	3	9	22738	679	0.283513	1.46581e+08	192.505	2.04665e-08	0.015584	6.13995e-08	0.046752
419	Col-0	4	7	20533	669	0.283513	1.1953e+08	189.67	3.34643e-08	0.0210892	5.85626e-08	0.0369062
420	Col-0	11	15	57218	1549	0.283975	9.29707e+08	439.878	1.18317e-08	0.0250069	1.61341e-08	0.0341004
421	Col-0	9	17	48954	1405	0.283975	6.80543e+08	398.984	1.32247e-08	0.0225573	2.498e-08	0.0426082
422	Col-0	9	14	45749	1331	0.283975	5.94351e+08	377.97	1.51426e-08	0.0238114	2.35551e-08	0.03704
423	Col-0	10	13	41768	1416	0.283513	4.94607e+08	401.454	2.02181e-08	0.0249094	2.62835e-08	0.0323823
424	Col-0	6	10	17669	586	0.283513	8.85109e+07	166.139	6.77883e-08	0.0361144	1.1298e-07	0.0601907
425	Col-0	4	6	8552	407	0.283513	2.07352e+07	115.39	1.92909e-07	0.0346651	2.89363e-07	0.0519977
426	Col-0	7	12	23404	755	0.283513	1.55293e+08	214.052	4.5076e-08	0.0327023	7.72731e-08	0.0560611
427	Col-0	6	7	16408	590	0.283975	7.64523e+07	167.545	7.84803e-08	0.0358113	9.15603e-08	0.0417798
428	Col-0	5	9	19525	670	0.283975	1.08259e+08	190.263	4.61857e-08	0.0262794	8.31342e-08	0.0473028
429	Col-0	2	5	10809	489	0.283513	3.31241e+07	138.638	6.0379e-08	0.0144261	1.50948e-07	0.0360652
430	Col-0	5	11	36392	987	0.283975	3.76091e+08	280.284	1.32947e-08	0.0178391	2.92483e-08	0.039246
431	Col-0	4	10	31067	980	0.283513	2.73635e+08	277.843	1.4618e-08	0.0143966	3.6545e-08	0.0359916
432	Col-0	3	6	22874	748	0.284436	1.48823e+08	212.758	2.01582e-08	0.0141005	4.03164e-08	0.028201
433	Col-0	4	10	28744	979	0.283975	2.34625e+08	278.011	1.70485e-08	0.0143879	4.26212e-08	0.0359698
434	Col-0	2	3	6185	354	0.283975	1.08633e+07	100.527	1.84107e-07	0.0198951	2.7616e-07	0.0298427
435	Col-0	10	13	40818	1203	0.284436	4.73902e+08	342.177	2.11014e-08	0.0292247	2.74318e-08	0.037992
436	Col-0	9	11	43334	1168	0.283975	5.33259e+08	331.683	1.68774e-08	0.0271343	2.06279e-08	0.0331642
437	Col-0	7	12	40574	1263	0.283513	4.66733e+08	358.077	1.49979e-08	0.0195489	2.57106e-08	0.0335124
438	Col-0	9	13	56579	1637	0.284436	9.10533e+08	465.622	9.88432e-09	0.019329	1.42774e-08	0.0279196
439	Col-0	7	12	32753	935	0.283975	3.04636e+08	265.516	2.29782e-08	0.0263637	3.93912e-08	0.045195
440	Col-0	8	12	40153	1248	0.283975	4.57842e+08	354.4	1.74733e-08	0.0225733	2.62099e-08	0.03386
441	Col-0	8	12	32310	931	0.283975	2.96452e+08	264.381	2.69858e-08	0.0302594	4.04787e-08	0.045389
442	Col-0	7	10	35145	1042	0.283975	3.50757e+08	295.902	1.99568e-08	0.0236565	2.85097e-08	0.033795
443	Col-0	7	10	23390	749	0.283975	1.55361e+08	212.697	4.50565e-08	0.0329106	6.43664e-08	0.0470151
444	Col-0	2	5	8710	410	0.284436	2.15785e+07	116.619	9.26848e-08	0.0171499	2.31712e-07	0.0428747
445	Col-0	6	11	26340	779	0.283975	1.97021e+08	221.217	3.04536e-08	0.0271227	5.58317e-08	0.049725
446	Col-0	9	12	55387	1492	0.283975	8.71157e+08	423.691	1.03311e-08	0.0212419	1.37748e-08	0.0283225
447	Col-0	8	14	41216	1188	0.283513	4.8162e+08	336.813	1.66106e-08	0.023752	2.90686e-08	0.0415661
448	Col-0	7	10	36743	1019	0.284436	3.84003e+08	289.841	1.8229e-08	0.0241512	2.60415e-08	0.0345017
449	Col-0	5	13	40468	1119	0.283975	4.65055e+08	317.768	1.07514e-08	0.0157347	2.79537e-08	0.0409103
450	Col-0	1	5	7298	347	0.283513	1.51001e+07	98.379	6.62246e-08	0.0101648	3.31123e-07	0.0508239
451	Col-0	8	14	47334	1520	0.283513	6.35213e+08	430.94	1.25942e-08	0.0185641	2.20399e-08	0.0324872
452	Col-0	2	6	14593	554	0.283513	6.03757e+07	157.066	3.31259e-08	0.0127335	9.93778e-08	0.0382005
453	Col-0	4	8	24930	763	0.283975	1.76492e+08	216.673	2.26639e-08	0.018461	4.53278e-08	0.036922
454	Col-0	3	9	35537	891	0.283975	3.58626e+08	253.022	8.36525e-09	0.0118567	2.50958e-08	0.03557
455	Col-0	7	11	40597	1217	0.283513	4.67262e+08	345.035	1.49809e-08	0.0202878	2.35414e-08	0.0318808
456	Col-0	9	11	37030	1137	0.283513	3.88759e+08	322.354	2.31506e-08	0.0279196	2.82952e-08	0.034124
457	Col-0	5	10	26743	857	0.283513	2.02765e+08	242.971	2.46591e-08	0.0205786	4.93182e-08	0.0411573
458	Col-0	6	13	54252	1419	0.284436	8.37176e+08	403.615	7.16696e-09	0.0148656	1.55284e-08	0.0322089
459	Col-0	5	10	45870	1267	0.283513	5.96527e+08	359.211	8.38185e-09	0.0139194	1.67637e-08	0.0278388
460	Col-0	6	12	48427	1280	0.283975	6.65972e+08	363.488	9.00939e-09	0.0165067	1.80188e-08	0.0330134
461	Col-0	5	10	32032	979	0.283975	2.91373e+08	278.012	1.71602e-08	0.0179848	3.43203e-08	0.0359697
462	Col-0	14	18	51344	1369	0.283975	7.48617e+08	388.762	1.87011e-08	0.0360117	2.40443e-08	0.0463008
463	Col-0	3	7	20448	619	0.283975	1.18736e+08	175.781	2.52661e-08	0.0170667	5.89543e-08	0.0398223
464	Col-0	7	10	34972	1028	0.283975	3.47313e+08	291.926	2.01548e-08	0.0239787	2.87925e-08	0.0342553
465	Col-0	11	18	65083	1773	0.283975	1.20286e+09	503.487	9.14488e-09	0.0218476	1.49644e-08	0.0357507
466	Col-0	2	5	4868	272	0.283975	6.72948e+06	77.2413	2.972e-07	0.0258929	7.42999e-07	0.0647322
467	Col-0	3	7	12923	488	0.283513	4.73478e+07	138.354	6.3361e-08	0.0216835	1.47842e-07	0.0505947
468	Col-0	8	14	60247	1709	0.283513	1.02907e+09	484.524	7.77403e-09	0.0165111	1.36046e-08	0.0288944
469	Col-0	3	9	24882	863	0.283513	1.75527e+08	244.672	1.70914e-08	0.0122613	5.12742e-08	0.036784
470	Col-0	8	12	33826	956	0.283975	3.24924e+08	271.48	2.46211e-08	0.0294681	3.69317e-08	0.0442021
471	Col-0	5	8	18099	584	0.284436	9.31739e+07	166.111	5.36631e-08	0.0301004	8.5861e-08	0.0481606
472	Col-0	3	8	15094	553	0.283975	6.46978e+07	157.038	4.63695e-08	0.0191036	1.23652e-07	0.050943
473	Col-0	4	9	46240	1316	0.283975	6.07178e+08	373.711	6.58785e-09	0.0107034	1.48227e-08	0.0240827
474	Col-0	4	7	12808	557	0.283513	4.65088e+07	157.917	8.60052e-08	0.0253298	1.50509e-07	0.0443272
475	Col-0	13	18	47334	1425	0.283513	6.35213e+08	404.006	2.04656e-08	0.0321777	2.8337e-08	0.0445538
476	Col-0	8	13	35676	901	0.284436	3.62024e+08	256.277	2.2098e-08	0.0312162	3.59092e-08	0.0507263
477	Col-0	4	12	40901	1064	0.283975	4.7506e+08	302.15	8.41999e-09	0.0132385	2.526e-08	0.0397154
478	Col-0	3	6	5045	275	0.283513	7.21598e+06	77.966	4.15744e-07	0.0384783	8.31488e-07	0.0769566
479	Col-0	6	9	24699	867	0.283513	1.72954e+08	245.806	3.46912e-08	0.0244095	5.20368e-08	0.0366143
480	Col-0	10	13	42090	1218	0.283975	5.0308e+08	345.881	1.98775e-08	0.0289117	2.58408e-08	0.0375852
481	rop4-1	6	11	20842	662	0.283974	1.23355e+08	187.991	4.86401e-08	0.0319165	8.91735e-08	0.0585136
482	rop4-1	1	5	11018	443	0.283974	3.44734e+07	125.8	2.90079e-08	0.0079491	1.45039e-07	0.0397455
483	rop4-1	1	6	7300	392	0.283976	1.51331e+07	111.319	6.60804e-08	0.00898322	3.96482e-07	0.0538993
484	rop4-1	4	7	12232	509	0.283974	4.24887e+07	144.543	9.41427e-08	0.0276735	1.6475e-07	0.0484286
485	rop4-1	2	8	12920	427	0.283974	4.74027e+07	121.257	4.21917e-08	0.0164939	1.68767e-07	0.0659757
486	rop4-1	2	5	8872	381	0.264813	2.08441e+07	100.894	9.59506e-08	0.0198228	2.39876e-07	0.0495571
487	rop4-1	1	6	25153	802	0.283976	1.79664e+08	227.749	5.56594e-09	0.0043908	3.33956e-08	0.0263448
488	rop4-1	2	6	9530	365	0.283974	2.57908e+07	103.65	7.75471e-08	0.0192956	2.32641e-07	0.0578869
489	rop4-1	2	5	10451	498	0.283976	3.10168e+07	141.42	6.44811e-08	0.0141423	1.61203e-07	0.0353557
490	rop4-1	5	8	21323	656	0.283976	1.29116e+08	186.288	3.8725e-08	0.0268401	6.196e-08	0.0429442
491	rop4-1	3	6	10409	390	0.264813	2.86918e+07	103.277	1.0456e-07	0.0290481	2.09119e-07	0.0580961
492	rop4-1	2	8	20421	642	0.283976	1.18423e+08	182.313	1.68886e-08	0.0109702	6.75545e-08	0.0438807
493	rop4-1	3	8	18243	643	0.283974	9.45084e+07	182.595	3.17432e-08	0.0164298	8.46485e-08	0.0438128
494	rop4-1	4	7	8329	395	0.283976	1.97001e+07	112.171	2.03045e-07	0.03566	3.55329e-07	0.062405
495	rop4-1	3	6	13040	541	0.283974	4.82873e+07	153.63	6.21281e-08	0.0195275	1.24256e-07	0.0390549
496	rop4-1	4	9	23385	825	0.283976	1.55295e+08	234.28	2.57575e-08	0.0170736	5.79543e-08	0.0384155
497	rop4-1	2	5	12146	459	0.283976	4.18937e+07	130.345	4.77399e-08	0.0153439	1.1935e-07	0.0383597
498	rop4-1	2	10	31347	938	0.283974	2.79042e+08	266.367	7.16737e-09	0.00750843	3.58369e-08	0.0375422
499	rop4-1	1	6	8406	346	0.264813	1.87119e+07	91.6253	5.34419e-08	0.010914	3.20651e-07	0.0654841
500	rop4-1	4	9	14474	528	0.283976	5.9492e+07	149.939	6.72359e-08	0.0266774	1.51281e-07	0.0600243
501	rop4-1	3	9	26540	825	0.283976	2.00025e+08	234.28	1.49981e-08	0.0128052	4.49944e-08	0.0384155
502	rop4-1	5	8	14005	457	0.283976	5.56991e+07	129.777	8.97681e-08	0.0385276	1.43629e-07	0.0616442
503	rop4-1	5	9	35520	1087	0.283974	3.58281e+08	308.68	1.39555e-08	0.016198	2.51199e-08	0.0291564
504	rop4-1	2	5	13770	475	0.283976	5.38455e+07	134.889	3.71433e-08	0.014827	9.28582e-08	0.0370676
505	rop4-1	4	5	11627	446	0.283974	3.83896e+07	126.652	1.04195e-07	0.0315825	1.30244e-07	0.0394782
506	rop4-1	5	10	15748	565	0.283974	7.04254e+07	160.445	7.09971e-08	0.0311633	1.41994e-07	0.0623266
507	rop4-1	2	6	8967	358	0.264813	2.12928e+07	94.8031	9.39283e-08	0.0210964	2.81785e-07	0.0632891
508	rop4-1	6	6	7570	350	0.283974	1.62731e+07	99.3909	3.68707e-07	0.0603677	3.68707e-07	0.0603677
509	rop4-1	3	7	18495	660	0.283974	9.71374e+07	187.423	3.08841e-08	0.0160066	7.20628e-08	0.0373488
510	rop4-1	4	5	18186	608	0.283974	9.39188e+07	172.656	4.259e-08	0.0231675	5.32375e-08	0.0289593
511	rop4-1	1	6	12864	474	0.283976	4.69931e+07	134.605	2.12797e-08	0.00742916	1.27678e-07	0.044575
512	rop4-1	2	4	15579	553	0.264813	6.42715e+07	146.442	3.1118e-08	0.0136573	6.2236e-08	0.0273146
513	rop4-1	5	8	16261	538	0.283976	7.5089e+07	152.779	6.65877e-08	0.032727	1.0654e-07	0.0523632
514	rop4-1	2	5	7225	396	0.283976	1.48237e+07	112.455	1.34919e-07	0.017785	3.37297e-07	0.0444624
515	rop4-1	4	8	20576	722	0.283976	1.20227e+08	205.031	3.32703e-08	0.0195093	6.65405e-08	0.0390185
516	rop4-1	5	8	18114	588	0.264813	8.68896e+07	155.71	5.75443e-08	0.032111	9.20708e-08	0.0513775
517	rop4-1	4	9	28798	866	0.283976	2.35508e+08	245.923	1.69845e-08	0.0162652	3.82152e-08	0.0365968
518	rop4-1	5	6	10058	421	0.283974	2.87278e+07	119.553	1.74048e-07	0.0418225	2.08857e-07	0.0501869
519	rop4-1	4	7	24787	741	0.283976	1.74474e+08	210.426	2.29261e-08	0.019009	4.01207e-08	0.0332658
520	rop4-1	4	8	17779	601	0.283974	8.9762e+07	170.668	4.45623e-08	0.0234373	8.91246e-08	0.0468746
521	rop4-1	2	9	25968	888	0.283974	1.91494e+08	252.169	1.04442e-08	0.0079312	4.69989e-08	0.0356904
522	rop4-1	4	6	17348	580	0.283974	8.54628e+07	164.705	4.6804e-08	0.0242859	7.0206e-08	0.0364288
523	rop4-1	5	9	20409	635	0.264813	1.10302e+08	168.156	4.53302e-08	0.0297342	8.15943e-08	0.0535216
524	rop4-1	3	8	25688	789	0.264813	1.74743e+08	208.937	1.71681e-08	0.0143584	4.57815e-08	0.038289
525	rop4-1	2	7	9067	374	0.283974	2.33456e+07	106.206	8.56691e-08	0.0188313	2.99842e-07	0.0659095
526	rop4-1	4	7	6264	287	0.283974	1.11425e+07	81.5005	3.58986e-07	0.0490794	6.28226e-07	0.085889
527	rop4-1	5	7	21856	703	0.264813	1.26497e+08	186.164	3.95266e-08	0.0268581	5.53372e-08	0.0376013
528	rop4-1	2	10	29169	983	0.283974	2.41613e+08	279.146	8.27769e-09	0.00716471	4.13884e-08	0.0358235
529	rop4-1	5	10	26397	910	0.283974	1.97873e+08	258.416	2.52687e-08	0.0193486	5.05374e-08	0.0386973
530	rop4-1	0	6	17345	559	0.283976	8.54339e+07	158.743	0	0	7.02297e-08	0.037797
531	rop4-1	5	6	12645	493	0.283976	4.54066e+07	140	1.10116e-07	0.0357142	1.32139e-07	0.0428571
532	rop4-1	2	8	30045	922	0.283976	2.56346e+08	261.826	7.80196e-09	0.00763866	3.12078e-08	0.0305546
533	rop4-1	3	5	17327	559	0.264813	7.95035e+07	148.03	3.77342e-08	0.0202661	6.28903e-08	0.0337768
534	rop4-1	2	6	14598	592	0.283974	6.05153e+07	168.113	3.30495e-08	0.0118968	9.91485e-08	0.0356904
535	rop4-1	3	9	18516	529	0.264813	9.07891e+07	140.086	3.30436e-08	0.0214154	9.91309e-08	0.0642462
536	rop4-1	4	9	18419	630	0.283974	9.63409e+07	178.904	4.15192e-08	0.0223584	9.34183e-08	0.0503064
537	rop4-1	3	6	4549	258	0.283974	5.87639e+06	73.2653	5.10518e-07	0.0409471	1.02104e-06	0.0818942
538	rop4-1	3	7	16837	549	0.264813	7.50704e+07	145.382	3.99625e-08	0.0206352	9.32458e-08	0.0481489
539	rop4-1	3	6	15698	540	0.283976	6.99794e+07	153.347	4.28697e-08	0.0195635	8.57395e-08	0.0391269
540	rop4-1	4	7	16928	546	0.283974	8.13748e+07	155.05	4.91553e-08	0.0257982	8.60218e-08	0.0451468
541	rop4-1	2	5	11946	466	0.283976	4.05254e+07	132.333	4.93518e-08	0.0151134	1.2338e-07	0.0377835
542	rop4-1	5	8	29190	958	0.283976	2.41964e+08	272.049	2.06643e-08	0.018379	3.30628e-08	0.0294065
543	rop4-1	4	8	11412	469	0.283974	3.6983e+07	133.184	1.08158e-07	0.0300337	2.16316e-07	0.0600674
544	rop4-1	4	5	8698	347	0.264813	2.00345e+07	91.8901	1.99656e-07	0.0435303	2.4957e-07	0.0544128
545	rop4-1	7	10	21870	699	0.283976	1.35825e+08	198.499	5.15369e-08	0.0352646	7.36242e-08	0.050378
546	rop4-1	5	11	14782	539	0.283974	6.20504e+07	153.062	8.05796e-08	0.0326665	1.77275e-07	0.0718663
547	rop4-1	3	7	22872	688	0.264813	1.38531e+08	182.191	2.16558e-08	0.0164662	5.05301e-08	0.0384211
548	rop4-1	3	4	13952	552	0.283976	5.52783e+07	156.755	5.42708e-08	0.0191382	7.23611e-08	0.0255176
549	rop4-1	5	8	10499	422	0.264813	2.91901e+07	111.751	1.71291e-07	0.0447423	2.74066e-07	0.0715877
550	rop4-1	4	8	15802	610	0.283974	7.09092e+07	173.224	5.64102e-08	0.0230915	1.1282e-07	0.046183
551	rop4-1	4	7	12485	427	0.283976	4.42648e+07	121.258	9.03652e-08	0.0329876	1.58139e-07	0.0577282
552	rop4-1	2	7	8272	343	0.283974	1.94312e+07	97.403	1.02927e-07	0.0205332	3.60245e-07	0.0718663
553	rop4-1	4	7	14295	496	0.283976	5.80297e+07	140.852	6.89303e-08	0.0283986	1.20628e-07	0.0496975
554	rop4-1	1	9	26920	759	0.264813	1.91906e+08	200.993	5.21087e-09	0.0049753	4.68979e-08	0.0447777
555	rop4-1	2	6	8277	358	0.283976	1.94548e+07	101.663	1.02802e-07	0.0196728	3.08407e-07	0.0590183
556	rop4-1	3	7	21934	648	0.264813	1.27402e+08	171.599	2.35476e-08	0.0174826	5.49444e-08	0.0407928
557	rop4-1	2	6	9256	392	0.283974	2.4329e+07	111.318	8.22063e-08	0.0179666	2.46619e-07	0.0538998
558	rop4-1	2	5	8524	354	0.283976	2.06333e+07	100.528	9.69307e-08	0.019895	2.42327e-07	0.0497376
559	rop4-1	2	9	15398	473	0.283974	6.73298e+07	134.32	2.97045e-08	0.0148899	1.3367e-07	0.0670043
560	rop4-1	7	9	23205	742	0.283974	1.52912e+08	210.708	4.5778e-08	0.0332213	5.88574e-08	0.0427131
561	DN-ROP2	8	12	25931	747	0.283514	1.9064e+08	211.785	4.19639e-08	0.0377741	6.29459e-08	0.0566612
562	DN-ROP2	4	10	14498	501	0.284438	5.97865e+07	142.503	6.69047e-08	0.0280695	1.67262e-07	0.0701738
563	DN-ROP2	9	12	24557	811	0.283514	1.70972e+08	229.93	5.26402e-08	0.0391424	7.0187e-08	0.0521899
564	DN-ROP2	4	10	23588	712	0.283514	1.57746e+08	201.862	2.53573e-08	0.0198155	6.33932e-08	0.0495387
565	DN-ROP2	3	6	10360	446	0.283514	3.04294e+07	126.447	9.85888e-08	0.0237253	1.97178e-07	0.0474507
566	DN-ROP2	2	4	8233	424	0.283514	1.92172e+07	120.21	1.04073e-07	0.0166376	2.08147e-07	0.0332752
567	DN-ROP2	5	8	19792	649	0.283514	1.11059e+08	184	4.50212e-08	0.0271739	7.20338e-08	0.0434782
568	DN-ROP2	6	13	35445	998	0.283514	3.56193e+08	282.947	1.68448e-08	0.0212054	3.64971e-08	0.0459449
569	DN-ROP2	1	6	5470	287	0.284438	8.51063e+06	81.6336	1.175e-07	0.0122499	7.05001e-07	0.0734991
570	DN-ROP2	3	13	34719	1071	0.284438	3.42864e+08	304.633	8.74983e-09	0.00984792	3.79159e-08	0.0426743
571	DN-ROP2	4	7	22468	668	0.283514	1.43121e+08	189.388	2.79483e-08	0.0211207	4.89096e-08	0.0369612
572	DN-ROP2	4	8	27127	805	0.283514	2.08631e+08	228.229	1.91726e-08	0.0175262	3.83452e-08	0.0350525
573	DN-ROP2	6	13	30325	887	0.284438	2.61571e+08	252.296	2.29384e-08	0.0237816	4.96998e-08	0.0515267
574	DN-ROP2	4	9	11818	470	0.283514	3.95971e+07	133.252	1.01018e-07	0.0300184	2.2729e-07	0.0675413
575	DN-ROP2	4	9	19949	573	0.283514	1.12828e+08	162.454	3.54522e-08	0.0246224	7.97673e-08	0.0554004
576	DN-ROP2	7	9	21851	808	0.284438	1.35809e+08	229.826	5.15428e-08	0.0304579	6.62694e-08	0.0391601
577	DN-ROP2	7	12	26422	858	0.283514	1.97927e+08	243.255	3.53665e-08	0.0287764	6.06284e-08	0.049331
578	DN-ROP2	5	10	19132	656	0.284438	1.04114e+08	186.591	4.80244e-08	0.0267966	9.60488e-08	0.0535931
579	DN-ROP2	6	9	10770	438	0.283514	3.28856e+07	124.179	1.82451e-07	0.0483173	2.73676e-07	0.072476
580	DN-ROP2	5	9	24110	820	0.283514	1.64804e+08	232.481	3.0339e-08	0.0215071	5.46102e-08	0.0387128
581	DN-ROP2	2	10	28467	885	0.283514	2.29751e+08	250.91	8.70508e-09	0.007971	4.35254e-08	0.039855
582	DN-ROP2	5	8	24322	789	0.284438	1.68262e+08	224.421	2.97156e-08	0.0222795	4.75449e-08	0.0356472
583	DN-ROP2	7	10	25381	838	0.283514	1.82638e+08	237.584	3.83272e-08	0.0294632	5.47531e-08	0.0420903
584	DN-ROP2	5	10	18759	642	0.284438	1.00094e+08	182.609	4.99532e-08	0.0273809	9.99064e-08	0.0547618
585	DN-ROP2	2	5	4418	309	0.283514	5.53383e+06	87.6057	3.61414e-07	0.0228296	9.03534e-07	0.0570739
586	DN-ROP2	5	11	31461	971	0.283514	2.8062e+08	275.292	1.78177e-08	0.0181625	3.91989e-08	0.0399576
587	DN-ROP2	5	10	30233	882	0.283514	2.59141e+08	250.059	1.92945e-08	0.0199953	3.8589e-08	0.0399905
588	DN-ROP2	4	9	23508	814	0.283514	1.56677e+08	230.781	2.55302e-08	0.0173325	5.74429e-08	0.0389981
589	DN-ROP2	3	9	18871	657	0.283514	1.00963e+08	186.269	2.97137e-08	0.0161058	8.91412e-08	0.0483173
590	DN-ROP2	4	10	23806	766	0.283514	1.60674e+08	217.171	2.48951e-08	0.0184186	6.22376e-08	0.0460466
591	DN-ROP2	5	10	32142	949	0.283514	2.929e+08	269.055	1.70707e-08	0.0185836	3.41413e-08	0.0371672
592	DN-ROP2	3	8	17594	568	0.284438	8.80474e+07	161.561	3.40726e-08	0.0185689	9.08602e-08	0.049517
593	DN-ROP2	8	14	34780	927	0.283514	3.42952e+08	262.817	2.33269e-08	0.0304394	4.08221e-08	0.053269
594	DN-ROP2	3	10	18516	620	0.283514	9.72005e+07	175.778	3.0864e-08	0.0170669	1.0288e-07	0.0568898
595	DN-ROP2	7	9	27627	872	0.283514	2.16392e+08	247.224	3.23487e-08	0.0283144	4.15912e-08	0.0364042
596	DN-ROP2	3	10	28690	823	0.283514	2.33365e+08	233.332	1.28554e-08	0.0128572	4.28514e-08	0.0428574
597	DN-ROP2	2	4	5790	344	0.283514	9.50454e+06	97.5287	2.10426e-07	0.0205068	4.20851e-07	0.0410136
598	DN-ROP2	4	9	18380	595	0.283514	9.57778e+07	168.691	4.17633e-08	0.023712	9.39675e-08	0.0533521
599	DN-ROP2	3	6	10118	540	0.284438	2.9119e+07	153.596	1.03026e-07	0.0195317	2.06051e-07	0.0390634
600	DN-ROP2	2	5	5777	292	0.283514	9.46193e+06	82.7862	2.11373e-07	0.0241586	5.28433e-07	0.0603965
601	DN-ROP2	5	9	29506	914	0.283514	2.46828e+08	259.132	2.0257e-08	0.0192952	3.64626e-08	0.0347314
602	DN-ROP2	6	8	25320	850	0.283514	1.81761e+08	240.987	3.30103e-08	0.0248976	4.40138e-08	0.0331969
603	DN-ROP2	6	10	29575	917	0.283514	2.47985e+08	259.983	2.41951e-08	0.0230785	4.03251e-08	0.0384641
604	DN-ROP2	6	12	39147	1072	0.283514	4.34482e+08	303.927	1.38095e-08	0.0197416	2.76191e-08	0.0394831
605	DN-ROP2	1	7	12480	491	0.284438	4.43013e+07	139.659	2.25727e-08	0.0071603	1.58009e-07	0.0501221
606	DN-ROP2	5	10	21497	679	0.283514	1.31018e+08	192.506	3.81628e-08	0.0259732	7.63256e-08	0.0519465
607	DN-ROP2	4	10	31107	762	0.283514	2.74341e+08	216.038	1.45804e-08	0.0185153	3.64509e-08	0.0462882
608	DN-ROP2	7	11	27652	929	0.284438	2.1749e+08	264.243	3.21853e-08	0.0264908	5.05769e-08	0.0416284
609	DN-ROP2	2	5	18107	576	0.283514	9.29538e+07	163.304	2.15161e-08	0.0122471	5.37902e-08	0.0306178
610	DN-ROP2	2	6	10204	435	0.283514	2.95199e+07	123.328	6.77509e-08	0.0162169	2.03253e-07	0.0486506
611	DN-ROP2	3	7	23915	814	0.284438	1.62678e+08	231.532	1.84414e-08	0.0129572	4.30299e-08	0.0302334
612	DN-ROP2	4	10	20036	697	0.283514	1.13814e+08	197.61	3.51449e-08	0.0202419	8.78624e-08	0.0506048
613	DN-ROP2	2	3	7236	369	0.283514	1.48447e+07	104.617	1.34728e-07	0.0191174	2.02092e-07	0.0286761
614	DN-ROP2	4	9	27119	843	0.284438	2.09187e+08	239.781	1.91217e-08	0.0166819	4.30237e-08	0.0375343
615	DN-ROP2	8	13	29910	961	0.284438	2.5446e+08	273.345	3.14391e-08	0.0292671	5.10885e-08	0.047559
616	DN-ROP2	8	11	18598	643	0.284438	9.83829e+07	182.893	8.13149e-08	0.0437413	1.11808e-07	0.0601443
617	DN-ROP2	6	9	16563	536	0.283514	7.77772e+07	151.963	7.71435e-08	0.0394832	1.15715e-07	0.0592248
618	DN-ROP2	2	6	24736	815	0.283514	1.73473e+08	231.064	1.15291e-08	0.00865562	3.45874e-08	0.0259669
619	DN-ROP2	3	4	10885	461	0.283514	3.35916e+07	130.7	8.9308e-08	0.0229534	1.19077e-07	0.0306045
620	DN-ROP2	5	9	28581	823	0.283514	2.31595e+08	233.332	2.15894e-08	0.0214287	3.8861e-08	0.0385717
621	DN-ROP2	5	11	17299	644	0.284438	8.51195e+07	183.178	5.87409e-08	0.0272959	1.2923e-07	0.0600509
622	DN-ROP2	5	11	21519	674	0.283514	1.31286e+08	191.088	3.80848e-08	0.0261659	8.37866e-08	0.057565
623	DN-ROP2	5	9	22221	687	0.284438	1.40448e+08	195.409	3.56005e-08	0.0255874	6.40808e-08	0.0460573
624	DN-ROP2	5	8	24254	775	0.283514	1.66779e+08	219.723	2.99798e-08	0.0227559	4.79677e-08	0.0364095
625	DN-ROP2	5	7	18649	596	0.283514	9.86019e+07	168.974	5.0709e-08	0.0295903	7.09926e-08	0.0414265
626	DN-ROP2	3	8	5863	308	0.283514	9.74572e+06	87.3222	3.07828e-07	0.0343555	8.20873e-07	0.0916147
627	DN-ROP2	5	11	36101	1087	0.283514	3.69498e+08	308.179	1.35319e-08	0.0162243	2.97701e-08	0.0356935
628	DN-ROP2	5	8	16153	604	0.283514	7.39742e+07	171.242	6.75911e-08	0.0291984	1.08146e-07	0.0467174
629	DN-ROP2	3	6	20625	796	0.284438	1.20997e+08	226.412	2.4794e-08	0.0132502	4.9588e-08	0.0265003
630	DN-ROP2	2	6	6393	328	0.284438	1.16251e+07	93.2956	1.72042e-07	0.0214372	5.16125e-07	0.0643117
631	DN-ROP2	2	5	4181	233	0.283514	4.95605e+06	66.0589	4.03547e-07	0.030276	1.00887e-06	0.0756901
632	DN-ROP2	0	4	2898	227	0.283514	2.38106e+06	64.3576	0	0	1.67992e-06	0.0621527
633	DN-ROP2	5	11	28343	882	0.283514	2.27754e+08	250.059	2.19535e-08	0.0199953	4.82978e-08	0.0439896
634	DN-ROP2	4	8	24913	808	0.283514	1.75965e+08	229.079	2.27318e-08	0.0174612	4.54636e-08	0.0349224
635	DN-ROP2	6	10	19949	646	0.283514	1.12828e+08	183.15	5.31784e-08	0.0327601	8.86306e-08	0.0546001
636	DN-ROP2	6	9	23363	691	0.283514	1.5475e+08	195.908	3.87722e-08	0.0306266	5.81582e-08	0.0459399
637	DN-ROP2	6	11	27099	788	0.283514	2.082e+08	223.409	2.88185e-08	0.0268566	5.28338e-08	0.0492371
638	DN-ROP2	3	6	20035	681	0.284438	1.14174e+08	193.702	2.62758e-08	0.0154877	5.25515e-08	0.0309754
639	DN-ROP2	2	5	8695	350	0.283514	2.14345e+07	99.2298	9.33075e-08	0.0201552	2.33269e-07	0.0503881
640	DN-ROP2	3	6	9743	427	0.284438	2.70005e+07	121.455	1.11109e-07	0.0247005	2.22218e-07	0.0494011
641	lue1	2	6	7405	302	0.283514	1.55462e+07	85.6213	1.28649e-07	0.0233587	3.85946e-07	0.070076
642	lue1	4	8	17929	619	0.283514	9.11354e+07	175.495	4.38907e-08	0.0227926	8.77814e-08	0.0455852
643	lue1	3	9	19505	712	0.283514	1.07862e+08	201.862	2.78134e-08	0.0148616	8.34402e-08	0.0445849
644	lue1	4	9	17898	634	0.283514	9.08206e+07	179.748	4.40429e-08	0.0222534	9.90965e-08	0.0500701
645	lue1	1	5	6669	314	0.283514	1.26095e+07	89.0235	7.93055e-08	0.011233	3.96528e-07	0.0561649
646	lue1	1	8	19612	734	0.284436	1.09403e+08	208.776	9.14053e-09	0.00478982	7.31242e-08	0.0383185
647	lue1	4	8	20341	745	0.283514	1.17306e+08	211.218	3.40989e-08	0.0189378	6.81978e-08	0.0378755
648	lue1	5	8	22086	722	0.284436	1.38746e+08	205.363	3.60372e-08	0.0243471	5.76595e-08	0.0389554
649	lue1	5	11	20778	722	0.284438	1.22799e+08	205.365	4.07169e-08	0.024347	8.95771e-08	0.0535633
650	lue1	3	7	9238	414	0.283514	2.41953e+07	117.375	1.23991e-07	0.0255591	2.89312e-07	0.0596379
651	lue1	0	7	8261	363	0.284436	1.94111e+07	103.25	0	0	3.60618e-07	0.0677964
652	lue1	2	6	11767	473	0.284436	3.93837e+07	134.538	5.07824e-08	0.0148656	1.52347e-07	0.0445969
653	lue1	5	8	15807	630	0.283514	7.08393e+07	178.614	7.05823e-08	0.0279933	1.12932e-07	0.0447893
654	lue1	3	5	11124	483	0.284438	3.51974e+07	137.384	8.52336e-08	0.0218366	1.42056e-07	0.0363944
655	lue1	3	11	28361	932	0.283514	2.28043e+08	264.235	1.31554e-08	0.0113535	4.82365e-08	0.0416296
656	lue1	4	7	6702	317	0.283514	1.27345e+07	89.8738	3.14107e-07	0.0445068	5.49687e-07	0.077887
657	lue1	3	9	14218	558	0.284436	5.74992e+07	158.715	5.21746e-08	0.0189018	1.56524e-07	0.0567053
658	lue1	6	9	15295	543	0.283514	6.63245e+07	153.948	9.04643e-08	0.0389741	1.35696e-07	0.0584612
659	lue1	4	7	9361	458	0.284438	2.49249e+07	130.273	1.60482e-07	0.0307048	2.80844e-07	0.0537334
660	lue1	5	9	9756	424	0.283514	2.69847e+07	120.21	1.8529e-07	0.0415939	3.33522e-07	0.0748691
661	lue1	2	8	14278	575	0.283513	5.77973e+07	163.02	3.46037e-08	0.0122684	1.38415e-07	0.0490738
662	lue1	5	6	11086	476	0.283514	3.48437e+07	134.953	1.43498e-07	0.0370501	1.72198e-07	0.0444601
663	lue1	3	7	8118	388	0.284436	1.87449e+07	110.361	1.60044e-07	0.0271834	3.73435e-07	0.063428
664	lue1	1	4	6555	337	0.283514	1.21821e+07	95.5444	8.2088e-08	0.0104663	3.28352e-07	0.0418654
665	lue1	3	4	10205	420	0.284436	2.96218e+07	119.463	1.01277e-07	0.0251123	1.35036e-07	0.0334831
666	lue1	4	6	14022	492	0.284436	5.59249e+07	139.943	7.15245e-08	0.0285831	1.07287e-07	0.0428747
667	lue1	3	6	13099	537	0.283514	4.86465e+07	152.247	6.16694e-08	0.0197048	1.23339e-07	0.0394096
668	lue1	3	8	21998	738	0.283514	1.37196e+08	209.234	2.18665e-08	0.014338	5.83107e-08	0.0382348
669	lue1	1	7	10618	455	0.284436	3.20679e+07	129.419	3.11838e-08	0.00772687	2.18287e-07	0.0540881
670	lue1	1	8	22640	815	0.283513	1.4532e+08	231.063	6.88136e-09	0.00432782	5.50509e-08	0.0346226
671	lue1	3	8	11713	461	0.283514	3.88966e+07	130.7	7.71276e-08	0.0229533	2.05674e-07	0.0612088
672	lue1	4	6	7621	358	0.283514	1.64664e+07	101.498	2.42919e-07	0.0394096	3.64378e-07	0.0591144
673	lue1	1	3	7589	341	0.284436	1.63815e+07	96.9928	6.10444e-08	0.01031	1.83133e-07	0.0309301
674	lue1	2	7	14491	578	0.283514	5.95348e+07	163.871	3.35938e-08	0.0122047	1.17578e-07	0.0427165
675	lue1	3	7	5243	278	0.283514	7.79352e+06	78.8168	3.84935e-07	0.0380629	8.98182e-07	0.0888135
676	lue1	2	9	22417	668	0.283513	1.42471e+08	189.387	1.40379e-08	0.0105604	6.31706e-08	0.0475218
677	lue1	4	7	11330	435	0.283514	3.63944e+07	123.329	1.09907e-07	0.0324336	1.92337e-07	0.0567589
678	lue1	3	8	19251	729	0.283514	1.0507e+08	206.681	2.85523e-08	0.0145151	7.61394e-08	0.0387069
679	lue1	5	7	16691	706	0.284438	7.92415e+07	200.814	6.30982e-08	0.0248987	8.83375e-08	0.0348582
680	lue1	3	9	11302	479	0.284436	3.63325e+07	136.245	8.25706e-08	0.0220192	2.47712e-07	0.0660575
681	lue1	5	12	18717	705	0.284438	9.96462e+07	200.529	5.01775e-08	0.024934	1.20426e-07	0.0598417
682	lue1	4	6	10216	430	0.283514	2.95894e+07	121.911	1.35183e-07	0.0328108	2.02775e-07	0.0492162
683	lue1	3	9	15475	578	0.284436	6.81156e+07	164.404	4.40428e-08	0.0182477	1.32128e-07	0.0547431
684	lue1	2	6	14689	559	0.283514	6.11728e+07	158.484	3.26943e-08	0.0126196	9.80828e-08	0.0378587
685	lue1	7	11	22151	729	0.283513	1.3911e+08	206.681	5.03198e-08	0.0338686	7.90739e-08	0.0532221
686	lue1	6	9	18687	662	0.284436	9.93263e+07	188.297	6.0407e-08	0.0318646	9.06105e-08	0.0477969
687	lue1	3	8	16448	601	0.283514	7.67011e+07	170.392	3.91129e-08	0.0176064	1.04301e-07	0.0469505
688	lue1	3	5	7594	394	0.283514	1.63499e+07	111.705	1.83487e-07	0.0268565	3.05811e-07	0.0447609
689	lue1	4	7	13684	516	0.284436	5.32612e+07	146.769	7.51015e-08	0.0272537	1.31428e-07	0.047694
690	lue1	3	5	12652	512	0.283514	4.5383e+07	145.159	6.6104e-08	0.0206669	1.10173e-07	0.0344449
691	lue1	1	7	9543	365	0.284436	2.59033e+07	103.819	3.86051e-08	0.00963213	2.70236e-07	0.0674249
692	lue1	2	8	22183	662	0.284436	1.39967e+08	188.297	1.42891e-08	0.0106215	5.71563e-08	0.0424861
693	lue1	3	7	8200	356	0.284436	1.91255e+07	101.259	1.56859e-07	0.0296269	3.66004e-07	0.0691294
694	lue1	3	9	13892	533	0.283513	5.47145e+07	151.112	5.48301e-08	0.0198528	1.6449e-07	0.0595583
695	lue1	4	8	13003	515	0.283514	4.79361e+07	146.01	8.34445e-08	0.0273954	1.66889e-07	0.0547908
696	lue1	3	6	11861	481	0.283513	3.98855e+07	136.37	7.52152e-08	0.021999	1.5043e-07	0.043998
697	lue1	3	10	19856	696	0.283513	1.11778e+08	197.325	2.68389e-08	0.0152033	8.9463e-08	0.0506778
698	lue1	5	9	23183	807	0.283514	1.52375e+08	228.796	3.28137e-08	0.0218535	5.90647e-08	0.0393363
699	lue1	2	7	13740	490	0.283514	5.3524e+07	138.922	3.73664e-08	0.0143966	1.30782e-07	0.050388
700	lue1	2	4	6318	300	0.283513	1.1317e+07	85.0539	1.76725e-07	0.0235145	3.5345e-07	0.047029
701	lue1	2	7	6511	306	0.283513	1.2019e+07	86.7549	1.66403e-07	0.0230534	5.82411e-07	0.080687
702	lue1	7	13	18726	709	0.283513	9.94175e+07	201.011	7.04101e-08	0.034824	1.30762e-07	0.0646732
703	lue1	1	6	6869	323	0.283514	1.33771e+07	91.5752	7.47546e-08	0.01092	4.48528e-07	0.06552
704	lue1	3	8	10824	407	0.283514	3.32162e+07	115.39	9.03174e-08	0.0259988	2.40847e-07	0.0693301
705	lue1	4	7	8453	352	0.283514	2.0258e+07	99.7971	1.97453e-07	0.0400813	3.45542e-07	0.0701423
706	lue1	6	10	16725	580	0.283514	7.93062e+07	164.438	7.56561e-08	0.0364878	1.26093e-07	0.0608131
707	lue1	4	9	13732	525	0.284436	5.36355e+07	149.329	7.45774e-08	0.0267865	1.67799e-07	0.0602696
708	lue1	3	7	5289	289	0.283514	7.9309e+06	81.9357	3.78267e-07	0.0366141	8.82624e-07	0.0854329
709	lue1	2	7	9604	381	0.283514	2.61505e+07	108.019	7.64805e-08	0.0185153	2.67682e-07	0.0648034
710	lue1	3	8	14848	541	0.283513	6.25041e+07	153.38	4.79968e-08	0.0195592	1.27992e-07	0.0521579
711	lue1	5	7	12639	528	0.284438	4.54374e+07	150.183	1.10041e-07	0.0332926	1.54058e-07	0.0466097
712	lue1	1	8	15881	596	0.283514	7.15041e+07	168.975	1.39852e-08	0.00591805	1.11882e-07	0.0473444
713	lue1	4	8	13695	517	0.283513	5.31737e+07	146.576	7.52252e-08	0.0272896	1.5045e-07	0.0545791
714	lue1	2	6	12528	527	0.284438	4.46428e+07	149.899	4.48e-08	0.0133423	1.344e-07	0.0400269
715	lue1	3	7	9337	385	0.283513	2.47165e+07	109.152	1.21376e-07	0.0274845	2.83211e-07	0.0641305
716	lue1	8	12	20259	731	0.283514	1.16362e+08	207.249	6.8751e-08	0.0386009	1.03126e-07	0.0579014
717	lue1	3	6	8753	383	0.283514	2.17215e+07	108.586	1.38112e-07	0.0276279	2.76225e-07	0.0552557
718	lue1	2	5	6422	323	0.283513	1.16927e+07	91.5747	1.71047e-07	0.0218401	4.27619e-07	0.0546003
719	lue1	2	6	8355	366	0.283514	1.9791e+07	103.766	1.01056e-07	0.0192741	3.03168e-07	0.0578223
720	lue1	4	7	13690	521	0.283514	5.31352e+07	147.711	7.52797e-08	0.0270799	1.3174e-07	0.0473898
721	clasp-1	4	8	15929	538	0.284437	7.21711e+07	153.027	5.54239e-08	0.0261392	1.10848e-07	0.0522783
722	clasp-1	2	5	14434	473	0.284437	5.92597e+07	134.539	3.37497e-08	0.0148656	8.43744e-08	0.037164
723	clasp-1	4	10	18400	520	0.283514	9.59866e+07	147.427	4.16725e-08	0.027132	1.04181e-07	0.06783
724	clasp-1	7	15	32406	893	0.284437	2.98701e+08	254.002	2.34348e-08	0.0275588	5.02174e-08	0.0590546
725	clasp-1	2	7	15299	462	0.284437	6.65752e+07	131.41	3.00412e-08	0.0152196	1.05144e-07	0.0532684
726	clasp-1	4	11	31856	760	0.284437	2.88648e+08	216.172	1.38577e-08	0.0185038	3.81087e-08	0.0508854
727	clasp-1	6	9	16894	540	0.283514	8.09171e+07	153.098	7.415e-08	0.0391906	1.11225e-07	0.058786
728	clasp-1	3	11	25511	732	0.284437	1.85115e+08	208.208	1.62062e-08	0.0144087	5.94226e-08	0.0528318
729	clasp-1	3	10	15854	473	0.284437	7.1493e+07	134.539	4.19621e-08	0.0222984	1.39874e-07	0.0743281
730	clasp-1	4	8	9389	375	0.283514	2.49927e+07	106.318	1.60047e-07	0.037623	3.20093e-07	0.075246
731	clasp-1	6	11	43679	1070	0.284437	5.42665e+08	304.348	1.10566e-08	0.0197143	2.02703e-08	0.0361429
732	clasp-1	2	7	11671	398	0.283514	3.86181e+07	112.839	5.17891e-08	0.0177244	1.81262e-07	0.0620354
733	clasp-1	3	10	19793	577	0.284437	1.11432e+08	164.12	2.69223e-08	0.0182793	8.97409e-08	0.060931
734	clasp-1	8	11	27218	832	0.283514	2.10033e+08	235.884	3.80893e-08	0.033915	5.23727e-08	0.0466331
735	clasp-1	4	11	40043	1013	0.284437	4.56078e+08	288.135	8.77043e-09	0.0138824	2.41187e-08	0.0381766
736	clasp-1	7	13	31921	846	0.283514	2.88887e+08	239.853	2.42309e-08	0.0291845	4.50003e-08	0.0541998
737	clasp-1	9	15	46393	1035	0.283514	6.10211e+08	293.437	1.4749e-08	0.0306709	2.45817e-08	0.0511182
738	clasp-1	4	10	20725	560	0.284437	1.22173e+08	159.285	3.27405e-08	0.0251123	8.18512e-08	0.0627807
739	clasp-1	2	8	19430	613	0.284437	1.07382e+08	174.36	1.86251e-08	0.0114705	7.45003e-08	0.0458821
740	clasp-1	9	11	22847	607	0.284437	1.48472e+08	172.653	6.06175e-08	0.0521276	7.40881e-08	0.0637115
741	clasp-1	5	9	22457	680	0.283514	1.42981e+08	192.79	3.49697e-08	0.025935	6.29454e-08	0.046683
742	clasp-1	6	14	40118	996	0.284437	4.57788e+08	283.299	1.31065e-08	0.021179	3.05818e-08	0.0494177
743	clasp-1	1	8	17452	583	0.284437	8.66316e+07	165.827	1.15431e-08	0.00603039	9.2345e-08	0.0482431
744	clasp-1	6	10	31209	769	0.283514	2.76144e+08	218.023	2.17278e-08	0.0275201	3.62131e-08	0.0458668
745	clasp-1	7	10	24052	621	0.284437	1.64546e+08	176.635	4.25412e-08	0.0396297	6.07731e-08	0.0566138
746	clasp-1	4	8	14576	486	0.284437	6.04314e+07	138.236	6.61907e-08	0.0289359	1.32381e-07	0.0578719
747	clasp-1	7	14	37320	1014	0.283514	3.94874e+08	287.484	1.77272e-08	0.0243492	3.54544e-08	0.0486984
748	clasp-1	4	9	15406	573	0.283514	6.72907e+07	162.454	5.94436e-08	0.0246224	1.33748e-07	0.0554004
749	clasp-1	6	8	29658	782	0.283514	2.49378e+08	221.708	2.40598e-08	0.0270626	3.20798e-08	0.0360835
750	clasp-1	2	8	23533	633	0.283514	1.57011e+08	179.465	1.2738e-08	0.0111443	5.09519e-08	0.044577
751	clasp-1	9	11	39202	1127	0.283514	4.35704e+08	319.521	2.06562e-08	0.0281672	2.52465e-08	0.0344266
752	clasp-1	5	11	24993	728	0.283514	1.77097e+08	206.398	2.82331e-08	0.024225	6.21128e-08	0.053295
753	clasp-1	4	12	28653	752	0.284437	2.33521e+08	213.897	1.71291e-08	0.0187006	5.13872e-08	0.0561019
754	clasp-1	7	11	36367	804	0.283514	3.74964e+08	227.946	1.86684e-08	0.0307091	2.93361e-08	0.0482571
755	clasp-1	4	9	29704	836	0.283514	2.50153e+08	237.018	1.59902e-08	0.0168764	3.5978e-08	0.0379718
756	clasp-1	1	3	8392	329	0.283514	1.99667e+07	93.2762	5.00834e-08	0.0107208	1.5025e-07	0.0321625
757	clasp-1	6	12	29862	793	0.283514	2.52821e+08	224.827	2.37322e-08	0.0266872	4.74644e-08	0.0533744
758	clasp-1	3	8	26272	753	0.283514	1.95687e+08	213.486	1.53306e-08	0.0140524	4.08817e-08	0.0374731
759	clasp-1	5	9	24456	694	0.284437	1.70121e+08	197.399	2.93909e-08	0.0253294	5.29036e-08	0.0455929
760	clasp-1	5	10	13075	425	0.284437	4.86261e+07	120.886	1.02825e-07	0.0413614	2.05651e-07	0.0827228
761	clasp-1	6	11	25741	655	0.284437	1.88468e+08	186.306	3.18357e-08	0.032205	5.83654e-08	0.0590426
762	clasp-1	7	11	21560	656	0.283514	1.31787e+08	185.985	5.3116e-08	0.0376374	8.3468e-08	0.0591444
763	clasp-1	3	7	14109	472	0.283514	5.64375e+07	133.819	5.31562e-08	0.0224184	1.24031e-07	0.0523095
764	clasp-1	5	9	23884	548	0.283514	1.6173e+08	155.366	3.09158e-08	0.0321821	5.56485e-08	0.0579278
765	clasp-1	2	7	17131	510	0.283514	8.32033e+07	144.592	2.40375e-08	0.013832	8.41313e-08	0.048412
766	clasp-1	7	14	22144	641	0.284437	1.39476e+08	182.324	5.0188e-08	0.0383932	1.00376e-07	0.0767863
767	clasp-1	5	6	11787	394	0.283514	3.93896e+07	111.705	1.26937e-07	0.0447609	1.52324e-07	0.0537131
768	clasp-1	5	7	30259	860	0.283514	2.59588e+08	243.822	1.92613e-08	0.0205067	2.69658e-08	0.0287094
769	clasp-1	3	8	21169	593	0.284437	1.27464e+08	168.671	2.35361e-08	0.0177861	6.27629e-08	0.0474296
770	clasp-1	4	6	6792	345	0.283514	1.30789e+07	97.8125	3.05837e-07	0.0408946	4.58755e-07	0.0613419
771	clasp-1	2	12	39919	975	0.283514	4.51788e+08	276.427	4.42686e-09	0.0072352	2.65611e-08	0.0434112
772	clasp-1	6	13	30162	807	0.283514	2.57926e+08	228.796	2.32625e-08	0.0262242	5.0402e-08	0.0568191
773	clasp-1	2	7	17444	554	0.284437	8.65522e+07	157.578	2.31074e-08	0.0126921	8.0876e-08	0.0444224
774	clasp-1	5	9	17045	520	0.283514	8.237e+07	147.427	6.07017e-08	0.033915	1.09263e-07	0.061047
775	clasp-1	4	7	18753	517	0.283514	9.97049e+07	146.577	4.01184e-08	0.0272894	7.02072e-08	0.0477565
776	clasp-1	8	11	38833	970	0.283514	4.2754e+08	275.009	1.87117e-08	0.02909	2.57286e-08	0.0399987
777	clasp-1	3	11	40647	934	0.283514	4.68416e+08	264.802	6.40456e-09	0.0113292	2.34834e-08	0.0415404
778	clasp-1	2	6	19426	515	0.283514	1.0699e+08	146.01	1.86934e-08	0.0136977	5.60802e-08	0.0410931
779	clasp-1	3	8	14881	497	0.284437	6.29869e+07	141.365	4.76289e-08	0.0212216	1.27011e-07	0.056591
780	clasp-1	5	10	21923	592	0.284437	1.36706e+08	168.387	3.6575e-08	0.0296936	7.31499e-08	0.0593871
781	clasp-1	1	4	5269	314	0.283514	7.87103e+06	89.0235	1.27048e-07	0.011233	5.08193e-07	0.0449319
782	clasp-1	5	9	26043	830	0.284437	1.92916e+08	236.083	2.5918e-08	0.021179	4.66524e-08	0.0381222
783	clasp-1	4	10	27083	723	0.284437	2.08631e+08	205.648	1.91726e-08	0.0194507	4.79314e-08	0.0486268
784	clasp-1	2	6	10518	377	0.284437	3.14668e+07	107.233	6.35591e-08	0.018651	1.90677e-07	0.0559531
785	clasp-1	3	6	17678	551	0.284437	8.88899e+07	156.725	3.37496e-08	0.0191418	6.74992e-08	0.0382837
786	clasp-1	3	7	20149	512	0.283514	1.15102e+08	145.159	2.60639e-08	0.0206669	6.08157e-08	0.0482229
787	clasp-1	0	7	16016	535	0.284437	7.29616e+07	152.174	0	0	9.59409e-08	0.046
788	clasp-1	3	9	20277	647	0.283514	1.16569e+08	183.434	2.57359e-08	0.0163547	7.72076e-08	0.049064
789	clasp-1	1	5	22973	666	0.284437	1.50114e+08	189.435	6.6616e-09	0.00527885	3.3308e-08	0.0263943
790	clasp-1	3	8	9096	391	0.284437	2.35335e+07	111.215	1.27478e-07	0.0269748	3.39941e-07	0.0719328
791	clasp-1	3	8	24821	705	0.284437	1.75237e+08	200.528	1.71197e-08	0.0149605	4.56526e-08	0.0398947
792	clasp-1	3	10	12558	479	0.284437	4.48567e+07	136.245	6.68797e-08	0.0220191	2.22932e-07	0.073397
793	clasp-1	2	6	10767	407	0.284437	3.29743e+07	115.766	6.06533e-08	0.0172763	1.8196e-07	0.0518288
794	clasp-1	4	7	17297	556	0.283514	8.48236e+07	157.634	4.71567e-08	0.0253752	8.25242e-08	0.0444067
795	clasp-1	3	10	35675	867	0.283514	3.6083e+08	245.807	8.31416e-09	0.0122047	2.77139e-08	0.0406823
796	clasp-1	3	9	29941	826	0.283514	2.5416e+08	234.183	1.18036e-08	0.0128105	3.54107e-08	0.0384315
797	clasp-1	3	10	21364	549	0.284437	1.29823e+08	156.156	2.31084e-08	0.0192116	7.7028e-08	0.0640386
798	clasp-1	6	10	26762	763	0.284437	2.03715e+08	217.025	2.94529e-08	0.0276465	4.90882e-08	0.0460775
799	clasp-1	2	7	22551	619	0.283514	1.44181e+08	175.495	1.38715e-08	0.0113963	4.85502e-08	0.0398871
800	clasp-1	4	8	13174	450	0.283514	4.92051e+07	127.581	8.12923e-08	0.0313525	1.62585e-07	0.062705
801	Ws	7	11	17402	719	0.283978	8.5997e+07	204.18	8.13982e-08	0.0342834	1.27911e-07	0.0538739
802	Ws	6	9	13233	608	0.283978	4.97281e+07	172.659	1.20656e-07	0.0347506	1.80984e-07	0.0521259
803	Ws	4	5	9376	490	0.283978	2.49643e+07	139.149	1.60229e-07	0.0287461	2.00286e-07	0.0359326
804	Ws	3	5	9925	557	0.283978	2.79735e+07	158.176	1.07245e-07	0.0189662	1.78741e-07	0.0316104
805	Ws	4	10	28666	1061	0.283975	2.33354e+08	301.298	1.71414e-08	0.0132759	4.28534e-08	0.0331898
806	Ws	4	8	16546	785	0.283978	7.77447e+07	222.923	5.14504e-08	0.0179434	1.02901e-07	0.0358868
807	Ws	1	5	7163	363	0.283514	1.45467e+07	102.915	6.87442e-08	0.00971671	3.43721e-07	0.0485836
808	Ws	9	12	21845	938	0.283978	1.35516e+08	266.372	6.6413e-08	0.0337874	8.85507e-08	0.0450499
809	Ws	2	4	6508	368	0.283975	1.20275e+07	104.503	1.66285e-07	0.0191382	3.32571e-07	0.0382764
810	Ws	2	7	12760	432	0.283514	4.6161e+07	122.478	4.33266e-08	0.0163295	1.51643e-07	0.0571532
811	Ws	6	12	20594	799	0.283975	1.20438e+08	226.896	4.98183e-08	0.0264438	9.96367e-08	0.0528876
812	Ws	5	10	12440	536	0.283975	4.39462e+07	152.211	1.13775e-07	0.0328492	2.27551e-07	0.0656984
813	Ws	0	6	13704	522	0.283514	5.32438e+07	147.994	0	0	1.12689e-07	0.0405421
814	Ws	6	10	21965	947	0.283978	1.37008e+08	268.927	4.37929e-08	0.0223109	7.29882e-08	0.0371848
815	Ws	5	9	13692	636	0.283978	5.32376e+07	180.61	9.39185e-08	0.0276839	1.69053e-07	0.0498311
816	Ws	4	5	9375	495	0.283978	2.4959e+07	140.569	1.60263e-07	0.0284557	2.00328e-07	0.0355697
817	Ws	2	9	14377	694	0.283978	5.86978e+07	197.081	3.40728e-08	0.0101481	1.53328e-07	0.0456665
818	Ws	8	14	39415	1457	0.283975	4.41168e+08	413.752	1.81337e-08	0.0193353	3.1734e-08	0.0338367
819	Ws	5	9	29106	916	0.283514	2.40181e+08	259.699	2.08176e-08	0.0192531	3.74717e-08	0.0346556
820	Ws	1	3	5280	327	0.283978	7.91686e+06	92.8609	1.26313e-07	0.0107688	3.78938e-07	0.0323064
821	Ws	9	11	21871	920	0.283978	1.35838e+08	261.26	6.62552e-08	0.0344484	8.09786e-08	0.0421037
822	Ws	5	12	30137	1179	0.283978	2.5792e+08	334.81	1.93859e-08	0.0149338	4.65261e-08	0.0358412
823	Ws	7	8	17712	624	0.283514	8.89425e+07	176.913	7.87025e-08	0.0395676	8.99458e-08	0.0452201
824	Ws	2	7	14141	601	0.283975	5.67859e+07	170.669	3.522e-08	0.0117186	1.2327e-07	0.041015
825	Ws	8	12	18767	796	0.283978	1.00017e+08	226.047	7.99862e-08	0.0353909	1.19979e-07	0.0530864
826	Ws	6	10	12401	615	0.283978	4.36715e+07	174.647	1.37389e-07	0.0343551	2.28982e-07	0.0572585
827	Ws	4	10	31816	916	0.283514	2.86989e+08	259.699	1.39378e-08	0.0154025	3.48445e-08	0.0385062
828	Ws	5	11	16703	736	0.283978	7.92271e+07	209.008	6.31097e-08	0.0239225	1.38841e-07	0.0526296
829	Ws	1	4	7168	322	0.283975	1.45907e+07	91.44	6.85367e-08	0.0109361	2.74147e-07	0.0437445
830	Ws	6	10	10966	523	0.283978	3.41493e+07	148.521	1.75699e-07	0.0403984	2.92832e-07	0.0673307
831	Ws	5	7	11083	627	0.283978	3.48819e+07	178.054	1.43341e-07	0.0280813	2.00677e-07	0.0393138
832	Ws	3	6	12800	430	0.283514	4.64509e+07	121.911	6.45843e-08	0.0246081	1.29169e-07	0.0492163
833	Ws	4	6	5432	312	0.283978	8.37924e+06	88.6012	4.7737e-07	0.0451461	7.16056e-07	0.0677192
834	Ws	8	13	41932	1336	0.283514	4.985e+08	378.774	1.60481e-08	0.0211208	2.60782e-08	0.0343212
835	Ws	4	7	14598	564	0.283975	6.05156e+07	160.162	6.60987e-08	0.0249747	1.15673e-07	0.0437057
836	Ws	4	7	8054	356	0.283514	1.83907e+07	100.931	2.17502e-07	0.0396311	3.80628e-07	0.0693544
837	Ws	4	4	12323	555	0.283514	4.30533e+07	157.35	9.2908e-08	0.025421	9.2908e-08	0.025421
838	Ws	7	11	17448	731	0.283978	8.64523e+07	207.588	8.09696e-08	0.0337206	1.27238e-07	0.0529896
839	Ws	3	6	16334	712	0.283978	7.57653e+07	202.192	3.9596e-08	0.0148373	7.9192e-08	0.0296747
840	Ws	5	11	25632	909	0.283514	1.86268e+08	257.714	2.6843e-08	0.0194014	5.90546e-08	0.042683
841	Ws	1	5	8956	453	0.283975	2.27776e+07	128.641	4.39027e-08	0.00777358	2.19514e-07	0.0388679
842	Ws	6	11	21384	990	0.283978	1.29856e+08	281.138	4.62049e-08	0.0213418	8.4709e-08	0.0391266
843	Ws	8	12	18655	855	0.283978	9.8827e+07	242.801	8.09496e-08	0.0329487	1.21424e-07	0.0494231
844	Ws	3	7	11233	468	0.283975	3.58321e+07	132.9	8.37238e-08	0.0225733	1.95356e-07	0.052671
845	Ws	6	16	35588	1281	0.283975	3.59656e+08	363.772	1.66826e-08	0.0164938	4.44869e-08	0.0439836
846	Ws	4	6	11363	495	0.283514	3.66067e+07	140.339	1.0927e-07	0.0285024	1.63905e-07	0.0427535
847	Ws	4	6	7763	366	0.283978	1.71137e+07	103.936	2.33731e-07	0.0384852	3.50596e-07	0.0577278
848	Ws	0	5	10090	427	0.283514	2.8864e+07	121.06	0	0	1.73226e-07	0.0413017
849	Ws	2	6	8069	419	0.283514	1.84592e+07	118.792	1.08347e-07	0.0168361	3.25041e-07	0.0505083
850	Ws	2	5	6436	368	0.283514	1.17437e+07	104.333	1.70304e-07	0.0191694	4.25759e-07	0.0479235
851	Ws	3	10	28846	937	0.283975	2.36293e+08	266.085	1.26961e-08	0.0112746	4.23203e-08	0.037582
852	Ws	4	5	4590	284	0.283975	5.98282e+06	80.649	6.68581e-07	0.0495976	8.35726e-07	0.0619971
853	Ws	3	11	14099	505	0.283975	5.64491e+07	143.408	5.31452e-08	0.0209194	1.94866e-07	0.0767045
854	Ws	7	13	33621	1284	0.283978	3.21001e+08	364.628	2.18068e-08	0.0191976	4.04983e-08	0.0356528
855	Ws	6	7	12496	600	0.283975	4.43427e+07	170.385	1.3531e-07	0.0352143	1.57861e-07	0.0410834
856	Ws	5	7	7260	422	0.283978	1.49678e+07	119.839	3.3405e-07	0.0417227	4.6767e-07	0.0584118
857	Ws	4	6	7172	435	0.283978	1.46072e+07	123.531	2.73838e-07	0.0323807	4.10758e-07	0.048571
858	Ws	8	9	18244	828	0.283978	9.45203e+07	235.134	8.46379e-08	0.0340232	9.52176e-08	0.0382761
859	Ws	11	16	30842	1300	0.283975	2.70126e+08	369.168	4.07218e-08	0.0297967	5.92317e-08	0.0433407
860	Ws	6	9	12401	623	0.283978	4.36715e+07	176.918	1.37389e-07	0.0339139	2.06084e-07	0.0508709
861	Ws	2	6	8797	420	0.283975	2.19761e+07	119.27	9.10081e-08	0.0167687	2.73024e-07	0.0503062
862	Ws	6	10	35304	1313	0.283975	3.53939e+08	372.86	1.69521e-08	0.0160918	2.82535e-08	0.0268197
863	Ws	2	8	15330	542	0.283514	6.66282e+07	153.664	3.00173e-08	0.0130154	1.20069e-07	0.0520615
864	Ws	8	10	17022	647	0.283975	8.22814e+07	183.732	9.72273e-08	0.0435417	1.21534e-07	0.0544271
865	Ws	1	6	9065	463	0.283514	2.32975e+07	131.267	4.2923e-08	0.00761807	2.57538e-07	0.0457084
866	Ws	3	10	21072	829	0.283978	1.26095e+08	235.418	2.37917e-08	0.0127433	7.93055e-08	0.0424776
867	Ws	5	7	10766	489	0.283978	3.2915e+07	138.865	1.51906e-07	0.0360061	2.12669e-07	0.0504085
868	Ws	5	12	34257	1096	0.283975	3.33257e+08	311.237	1.50034e-08	0.0160649	3.60083e-08	0.0385558
869	Ws	10	13	20408	861	0.283975	1.18272e+08	244.503	8.4551e-08	0.0408993	1.09916e-07	0.0531691
870	Ws	4	7	6938	363	0.283514	1.36472e+07	102.915	2.93101e-07	0.0388668	5.12927e-07	0.068017
871	Ws	8	12	20672	947	0.283978	1.21353e+08	268.927	6.59235e-08	0.0297478	9.88852e-08	0.0446217
872	Ws	9	16	33682	1429	0.283978	3.22167e+08	405.805	2.79358e-08	0.0221781	4.96637e-08	0.0394278
873	Ws	2	4	4792	297	0.283978	6.52107e+06	84.3415	3.06698e-07	0.0237131	6.13397e-07	0.0474262
874	Ws	1	4	8593	434	0.283514	2.09346e+07	123.045	4.77679e-08	0.00812711	1.91072e-07	0.0325084
875	Ws	4	8	11212	490	0.283975	3.56982e+07	139.148	1.1205e-07	0.0287464	2.24101e-07	0.0574928
876	Ws	5	10	22632	896	0.283975	1.45454e+08	254.442	3.43751e-08	0.0196509	6.87501e-08	0.0393017
877	Ws	5	7	9687	513	0.283975	2.66477e+07	145.679	1.87634e-07	0.034322	2.62687e-07	0.0480507
878	Ws	5	7	33413	1076	0.283975	3.17038e+08	305.557	1.5771e-08	0.0163635	2.20794e-08	0.022909
879	Ws	3	7	10731	521	0.283975	3.2701e+07	147.951	9.17403e-08	0.020277	2.14061e-07	0.0473129
880	Ws	6	9	15089	650	0.283975	6.46549e+07	184.584	9.28004e-08	0.0325055	1.39201e-07	0.0487583
