# Supplementary material for: A network-based framework for shape analysis enables accurate characterization of leaf epidermal cells
Source: Nat Commun. 2021 Jan 19;12:458. doi: 10.1038/s41467-020-20730-y (PMC7815848; doi:10.1038/s41467-020-20730-y)
Supplement: Supplementary file 4 — Source Data [file 41467_2020_20730_MOESM4_ESM.zip › SourceData/Figure7_ShapeMutants/Fig7_distanceMatrix.xlsx]

## Sheet: Fig7_DistMatrix_ed
Genotype	Cell	1	2	3	4	5	6	7	8	9	10	11	12	13	14	15	16	17	18	19	20	21	22	23	24	25	26	27	28	29	30	31	32	33	34	35	36	37	38	39	40	41	42	43	44	45	46	47	48
RIC1-OX	1	0	0.175272	0.338282	0.157993	0.100266	0.115784	0.103828	0.38953	0.442645	0.280681	0.449328	0.173504	0.509694	0.180939	0.707294	0.236494	0.570513	0.243542	0.115208	0.216949	0.048547	0.17094	0.126845	0.18489	0.547425	0.252722	0.217525	0.0816239	0.554157	0.107809	0.517094	0.202564	0.363792	0.564103	0.190398	0.14431	0.281853	0.565171	0.226854	0.202686	0.301308	0.452991	0.626571	0.241105	0.165269	0.326546	0.615171	0.180508
RIC1-OX	2	0.175272	0	0.238645	0.126	0.211811	0.26806	0.238594	0.283219	0.349916	0.201732	0.335705	0.28588	0.454394	0.282416	0.643836	0.136857	0.471669	0.178698	0.13359	0.320801	0.160183	0.306974	0.140307	0.091238	0.503174	0.191492	0.320297	0.178311	0.467248	0.163034	0.423604	0.314963	0.263263	0.474886	0.0906441	0.249745	0.185728	0.487253	0.331772	0.357376	0.182208	0.363962	0.543513	0.344908	0.0967866	0.227908	0.551712	0.0574525
RIC1-OX	3	0.338282	0.238645	0	0.258077	0.332375	0.399091	0.387185	0.160526	0.144737	0.258937	0.161141	0.401417	0.301669	0.431562	0.474405	0.125621	0.273923	0.127587	0.278599	0.440929	0.313684	0.444577	0.348485	0.177011	0.337291	0.189474	0.476497	0.327632	0.264833	0.293062	0.233806	0.441093	0.103589	0.278003	0.192049	0.394302	0.176867	0.319444	0.479542	0.476907	0.132847	0.207085	0.353715	0.460628	0.260576	0.120743	0.392105	0.232325
RIC1-OX	4	0.157993	0.126	0.258077	0	0.131791	0.178432	0.16539	0.247277	0.326906	0.156268	0.380095	0.240366	0.393383	0.229404	0.572087	0.185597	0.462871	0.198354	0.0962278	0.278773	0.150759	0.216022	0.187519	0.119092	0.42695	0.1358	0.279193	0.116089	0.446805	0.10036	0.405179	0.266794	0.245185	0.436659	0.134822	0.215122	0.17154	0.443069	0.266049	0.252576	0.245497	0.329322	0.506698	0.318367	0.0570001	0.222481	0.474381	0.141717
RIC1-OX	5	0.100266	0.211811	0.332375	0.131791	0	0.105677	0.108367	0.315336	0.395548	0.229031	0.464477	0.16031	0.433286	0.166904	0.647634	0.246393	0.543354	0.264848	0.1198	0.195006	0.0993838	0.151324	0.148396	0.177422	0.48965	0.21318	0.216499	0.0594538	0.529717	0.0672906	0.483516	0.183387	0.329717	0.51713	0.205793	0.142371	0.247899	0.511788	0.200542	0.164466	0.32034	0.409438	0.57563	0.220051	0.149297	0.306723	0.547899	0.208642
RIC1-OX	6	0.115784	0.26806	0.399091	0.178432	0.105677	0	0.0623084	0.395863	0.474189	0.301276	0.534616	0.120642	0.525004	0.107099	0.727013	0.30562	0.615598	0.324388	0.185921	0.144956	0.130647	0.07494	0.208524	0.243722	0.565011	0.286634	0.131034	0.113309	0.594768	0.126608	0.548561	0.125623	0.394768	0.589375	0.273228	0.125929	0.321817	0.584532	0.116964	0.0945529	0.401144	0.474488	0.651502	0.169093	0.205473	0.376993	0.618975	0.284978
RIC1-OX	7	0.103828	0.238594	0.387185	0.16539	0.108367	0.0623084	0	0.379348	0.4836	0.304266	0.509656	0.115719	0.526193	0.0994258	0.727576	0.292371	0.619565	0.318026	0.163205	0.155042	0.103188	0.088274	0.192885	0.228794	0.576882	0.288787	0.150481	0.127899	0.588933	0.120685	0.561873	0.138462	0.387352	0.587514	0.255504	0.125764	0.320222	0.593478	0.13885	0.122567	0.368989	0.476254	0.652302	0.186114	0.191873	0.37289	0.624457	0.252823
RIC1-OX	8	0.38953	0.283219	0.160526	0.247277	0.315336	0.395863	0.379348	0	0.159211	0.136792	0.268182	0.351923	0.237195	0.342925	0.409932	0.201415	0.315909	0.182584	0.32624	0.368617	0.368333	0.424242	0.414394	0.229717	0.285366	0.155263	0.429198	0.316667	0.311364	0.293182	0.25	0.382692	0.120455	0.308333	0.258511	0.317975	0.181977	0.308333	0.404032	0.454592	0.205422	0.176923	0.357353	0.339147	0.232009	0.135784	0.325	0.333209
RIC1-OX	9	0.442645	0.349916	0.144737	0.326906	0.395548	0.474189	0.4836	0.159211	0	0.195134	0.146275	0.395547	0.233205	0.408805	0.403749	0.247269	0.194976	0.225705	0.352762	0.43673	0.436491	0.530702	0.460128	0.276895	0.234489	0.207018	0.499531	0.371491	0.169697	0.376794	0.14305	0.45803	0.108134	0.20108	0.306084	0.373351	0.205222	0.204678	0.493265	0.548872	0.239273	0.149798	0.22936	0.425133	0.305624	0.134159	0.342325	0.366588
RIC1-OX	10	0.280681	0.201732	0.258937	0.156268	0.229031	0.301276	0.304266	0.136792	0.195134	0	0.30887	0.244848	0.304648	0.264151	0.486818	0.226415	0.354631	0.264999	0.217995	0.268232	0.270692	0.354345	0.299886	0.150943	0.325127	0.156306	0.328892	0.222956	0.340995	0.200972	0.300073	0.280116	0.194168	0.315917	0.174227	0.229846	0.10509	0.307914	0.321363	0.379091	0.230166	0.238897	0.362375	0.248208	0.1617	0.161672	0.395755	0.238665
RIC1-OX	11	0.449328	0.335705	0.161141	0.380095	0.464477	0.534616	0.509656	0.268182	0.146275	0.30887	0	0.475425	0.330377	0.530916	0.503113	0.2568	0.282468	0.219174	0.376623	0.533296	0.432554	0.5671	0.443723	0.313404	0.353183	0.283117	0.57926	0.441234	0.246753	0.425325	0.209041	0.546553	0.192208	0.305694	0.285162	0.474616	0.256569	0.322691	0.579807	0.615955	0.164606	0.220579	0.336325	0.53428	0.350407	0.193914	0.419156	0.326808
RIC1-OX	12	0.173504	0.28588	0.401417	0.240366	0.16031	0.120642	0.115719	0.351923	0.395547	0.244848	0.475425	0	0.499437	0.0952104	0.671444	0.357475	0.531818	0.403025	0.168849	0.128041	0.169231	0.171096	0.280536	0.248476	0.53152	0.28664	0.139871	0.166026	0.511189	0.16014	0.465385	0.107692	0.338462	0.515385	0.294926	0.0983471	0.243649	0.517308	0.142432	0.197959	0.389527	0.415385	0.589819	0.126953	0.227318	0.31086	0.582692	0.292423
RIC1-OX	13	0.509694	0.454394	0.301669	0.393383	0.433286	0.525004	0.526193	0.237195	0.233205	0.304648	0.330377	0.499437	0	0.504372	0.247244	0.343994	0.200111	0.313785	0.47047	0.490054	0.520976	0.550813	0.538248	0.385642	0.146341	0.291142	0.548687	0.477642	0.164967	0.428862	0.16182	0.509756	0.29357	0.15666	0.433316	0.486595	0.395916	0.177846	0.525885	0.582545	0.403761	0.166979	0.219154	0.429193	0.405744	0.291966	0.181402	0.499272
RIC1-OX	14	0.180939	0.282416	0.431562	0.229404	0.166904	0.107099	0.0994258	0.342925	0.408805	0.264151	0.530916	0.0952104	0.504372	0	0.671664	0.361635	0.585906	0.389866	0.181922	0.204469	0.191195	0.13179	0.27187	0.279874	0.535051	0.273221	0.133708	0.159748	0.565923	0.178245	0.511369	0.188921	0.355517	0.550314	0.313663	0.157181	0.293038	0.550314	0.158085	0.154152	0.401076	0.421867	0.601461	0.186339	0.203903	0.350721	0.58695	0.304093
RIC1-OX	15	0.707294	0.643836	0.474405	0.572087	0.647634	0.727013	0.727576	0.409932	0.403749	0.486818	0.503113	0.671444	0.247244	0.671664	0	0.540708	0.298568	0.493612	0.643609	0.694258	0.701918	0.773557	0.732462	0.574179	0.208152	0.486085	0.754784	0.651027	0.32528	0.629618	0.338778	0.721918	0.470984	0.223393	0.598368	0.657081	0.568652	0.299087	0.746089	0.801696	0.576498	0.315701	0.320709	0.628119	0.581488	0.479049	0.120719	0.667553
RIC1-OX	16	0.236494	0.136857	0.125621	0.185597	0.246393	0.30562	0.292371	0.201415	0.247269	0.226415	0.2568	0.357475	0.343994	0.361635	0.540708	0	0.358919	0.0769557	0.20092	0.395156	0.22239	0.353345	0.246712	0.122642	0.368385	0.107547	0.40494	0.243082	0.353345	0.212693	0.313135	0.382293	0.155403	0.366715	0.112605	0.330812	0.139754	0.398585	0.395374	0.374471	0.11389	0.283745	0.450055	0.414948	0.184447	0.13633	0.448585	0.179668
RIC1-OX	17	0.570513	0.471669	0.273923	0.462871	0.543354	0.615598	0.619565	0.315909	0.194976	0.354631	0.282468	0.531818	0.200111	0.585906	0.298568	0.358919	0	0.345506	0.47314	0.591393	0.553939	0.666667	0.583333	0.400943	0.125831	0.339474	0.64313	0.512121	0.0954545	0.507576	0.111888	0.602448	0.240909	0.0891608	0.426499	0.518595	0.326638	0.117424	0.641496	0.686611	0.378149	0.194056	0.153743	0.590733	0.441589	0.26025	0.204545	0.486771
RIC1-OX	18	0.243542	0.178698	0.127587	0.198354	0.264848	0.324388	0.318026	0.182584	0.225705	0.264999	0.219174	0.403025	0.313785	0.389866	0.493612	0.0769557	0.345506	0	0.243012	0.440832	0.27221	0.370616	0.261832	0.168433	0.338175	0.14382	0.434514	0.269476	0.331359	0.251277	0.292783	0.426102	0.138304	0.339239	0.149653	0.360386	0.200026	0.332865	0.423342	0.409768	0.11791	0.235091	0.420687	0.469036	0.201407	0.130095	0.394101	0.21734
RIC1-OX	19	0.115208	0.13359	0.278599	0.0962278	0.1198	0.185921	0.163205	0.32624	0.352762	0.217995	0.376623	0.168849	0.47047	0.181922	0.643609	0.20092	0.47314	0.243012	0	0.21892	0.0980716	0.227961	0.134298	0.11734	0.510986	0.19104	0.221626	0.0885675	0.46281	0.077135	0.439129	0.211062	0.271074	0.479445	0.160366	0.165289	0.178935	0.495064	0.234977	0.262102	0.256298	0.389701	0.548858	0.234736	0.102495	0.240318	0.551033	0.142469
RIC1-OX	20	0.216949	0.320801	0.440929	0.278773	0.195006	0.144956	0.155042	0.368617	0.43673	0.268232	0.533296	0.128041	0.490054	0.204469	0.694258	0.395156	0.591393	0.440832	0.21892	0	0.202837	0.145874	0.318827	0.284357	0.537104	0.325047	0.0972335	0.204433	0.56686	0.203901	0.528096	0.0604474	0.372276	0.556738	0.333333	0.102397	0.300264	0.549941	0.0708305	0.202779	0.424934	0.44168	0.614727	0.0778492	0.299861	0.357947	0.589894	0.329311
RIC1-OX	21	0.048547	0.160183	0.313684	0.150759	0.0993838	0.130647	0.103188	0.368333	0.436491	0.270692	0.432554	0.169231	0.520976	0.191195	0.701918	0.22239	0.553939	0.27221	0.0980716	0.202837	0	0.17697	0.155455	0.170189	0.55187	0.237193	0.225954	0.0766667	0.539394	0.105758	0.495385	0.192308	0.349091	0.547179	0.181844	0.153719	0.262016	0.545	0.225806	0.209796	0.291888	0.449231	0.628627	0.227907	0.164361	0.310588	0.608333	0.175721
RIC1-OX	22	0.17094	0.306974	0.444577	0.216022	0.151324	0.07494	0.088274	0.424242	0.530702	0.354345	0.5671	0.171096	0.550813	0.13179	0.773557	0.353345	0.666667	0.370616	0.227961	0.145874	0.17697	0	0.257576	0.28745	0.623984	0.34067	0.0945524	0.176515	0.64697	0.174242	0.601399	0.133916	0.437879	0.632284	0.31109	0.176309	0.374736	0.651515	0.105425	0.0907545	0.434009	0.532284	0.703209	0.164729	0.25262	0.430927	0.671591	0.31038
RIC1-OX	23	0.126845	0.140307	0.348485	0.187519	0.148396	0.208524	0.192885	0.414394	0.460128	0.299886	0.443723	0.280536	0.538248	0.27187	0.732462	0.246712	0.583333	0.261832	0.134298	0.318827	0.155455	0.257576	0	0.193825	0.575203	0.26571	0.315175	0.142424	0.569697	0.136364	0.525058	0.303963	0.372727	0.578671	0.196809	0.243802	0.289817	0.579545	0.31129	0.25773	0.291165	0.477855	0.651961	0.35377	0.187695	0.340909	0.644697	0.158752
RIC1-OX	24	0.18489	0.091238	0.177011	0.119092	0.177422	0.243722	0.228794	0.229717	0.276895	0.150943	0.313404	0.248476	0.385642	0.279874	0.574179	0.122642	0.400943	0.168433	0.11734	0.284357	0.170189	0.28745	0.193825	0	0.434422	0.125621	0.324932	0.179874	0.398456	0.137936	0.343251	0.291872	0.202573	0.404451	0.0750703	0.23889	0.116718	0.436321	0.34224	0.317867	0.161628	0.309579	0.487791	0.311174	0.0996297	0.174066	0.495755	0.121093
RIC1-OX	25	0.547425	0.503174	0.337291	0.42695	0.48965	0.565011	0.576882	0.285366	0.234489	0.325127	0.353183	0.53152	0.146341	0.535051	0.208152	0.368385	0.125831	0.338175	0.510986	0.537104	0.55187	0.623984	0.575203	0.434422	0	0.329397	0.600447	0.510366	0.15388	0.464893	0.171201	0.561163	0.299778	0.1207	0.457706	0.527515	0.410947	0.142954	0.586153	0.642111	0.440788	0.154597	0.170373	0.514842	0.454525	0.311095	0.168598	0.54059
RIC1-OX	26	0.252722	0.191492	0.189474	0.1358	0.21318	0.286634	0.288787	0.155263	0.207018	0.156306	0.283117	0.28664	0.291142	0.273221	0.486085	0.107547	0.339474	0.14382	0.19104	0.325047	0.237193	0.34067	0.26571	0.125621	0.329397	0	0.316513	0.198684	0.325359	0.175678	0.28502	0.306883	0.120574	0.334413	0.146249	0.250022	0.121909	0.330263	0.318506	0.357393	0.159036	0.243725	0.398452	0.349816	0.133497	0.112384	0.401316	0.225844
RIC1-OX	27	0.217525	0.320297	0.476497	0.279193	0.216499	0.131034	0.150481	0.429198	0.499531	0.328892	0.57926	0.139871	0.548687	0.133708	0.754784	0.40494	0.64313	0.434514	0.221626	0.0972335	0.225954	0.0945524	0.315175	0.324932	0.600447	0.316513	0	0.203053	0.627342	0.21721	0.586025	0.100881	0.424427	0.623605	0.361865	0.149959	0.347683	0.620229	0.0560453	0.172301	0.449278	0.508632	0.679053	0.148352	0.282942	0.403907	0.656298	0.349322
RIC1-OX	28	0.0816239	0.178311	0.327632	0.116089	0.0594538	0.113309	0.127899	0.316667	0.371491	0.222956	0.441234	0.166026	0.477642	0.159748	0.651027	0.243082	0.512121	0.269476	0.0885675	0.204433	0.0766667	0.176515	0.142424	0.179874	0.510366	0.198684	0.203053	0	0.5	0.0704545	0.458333	0.189103	0.308333	0.492308	0.201241	0.129545	0.231589	0.508333	0.201075	0.193367	0.310843	0.385897	0.561275	0.240891	0.138863	0.286765	0.558333	0.201866
RIC1-OX	29	0.554157	0.467248	0.264833	0.446805	0.529717	0.594768	0.588933	0.311364	0.169697	0.340995	0.246753	0.511189	0.164967	0.565923	0.32528	0.353345	0.0954545	0.331359	0.46281	0.56686	0.539394	0.64697	0.569697	0.398456	0.15388	0.325359	0.627342	0.5	0	0.490909	0.0867133	0.587413	0.236364	0.13007	0.43559	0.492562	0.303383	0.114899	0.62346	0.668522	0.334502	0.159441	0.131016	0.545032	0.410535	0.251159	0.263636	0.479647
RIC1-OX	30	0.107809	0.163034	0.293062	0.10036	0.0672906	0.126608	0.120685	0.293182	0.376794	0.200972	0.425325	0.16014	0.428862	0.178245	0.629618	0.212693	0.507576	0.251277	0.077135	0.203901	0.105758	0.174242	0.136364	0.137936	0.464893	0.175678	0.21721	0.0704545	0.490909	0	0.449883	0.191492	0.289394	0.487762	0.162153	0.146694	0.215645	0.484848	0.221457	0.207947	0.282494	0.373427	0.550802	0.232558	0.107547	0.266488	0.520455	0.165762
RIC1-OX	31	0.517094	0.423604	0.233806	0.405179	0.483516	0.548561	0.561873	0.25	0.14305	0.300073	0.209041	0.465385	0.16182	0.511369	0.338778	0.313135	0.111888	0.292783	0.439129	0.528096	0.495385	0.601399	0.525058	0.343251	0.171201	0.28502	0.586025	0.458333	0.0867133	0.449883	0	0.538462	0.183217	0.121795	0.379296	0.446917	0.270572	0.127137	0.588586	0.633176	0.297729	0.107692	0.170814	0.516249	0.374551	0.213801	0.228846	0.4469
RIC1-OX	32	0.202564	0.314963	0.441093	0.266794	0.183387	0.125623	0.138462	0.382692	0.45803	0.280116	0.546553	0.107692	0.509756	0.188921	0.721918	0.382293	0.602448	0.426102	0.211062	0.0604474	0.192308	0.133916	0.303963	0.291872	0.561163	0.306883	0.100881	0.189103	0.587413	0.191492	0.538462	0	0.377622	0.576923	0.328805	0.111507	0.315921	0.576068	0.0580645	0.165463	0.416219	0.469231	0.635294	0.109362	0.271316	0.373605	0.617308	0.315959
RIC1-OX	33	0.363792	0.263263	0.103589	0.245185	0.329717	0.394768	0.387352	0.120455	0.108134	0.194168	0.192208	0.338462	0.29357	0.355517	0.470984	0.155403	0.240909	0.138304	0.271074	0.372276	0.349091	0.437879	0.372727	0.202573	0.299778	0.120574	0.424427	0.308333	0.236364	0.289394	0.183217	0.377622	0	0.264802	0.235977	0.323967	0.164482	0.25303	0.419941	0.472975	0.200876	0.193007	0.302406	0.404933	0.214613	0.0827094	0.375	0.300678
RIC1-OX	34	0.564103	0.474886	0.278003	0.436659	0.51713	0.589375	0.587514	0.308333	0.20108	0.315917	0.305694	0.515385	0.15666	0.550314	0.223393	0.366715	0.0891608	0.339239	0.479445	0.556738	0.547179	0.632284	0.578671	0.404451	0.1207	0.334413	0.623605	0.492308	0.13007	0.487762	0.121795	0.576923	0.264802	0	0.436989	0.502225	0.368515	0.105769	0.607527	0.660387	0.394656	0.151282	0.129713	0.54353	0.42128	0.270739	0.18141	0.502296
RIC1-OX	35	0.190398	0.0906441	0.192049	0.134822	0.205793	0.273228	0.255504	0.258511	0.306084	0.174227	0.285162	0.294926	0.433316	0.313663	0.598368	0.112605	0.426499	0.149653	0.160366	0.333333	0.181844	0.31109	0.196809	0.0750703	0.457706	0.146249	0.361865	0.201241	0.43559	0.162153	0.379296	0.328805	0.235977	0.436989	0	0.28064	0.14003	0.441785	0.369252	0.347373	0.146373	0.333879	0.486546	0.380175	0.129449	0.195661	0.504787	0.107177
RIC1-OX	36	0.14431	0.249745	0.394302	0.215122	0.142371	0.125929	0.125764	0.317975	0.373351	0.229846	0.474616	0.0983471	0.486595	0.157181	0.657081	0.330812	0.518595	0.360386	0.165289	0.102397	0.153719	0.176309	0.243802	0.23889	0.527515	0.250022	0.149959	0.129545	0.492562	0.146694	0.446917	0.111507	0.323967	0.502225	0.28064	0	0.229675	0.501033	0.152546	0.202283	0.372299	0.389701	0.56174	0.11961	0.232795	0.304003	0.575826	0.275194
RIC1-OX	37	0.281853	0.185728	0.176867	0.17154	0.247899	0.321817	0.320222	0.181977	0.205222	0.10509	0.256569	0.243649	0.395916	0.293038	0.568652	0.139754	0.326638	0.200026	0.178935	0.300264	0.262016	0.374736	0.289817	0.116718	0.410947	0.121909	0.347683	0.231589	0.303383	0.215645	0.270572	0.315921	0.164482	0.368515	0.14003	0.229675	0	0.381137	0.350413	0.399937	0.168955	0.276208	0.399111	0.294574	0.138013	0.113543	0.481977	0.187956
RIC1-OX	38	0.565171	0.487253	0.319444	0.443069	0.511788	0.584532	0.593478	0.308333	0.204678	0.307914	0.322691	0.517308	0.177846	0.550314	0.299087	0.398585	0.117424	0.332865	0.495064	0.549941	0.545	0.651515	0.579545	0.436321	0.142954	0.330263	0.620229	0.508333	0.114899	0.484848	0.127137	0.576068	0.25303	0.105769	0.441785	0.501033	0.381137	0	0.608065	0.668367	0.424866	0.141026	0.110294	0.531008	0.438603	0.285131	0.258333	0.524668
RIC1-OX	39	0.226854	0.331772	0.479542	0.266049	0.200542	0.116964	0.13885	0.404032	0.493265	0.321363	0.579807	0.142432	0.525885	0.158085	0.746089	0.395374	0.641496	0.423342	0.234977	0.0708305	0.225806	0.105425	0.31129	0.34224	0.586153	0.318506	0.0560453	0.201075	0.62346	0.221457	0.588586	0.0580645	0.419941	0.607527	0.369252	0.152546	0.350413	0.608065	0	0.167303	0.463972	0.496278	0.672296	0.131933	0.278263	0.411195	0.640726	0.356909
RIC1-OX	40	0.202686	0.357376	0.476907	0.252576	0.164466	0.0945529	0.122567	0.454592	0.548872	0.379091	0.615955	0.197959	0.582545	0.154152	0.801696	0.374471	0.686611	0.409768	0.262102	0.202779	0.209796	0.0907545	0.25773	0.317867	0.642111	0.357393	0.172301	0.193367	0.668522	0.207947	0.633176	0.165463	0.472975	0.660387	0.347373	0.202283	0.399937	0.668367	0.167303	0	0.475289	0.550916	0.728291	0.203607	0.287049	0.454382	0.696684	0.359123
RIC1-OX	41	0.301308	0.182208	0.132847	0.245497	0.32034	0.401144	0.368989	0.205422	0.239273	0.230166	0.164606	0.389527	0.403761	0.401076	0.576498	0.11389	0.378149	0.11791	0.256298	0.424934	0.291888	0.434009	0.291165	0.161628	0.440788	0.159036	0.449278	0.310843	0.334502	0.282494	0.297729	0.416219	0.200876	0.394656	0.146373	0.372299	0.168955	0.424866	0.463972	0.475289	0	0.301576	0.45163	0.448025	0.222385	0.144224	0.468373	0.175418
RIC1-OX	42	0.452991	0.363962	0.207085	0.329322	0.409438	0.474488	0.476254	0.176923	0.149798	0.238897	0.220579	0.415385	0.166979	0.421867	0.315701	0.283745	0.194056	0.235091	0.389701	0.44168	0.449231	0.532284	0.477855	0.309579	0.154597	0.243725	0.508632	0.385897	0.159441	0.373427	0.107692	0.469231	0.193007	0.151282	0.333879	0.389701	0.276208	0.141026	0.496278	0.550916	0.301576	0	0.219457	0.450805	0.305967	0.191403	0.240385	0.404133
RIC1-OX	43	0.626571	0.543513	0.353715	0.506698	0.57563	0.651502	0.652302	0.357353	0.22936	0.362375	0.336325	0.589819	0.219154	0.601461	0.320709	0.450055	0.153743	0.420687	0.548858	0.614727	0.628627	0.703209	0.651961	0.487791	0.170373	0.398452	0.679053	0.561275	0.131016	0.550802	0.170814	0.635294	0.302406	0.129713	0.486546	0.56174	0.399111	0.110294	0.672296	0.728291	0.45163	0.219457	0	0.594733	0.482958	0.333333	0.280147	0.571335
RIC1-OX	44	0.241105	0.344908	0.460628	0.318367	0.220051	0.169093	0.186114	0.339147	0.425133	0.248208	0.53428	0.126953	0.429193	0.186339	0.628119	0.414948	0.590733	0.469036	0.234736	0.0778492	0.227907	0.164729	0.35377	0.311174	0.514842	0.349816	0.148352	0.240891	0.545032	0.232558	0.516249	0.109362	0.404933	0.54353	0.380175	0.11961	0.294574	0.531008	0.131933	0.203607	0.448025	0.450805	0.594733	0	0.31696	0.367305	0.563663	0.357515
RIC1-OX	45	0.165269	0.0967866	0.260576	0.0570001	0.149297	0.205473	0.191873	0.232009	0.305624	0.1617	0.350407	0.227318	0.405744	0.203903	0.581488	0.184447	0.441589	0.201407	0.102495	0.299861	0.164361	0.25262	0.187695	0.0996297	0.454525	0.133497	0.282942	0.138863	0.410535	0.107547	0.374551	0.271316	0.214613	0.42128	0.129449	0.232795	0.138013	0.438603	0.278263	0.287049	0.222385	0.305967	0.482958	0.31696	0	0.191589	0.488084	0.122123
RIC1-OX	46	0.326546	0.227908	0.120743	0.222481	0.306723	0.376993	0.37289	0.135784	0.134159	0.161672	0.193914	0.31086	0.291966	0.350721	0.479049	0.13633	0.26025	0.130095	0.240318	0.357947	0.310588	0.430927	0.340909	0.174066	0.311095	0.112384	0.403907	0.286765	0.251159	0.266488	0.213801	0.373605	0.0827094	0.270739	0.195661	0.304003	0.113543	0.285131	0.411195	0.454382	0.144224	0.191403	0.333333	0.367305	0.191589	0	0.378922	0.255487
RIC1-OX	47	0.615171	0.551712	0.392105	0.474381	0.547899	0.618975	0.624457	0.325	0.342325	0.395755	0.419156	0.582692	0.181402	0.58695	0.120719	0.448585	0.204545	0.394101	0.551033	0.589894	0.608333	0.671591	0.644697	0.495755	0.168598	0.401316	0.656298	0.558333	0.263636	0.520455	0.228846	0.617308	0.375	0.18141	0.504787	0.575826	0.481977	0.258333	0.640726	0.696684	0.468373	0.240385	0.280147	0.563663	0.488084	0.378922	0	0.58041
RIC1-OX	48	0.180508	0.0574525	0.232325	0.141717	0.208642	0.284978	0.252823	0.333209	0.366588	0.238665	0.326808	0.292423	0.499272	0.304093	0.667553	0.179668	0.486771	0.21734	0.142469	0.329311	0.175721	0.31038	0.158752	0.121093	0.54059	0.225844	0.349322	0.201866	0.479647	0.165762	0.4469	0.315959	0.300678	0.502296	0.107177	0.275194	0.187956	0.524668	0.356909	0.359123	0.175418	0.404133	0.571335	0.357515	0.122123	0.255487	0.58041	0
RIC1-OX	49	0.122014	0.229317	0.382719	0.205582	0.117382	0.0905795	0.098391	0.35689	0.407515	0.259323	0.474077	0.0752271	0.505857	0.156143	0.682559	0.305824	0.545276	0.337609	0.166591	0.104373	0.127034	0.145311	0.222441	0.227381	0.538122	0.227766	0.11817	0.118701	0.525555	0.143701	0.479709	0.0912174	0.320115	0.534827	0.258	0.0936422	0.247665	0.538386	0.124155	0.164229	0.349113	0.420715	0.594604	0.133065	0.237766	0.300448	0.604134	0.250206
RIC1-OX	50	0.445983	0.391507	0.255263	0.321386	0.375126	0.459281	0.446957	0.175	0.17193	0.258491	0.27013	0.429231	0.123902	0.422264	0.307123	0.269057	0.192727	0.235281	0.402149	0.422128	0.433333	0.489091	0.464242	0.335094	0.151707	0.228421	0.491298	0.393333	0.183636	0.36303	0.132308	0.452308	0.254545	0.173333	0.353617	0.410413	0.34186	0.183889	0.469677	0.525986	0.339518	0.0769231	0.243529	0.423411	0.338505	0.252941	0.245	0.430149
RIC1-OX	51	0.194405	0.347911	0.473357	0.249308	0.165144	0.103043	0.118012	0.450155	0.551923	0.375542	0.611519	0.19441	0.5787	0.161061	0.799626	0.370034	0.687888	0.401493	0.253888	0.219638	0.208364	0.143986	0.232308	0.319641	0.645205	0.357568	0.220947	0.196222	0.664257	0.20351	0.626374	0.205972	0.463806	0.65743	0.349148	0.198142	0.395204	0.663043	0.204368	0.0996747	0.477064	0.550024	0.724151	0.258462	0.280954	0.449945	0.694022	0.354686
RIC1-OX	52	0.179077	0.328767	0.457102	0.223315	0.134051	0.092244	0.110482	0.413356	0.504446	0.344146	0.580591	0.1647	0.548112	0.138882	0.760274	0.363272	0.658468	0.378252	0.234915	0.221267	0.200274	0.130448	0.229244	0.304859	0.605413	0.333526	0.202447	0.162671	0.644832	0.17912	0.592466	0.193572	0.444832	0.632244	0.320315	0.168799	0.372571	0.626903	0.1962	0.0783711	0.439924	0.524552	0.695407	0.249018	0.255537	0.421837	0.656164	0.329278
RIC1-OX	53	0.193437	0.110106	0.255462	0.0987297	0.181861	0.254106	0.240443	0.220283	0.266303	0.141509	0.341828	0.19463	0.40451	0.204403	0.581158	0.179245	0.403516	0.217405	0.114221	0.236585	0.185786	0.301458	0.210978	0.0943396	0.45329	0.131082	0.273657	0.15173	0.379588	0.142367	0.333091	0.223803	0.203945	0.400339	0.13609	0.204351	0.109697	0.427935	0.266707	0.326659	0.220732	0.301161	0.459489	0.260641	0.096103	0.165557	0.48066	0.127851
RIC1-OX	54	0.123647	0.227499	0.344152	0.182105	0.102334	0.124487	0.102738	0.356481	0.406628	0.241999	0.431265	0.0729345	0.486902	0.106359	0.681177	0.296855	0.542593	0.339492	0.105601	0.134752	0.102222	0.160774	0.224074	0.191055	0.526107	0.223392	0.15482	0.109259	0.520539	0.102862	0.4849	0.127066	0.316498	0.521937	0.23814	0.124273	0.240827	0.514815	0.166069	0.197884	0.332262	0.421083	0.594662	0.150388	0.186985	0.292593	0.578704	0.235323
RIC1-OX	55	0.203047	0.102442	0.247597	0.149892	0.231202	0.287707	0.269565	0.327174	0.353013	0.228056	0.349068	0.347492	0.474019	0.351053	0.65277	0.150533	0.480435	0.187787	0.217104	0.395991	0.238261	0.329183	0.11581	0.124282	0.515801	0.195423	0.397345	0.221014	0.481423	0.211594	0.441472	0.378261	0.27747	0.48495	0.116374	0.32023	0.19818	0.503261	0.385133	0.331736	0.201048	0.392642	0.561381	0.428648	0.157091	0.243393	0.570652	0.0946788
RIC1-OX	56	0.578462	0.491142	0.323158	0.446205	0.521793	0.598753	0.602899	0.301667	0.244912	0.333459	0.338528	0.54359	0.166179	0.543648	0.218265	0.393082	0.117879	0.363296	0.509642	0.560284	0.56	0.648182	0.598485	0.434088	0.0663415	0.345263	0.637964	0.505	0.17697	0.494545	0.154615	0.58359	0.281212	0.094359	0.464397	0.522424	0.393798	0.168889	0.616344	0.672653	0.419277	0.161026	0.193137	0.563411	0.441121	0.298039	0.131667	0.532836
RIC1-OX	57	0.204029	0.305773	0.466917	0.26075	0.184874	0.104419	0.123602	0.392857	0.499749	0.329111	0.559091	0.140659	0.524042	0.119003	0.742172	0.385849	0.642857	0.409952	0.210449	0.097771	0.214286	0.0712121	0.296537	0.303774	0.600174	0.305639	0.0412759	0.179762	0.611039	0.210173	0.578022	0.0884615	0.41039	0.610623	0.331003	0.149055	0.344684	0.615079	0.0559908	0.14898	0.432702	0.502198	0.673529	0.140919	0.263084	0.39986	0.642857	0.331023
RIC1-OX	58	0.328798	0.236791	0.103383	0.24409	0.319328	0.384378	0.385803	0.143367	0.140709	0.182711	0.189239	0.33438	0.34893	0.355924	0.521666	0.136119	0.277829	0.113965	0.255018	0.365031	0.324354	0.44496	0.345238	0.173854	0.360876	0.119441	0.421249	0.288095	0.25269	0.278293	0.22606	0.378807	0.107236	0.316327	0.196266	0.317086	0.109872	0.331066	0.416458	0.462585	0.1254	0.231711	0.340036	0.387913	0.19588	0.0736295	0.427551	0.264392
RIC1-OX	59	0.120406	0.234247	0.366447	0.177475	0.100945	0.128417	0.123913	0.3	0.394079	0.240802	0.492208	0.122115	0.422256	0.118632	0.651712	0.291981	0.553409	0.330197	0.138223	0.172163	0.125	0.149242	0.212879	0.216274	0.504878	0.230263	0.145515	0.1125	0.548864	0.118182	0.494231	0.159615	0.3375	0.520513	0.252128	0.118285	0.27064	0.525	0.149194	0.178486	0.363554	0.414423	0.590441	0.175872	0.170444	0.332843	0.55	0.243843
RIC1-OX	60	0.274573	0.385369	0.510234	0.33684	0.260738	0.181205	0.204167	0.388889	0.500365	0.355215	0.622835	0.175534	0.523205	0.141378	0.738204	0.453223	0.662247	0.491807	0.265324	0.103428	0.273611	0.135732	0.376894	0.356263	0.610434	0.383114	0.0774491	0.2625	0.641919	0.256944	0.588675	0.0882479	0.453157	0.638889	0.397015	0.187041	0.391634	0.638889	0.0880376	0.207483	0.489207	0.503312	0.710376	0.130006	0.329115	0.44281	0.661111	0.393138
RIC1-OX	61	0.819935	0.727138	0.53734	0.667782	0.747558	0.825394	0.819389	0.460811	0.419393	0.546915	0.52457	0.782328	0.34443	0.77333	0.169011	0.63182	0.296683	0.602035	0.756645	0.799022	0.812252	0.862613	0.844799	0.662672	0.295649	0.583642	0.85785	0.747072	0.32457	0.723587	0.35499	0.818919	0.505405	0.2772	0.677113	0.743132	0.595852	0.293919	0.84211	0.898419	0.640671	0.366944	0.223768	0.727111	0.662415	0.523052	0.218919	0.756152
RIC1-OX	62	0.184318	0.0739527	0.238749	0.129574	0.203873	0.269836	0.24058	0.32029	0.369184	0.246103	0.298795	0.228651	0.503005	0.277276	0.675303	0.173503	0.488472	0.204446	0.12211	0.282763	0.16058	0.302701	0.171278	0.121274	0.541888	0.22296	0.32664	0.183696	0.465744	0.159091	0.422241	0.288294	0.305665	0.504459	0.10515	0.22344	0.178969	0.525966	0.337728	0.344868	0.176707	0.403567	0.567562	0.283283	0.108154	0.261296	0.588043	0.0874973
RIC1-OX	63	0.431624	0.338861	0.171053	0.334419	0.418952	0.484002	0.466819	0.2	0.100877	0.258937	0.186945	0.414575	0.17009	0.468719	0.342826	0.258441	0.184211	0.209787	0.367769	0.477417	0.42	0.527113	0.452552	0.292453	0.190629	0.221053	0.522298	0.392544	0.159569	0.373604	0.11336	0.487247	0.134928	0.153509	0.308511	0.420618	0.243574	0.162281	0.531664	0.555854	0.264426	0.0817814	0.222136	0.473072	0.291687	0.152219	0.280921	0.380597
RIC1-OX	64	0.352511	0.458219	0.563487	0.438428	0.334979	0.307869	0.313315	0.44375	0.516667	0.36592	0.624919	0.284135	0.544817	0.342335	0.746661	0.530307	0.678409	0.576334	0.386932	0.184087	0.35125	0.288447	0.468182	0.430307	0.629878	0.460197	0.230057	0.352083	0.673864	0.358523	0.619231	0.2	0.523295	0.652083	0.486037	0.236777	0.401308	0.652083	0.214113	0.348299	0.555873	0.558654	0.715809	0.178149	0.450467	0.470956	0.66875	0.464832
RIC1-OX	65	0.4	0.317597	0.138664	0.321554	0.399612	0.470282	0.448161	0.198077	0.118758	0.223512	0.155245	0.376923	0.191745	0.443541	0.361855	0.222206	0.196154	0.185998	0.328163	0.455974	0.389744	0.509557	0.416783	0.257475	0.23152	0.202429	0.501585	0.385256	0.170629	0.359207	0.138462	0.469231	0.131469	0.184615	0.270049	0.368849	0.214669	0.215598	0.507692	0.547671	0.233364	0.0923077	0.258371	0.436017	0.2844	0.135596	0.282692	0.340758
RIC1-OX	66	0.263027	0.154809	0.158319	0.245183	0.299901	0.360795	0.362973	0.216935	0.263158	0.237574	0.266304	0.397188	0.361657	0.419152	0.545147	0.0839927	0.405914	0.0952036	0.260997	0.434454	0.259785	0.416178	0.230938	0.16758	0.388933	0.174873	0.45703	0.308602	0.382405	0.259531	0.338089	0.429529	0.175758	0.387097	0.136124	0.384964	0.166917	0.399194	0.464516	0.429669	0.113745	0.29115	0.455724	0.458865	0.245704	0.155914	0.449194	0.166988
RIC1-OX	67	0.252741	0.371203	0.517735	0.293048	0.238445	0.154481	0.169565	0.426087	0.522883	0.367822	0.629164	0.188127	0.563362	0.180578	0.773228	0.432937	0.6833	0.458232	0.266933	0.1107	0.257609	0.130435	0.338109	0.370078	0.6364	0.358524	0.102887	0.227899	0.67332	0.253129	0.633361	0.103512	0.469565	0.657051	0.398705	0.197988	0.401289	0.653986	0.0771388	0.191216	0.486118	0.541973	0.722506	0.159589	0.298811	0.458973	0.682065	0.385707
RIC1-OX	68	0.414055	0.321326	0.103964	0.325021	0.416952	0.478639	0.449812	0.228086	0.0961663	0.275681	0.0891454	0.411966	0.253839	0.470068	0.432606	0.200792	0.212121	0.197115	0.31507	0.476491	0.407901	0.514029	0.431538	0.257396	0.278229	0.226771	0.516445	0.382716	0.184736	0.3656	0.160969	0.480817	0.123906	0.251187	0.270029	0.405673	0.193368	0.260802	0.52728	0.555304	0.190837	0.156315	0.276144	0.470571	0.289489	0.133261	0.352778	0.322738
RIC1-OX	69	0.113649	0.252997	0.371711	0.1694	0.127692	0.132363	0.117731	0.396875	0.471491	0.291421	0.510958	0.158413	0.523819	0.143573	0.724315	0.299381	0.602273	0.306004	0.154959	0.26496	0.1275	0.153172	0.188684	0.236586	0.565739	0.285526	0.239265	0.116667	0.581534	0.112216	0.540264	0.244111	0.384091	0.582933	0.252826	0.205127	0.30923	0.577257	0.230494	0.117985	0.372929	0.47524	0.649357	0.269622	0.18604	0.355392	0.620313	0.254664
RIC1-OX	70	0.559075	0.463067	0.28612	0.409629	0.47619	0.549584	0.564535	0.209804	0.208462	0.280799	0.295391	0.512066	0.155906	0.514243	0.253559	0.382168	0.147504	0.32408	0.49522	0.52816	0.547451	0.610517	0.566845	0.419904	0.085605	0.332714	0.596917	0.485784	0.136185	0.460784	0.11991	0.547059	0.248128	0.107843	0.435962	0.486955	0.339033	0.127451	0.576597	0.631853	0.374439	0.142986	0.171569	0.491564	0.412498	0.254902	0.163235	0.508048
RIC1-OX	71	0.130705	0.234557	0.347071	0.19774	0.111384	0.0937288	0.0759639	0.361792	0.444224	0.264151	0.464347	0.0763425	0.504372	0.106918	0.695012	0.311321	0.580189	0.349905	0.142445	0.112405	0.113333	0.134934	0.233276	0.198113	0.538196	0.250149	0.147487	0.121698	0.539966	0.116066	0.522496	0.115094	0.358148	0.548137	0.254316	0.105177	0.272049	0.552411	0.162995	0.173277	0.33394	0.437155	0.612653	0.127541	0.209487	0.330189	0.590094	0.249789
RIC1-OX	72	0.181073	0.216919	0.305345	0.240788	0.170233	0.161314	0.180457	0.258505	0.32845	0.180801	0.405811	0.155432	0.454111	0.216689	0.623076	0.271737	0.465558	0.314954	0.218369	0.153762	0.175945	0.228679	0.238988	0.235557	0.492582	0.224634	0.205084	0.13823	0.451921	0.201109	0.409794	0.158684	0.275351	0.452154	0.245449	0.114595	0.204627	0.466352	0.194214	0.244758	0.286672	0.348295	0.508338	0.169184	0.255131	0.238225	0.520361	0.219726
RIC1-OX	73	0.275377	0.37702	0.523655	0.326288	0.265131	0.180705	0.201124	0.455056	0.557855	0.387216	0.615935	0.197666	0.581666	0.179846	0.804371	0.453572	0.69382	0.488764	0.274817	0.142402	0.285393	0.139939	0.373596	0.368243	0.656755	0.370254	0.0933614	0.26236	0.673749	0.270684	0.636128	0.121348	0.464147	0.664938	0.408798	0.208283	0.404102	0.676966	0.0801377	0.191814	0.499865	0.563354	0.733642	0.1975	0.322482	0.452192	0.700702	0.401811
RIC1-OX	74	0.332869	0.220816	0.0881007	0.286591	0.370387	0.436503	0.404348	0.181522	0.20042	0.257793	0.136364	0.412542	0.370891	0.442986	0.554497	0.152789	0.314229	0.126527	0.284585	0.449275	0.327246	0.469368	0.331357	0.206522	0.389979	0.193478	0.489296	0.349275	0.283992	0.323452	0.259197	0.459532	0.14249	0.363712	0.185476	0.404599	0.186552	0.362923	0.505189	0.510648	0.0874804	0.26689	0.371483	0.463347	0.252946	0.121057	0.477174	0.231181
RIC1-OX	75	0.138273	0.16984	0.338091	0.1585	0.158453	0.212596	0.191894	0.390254	0.452423	0.283179	0.441448	0.288136	0.501654	0.280087	0.711748	0.240806	0.583205	0.243668	0.144768	0.324017	0.173559	0.265408	0.0489214	0.18708	0.548367	0.257984	0.32501	0.140254	0.56379	0.144196	0.518253	0.311995	0.365023	0.573664	0.192571	0.260681	0.291486	0.557203	0.310334	0.252738	0.292424	0.459061	0.635842	0.363947	0.167591	0.336324	0.615678	0.17493
RIC1-OX	76	0.386206	0.289901	0.111689	0.328805	0.399062	0.464112	0.440142	0.230233	0.158099	0.340281	0.118393	0.488014	0.233125	0.502925	0.405862	0.203817	0.215116	0.167625	0.34163	0.520864	0.370078	0.500352	0.397992	0.255375	0.259784	0.248837	0.551127	0.390504	0.185835	0.348837	0.157424	0.518068	0.165116	0.209302	0.256309	0.473861	0.267442	0.229974	0.558515	0.530691	0.215887	0.124687	0.270178	0.542636	0.322973	0.19243	0.319186	0.320722
RIC1-OX	77	0.246154	0.153425	0.210766	0.131053	0.205195	0.277698	0.287747	0.184091	0.220415	0.136878	0.288312	0.224476	0.384922	0.27227	0.557659	0.148027	0.377273	0.189785	0.160331	0.277756	0.226667	0.334848	0.263636	0.0753002	0.415521	0.104306	0.312838	0.175	0.363636	0.180303	0.313636	0.286713	0.163636	0.362005	0.102515	0.21157	0.0868922	0.387626	0.321408	0.350155	0.189047	0.272727	0.426203	0.295842	0.109771	0.142068	0.465909	0.164043
RIC1-OX	78	0.360656	0.464442	0.616461	0.397409	0.339085	0.252679	0.270305	0.495745	0.600691	0.451425	0.719467	0.268167	0.624416	0.305065	0.834159	0.539041	0.777563	0.56132	0.36878	0.198582	0.360638	0.250484	0.446164	0.469591	0.714453	0.456719	0.209477	0.331028	0.745938	0.361541	0.691899	0.193044	0.548162	0.737589	0.5	0.282047	0.482311	0.737589	0.169835	0.293205	0.593822	0.602455	0.800063	0.223445	0.39819	0.542657	0.757979	0.492855
RIC1-OX	79	0.52539	0.42224	0.209752	0.447874	0.512605	0.58485	0.582097	0.313235	0.154025	0.307991	0.161574	0.48009	0.233501	0.555216	0.391217	0.311876	0.161765	0.304032	0.434127	0.554547	0.511373	0.643494	0.525401	0.368479	0.233501	0.322601	0.612034	0.489706	0.122995	0.491979	0.142534	0.564706	0.226203	0.199095	0.363892	0.475571	0.276334	0.194444	0.612429	0.669468	0.28579	0.145928	0.205882	0.54047	0.390874	0.22549	0.336765	0.415496
RIC1-OX	80	0.205128	0.103852	0.24314	0.107811	0.192344	0.258747	0.245634	0.21859	0.259559	0.132721	0.340215	0.237607	0.391286	0.226093	0.560239	0.163199	0.401904	0.191395	0.116197	0.279869	0.190427	0.300505	0.216006	0.0995001	0.43152	0.117859	0.287401	0.161325	0.382129	0.146076	0.33547	0.268376	0.192696	0.388889	0.12966	0.215229	0.108925	0.415598	0.274442	0.330542	0.217073	0.299145	0.462795	0.326575	0.0676572	0.164907	0.478419	0.125335
dek1-1	81	0.693437	0.592143	0.403426	0.578928	0.65356	0.725804	0.718622	0.418396	0.27673	0.433962	0.355795	0.64209	0.260469	0.679245	0.233911	0.471698	0.156089	0.459402	0.590519	0.685802	0.677987	0.76944	0.701401	0.528302	0.187299	0.463952	0.745355	0.622327	0.1506	0.617782	0.213353	0.70566	0.374957	0.162071	0.556002	0.629503	0.4276	0.165618	0.743396	0.80362	0.472835	0.266473	0.157048	0.656575	0.540645	0.389752	0.159906	0.602366
dek1-1	82	0.427961	0.536279	0.647484	0.507453	0.396897	0.367776	0.386527	0.519231	0.60266	0.429504	0.718282	0.368132	0.600509	0.440943	0.807993	0.607298	0.772478	0.651624	0.447371	0.261866	0.409158	0.39036	0.537213	0.49803	0.694318	0.537189	0.34456	0.427747	0.721878	0.423576	0.68956	0.273626	0.596304	0.725275	0.566051	0.306512	0.474316	0.70696	0.292095	0.41078	0.623593	0.62967	0.774402	0.29649	0.519154	0.543741	0.747665	0.541824
dek1-1	83	0.127126	0.0902668	0.231579	0.102032	0.137638	0.199243	0.182151	0.294737	0.34386	0.226018	0.347642	0.210121	0.476765	0.224826	0.644989	0.159782	0.462919	0.20414	0.076294	0.24106	0.124912	0.244338	0.148246	0.0961271	0.511682	0.189474	0.280193	0.134649	0.441148	0.100399	0.403036	0.237652	0.27177	0.482186	0.113998	0.199565	0.165973	0.49576	0.286927	0.275761	0.217502	0.366802	0.541796	0.2745	0.0866699	0.236429	0.559211	0.104163
dek1-1	84	0.121318	0.264131	0.40419	0.173123	0.107775	0.0852832	0.0460954	0.39733	0.479986	0.307474	0.536502	0.125616	0.531849	0.100018	0.734539	0.29804	0.623786	0.328788	0.183102	0.15775	0.128155	0.098632	0.185716	0.241436	0.581103	0.295657	0.15156	0.130744	0.599823	0.129965	0.556385	0.144063	0.402295	0.58825	0.277629	0.130386	0.333032	0.604369	0.150266	0.0988046	0.395836	0.494847	0.658481	0.187251	0.208783	0.383781	0.630704	0.27967
dek1-1	85	0.300484	0.20581	0.168516	0.187045	0.265971	0.333536	0.339445	0.16747	0.188755	0.159354	0.256611	0.256812	0.379665	0.313632	0.56445	0.126165	0.332694	0.164749	0.215772	0.320858	0.290924	0.383443	0.314257	0.142873	0.404055	0.114141	0.364573	0.241265	0.303834	0.227455	0.261816	0.336515	0.146331	0.355422	0.178416	0.256995	0.0913421	0.353581	0.371862	0.41136	0.156627	0.270806	0.384833	0.322313	0.158766	0.120128	0.466566	0.225949
dek1-1	86	0.108262	0.126839	0.254873	0.153007	0.104031	0.170997	0.158293	0.335185	0.391326	0.265374	0.3848	0.219231	0.514679	0.207897	0.68861	0.17086	0.503367	0.22732	0.088843	0.260638	0.11	0.21633	0.131313	0.132949	0.53907	0.229922	0.267458	0.102778	0.48064	0.0976431	0.445157	0.25	0.317003	0.524929	0.131994	0.189011	0.202627	0.523148	0.25681	0.248488	0.240406	0.415242	0.587691	0.300388	0.122101	0.279412	0.610185	0.124793
dek1-1	87	0.281882	0.380985	0.508859	0.366337	0.266911	0.236057	0.26681	0.395792	0.475421	0.329348	0.593545	0.256436	0.520647	0.311601	0.729011	0.455352	0.644689	0.501502	0.321496	0.218875	0.266799	0.266652	0.387189	0.354007	0.587056	0.392809	0.247298	0.275825	0.618542	0.294629	0.571782	0.177304	0.438704	0.615512	0.413946	0.176172	0.357126	0.615512	0.217502	0.290901	0.496839	0.499619	0.674141	0.222504	0.3829	0.409629	0.637376	0.399734
dek1-1	88	0.219529	0.123288	0.16943	0.179167	0.233913	0.300187	0.301251	0.258904	0.283586	0.212975	0.260096	0.354373	0.471099	0.363488	0.643836	0.138149	0.40878	0.186086	0.202536	0.389779	0.222283	0.35191	0.224471	0.123805	0.492482	0.190483	0.411273	0.236758	0.412453	0.209734	0.360643	0.383456	0.245081	0.433263	0.0848149	0.337145	0.144154	0.459285	0.395316	0.37797	0.131705	0.346891	0.475624	0.417012	0.183331	0.196213	0.533904	0.122163
dek1-1	89	0.169024	0.323807	0.451906	0.220126	0.135903	0.099417	0.106822	0.431897	0.501966	0.32596	0.580945	0.153448	0.549411	0.126003	0.754487	0.35784	0.642633	0.372143	0.22428	0.190817	0.19	0.0822884	0.229624	0.298796	0.598192	0.315608	0.161227	0.159483	0.629467	0.180773	0.596817	0.181432	0.427586	0.623342	0.319883	0.151325	0.35425	0.62069	0.154283	0.0560052	0.440278	0.51565	0.685598	0.196939	0.251772	0.411934	0.659914	0.329774
dek1-1	90	0.486425	0.375101	0.202012	0.422685	0.508403	0.571413	0.550639	0.298529	0.156863	0.303552	0.127005	0.485068	0.232783	0.5468	0.420226	0.303552	0.207219	0.266028	0.403865	0.554026	0.474118	0.605169	0.479501	0.360155	0.261836	0.309907	0.610912	0.483824	0.177807	0.46836	0.132353	0.570362	0.208824	0.223982	0.326033	0.471804	0.285568	0.232026	0.613472	0.658063	0.215804	0.145928	0.279412	0.52736	0.392248	0.215686	0.310294	0.355575
dek1-1	91	0.379662	0.274128	0.107057	0.344397	0.414343	0.486838	0.45168	0.229545	0.147528	0.331904	0.0892857	0.466958	0.319013	0.496212	0.49175	0.208619	0.261364	0.17786	0.341942	0.507576	0.369242	0.518939	0.386364	0.257504	0.345067	0.252273	0.547103	0.407576	0.238636	0.367424	0.198427	0.517832	0.163636	0.295455	0.230899	0.443182	0.245507	0.319444	0.558578	0.561766	0.156079	0.210839	0.328209	0.524577	0.312234	0.181595	0.402273	0.29749
dek1-1	92	0.354457	0.290411	0.169549	0.256719	0.348739	0.419733	0.391925	0.167857	0.136341	0.244744	0.17013	0.374725	0.189547	0.400359	0.393933	0.187871	0.255844	0.141573	0.299292	0.410233	0.346667	0.445022	0.383983	0.238814	0.228223	0.15188	0.44711	0.32381	0.237662	0.301948	0.201648	0.413187	0.154545	0.235165	0.258055	0.364227	0.24186	0.235714	0.457604	0.493878	0.22685	0.124176	0.306723	0.43732	0.241121	0.160784	0.275	0.327292
dek1-1	93	0.321725	0.246166	0.196779	0.205409	0.27405	0.341458	0.362103	0.0869403	0.14873	0.127147	0.271177	0.286682	0.232617	0.28499	0.411368	0.158547	0.334803	0.20862	0.253978	0.315232	0.326169	0.409204	0.349502	0.193185	0.271933	0.0959937	0.385667	0.256468	0.29905	0.250113	0.249139	0.338691	0.153053	0.2876	0.20705	0.263846	0.198889	0.282131	0.369957	0.42451	0.18378	0.17589	0.345478	0.285202	0.197517	0.102868	0.331716	0.283582
dek1-1	94	0.180842	0.174574	0.367779	0.169766	0.200348	0.237761	0.218982	0.389634	0.47454	0.291993	0.465632	0.298499	0.536585	0.282482	0.727364	0.265992	0.603659	0.269389	0.175569	0.358329	0.189268	0.269956	0.0888766	0.212149	0.560976	0.27638	0.351331	0.181301	0.581153	0.173503	0.545966	0.339587	0.38714	0.582552	0.221328	0.291272	0.308849	0.575881	0.33753	0.252945	0.323244	0.474859	0.649928	0.381925	0.179964	0.353659	0.627439	0.19312
dek1-1	95	0.789228	0.701732	0.532771	0.633103	0.708261	0.788788	0.783921	0.461321	0.455478	0.518868	0.54815	0.749782	0.306949	0.748428	0.192556	0.622642	0.331046	0.564554	0.719164	0.761542	0.769057	0.829903	0.807318	0.660377	0.273355	0.55432	0.822123	0.73239	0.368096	0.686106	0.370827	0.7791	0.515609	0.296807	0.683661	0.736941	0.623958	0.379455	0.796957	0.852779	0.635826	0.375907	0.402331	0.70177	0.652795	0.511099	0.195755	0.744157
dek1-1	96	0.628286	0.52701	0.327954	0.550159	0.634692	0.699742	0.678097	0.386792	0.255214	0.40566	0.242343	0.586792	0.217211	0.641509	0.309382	0.415094	0.0990566	0.41043	0.52799	0.666934	0.613585	0.742853	0.640938	0.481132	0.170272	0.423635	0.718854	0.603459	0.104974	0.583762	0.175617	0.663716	0.321098	0.127963	0.48053	0.581007	0.39842	0.140461	0.712599	0.771146	0.374858	0.240639	0.143729	0.614451	0.494269	0.327969	0.235377	0.530836
dek1-1	97	0.115859	0.229663	0.368096	0.129569	0.112356	0.126121	0.115513	0.339198	0.411306	0.235034	0.48549	0.200665	0.474556	0.187747	0.672417	0.305264	0.548541	0.301567	0.125395	0.258209	0.121975	0.170595	0.174804	0.229793	0.510388	0.233268	0.247479	0.113889	0.534231	0.109708	0.48528	0.231814	0.328395	0.522317	0.252167	0.190797	0.258972	0.516975	0.225727	0.165281	0.365164	0.415005	0.587146	0.281941	0.16834	0.314089	0.564043	0.251336
dek1-1	98	0.102564	0.214963	0.352901	0.183888	0.0922215	0.0986288	0.0746934	0.355342	0.417004	0.263587	0.463647	0.0794872	0.49385	0.0922432	0.681653	0.284954	0.547786	0.332085	0.115208	0.158211	0.112821	0.131313	0.215229	0.203838	0.542631	0.230949	0.136687	0.10235	0.528516	0.101204	0.487179	0.158974	0.329604	0.529915	0.240771	0.127428	0.257603	0.53953	0.13962	0.178615	0.334775	0.42735	0.598542	0.150467	0.180605	0.30719	0.598077	0.231535
dek1-1	99	0.614084	0.569982	0.473112	0.507749	0.549872	0.616828	0.617391	0.375	0.464912	0.464315	0.48306	0.593311	0.256098	0.59557	0.225432	0.464315	0.294466	0.44382	0.575638	0.589269	0.612174	0.663373	0.635046	0.536916	0.256098	0.428375	0.643379	0.583696	0.350593	0.555665	0.35786	0.603344	0.481818	0.320513	0.544866	0.583902	0.540445	0.388889	0.629453	0.684709	0.514667	0.392308	0.426471	0.573475	0.511987	0.460784	0.241304	0.59377
dek1-1	100	0.170691	0.270914	0.43025	0.208786	0.147426	0.083118	0.085859	0.348786	0.431443	0.25893	0.523894	0.0817028	0.483543	0.0986139	0.695704	0.348049	0.572595	0.373077	0.169702	0.127591	0.172816	0.126949	0.257944	0.272852	0.532323	0.254676	0.103239	0.147896	0.545278	0.168947	0.507842	0.141748	0.348632	0.556385	0.300351	0.134719	0.270829	0.537756	0.100908	0.148405	0.399813	0.433308	0.609081	0.12516	0.210779	0.336855	0.589078	0.289233
dek1-1	101	0.362027	0.464123	0.601504	0.422914	0.359477	0.306726	0.321946	0.476587	0.567251	0.403863	0.692641	0.299267	0.579752	0.362683	0.7793	0.547919	0.749278	0.577492	0.38069	0.247045	0.369841	0.3171	0.458153	0.446092	0.671119	0.453551	0.290864	0.354365	0.68557	0.353175	0.663614	0.205739	0.531169	0.702076	0.487842	0.231602	0.445367	0.68254	0.250435	0.35034	0.589405	0.592186	0.753035	0.266334	0.45646	0.50887	0.722024	0.4923
dek1-1	102	0.109744	0.20863	0.359474	0.172178	0.085042	0.110144	0.107391	0.345	0.406491	0.237925	0.463117	0.106154	0.460976	0.0971698	0.678219	0.278113	0.537273	0.308989	0.113306	0.138085	0.12	0.161515	0.200303	0.212075	0.508537	0.220526	0.140153	0.085	0.512727	0.103333	0.466154	0.121538	0.319091	0.522308	0.243404	0.082314	0.238605	0.506667	0.149032	0.187959	0.330843	0.409231	0.595294	0.161628	0.174393	0.290392	0.57	0.236418
dek1-1	103	0.353744	0.272132	0.104674	0.240727	0.319704	0.395576	0.383258	0.175373	0.1105	0.264996	0.174452	0.388749	0.258464	0.371163	0.4312	0.170234	0.257463	0.14808	0.280868	0.426696	0.35602	0.431479	0.379353	0.19938	0.277394	0.136371	0.42919	0.305348	0.223066	0.280642	0.184845	0.411825	0.0824966	0.237658	0.222293	0.355125	0.192815	0.241086	0.438999	0.467763	0.198705	0.146728	0.303336	0.468009	0.212442	0.131255	0.351119	0.298507
dek1-1	104	0.243968	0.155193	0.144903	0.132347	0.203914	0.281577	0.278591	0.171203	0.216744	0.187963	0.273878	0.318306	0.347638	0.319322	0.533033	0.0773824	0.357595	0.10667	0.171566	0.352186	0.235105	0.331895	0.258343	0.115118	0.395492	0.0862092	0.362547	0.191561	0.33878	0.170311	0.300876	0.341383	0.142923	0.337877	0.116887	0.292813	0.116573	0.366913	0.353287	0.355722	0.133445	0.250828	0.40618	0.385831	0.136638	0.115786	0.435759	0.191857
dek1-1	105	0.277882	0.193785	0.173941	0.185462	0.260094	0.332339	0.322587	0.133537	0.181857	0.155545	0.294583	0.271482	0.317073	0.294524	0.5142	0.111827	0.349778	0.165251	0.201371	0.309289	0.261138	0.375831	0.293422	0.137828	0.341463	0.0747112	0.35189	0.228862	0.305987	0.224316	0.258443	0.312195	0.11796	0.315197	0.165023	0.24491	0.0916052	0.325542	0.363179	0.410154	0.16221	0.231895	0.375179	0.337493	0.139503	0.10067	0.428659	0.234984
dek1-1	106	0.167151	0.0923598	0.256511	0.11279	0.190245	0.243269	0.214702	0.248196	0.325375	0.198794	0.36377	0.311816	0.406336	0.2884	0.584804	0.141801	0.46134	0.155103	0.153276	0.350223	0.177457	0.28249	0.166198	0.0869481	0.431732	0.133261	0.341151	0.183763	0.454358	0.16776	0.403648	0.327201	0.241612	0.439334	0.127221	0.275198	0.179094	0.444301	0.330828	0.317975	0.214011	0.332117	0.514251	0.372573	0.0980827	0.229937	0.489433	0.124788
dek1-1	107	0.407604	0.311762	0.114791	0.342779	0.43089	0.488216	0.472264	0.233621	0.128554	0.241054	0.0857591	0.420159	0.305299	0.481891	0.495276	0.217957	0.240596	0.199729	0.329581	0.489117	0.394023	0.530564	0.408568	0.274561	0.312447	0.242831	0.529613	0.397989	0.218809	0.387409	0.178382	0.504775	0.140439	0.276304	0.261922	0.406099	0.200481	0.283046	0.539266	0.574947	0.155796	0.19496	0.331643	0.473536	0.300677	0.140974	0.385345	0.315749
dek1-1	108	0.535043	0.417169	0.256316	0.456898	0.536022	0.611894	0.582609	0.328333	0.181754	0.352327	0.259221	0.515897	0.190569	0.570314	0.284932	0.332201	0.0966667	0.308464	0.43449	0.579291	0.506667	0.646667	0.517879	0.384906	0.123252	0.329123	0.637761	0.521667	0.0969697	0.49697	0.0884615	0.589744	0.241212	0.0923077	0.379007	0.498512	0.317209	0.0916667	0.632688	0.684082	0.339277	0.174359	0.161961	0.566822	0.42081	0.241176	0.198333	0.450149
dek1-1	109	0.443858	0.548806	0.664436	0.525035	0.424874	0.39371	0.406957	0.544286	0.618045	0.43434	0.724675	0.383077	0.597631	0.446217	0.797808	0.62248	0.777532	0.670498	0.475325	0.2954	0.445714	0.400909	0.553463	0.512453	0.725296	0.551278	0.355812	0.440238	0.752208	0.452987	0.720989	0.281978	0.608831	0.733114	0.578359	0.323306	0.497475	0.719127	0.315576	0.43619	0.654802	0.657582	0.777899	0.3266	0.543445	0.572045	0.760357	0.558977
dek1-1	110	0.353351	0.273071	0.105263	0.252345	0.326847	0.391897	0.400343	0.159211	0.109649	0.222939	0.198906	0.349798	0.235879	0.361139	0.408616	0.18148	0.247608	0.143998	0.290344	0.388205	0.35386	0.448565	0.379187	0.209782	0.245186	0.128947	0.42497	0.300439	0.230383	0.297049	0.177126	0.380162	0.100239	0.231781	0.240761	0.318399	0.174725	0.230263	0.418676	0.470551	0.211795	0.119231	0.287926	0.421155	0.221717	0.102683	0.325	0.30872
dek1-1	111	0.471795	0.367123	0.178947	0.362556	0.45699	0.522041	0.500395	0.238636	0.139075	0.295883	0.168831	0.457343	0.208426	0.508634	0.379826	0.254374	0.181818	0.240449	0.368595	0.51412	0.453333	0.557576	0.486364	0.307547	0.221729	0.254545	0.556836	0.425758	0.145455	0.406061	0.121678	0.523776	0.163636	0.194172	0.344681	0.45124	0.24482	0.205808	0.564223	0.586642	0.243154	0.125874	0.250535	0.516138	0.330671	0.176649	0.318182	0.383582
dek1-1	112	0.101975	0.191623	0.353902	0.144076	0.134067	0.155875	0.142729	0.371552	0.447066	0.270982	0.46395	0.23183	0.49201	0.22121	0.69989	0.261548	0.577586	0.263205	0.125107	0.270237	0.109885	0.204545	0.0828109	0.195511	0.534903	0.249607	0.26235	0.137356	0.554859	0.0901254	0.519894	0.251105	0.359666	0.545535	0.208853	0.208796	0.292702	0.563697	0.255172	0.203612	0.315607	0.446508	0.621704	0.297514	0.164035	0.334009	0.595546	0.193086
dek1-1	113	0.354701	0.26846	0.130295	0.246559	0.315638	0.383927	0.386957	0.164024	0.123449	0.255407	0.170257	0.387617	0.243902	0.410186	0.428834	0.176024	0.258869	0.135654	0.290264	0.424148	0.344553	0.424242	0.378418	0.21376	0.256098	0.161104	0.450754	0.306707	0.245233	0.280303	0.192308	0.41576	0.12816	0.241088	0.229113	0.371195	0.170448	0.240176	0.46074	0.461507	0.185278	0.134897	0.299139	0.456135	0.231935	0.143711	0.331098	0.308154
dek1-1	114	0.3779	0.243836	0.0958647	0.335785	0.410084	0.46259	0.435404	0.221429	0.213283	0.291644	0.168831	0.426374	0.355052	0.474663	0.528376	0.195957	0.331169	0.159551	0.316883	0.480952	0.353333	0.494589	0.354978	0.247709	0.389547	0.228571	0.51952	0.388095	0.314286	0.363203	0.291209	0.494505	0.149351	0.348352	0.225228	0.42137	0.20598	0.369444	0.536866	0.540136	0.108778	0.252747	0.419328	0.486268	0.291455	0.148459	0.446429	0.22452
dek1-1	115	0.14011	0.267001	0.406955	0.183964	0.105042	0.0612153	0.0788043	0.367857	0.435777	0.270721	0.518669	0.0758242	0.516333	0.0769879	0.705846	0.329515	0.573864	0.334069	0.158574	0.138488	0.158571	0.115801	0.219156	0.263477	0.542465	0.266447	0.114299	0.105357	0.559578	0.13447	0.510989	0.125412	0.350974	0.567308	0.283245	0.0928276	0.292151	0.544643	0.116417	0.134779	0.398343	0.453159	0.619223	0.146249	0.201519	0.342612	0.6125	0.284515
dek1-1	116	0.363679	0.468644	0.567238	0.457716	0.347313	0.337337	0.344635	0.419725	0.486721	0.342133	0.617062	0.311715	0.505482	0.393226	0.706799	0.510905	0.665763	0.576848	0.416332	0.210424	0.366361	0.329163	0.458785	0.454561	0.593869	0.44761	0.289376	0.358028	0.625354	0.37983	0.582745	0.222371	0.505755	0.622324	0.474917	0.258397	0.417004	0.622324	0.254395	0.376584	0.515419	0.54072	0.691581	0.216201	0.483838	0.448012	0.646445	0.465425
dek1-1	117	0.215979	0.319714	0.46373	0.27783	0.197808	0.123053	0.147826	0.344565	0.44058	0.283347	0.548391	0.0989967	0.482715	0.138419	0.692793	0.384495	0.610079	0.421299	0.213295	0.0747456	0.234783	0.101515	0.302569	0.303856	0.544008	0.308467	0.0856953	0.189855	0.592095	0.218116	0.543144	0.061204	0.388933	0.573356	0.345606	0.112756	0.308999	0.563768	0.0664797	0.153978	0.442012	0.459532	0.63555	0.0779238	0.273954	0.368968	0.595109	0.342505
dek1-1	118	0.357242	0.25324	0.0732575	0.308536	0.388485	0.450029	0.420564	0.209459	0.158843	0.309791	0.119691	0.440125	0.350033	0.456995	0.522769	0.17848	0.292998	0.143334	0.312709	0.474123	0.34018	0.496519	0.369574	0.22565	0.371786	0.213798	0.508975	0.37027	0.265356	0.345004	0.233888	0.468399	0.132432	0.313583	0.205578	0.41635	0.240415	0.339715	0.519268	0.539345	0.108922	0.228067	0.364467	0.500314	0.282268	0.159247	0.426351	0.252319
dek1-1	119	0.211368	0.344247	0.482632	0.243762	0.182101	0.13705	0.131304	0.445	0.554035	0.38283	0.602208	0.199231	0.579756	0.162704	0.799315	0.396981	0.69	0.421573	0.260165	0.231702	0.213333	0.11	0.291818	0.314906	0.647317	0.362105	0.166412	0.205	0.675455	0.217879	0.632308	0.223846	0.471818	0.67359	0.359574	0.202727	0.406744	0.68	0.186129	0.0676871	0.458554	0.560769	0.738824	0.224341	0.28514	0.459412	0.6975	0.342388
dek1-1	120	0.275458	0.38017	0.532331	0.330033	0.270588	0.183762	0.198758	0.402381	0.494236	0.337646	0.625974	0.175458	0.521022	0.248877	0.735029	0.45903	0.684199	0.490316	0.279496	0.0974671	0.285714	0.19329	0.371212	0.374933	0.606039	0.369424	0.151945	0.258333	0.637229	0.272944	0.598535	0.10293	0.450216	0.636996	0.40689	0.166863	0.380288	0.62381	0.102611	0.239456	0.501893	0.503297	0.688375	0.133776	0.336538	0.438936	0.655357	0.403412
dek1-1	121	0.336158	0.44834	0.578501	0.409297	0.316835	0.255579	0.279071	0.446186	0.552186	0.382475	0.671252	0.200913	0.555808	0.256369	0.758068	0.518548	0.719954	0.557132	0.332329	0.152783	0.345763	0.21225	0.442219	0.423089	0.643861	0.448439	0.152284	0.328107	0.675347	0.330894	0.634289	0.16193	0.508166	0.681226	0.469167	0.218728	0.426685	0.663842	0.153362	0.285541	0.552992	0.549544	0.733799	0.152674	0.403691	0.484214	0.705085	0.462181
dek1-1	122	0.347208	0.268458	0.205229	0.206378	0.283422	0.356816	0.363072	0.0785714	0.166097	0.0888263	0.298701	0.312687	0.226481	0.308666	0.412204	0.179735	0.36039	0.199329	0.283353	0.323294	0.335584	0.410173	0.362554	0.217471	0.28223	0.120848	0.39427	0.285931	0.316883	0.257576	0.274725	0.354545	0.14026	0.313187	0.240674	0.298701	0.174872	0.300866	0.377377	0.427335	0.206071	0.175624	0.36631	0.282895	0.219808	0.114846	0.329545	0.307521
dek1-1	123	0.0658208	0.187403	0.381986	0.184444	0.103526	0.147593	0.133841	0.402835	0.47278	0.299066	0.481724	0.213799	0.527282	0.211502	0.729134	0.289632	0.60567	0.282636	0.153191	0.258098	0.0901718	0.202749	0.0841143	0.223595	0.569525	0.286164	0.257496	0.115979	0.598126	0.119338	0.547978	0.236875	0.38538	0.599524	0.240623	0.17841	0.314193	0.585052	0.258464	0.202539	0.337598	0.481523	0.65282	0.277232	0.188554	0.364969	0.632216	0.2028
dek1-1	124	0.161768	0.282214	0.409713	0.205264	0.142174	0.0779084	0.0796748	0.401829	0.492084	0.313315	0.540175	0.12464	0.536585	0.109219	0.748747	0.33295	0.628049	0.367315	0.185446	0.112437	0.152846	0.0576497	0.255174	0.25418	0.585366	0.296705	0.0921616	0.145528	0.601035	0.146526	0.570356	0.134084	0.4034	0.602877	0.277461	0.134247	0.326905	0.603659	0.0965644	0.100548	0.39377	0.48793	0.662123	0.135753	0.21123	0.38307	0.639329	0.283279
dek1-1	125	0.193548	0.294005	0.414403	0.259555	0.172585	0.106212	0.126882	0.345968	0.402943	0.244167	0.497835	0.102647	0.474954	0.170826	0.67138	0.375938	0.555474	0.414522	0.188039	0.0640586	0.183226	0.134897	0.299609	0.262731	0.508786	0.305829	0.111303	0.185215	0.538612	0.171554	0.502688	0.0688999	0.348387	0.534739	0.314116	0.0750022	0.275944	0.524194	0.105376	0.154049	0.402513	0.418693	0.594877	0.0772693	0.267511	0.33112	0.588978	0.310464
dek1-1	126	0.257028	0.357485	0.500317	0.330789	0.231548	0.18679	0.207648	0.373795	0.481505	0.332917	0.59396	0.175533	0.502498	0.251875	0.718435	0.439418	0.65471	0.478002	0.27671	0.0753653	0.250602	0.194414	0.363089	0.348147	0.600059	0.369309	0.15212	0.253313	0.631544	0.245345	0.569045	0.0798888	0.431544	0.619555	0.386824	0.167082	0.364948	0.616466	0.112009	0.232358	0.46988	0.487488	0.677534	0.115532	0.343205	0.422632	0.63494	0.376731
dek1-1	127	0.494983	0.579578	0.680842	0.567178	0.497341	0.450839	0.490821	0.551932	0.615561	0.472017	0.728528	0.480082	0.601979	0.537508	0.797035	0.641327	0.78206	0.697443	0.537869	0.409189	0.497005	0.497914	0.586298	0.562893	0.723931	0.571218	0.450714	0.472947	0.760738	0.5213	0.71544	0.372389	0.632323	0.734857	0.602734	0.401445	0.529997	0.727657	0.405548	0.516119	0.650137	0.665255	0.781543	0.428491	0.584135	0.576868	0.757911	0.575853
dek1-1	128	0.0923449	0.19729	0.326659	0.112893	0.1192	0.143416	0.104348	0.322826	0.400839	0.220878	0.455251	0.148997	0.45228	0.146705	0.664532	0.248154	0.532609	0.276014	0.100611	0.234582	0.0947826	0.162385	0.155797	0.168991	0.498144	0.205034	0.202456	0.120652	0.516996	0.0747694	0.474916	0.227926	0.324308	0.518395	0.203053	0.189274	0.233822	0.509662	0.200281	0.179089	0.312467	0.410702	0.572251	0.235423	0.125559	0.285806	0.552717	0.198086
dek1-1	129	0.867444	0.790535	0.630861	0.715932	0.784416	0.869719	0.857708	0.554545	0.521212	0.619383	0.641558	0.829371	0.384479	0.828016	0.19477	0.700858	0.395455	0.643718	0.803306	0.842166	0.847273	0.887879	0.89697	0.738593	0.341907	0.635407	0.896738	0.810606	0.436364	0.760606	0.452797	0.853147	0.581818	0.354545	0.76325	0.819835	0.696829	0.405556	0.873314	0.929623	0.722234	0.45035	0.424332	0.779986	0.740357	0.60107	0.267045	0.830258
dek1-1	130	0.282906	0.395785	0.54332	0.308378	0.248352	0.179303	0.198997	0.428846	0.558974	0.401742	0.658541	0.223077	0.590619	0.159265	0.792097	0.458636	0.725524	0.48064	0.297839	0.181888	0.287692	0.139161	0.359091	0.392598	0.666417	0.397571	0.12754	0.236538	0.71049	0.276457	0.669231	0.176923	0.502797	0.689744	0.428805	0.231151	0.431306	0.690171	0.143921	0.117059	0.526228	0.576923	0.752941	0.186881	0.329403	0.49457	0.717308	0.418714
dek1-1	131	0.0919478	0.186878	0.339474	0.107973	0.113136	0.135328	0.12357	0.327632	0.407018	0.229593	0.444839	0.181377	0.455712	0.172989	0.660851	0.262165	0.539474	0.279125	0.100478	0.264427	0.0982456	0.166986	0.154226	0.180536	0.501155	0.210526	0.249337	0.115789	0.521531	0.0793461	0.481781	0.236437	0.319617	0.51336	0.217469	0.195215	0.246267	0.518421	0.241766	0.183459	0.306405	0.404049	0.581424	0.280049	0.131727	0.297833	0.556579	0.199686
dek1-1	132	0.28953	0.397655	0.539474	0.346059	0.286522	0.190993	0.213127	0.409615	0.509447	0.364296	0.633117	0.176923	0.529081	0.131229	0.736565	0.475145	0.691434	0.506158	0.295613	0.114703	0.301923	0.14831	0.387238	0.38262	0.61773	0.37834	0.0869789	0.274359	0.653671	0.285256	0.605769	0.109615	0.466608	0.644231	0.41919	0.196122	0.393113	0.641026	0.0895161	0.189168	0.514018	0.523077	0.714932	0.132976	0.316858	0.446078	0.673077	0.416188
dek1-1	133	0.363248	0.271634	0.113286	0.237262	0.311847	0.3877	0.393955	0.12622	0.115319	0.16774	0.20019	0.314071	0.304878	0.351127	0.477614	0.159917	0.248891	0.142368	0.269804	0.364643	0.344553	0.441057	0.372875	0.195352	0.317073	0.128241	0.41752	0.284756	0.239024	0.281966	0.199812	0.378236	0.0711752	0.288305	0.232486	0.298025	0.115428	0.301152	0.409756	0.459184	0.148398	0.201126	0.322812	0.37077	0.215979	0.0786705	0.404268	0.277576
dek1-1	134	0.256061	0.374476	0.516649	0.275308	0.215486	0.156144	0.177019	0.408163	0.534014	0.376781	0.637291	0.190424	0.554256	0.127583	0.764467	0.432807	0.698052	0.456891	0.272812	0.179404	0.25551	0.098021	0.327613	0.366769	0.641613	0.374544	0.121514	0.213605	0.685529	0.257112	0.636578	0.169702	0.475325	0.664835	0.394268	0.20619	0.406502	0.662698	0.144766	0.0952381	0.496558	0.54427	0.720288	0.163107	0.310795	0.47479	0.682143	0.386689
dek1-1	135	0.147684	0.253903	0.409629	0.208535	0.125073	0.0760136	0.0936299	0.327713	0.418197	0.248574	0.513339	0.0674419	0.4602	0.145093	0.67102	0.331066	0.567477	0.349708	0.160805	0.0966518	0.144806	0.118569	0.232734	0.2583	0.513519	0.250592	0.109474	0.118605	0.557294	0.150106	0.505665	0.0817531	0.344468	0.536673	0.295233	0.0783522	0.275194	0.532946	0.0922731	0.143332	0.382647	0.421467	0.601687	0.124031	0.224154	0.338577	0.566473	0.285202
dek1-1	136	0.14812	0.295518	0.428973	0.183793	0.108183	0.112244	0.0846771	0.354369	0.458695	0.288056	0.549615	0.148469	0.483543	0.131343	0.707674	0.330555	0.604369	0.355842	0.185589	0.211595	0.168155	0.118049	0.224331	0.2756	0.561686	0.286868	0.185504	0.123948	0.593645	0.152398	0.54593	0.202539	0.383936	0.580906	0.292915	0.169863	0.321179	0.579423	0.173191	0.108711	0.407533	0.465721	0.63992	0.224204	0.223482	0.375119	0.60716	0.302782
dek1-1	137	0.562448	0.454264	0.250424	0.473491	0.538222	0.610466	0.611501	0.31371	0.182513	0.357273	0.211563	0.520844	0.195515	0.574559	0.326116	0.337492	0.0835777	0.337441	0.460944	0.577557	0.541935	0.66911	0.575269	0.394096	0.166011	0.348217	0.637651	0.515323	0.0788856	0.517595	0.0980149	0.600248	0.248974	0.142266	0.4221	0.521861	0.303826	0.136201	0.63871	0.695084	0.311115	0.166998	0.164611	0.57952	0.433524	0.251107	0.252419	0.453539
dek1-1	138	0.286139	0.396665	0.55492	0.31313	0.256924	0.192368	0.191304	0.440217	0.535774	0.373995	0.64856	0.194314	0.566278	0.164506	0.77975	0.474979	0.697036	0.491939	0.284585	0.125809	0.286957	0.140646	0.375494	0.390074	0.639661	0.385812	0.0920677	0.247464	0.679842	0.292161	0.638796	0.117391	0.484585	0.660312	0.419981	0.205821	0.410415	0.663043	0.106872	0.158888	0.522263	0.546488	0.729156	0.173576	0.33141	0.462234	0.692391	0.410772
dek1-1	139	0.295726	0.399579	0.510324	0.374486	0.271105	0.234809	0.274247	0.396154	0.488799	0.324093	0.593207	0.253846	0.517448	0.323851	0.741623	0.466909	0.654895	0.510717	0.317355	0.218494	0.281538	0.271678	0.402797	0.363135	0.581801	0.402024	0.247035	0.291667	0.628671	0.309557	0.576923	0.176923	0.462238	0.615385	0.429787	0.191672	0.358318	0.610256	0.217122	0.297959	0.49722	0.5	0.676018	0.229875	0.383968	0.418552	0.635577	0.407348
dek1-1	140	0.432012	0.324201	0.141148	0.378488	0.451744	0.520166	0.488274	0.263636	0.166667	0.329903	0.0649351	0.486014	0.36068	0.532876	0.533416	0.248428	0.310606	0.22506	0.378788	0.538362	0.413333	0.55303	0.431818	0.293596	0.373245	0.284689	0.581194	0.441667	0.269697	0.409091	0.237179	0.548252	0.190909	0.333333	0.271115	0.487603	0.269556	0.343434	0.592669	0.595857	0.160643	0.248718	0.362745	0.552502	0.348343	0.203209	0.453788	0.301447
dek1-1	141	0.683621	0.597799	0.408542	0.568414	0.649539	0.716594	0.712331	0.418033	0.358355	0.436901	0.387907	0.64174	0.243503	0.660171	0.163036	0.494432	0.198957	0.472279	0.605338	0.68399	0.683279	0.770368	0.704794	0.522734	0.169932	0.45591	0.74246	0.626366	0.25544	0.606309	0.239596	0.703279	0.366915	0.188314	0.54796	0.621461	0.445292	0.282332	0.737388	0.790008	0.464942	0.256494	0.305207	0.638963	0.534549	0.391514	0.114139	0.615243
dek1-1	142	0.194274	0.334247	0.457895	0.235644	0.175042	0.119856	0.121304	0.415	0.506667	0.342264	0.596234	0.173077	0.542927	0.118994	0.759315	0.380943	0.658182	0.397753	0.246694	0.19461	0.21	0.0787879	0.282121	0.306038	0.606098	0.335263	0.149847	0.175	0.65	0.193333	0.619231	0.190769	0.45	0.642051	0.339574	0.174463	0.373256	0.63	0.161613	0.0686395	0.450843	0.526923	0.702941	0.185349	0.269907	0.428431	0.6625	0.337015
dek1-1	143	0.128911	0.232764	0.364615	0.197038	0.109452	0.13021	0.116206	0.351033	0.406409	0.253392	0.453365	0.0591227	0.503124	0.113883	0.689686	0.303602	0.53719	0.35045	0.140496	0.111834	0.120661	0.17011	0.235537	0.205832	0.53457	0.241757	0.155637	0.121143	0.532231	0.123967	0.483153	0.128036	0.327273	0.535283	0.250044	0.107438	0.245051	0.520546	0.164436	0.205206	0.339241	0.431024	0.611327	0.137164	0.211941	0.295495	0.592355	0.24374
dek1-1	144	0.311291	0.220981	0.118421	0.215998	0.301636	0.365581	0.356407	0.159211	0.162281	0.24578	0.200273	0.391498	0.247112	0.394985	0.451875	0.125372	0.284689	0.0916617	0.243258	0.428705	0.300351	0.409091	0.329745	0.19141	0.295892	0.134211	0.432001	0.274123	0.27799	0.25319	0.240891	0.414575	0.104545	0.286437	0.191209	0.357873	0.19186	0.296053	0.428947	0.442893	0.17993	0.196356	0.365325	0.449816	0.212125	0.120743	0.359211	0.267086
dek1-1	145	0.232181	0.342347	0.455492	0.303917	0.212569	0.178793	0.2	0.388043	0.483753	0.315176	0.557425	0.180602	0.514104	0.248127	0.728886	0.406317	0.619565	0.461553	0.253827	0.0922603	0.22029	0.206126	0.343281	0.302543	0.583881	0.342334	0.152539	0.231159	0.61581	0.229644	0.553177	0.0816054	0.402372	0.595764	0.360222	0.140999	0.340546	0.602174	0.100701	0.22165	0.434678	0.489632	0.675703	0.124166	0.321333	0.39156	0.627174	0.350032
dek1-1	146	0.451461	0.344101	0.155931	0.379784	0.467076	0.538709	0.50902	0.266045	0.146373	0.312166	0.118046	0.473364	0.243538	0.526049	0.4312	0.25176	0.179444	0.225893	0.371407	0.532338	0.429453	0.565355	0.444143	0.310758	0.262468	0.276198	0.575937	0.442786	0.173677	0.420285	0.133467	0.542595	0.181275	0.216418	0.293109	0.460713	0.25269	0.241086	0.594704	0.612854	0.215968	0.143054	0.259219	0.524586	0.342307	0.193884	0.321269	0.335821
dek1-1	147	0.491624	0.396712	0.21807	0.351023	0.425322	0.494197	0.486377	0.236667	0.120702	0.306792	0.219567	0.450769	0.179512	0.494088	0.351598	0.318616	0.15	0.269963	0.424573	0.502128	0.48	0.526667	0.512727	0.344654	0.176585	0.26807	0.54229	0.415	0.150303	0.399091	0.0923077	0.509744	0.178182	0.142051	0.368511	0.431846	0.278915	0.137222	0.555699	0.564082	0.311325	0.107692	0.210196	0.501395	0.337072	0.19098	0.265833	0.433134
dek1-1	148	0.187555	0.332992	0.45819	0.230036	0.141679	0.0893566	0.120276	0.409579	0.511231	0.340769	0.5866	0.155931	0.544336	0.120202	0.756497	0.379915	0.647196	0.384333	0.232409	0.0975012	0.207726	0.0611725	0.24207	0.304708	0.604513	0.326513	0.0983805	0.169393	0.631776	0.188332	0.601006	0.110927	0.431776	0.626887	0.326307	0.166293	0.366877	0.628505	0.0940006	0.117871	0.446459	0.509849	0.692688	0.151634	0.261682	0.421844	0.659579	0.335333
dek1-1	149	0.279316	0.145023	0.116667	0.248185	0.311709	0.375731	0.347826	0.195	0.242807	0.270692	0.234632	0.410769	0.403252	0.417862	0.578265	0.0934591	0.358788	0.133483	0.260165	0.447376	0.266667	0.420909	0.248485	0.181887	0.440976	0.173333	0.456387	0.313333	0.34303	0.267273	0.316154	0.441538	0.193939	0.38	0.135319	0.391846	0.200775	0.409444	0.469247	0.448163	0.0875502	0.297436	0.435098	0.466977	0.239252	0.15098	0.495	0.154726
dek1-1	150	0.503374	0.608896	0.70749	0.592376	0.496207	0.472461	0.487203	0.571862	0.634278	0.48075	0.749671	0.478947	0.618643	0.538614	0.804448	0.661447	0.795086	0.725197	0.551477	0.39053	0.506613	0.49678	0.607656	0.589947	0.740693	0.591903	0.444201	0.498279	0.777402	0.518464	0.737854	0.371255	0.662201	0.746289	0.631407	0.400174	0.555362	0.744321	0.400966	0.515767	0.673333	0.689069	0.788819	0.420896	0.618147	0.603199	0.776619	0.596954
dek1-1	151	0.39051	0.497969	0.606987	0.471833	0.373341	0.326916	0.349025	0.494828	0.561887	0.395446	0.67622	0.327321	0.555593	0.395923	0.766084	0.573195	0.731818	0.618675	0.41271	0.235314	0.388966	0.344357	0.507837	0.458165	0.667956	0.503085	0.305712	0.389655	0.694671	0.396238	0.662467	0.235013	0.557994	0.684615	0.526339	0.276432	0.446832	0.674713	0.257842	0.38297	0.595098	0.597878	0.746247	0.276022	0.488946	0.51643	0.705603	0.500823
dek1-1	152	0.320513	0.218536	0.0699013	0.251856	0.326155	0.385117	0.369565	0.1625	0.143366	0.261792	0.182833	0.405769	0.30907	0.431899	0.483733	0.120283	0.267045	0.102353	0.27531	0.442376	0.3	0.419508	0.340909	0.176887	0.342226	0.18125	0.461713	0.3125	0.269034	0.277936	0.221154	0.436538	0.0957386	0.292468	0.18484	0.406637	0.188953	0.307292	0.460383	0.457696	0.147402	0.197837	0.345588	0.464147	0.251752	0.123775	0.403125	0.253498
dek1-1	153	0.127954	0.16116	0.286378	0.135119	0.115546	0.187791	0.181714	0.273529	0.331785	0.18535	0.380443	0.149095	0.453372	0.170921	0.626108	0.226138	0.462567	0.274289	0.0782693	0.188673	0.113922	0.23975	0.171123	0.127913	0.497131	0.179102	0.216435	0.0867647	0.452139	0.0806595	0.414027	0.179186	0.253743	0.471719	0.182728	0.137336	0.174761	0.46732	0.216129	0.265606	0.257796	0.356561	0.514706	0.207592	0.151319	0.215686	0.530882	0.158911
dek1-1	154	0.230547	0.145882	0.137389	0.209335	0.269672	0.325797	0.314173	0.21526	0.240602	0.221514	0.246753	0.35954	0.393728	0.381361	0.557196	0.074124	0.366883	0.104334	0.214876	0.390255	0.233593	0.380952	0.239177	0.117741	0.442509	0.14026	0.421929	0.280952	0.363636	0.227273	0.323427	0.391209	0.18961	0.382784	0.0972644	0.331759	0.150559	0.4136	0.436866	0.39765	0.107964	0.29031	0.447861	0.417799	0.198204	0.141457	0.469156	0.146152
dek1-1	155	0.300045	0.208219	0.292105	0.171027	0.249005	0.319803	0.324027	0.153947	0.221053	0.0581927	0.326999	0.263563	0.322721	0.268454	0.495458	0.246872	0.377273	0.312241	0.238452	0.285181	0.290526	0.375199	0.318341	0.168123	0.350449	0.178947	0.35235	0.227193	0.363636	0.222408	0.314372	0.31336	0.241148	0.331309	0.208735	0.233232	0.138066	0.330556	0.345671	0.394486	0.2539	0.276113	0.379102	0.239494	0.196655	0.192673	0.417105	0.252082
dek1-1	156	0.457451	0.381576	0.247902	0.345243	0.414566	0.486393	0.495652	0.21413	0.189931	0.261416	0.256917	0.425307	0.132556	0.456112	0.275958	0.280831	0.149209	0.239375	0.397652	0.456059	0.458551	0.546113	0.481884	0.328001	0.131849	0.228375	0.522403	0.39058	0.133333	0.388999	0.0880713	0.4767	0.242161	0.12709	0.357385	0.414181	0.327267	0.126812	0.513324	0.563739	0.328793	0.0824972	0.186275	0.461746	0.332927	0.230179	0.184601	0.433917
dek1-1	157	0.148064	0.293043	0.422085	0.190546	0.117647	0.0988151	0.0679454	0.416176	0.496388	0.325749	0.550547	0.145249	0.541129	0.102664	0.743486	0.31798	0.632353	0.346111	0.205234	0.195035	0.158431	0.0949198	0.217914	0.256012	0.58967	0.306295	0.174824	0.140686	0.616578	0.139929	0.574661	0.181599	0.415152	0.606335	0.289946	0.150462	0.341313	0.612745	0.168058	0.0720288	0.408575	0.503318	0.676471	0.205654	0.226773	0.392157	0.636765	0.294557
dek1-1	158	0.203673	0.113669	0.172172	0.154624	0.225997	0.282642	0.256707	0.209043	0.256066	0.202529	0.276872	0.333388	0.387649	0.334404	0.555815	0.068045	0.37766	0.106503	0.189907	0.365248	0.213759	0.326241	0.220825	0.108189	0.43643	0.114222	0.37364	0.217908	0.37176	0.182785	0.322013	0.351718	0.18588	0.376705	0.0744681	0.299631	0.139782	0.40987	0.371517	0.362715	0.138554	0.283142	0.44806	0.406317	0.149433	0.135795	0.454787	0.148777
dek1-1	159	0.168803	0.274104	0.424089	0.221344	0.162734	0.0732568	0.0899666	0.398077	0.481107	0.299347	0.517732	0.119231	0.522514	0.0858732	0.73393	0.350145	0.615385	0.381158	0.17554	0.148732	0.176923	0.0745921	0.269814	0.266872	0.572702	0.285526	0.129404	0.15641	0.591608	0.168415	0.557692	0.123077	0.393706	0.586538	0.303805	0.121583	0.315295	0.596154	0.12773	0.105965	0.393652	0.476923	0.644796	0.159287	0.201474	0.366327	0.622115	0.294346
dek1-1	160	0.154159	0.304043	0.415918	0.191741	0.105247	0.098877	0.0743372	0.365854	0.479889	0.306489	0.549889	0.122889	0.512195	0.0936493	0.716672	0.314542	0.615854	0.351603	0.194114	0.207144	0.171707	0.0923873	0.213784	0.272204	0.573171	0.289602	0.171383	0.131098	0.599113	0.150037	0.561914	0.198499	0.398891	0.589431	0.297094	0.159847	0.328134	0.603659	0.17262	0.0947403	0.406847	0.484428	0.652798	0.209113	0.223387	0.38594	0.617378	0.303604
ric1-1	161	0.436583	0.533807	0.62982	0.519934	0.433919	0.402647	0.426366	0.509358	0.571723	0.41121	0.686784	0.411312	0.558889	0.478492	0.758406	0.592372	0.731283	0.639007	0.485173	0.332347	0.436292	0.429144	0.529412	0.512158	0.68084	0.522263	0.382822	0.417825	0.717647	0.455882	0.679247	0.309626	0.581818	0.687783	0.551712	0.33544	0.479853	0.679219	0.336036	0.452181	0.613427	0.616207	0.731283	0.356465	0.542956	0.530303	0.714706	0.522667
ric1-1	162	0.363599	0.472603	0.604542	0.439712	0.353171	0.287918	0.309708	0.47637	0.570296	0.413673	0.698185	0.261433	0.580187	0.329069	0.794521	0.541613	0.753736	0.59312	0.370429	0.171621	0.373973	0.279265	0.471357	0.447144	0.675576	0.477578	0.230681	0.357534	0.706227	0.358032	0.668072	0.188514	0.533126	0.713383	0.494171	0.252859	0.449825	0.696347	0.183783	0.344283	0.58475	0.58588	0.767929	0.187427	0.442581	0.515042	0.731164	0.491617
ric1-1	163	0.43166	0.538391	0.648275	0.515351	0.428571	0.395895	0.419109	0.531513	0.613003	0.433645	0.719633	0.407111	0.58721	0.475054	0.784275	0.60639	0.776356	0.653904	0.473644	0.324543	0.430812	0.429144	0.545073	0.515063	0.717565	0.53525	0.376034	0.431232	0.732544	0.450216	0.714771	0.304331	0.602445	0.729584	0.569283	0.33162	0.489545	0.708217	0.332719	0.443778	0.638048	0.640271	0.779412	0.346916	0.544687	0.561625	0.748739	0.542268
ric1-1	164	0.0931013	0.212818	0.351504	0.163131	0.0868347	0.075197	0.0560041	0.367857	0.453634	0.272237	0.470779	0.0987179	0.490708	0.102426	0.706458	0.271563	0.573593	0.306982	0.133806	0.166413	0.1	0.119048	0.199134	0.199012	0.54065	0.255764	0.14213	0.0904762	0.559957	0.0919913	0.518315	0.154945	0.366234	0.561355	0.231003	0.121606	0.287652	0.555556	0.145699	0.154762	0.330321	0.453663	0.621849	0.169435	0.175345	0.337535	0.594643	0.225124
ric1-1	165	0.465513	0.541712	0.635789	0.541188	0.460336	0.426978	0.453478	0.515	0.604474	0.446604	0.728117	0.443077	0.612317	0.504214	0.817808	0.594057	0.791818	0.64882	0.512769	0.359787	0.461667	0.460909	0.538939	0.536226	0.708659	0.523947	0.410992	0.433333	0.741364	0.485909	0.706154	0.337692	0.584545	0.744615	0.554787	0.358595	0.503837	0.728333	0.365806	0.478946	0.618373	0.621154	0.796765	0.389961	0.55785	0.546275	0.76	0.530672
ric1-1	166	0.375214	0.485554	0.601675	0.464806	0.367991	0.313015	0.342292	0.477273	0.562201	0.393997	0.674026	0.286713	0.544124	0.320469	0.745081	0.558148	0.740909	0.605312	0.385124	0.19755	0.37697	0.289394	0.492424	0.452316	0.666075	0.488038	0.214296	0.381818	0.681818	0.381818	0.667483	0.211189	0.536364	0.693706	0.511605	0.260331	0.438055	0.661616	0.214663	0.362028	0.597919	0.600699	0.735561	0.171247	0.47672	0.518538	0.709091	0.500814
ric1-1	167	0.355997	0.454176	0.564941	0.439029	0.350014	0.318914	0.344741	0.446774	0.524958	0.366525	0.637956	0.332754	0.560346	0.390992	0.767035	0.520024	0.69956	0.576078	0.40144	0.265248	0.352258	0.350587	0.456891	0.430189	0.624233	0.456367	0.318296	0.345161	0.663343	0.370235	0.620844	0.228784	0.51261	0.665261	0.4814	0.258918	0.403451	0.652688	0.270968	0.37573	0.553051	0.555831	0.718216	0.293973	0.455592	0.474383	0.680645	0.455946
ric1-1	168	0.447048	0.555942	0.66424	0.538523	0.43352	0.394551	0.407769	0.531726	0.59658	0.426156	0.709473	0.364662	0.581528	0.426524	0.775676	0.619912	0.754153	0.672617	0.470403	0.267956	0.445888	0.374673	0.564375	0.517623	0.703479	0.545819	0.321618	0.451269	0.740286	0.455584	0.695724	0.290355	0.615967	0.709619	0.586132	0.33297	0.494806	0.707205	0.290355	0.445354	0.630176	0.643577	0.758958	0.273482	0.548318	0.555191	0.736421	0.554853
ric1-1	169	0.272383	0.375814	0.53214	0.367879	0.274762	0.243012	0.269708	0.42623	0.551913	0.390968	0.635086	0.249306	0.576369	0.314929	0.794745	0.455923	0.703428	0.482317	0.318521	0.156726	0.271038	0.267139	0.367362	0.37674	0.64954	0.382312	0.220123	0.25806	0.695231	0.290487	0.654477	0.149306	0.493443	0.675494	0.413673	0.215892	0.416698	0.673725	0.174617	0.290175	0.509283	0.570366	0.746384	0.181599	0.385552	0.471874	0.705943	0.404086
ric1-1	170	0.439612	0.543212	0.659135	0.520398	0.418892	0.394817	0.397132	0.540576	0.616699	0.439346	0.723329	0.355095	0.597369	0.43439	0.797389	0.61869	0.77475	0.663274	0.468781	0.260332	0.434904	0.374266	0.552277	0.509681	0.719193	0.548581	0.336437	0.439398	0.738505	0.443995	0.7206	0.280628	0.603237	0.727547	0.572909	0.322228	0.491173	0.711097	0.292788	0.436265	0.644421	0.647201	0.785109	0.269451	0.539316	0.56642	0.754254	0.553216
ric1-1	171	0.21688	0.121575	0.173246	0.19245	0.255252	0.315647	0.294384	0.266667	0.297149	0.252358	0.266234	0.382692	0.428862	0.365566	0.601598	0.11478	0.412879	0.143024	0.230372	0.421099	0.255833	0.361742	0.204545	0.148585	0.456809	0.148465	0.416985	0.2625	0.42803	0.238636	0.387821	0.405769	0.217803	0.427885	0.109486	0.346074	0.172481	0.4375	0.416532	0.386905	0.121235	0.335577	0.512255	0.446221	0.177765	0.185049	0.504167	0.112873
ric1-1	172	0.334359	0.446758	0.562632	0.395512	0.320112	0.251511	0.266667	0.443333	0.522807	0.375472	0.644156	0.2	0.549593	0.220377	0.757078	0.514088	0.705152	0.554307	0.318237	0.132199	0.32	0.211818	0.435758	0.410314	0.631545	0.435088	0.136081	0.33	0.671515	0.314545	0.622564	0.147692	0.494545	0.671282	0.456454	0.208926	0.404651	0.66	0.144516	0.287891	0.55004	0.552821	0.726471	0.145736	0.407726	0.472941	0.6875	0.454527
ric1-1	173	0.438362	0.542987	0.658944	0.518375	0.417126	0.376925	0.393492	0.541411	0.62383	0.440965	0.73046	0.369089	0.596588	0.43265	0.788974	0.615928	0.784579	0.660647	0.453836	0.265196	0.43272	0.386921	0.550056	0.509318	0.71839	0.545819	0.336908	0.437935	0.742777	0.441811	0.713662	0.271732	0.609147	0.737376	0.572119	0.316838	0.491012	0.71711	0.295033	0.43408	0.647054	0.649835	0.785366	0.296999	0.531162	0.568387	0.759356	0.551277
ric1-1	174	0.403968	0.514728	0.622103	0.486841	0.383507	0.341186	0.358684	0.511658	0.573857	0.393196	0.688917	0.31375	0.568937	0.379053	0.77124	0.584808	0.734927	0.624265	0.42243	0.218572	0.396546	0.330311	0.515662	0.475853	0.67446	0.514699	0.282324	0.403541	0.701931	0.40285	0.670686	0.237306	0.574753	0.689916	0.544813	0.285274	0.452886	0.667962	0.25519	0.392725	0.610213	0.612993	0.74078	0.21348	0.494988	0.531545	0.716839	0.519333
ric1-1	175	0.406022	0.519103	0.613955	0.498274	0.39014	0.375388	0.377702	0.488532	0.573877	0.401679	0.690456	0.343825	0.568248	0.411575	0.771208	0.569759	0.748332	0.636481	0.449352	0.249626	0.412661	0.352724	0.520017	0.491258	0.668494	0.503187	0.3093	0.408486	0.688407	0.422713	0.669901	0.26055	0.565555	0.701129	0.536209	0.301501	0.462556	0.677752	0.279195	0.413593	0.600254	0.603035	0.752159	0.251476	0.520535	0.51637	0.719839	0.507805
ric1-1	176	0.310616	0.413002	0.574561	0.36625	0.306428	0.213429	0.232189	0.44693	0.54386	0.398709	0.664502	0.212416	0.568892	0.237504	0.775294	0.494869	0.721292	0.524443	0.310642	0.14539	0.315088	0.188596	0.405104	0.412777	0.655755	0.403509	0.139748	0.292982	0.696013	0.311005	0.635628	0.14224	0.497927	0.678812	0.449048	0.230535	0.429213	0.675439	0.116186	0.252238	0.539738	0.551957	0.745098	0.169115	0.357518	0.48452	0.708333	0.439251
ric1-1	177	0.505854	0.60076	0.697216	0.59383	0.487735	0.473573	0.493591	0.547688	0.627624	0.486694	0.732828	0.470476	0.619202	0.542189	0.802201	0.642491	0.781529	0.706826	0.55477	0.395728	0.501657	0.488308	0.592748	0.581634	0.724517	0.584058	0.435953	0.488006	0.755544	0.521589	0.718875	0.362783	0.641513	0.735586	0.610134	0.397745	0.548259	0.724711	0.397539	0.515748	0.652622	0.670698	0.784597	0.407492	0.616174	0.586535	0.76315	0.591364
ric1-1	178	0.221026	0.333425	0.475789	0.273069	0.203445	0.128345	0.151304	0.425	0.506491	0.333962	0.591169	0.155385	0.540976	0.17566	0.759315	0.400755	0.65	0.43764	0.228017	0.0885816	0.22	0.130909	0.322424	0.323774	0.607317	0.328421	0.0867939	0.21	0.638182	0.215455	0.589231	0.07	0.43	0.622051	0.359574	0.161901	0.363256	0.622222	0.0445161	0.167483	0.458795	0.510769	0.682941	0.15031	0.274019	0.418039	0.65	0.347015
ric1-1	179	0.309771	0.198075	0.126245	0.223709	0.28844	0.360684	0.357932	0.160811	0.218113	0.178735	0.225693	0.310811	0.374423	0.348632	0.52314	0.0971443	0.348894	0.133009	0.218226	0.350776	0.287207	0.419328	0.305692	0.144314	0.423204	0.102703	0.400867	0.265541	0.321376	0.267813	0.280146	0.364033	0.165111	0.363479	0.136285	0.285682	0.104965	0.393393	0.404708	0.445302	0.116574	0.268607	0.41097	0.376702	0.176055	0.122152	0.439865	0.207745
ric1-1	180	0.139552	0.197685	0.302632	0.181632	0.128079	0.195113	0.188456	0.285345	0.320629	0.214053	0.387371	0.134218	0.46762	0.16992	0.650449	0.236174	0.456897	0.305889	0.15332	0.174737	0.125287	0.246343	0.187827	0.178269	0.5164	0.194192	0.230587	0.104885	0.432288	0.118861	0.391247	0.188594	0.276489	0.456676	0.195891	0.107581	0.148757	0.500479	0.233259	0.270936	0.274408	0.36366	0.521298	0.196071	0.207541	0.215348	0.557759	0.182964
ric1-1	181	0.358664	0.462516	0.597608	0.430663	0.346779	0.289121	0.304084	0.465152	0.559171	0.401715	0.670996	0.271562	0.580044	0.346941	0.78132	0.539966	0.731818	0.57855	0.363085	0.166215	0.363636	0.289394	0.463636	0.436821	0.659424	0.469856	0.245293	0.35	0.709091	0.351515	0.654079	0.182051	0.527273	0.690676	0.490393	0.234711	0.434954	0.687879	0.200587	0.334694	0.576707	0.579487	0.748128	0.182664	0.440612	0.495187	0.712121	0.479602
ric1-1	182	0.109987	0.204578	0.315789	0.19359	0.087793	0.131011	0.128261	0.303947	0.372807	0.196872	0.423787	0.125101	0.418164	0.151688	0.625631	0.275819	0.5	0.327321	0.162136	0.161534	0.104737	0.174242	0.218501	0.189176	0.461168	0.2	0.18411	0.107895	0.487321	0.128389	0.442308	0.150405	0.285407	0.482119	0.237682	0.104828	0.213586	0.486842	0.183362	0.212406	0.302949	0.371862	0.547214	0.180539	0.215076	0.266254	0.530263	0.206402
ric1-1	183	0.425214	0.538204	0.644737	0.518152	0.40859	0.397202	0.409662	0.527778	0.600585	0.434906	0.722006	0.376068	0.596206	0.459434	0.801142	0.599057	0.776263	0.649376	0.476446	0.278842	0.425556	0.394949	0.534848	0.513522	0.702439	0.529532	0.353647	0.422222	0.725253	0.446465	0.698291	0.283333	0.593434	0.72906	0.557565	0.325253	0.480103	0.716667	0.313441	0.438435	0.632262	0.635043	0.789542	0.312791	0.543146	0.553595	0.752778	0.537231
ric1-1	184	0.438531	0.550733	0.650551	0.528264	0.427545	0.405471	0.424823	0.52907	0.603427	0.435937	0.714512	0.406351	0.596852	0.474952	0.801529	0.610685	0.774841	0.66475	0.489237	0.322695	0.44845	0.422304	0.544926	0.524243	0.693137	0.540575	0.384742	0.440116	0.725899	0.461945	0.689177	0.314043	0.598732	0.727639	0.568159	0.344176	0.494186	0.71124	0.336872	0.450799	0.628257	0.632737	0.783858	0.356589	0.555205	0.545942	0.748837	0.54521
ric1-1	185	0.421443	0.532702	0.634933	0.51325	0.408263	0.388383	0.392199	0.514706	0.598297	0.427673	0.71645	0.354072	0.584529	0.426101	0.781561	0.594155	0.765152	0.649703	0.463418	0.264602	0.429412	0.362745	0.53877	0.505919	0.691774	0.524045	0.320498	0.42402	0.72344	0.436275	0.693062	0.276471	0.584938	0.722851	0.555277	0.312834	0.475148	0.703431	0.291967	0.427771	0.622785	0.625566	0.77451	0.265732	0.531382	0.539216	0.745833	0.52868
ric1-1	186	0.379605	0.489057	0.630218	0.433823	0.368975	0.293889	0.303648	0.502586	0.594071	0.437541	0.710703	0.250663	0.592375	0.261548	0.791371	0.558447	0.770899	0.589823	0.373421	0.196381	0.393103	0.239551	0.481975	0.469096	0.692739	0.473442	0.182241	0.372126	0.721421	0.380617	0.685234	0.200796	0.554859	0.723696	0.506725	0.267028	0.467121	0.709291	0.179385	0.307764	0.60144	0.596817	0.78854	0.195402	0.426576	0.533469	0.748563	0.502059
ric1-1	187	0.423158	0.527462	0.649702	0.504343	0.405898	0.356217	0.377112	0.533019	0.614945	0.433962	0.72274	0.328592	0.59572	0.391509	0.781016	0.599057	0.776158	0.642357	0.431389	0.237087	0.420755	0.337621	0.530446	0.495283	0.709043	0.52423	0.290112	0.420597	0.72307	0.420669	0.705733	0.250726	0.587736	0.733672	0.551485	0.299041	0.490456	0.714623	0.266555	0.409222	0.635826	0.638607	0.780244	0.230401	0.511197	0.557159	0.752123	0.538721
ric1-1	188	0.228327	0.333133	0.459659	0.279948	0.22883	0.13677	0.152222	0.36511	0.460189	0.295874	0.535465	0.116484	0.499866	0.155228	0.701039	0.417271	0.597652	0.447092	0.226955	0.0579066	0.228718	0.104645	0.327506	0.304064	0.555883	0.320648	0.0832984	0.221062	0.591209	0.213869	0.56044	0.0461538	0.393407	0.584249	0.349076	0.121696	0.314465	0.585165	0.0696916	0.174254	0.447769	0.47033	0.647705	0.0961751	0.273493	0.370287	0.608654	0.354191
ric1-1	189	0.122585	0.260274	0.409156	0.163977	0.109819	0.119641	0.113877	0.37911	0.46335	0.289351	0.529799	0.189252	0.500167	0.184027	0.712329	0.322176	0.599315	0.31907	0.164044	0.248907	0.13863	0.166874	0.191885	0.250969	0.559639	0.271377	0.239046	0.107648	0.571856	0.138024	0.541623	0.23393	0.372105	0.56902	0.280676	0.199253	0.31029	0.572108	0.225188	0.119653	0.397425	0.466386	0.645447	0.27822	0.212649	0.359253	0.614212	0.281946
ric1-1	190	0.11249	0.21962	0.367148	0.155701	0.0868799	0.0873753	0.0879383	0.329839	0.405772	0.239197	0.475911	0.104467	0.448466	0.0982958	0.655767	0.284236	0.540323	0.312432	0.122101	0.184283	0.12172	0.134897	0.207478	0.208764	0.498033	0.226146	0.151564	0.0849462	0.527859	0.116569	0.491935	0.176427	0.325806	0.523987	0.250515	0.144895	0.265191	0.524194	0.148387	0.164363	0.339876	0.405707	0.597723	0.18192	0.156014	0.320367	0.562097	0.242417
ric1-1	191	0.391997	0.497302	0.616826	0.457021	0.371849	0.301668	0.321937	0.507576	0.577352	0.401229	0.686147	0.262471	0.563378	0.335192	0.766293	0.568897	0.742424	0.607337	0.383609	0.1902	0.387879	0.280303	0.492424	0.461407	0.675166	0.491069	0.225653	0.379545	0.692424	0.371212	0.676573	0.197319	0.557576	0.695221	0.513056	0.263085	0.454722	0.681818	0.202444	0.340754	0.604053	0.60373	0.752674	0.200493	0.453483	0.527629	0.723106	0.511307
ric1-1	192	0.42608	0.538319	0.640114	0.513647	0.413695	0.388781	0.396788	0.515766	0.604789	0.432177	0.720955	0.36535	0.5902	0.441781	0.796187	0.601734	0.774161	0.655532	0.467575	0.264999	0.431712	0.382678	0.543407	0.511219	0.699736	0.5312	0.343064	0.429054	0.720393	0.439189	0.689709	0.275676	0.593284	0.726958	0.568526	0.318815	0.481772	0.708333	0.299651	0.430686	0.622653	0.625433	0.777822	0.285669	0.535826	0.540806	0.750338	0.53133
ric1-1	193	0.203838	0.336133	0.466733	0.267047	0.180514	0.146668	0.164233	0.396226	0.500828	0.349057	0.594095	0.167925	0.541417	0.22327	0.754071	0.386792	0.653945	0.415518	0.231639	0.105781	0.213208	0.171098	0.291166	0.311321	0.599632	0.331082	0.149647	0.180031	0.640309	0.203974	0.589985	0.0833091	0.440309	0.637155	0.33882	0.17371	0.371654	0.631813	0.103348	0.194134	0.453512	0.520029	0.692564	0.146994	0.284782	0.429338	0.658491	0.334835
ric1-1	194	0.303785	0.413568	0.523308	0.392079	0.297479	0.262282	0.269979	0.397619	0.490226	0.328841	0.606926	0.239194	0.530546	0.303504	0.735029	0.477718	0.655628	0.534296	0.341991	0.153597	0.310476	0.245238	0.42013	0.382839	0.58885	0.408521	0.203272	0.309524	0.637229	0.321429	0.597802	0.156044	0.473593	0.61685	0.448835	0.198268	0.360022	0.611508	0.169278	0.310204	0.500516	0.509158	0.681513	0.176523	0.412016	0.421849	0.647619	0.414215
ric1-1	195	0.156918	0.0635702	0.239309	0.0887995	0.167411	0.236061	0.204484	0.303125	0.354441	0.19605	0.326096	0.28101	0.451601	0.26592	0.622646	0.136498	0.47017	0.156426	0.120997	0.318816	0.143958	0.270833	0.147254	0.0863797	0.475991	0.164309	0.315243	0.155208	0.469602	0.136837	0.424279	0.304087	0.259091	0.473558	0.0834441	0.241348	0.18423	0.46875	0.307157	0.310268	0.185429	0.366587	0.548713	0.34702	0.0804614	0.230392	0.521875	0.0795243
ric1-1	196	0.198235	0.127486	0.247029	0.0820824	0.134996	0.201787	0.215708	0.200806	0.29004	0.112599	0.359866	0.200496	0.383163	0.211199	0.555899	0.175593	0.424487	0.210221	0.135297	0.237703	0.178065	0.26393	0.213587	0.106512	0.399685	0.104075	0.248215	0.141398	0.414956	0.112414	0.366005	0.223573	0.21085	0.401985	0.143445	0.175287	0.136159	0.395161	0.248387	0.280009	0.230859	0.295037	0.461101	0.276194	0.0924028	0.198292	0.462097	0.164901
ric1-1	197	0.293405	0.400191	0.537183	0.374218	0.290062	0.233545	0.27878	0.420274	0.509557	0.348165	0.619435	0.261347	0.545079	0.324603	0.754788	0.47902	0.683062	0.514506	0.322108	0.197205	0.301493	0.27872	0.400271	0.380738	0.610848	0.400838	0.245338	0.285448	0.649028	0.309249	0.610027	0.166322	0.466848	0.635859	0.426802	0.196456	0.384068	0.634328	0.200963	0.304599	0.51999	0.522771	0.702809	0.225269	0.381597	0.441469	0.658271	0.422886
ric1-1	198	0.115785	0.116224	0.300164	0.1069	0.149816	0.207959	0.188315	0.334375	0.408991	0.233491	0.401989	0.265385	0.467226	0.272209	0.661815	0.199587	0.53125	0.19698	0.127454	0.310284	0.156875	0.256629	0.094697	0.142983	0.498476	0.207401	0.321803	0.13125	0.51108	0.121212	0.473558	0.296154	0.321591	0.520433	0.16988	0.247676	0.231105	0.515625	0.305847	0.262649	0.259601	0.398077	0.579963	0.347263	0.117991	0.285233	0.565625	0.131763
ric1-1	199	0.127803	0.275423	0.402477	0.180547	0.110924	0.116462	0.0618926	0.370588	0.484623	0.304661	0.543927	0.123529	0.504735	0.091158	0.721837	0.31465	0.620588	0.341044	0.196694	0.194743	0.139608	0.0854724	0.218004	0.248169	0.577905	0.294737	0.175662	0.128922	0.606417	0.140909	0.569231	0.184615	0.4	0.59276	0.287109	0.152552	0.32394	0.597059	0.162808	0.0854742	0.40326	0.489593	0.658824	0.206019	0.218142	0.382353	0.621324	0.287094
ric1-1	200	0.444829	0.540326	0.636458	0.522973	0.435842	0.397421	0.433903	0.514045	0.592844	0.423786	0.703342	0.418583	0.581803	0.482298	0.789287	0.59063	0.763279	0.651685	0.485746	0.361104	0.441798	0.436415	0.533623	0.515582	0.688956	0.52052	0.403937	0.432865	0.716445	0.465015	0.684745	0.319533	0.580592	0.716076	0.554506	0.347247	0.486935	0.70412	0.361399	0.460942	0.618654	0.621435	0.776933	0.382153	0.545206	0.539987	0.740169	0.526832
ric1-1	201	0.463675	0.360643	0.162955	0.365575	0.440207	0.51259	0.504181	0.263462	0.125169	0.241292	0.121129	0.430769	0.319887	0.499153	0.511855	0.247823	0.246503	0.252593	0.361888	0.504774	0.442051	0.562937	0.4831	0.296081	0.330206	0.253441	0.55182	0.416667	0.224825	0.404429	0.192308	0.515385	0.163986	0.288462	0.302373	0.416561	0.218694	0.293803	0.556203	0.590267	0.20088	0.203846	0.313348	0.486136	0.326204	0.161011	0.401923	0.365959
ric1-1	202	0.35654	0.459078	0.6006	0.42969	0.334964	0.282716	0.296147	0.466139	0.552743	0.408049	0.67927	0.278773	0.58799	0.342528	0.794434	0.53893	0.735616	0.577514	0.35668	0.236915	0.353165	0.296605	0.462601	0.435754	0.678296	0.468821	0.252778	0.352215	0.71611	0.341197	0.661636	0.187926	0.530265	0.700422	0.485726	0.240925	0.446423	0.694093	0.232585	0.324249	0.565503	0.572055	0.759866	0.240997	0.433633	0.500869	0.717089	0.473456
ric1-1	203	0.140358	0.15732	0.305099	0.0946782	0.109112	0.156475	0.157745	0.2875	0.332785	0.195755	0.419846	0.179567	0.435976	0.17217	0.628425	0.222877	0.482955	0.245962	0.0690857	0.231051	0.143333	0.214015	0.166667	0.166274	0.475991	0.164309	0.213144	0.122917	0.461364	0.0653409	0.425481	0.229087	0.269318	0.456731	0.179521	0.195506	0.187137	0.460069	0.208367	0.230867	0.288968	0.351923	0.522059	0.237888	0.113026	0.258272	0.55	0.181903
ric1-1	204	0.143561	0.19596	0.356378	0.176204	0.0997009	0.142178	0.139425	0.254661	0.359798	0.191078	0.450363	0.11369	0.427449	0.112248	0.617135	0.276463	0.525039	0.322605	0.105617	0.226109	0.127006	0.200822	0.204032	0.206428	0.45308	0.202676	0.182171	0.114972	0.480431	0.0903955	0.447197	0.218253	0.284129	0.477836	0.235846	0.187561	0.217186	0.478814	0.182176	0.226796	0.340208	0.361147	0.537637	0.219551	0.152701	0.279495	0.507203	0.235011
ric1-1	205	0.349025	0.450557	0.58676	0.39983	0.34782	0.248033	0.268478	0.453125	0.555099	0.381781	0.664367	0.244952	0.543255	0.303901	0.745933	0.536262	0.720881	0.565836	0.353306	0.155696	0.357812	0.262784	0.446496	0.429245	0.652439	0.439638	0.208135	0.334375	0.672301	0.341383	0.646034	0.173317	0.513636	0.673678	0.473404	0.213262	0.424419	0.661458	0.157359	0.278008	0.577748	0.580529	0.732077	0.181202	0.386609	0.491115	0.696875	0.480644
ric1-1	206	0.32457	0.436969	0.551466	0.382128	0.322306	0.230307	0.24557	0.434494	0.527426	0.382613	0.642611	0.204674	0.568077	0.17419	0.764869	0.510748	0.70397	0.540321	0.320431	0.130263	0.322194	0.188627	0.431051	0.400764	0.640321	0.414124	0.118659	0.312869	0.684465	0.312428	0.62999	0.13963	0.496203	0.668776	0.444923	0.215608	0.416838	0.668776	0.122744	0.231379	0.552234	0.555015	0.73455	0.155333	0.359754	0.478407	0.685759	0.455129
ric1-1	207	0.44694	0.554667	0.664923	0.52752	0.430398	0.381072	0.402484	0.557453	0.627983	0.445271	0.734613	0.352461	0.600818	0.388414	0.806007	0.625454	0.788961	0.67646	0.455931	0.258623	0.440497	0.358225	0.557312	0.518692	0.728526	0.561556	0.277085	0.445186	0.752456	0.44777	0.723722	0.275824	0.612309	0.741758	0.578697	0.325959	0.500506	0.727398	0.277019	0.436557	0.650827	0.653607	0.789825	0.250277	0.539792	0.572159	0.763509	0.563688
ric1-1	208	0.337355	0.441579	0.573959	0.422701	0.325864	0.288052	0.2948	0.44281	0.541108	0.380133	0.647823	0.257868	0.552208	0.322605	0.759065	0.515723	0.696524	0.560843	0.363744	0.158392	0.332026	0.268717	0.44801	0.412011	0.641479	0.45215	0.216435	0.335131	0.679501	0.339275	0.62544	0.181699	0.50814	0.663399	0.47031	0.218063	0.408573	0.663399	0.193928	0.330532	0.555792	0.558572	0.735294	0.153671	0.437786	0.477124	0.686029	0.458687
ric1-1	209	0.242456	0.141459	0.12406	0.188321	0.244898	0.31361	0.286779	0.17551	0.231651	0.220254	0.254174	0.347096	0.377302	0.341548	0.542354	0.0592992	0.362245	0.0910342	0.196492	0.383702	0.227755	0.347712	0.253711	0.118213	0.401692	0.0973147	0.383393	0.248469	0.346197	0.20269	0.290031	0.377865	0.179963	0.367609	0.114633	0.320459	0.133365	0.385771	0.402502	0.387755	0.11163	0.277865	0.428271	0.405474	0.162884	0.121849	0.45051	0.179257
ric1-1	210	0.246013	0.345008	0.503663	0.290191	0.221693	0.144701	0.167279	0.382216	0.482185	0.338358	0.607042	0.155353	0.507669	0.203592	0.725604	0.427446	0.663777	0.448164	0.2464	0.0891277	0.252509	0.144486	0.337629	0.356351	0.598692	0.341834	0.0990006	0.222938	0.630178	0.246485	0.578113	0.0782712	0.433177	0.616838	0.381224	0.165715	0.367538	0.616838	0.0669771	0.187881	0.478947	0.491356	0.679048	0.114121	0.291839	0.421265	0.642268	0.376596
ric1-1	211	0.118323	0.222175	0.367873	0.189975	0.105042	0.104616	0.0934783	0.38125	0.426535	0.277123	0.456034	0.0701923	0.519309	0.0878538	0.701341	0.298939	0.5625	0.336376	0.118113	0.134752	0.12375	0.151515	0.225379	0.212461	0.543953	0.233443	0.142494	0.1125	0.534659	0.117424	0.504808	0.121154	0.332008	0.546474	0.246454	0.115358	0.25436	0.5625	0.145228	0.183673	0.341742	0.444712	0.620711	0.141957	0.189155	0.3125	0.6125	0.24176
ric1-1	212	0.220342	0.148219	0.170526	0.135644	0.207899	0.27295	0.256522	0.195	0.256491	0.177358	0.299221	0.315385	0.340976	0.310063	0.526027	0.110943	0.387273	0.119101	0.158843	0.346099	0.233333	0.308485	0.249091	0.101132	0.385366	0.0736842	0.348855	0.191667	0.369091	0.163636	0.333077	0.330769	0.169091	0.365128	0.093617	0.278512	0.095814	0.37	0.340645	0.343129	0.170843	0.258462	0.425882	0.373643	0.139252	0.140392	0.435	0.177612
ric1-1	213	0.246886	0.346249	0.49787	0.291938	0.233613	0.141898	0.161491	0.408333	0.509273	0.338544	0.587879	0.157143	0.533566	0.170171	0.752903	0.421743	0.646104	0.45222	0.24266	0.0984802	0.257143	0.113853	0.340693	0.337017	0.602555	0.332832	0.09502	0.221429	0.637229	0.242641	0.597802	0.078022	0.438095	0.629304	0.37386	0.164187	0.364563	0.635714	0.0725038	0.172789	0.469421	0.516484	0.69972	0.1433	0.278683	0.417087	0.65119	0.369439
ric1-1	214	0.499097	0.600489	0.696627	0.593269	0.474849	0.468403	0.478832	0.580986	0.658018	0.477766	0.765746	0.44749	0.631284	0.528213	0.834073	0.656613	0.823837	0.709078	0.547201	0.350514	0.493897	0.46863	0.59283	0.586146	0.756899	0.586459	0.424148	0.490258	0.780538	0.514511	0.753611	0.350379	0.647973	0.776634	0.61852	0.393551	0.54411	0.752934	0.382826	0.503689	0.688444	0.691224	0.823184	0.385086	0.610943	0.605081	0.795129	0.59253
ric1-1	215	0.129358	0.278282	0.40139	0.165981	0.100746	0.114704	0.0904739	0.373876	0.456732	0.290121	0.530279	0.177096	0.516032	0.166985	0.708173	0.302629	0.593718	0.337079	0.177918	0.225596	0.145768	0.147259	0.183265	0.256837	0.551658	0.272147	0.226949	0.11367	0.586517	0.128192	0.544512	0.207865	0.386517	0.579804	0.272293	0.171604	0.321009	0.581461	0.204639	0.114882	0.392988	0.46344	0.643754	0.258253	0.197627	0.364948	0.607584	0.282576
ric1-1	216	0.210055	0.334247	0.461455	0.263366	0.196639	0.108168	0.133504	0.392647	0.496388	0.339956	0.592208	0.158824	0.529986	0.103293	0.743433	0.38535	0.642513	0.420225	0.231988	0.126408	0.213333	0.0663102	0.304545	0.31909	0.593113	0.330031	0.075797	0.191667	0.636364	0.204278	0.604525	0.11086	0.435294	0.617345	0.341927	0.165873	0.35855	0.622712	0.0800759	0.122369	0.441106	0.512217	0.688235	0.134701	0.260033	0.417647	0.647794	0.335909
ric1-1	217	0.363217	0.461516	0.552916	0.461215	0.332991	0.330935	0.347951	0.419065	0.498927	0.346885	0.61693	0.313503	0.531848	0.396724	0.741401	0.508212	0.672825	0.56972	0.416374	0.206949	0.363261	0.335023	0.45847	0.438985	0.610633	0.439758	0.288978	0.350899	0.642119	0.37857	0.596569	0.214499	0.498627	0.632817	0.470075	0.25935	0.404969	0.631894	0.254444	0.365438	0.526827	0.533592	0.694668	0.216775	0.477779	0.444209	0.654227	0.448137
ric1-1	218	0.181041	0.31922	0.4479	0.216522	0.140396	0.0960686	0.110321	0.37399	0.482722	0.319516	0.577201	0.143667	0.51121	0.167143	0.725197	0.356013	0.638889	0.384633	0.215794	0.0844616	0.197576	0.113636	0.252525	0.295312	0.58438	0.31547	0.0847405	0.152778	0.626263	0.174242	0.578283	0.0778555	0.428283	0.610334	0.326241	0.150597	0.351539	0.606061	0.0755947	0.142239	0.436534	0.495105	0.681224	0.117454	0.253752	0.415627	0.640783	0.32474
ric1-1	219	0.345107	0.447582	0.570892	0.416347	0.327731	0.282484	0.292014	0.454082	0.534372	0.381594	0.650278	0.253375	0.579144	0.298036	0.781381	0.524066	0.707328	0.571314	0.348288	0.15212	0.337823	0.250618	0.448825	0.415479	0.635889	0.452417	0.197071	0.338265	0.675325	0.341837	0.628336	0.176452	0.507607	0.665097	0.46244	0.215045	0.410774	0.659864	0.176234	0.336735	0.557659	0.56044	0.732593	0.176633	0.433817	0.479392	0.693622	0.462534
ric1-1	220	0.39179	0.49525	0.610065	0.46831	0.369012	0.31954	0.343891	0.494526	0.570496	0.417022	0.693336	0.289669	0.57593	0.361015	0.779122	0.571684	0.749336	0.614205	0.398263	0.197598	0.376934	0.300874	0.503207	0.462746	0.671177	0.501575	0.260378	0.390328	0.704977	0.384207	0.663672	0.218473	0.562575	0.709433	0.523839	0.270013	0.448396	0.694647	0.22656	0.37122	0.595198	0.599551	0.765887	0.208114	0.479364	0.514026	0.732117	0.50621
ric1-1	221	0.279479	0.377045	0.501661	0.354994	0.260015	0.204861	0.216294	0.393204	0.49753	0.326617	0.58845	0.174608	0.522141	0.239726	0.742519	0.452097	0.646734	0.499291	0.28709	0.0860704	0.269903	0.192557	0.384378	0.347774	0.591286	0.380889	0.137849	0.271359	0.634951	0.264342	0.594473	0.0979089	0.43707	0.617003	0.402603	0.158309	0.361933	0.614078	0.104854	0.253154	0.48415	0.511875	0.687893	0.133514	0.357499	0.423472	0.647451	0.390016
ric1-1	222	0.392814	0.501724	0.616273	0.469253	0.37535	0.345275	0.347589	0.498299	0.571787	0.394429	0.679035	0.311669	0.580886	0.388012	0.79508	0.570145	0.734539	0.622334	0.419239	0.215082	0.382041	0.328231	0.499845	0.46528	0.677949	0.503115	0.282183	0.384694	0.707112	0.391002	0.672554	0.233543	0.555226	0.694139	0.530468	0.269466	0.449929	0.676304	0.24955	0.387755	0.605278	0.608059	0.748499	0.209461	0.495009	0.523609	0.709524	0.510813
ric1-1	223	0.281473	0.385004	0.530075	0.331423	0.260062	0.182939	0.204773	0.404323	0.508772	0.346077	0.614491	0.166397	0.532551	0.228685	0.756412	0.452334	0.676179	0.489229	0.279998	0.0972644	0.291729	0.186774	0.37406	0.374663	0.609389	0.372932	0.139987	0.264912	0.648394	0.27512	0.603817	0.114459	0.45974	0.637845	0.415134	0.178649	0.386606	0.630326	0.0943973	0.225564	0.498958	0.517987	0.701238	0.143498	0.333708	0.439481	0.656955	0.408147
ric1-1	224	0.0962748	0.13802	0.285005	0.105548	0.14365	0.197231	0.198031	0.342925	0.390268	0.235849	0.407743	0.263135	0.447768	0.264151	0.662445	0.188679	0.515866	0.203307	0.106658	0.291449	0.133585	0.251429	0.112636	0.141509	0.494248	0.200794	0.305199	0.14544	0.502916	0.110921	0.465167	0.27852	0.30223	0.522496	0.152148	0.230625	0.229925	0.496855	0.2986	0.256835	0.268015	0.406386	0.573807	0.323973	0.110915	0.272105	0.561792	0.14503
ric1-1	225	0.319744	0.424932	0.558947	0.362178	0.295042	0.212014	0.243043	0.43	0.529474	0.368302	0.653117	0.191538	0.562927	0.176352	0.766712	0.485849	0.711818	0.517753	0.323306	0.130071	0.33	0.17697	0.404242	0.402642	0.644878	0.403684	0.106412	0.29	0.676364	0.315758	0.629231	0.147692	0.485455	0.664615	0.453404	0.203636	0.409767	0.653889	0.114516	0.247483	0.537229	0.546923	0.722941	0.161318	0.365047	0.467451	0.6825	0.446418
ric1-1	226	0.343316	0.455715	0.588891	0.415766	0.331003	0.261409	0.278128	0.468893	0.552966	0.403932	0.67929	0.226483	0.576057	0.308416	0.788246	0.527078	0.740978	0.555365	0.343764	0.155595	0.346158	0.245894	0.444714	0.431802	0.662819	0.44307	0.206107	0.331489	0.691325	0.33929	0.655314	0.163417	0.52408	0.693776	0.468735	0.236389	0.437067	0.680662	0.162423	0.307213	0.56415	0.563711	0.751459	0.186993	0.412713	0.495435	0.716794	0.464339
ric1-1	227	0.461418	0.568783	0.677848	0.552131	0.44668	0.421454	0.436579	0.548122	0.609834	0.439764	0.724895	0.398736	0.588916	0.473381	0.768731	0.633183	0.7707	0.686607	0.502503	0.297673	0.465728	0.416667	0.578745	0.539197	0.720256	0.562985	0.37487	0.465258	0.747674	0.474819	0.711358	0.309317	0.624499	0.725894	0.59974	0.34734	0.511464	0.714593	0.340572	0.467088	0.64619	0.657566	0.763394	0.300033	0.568689	0.56918	0.752817	0.568461
ric1-1	228	0.116239	0.223604	0.374089	0.209749	0.10446	0.112452	0.107023	0.321154	0.411876	0.230479	0.471528	0.0846154	0.453283	0.137881	0.666386	0.291727	0.542657	0.34382	0.172028	0.122422	0.12	0.163054	0.233566	0.216691	0.513696	0.225911	0.141398	0.123718	0.528671	0.134615	0.484615	0.107692	0.33986	0.523077	0.245172	0.097775	0.249374	0.525214	0.137965	0.183464	0.341613	0.415385	0.580769	0.150626	0.232351	0.309955	0.568269	0.235247
ric1-1	229	0.279972	0.35419	0.496325	0.350549	0.281778	0.236438	0.267528	0.402928	0.496918	0.320245	0.587926	0.264518	0.533949	0.322794	0.741207	0.417049	0.634521	0.466343	0.327228	0.207591	0.281441	0.282351	0.353399	0.347102	0.5902	0.346515	0.245857	0.249775	0.628993	0.309787	0.580042	0.161885	0.412121	0.601871	0.370328	0.192018	0.34978	0.605856	0.206858	0.296378	0.461739	0.495634	0.679385	0.222083	0.366338	0.41044	0.638964	0.356058
ric1-1	230	0.475189	0.572337	0.668023	0.561935	0.466235	0.435252	0.460369	0.519784	0.593462	0.451201	0.699851	0.448976	0.585892	0.511832	0.77959	0.612054	0.755559	0.684827	0.522831	0.347977	0.46801	0.466808	0.563168	0.550495	0.693016	0.554866	0.418474	0.46241	0.726226	0.491988	0.688019	0.341284	0.613734	0.708356	0.577989	0.369314	0.518153	0.693145	0.370805	0.484608	0.620352	0.6487	0.757406	0.383972	0.581389	0.554733	0.729047	0.558842
ric1-1	231	0.0920697	0.141842	0.288308	0.0958767	0.0986065	0.152081	0.134838	0.323101	0.37153	0.216026	0.424462	0.191723	0.447052	0.205	0.644703	0.190829	0.504315	0.236382	0.0763678	0.218512	0.0740928	0.205888	0.121979	0.129926	0.4841	0.189074	0.244178	0.106646	0.501036	0.0516878	0.445229	0.210321	0.290679	0.502434	0.156208	0.173449	0.217103	0.485759	0.260678	0.224404	0.284124	0.394742	0.570737	0.254342	0.116882	0.267684	0.535918	0.160495
ric1-1	232	0.467521	0.574886	0.685213	0.553607	0.44986	0.428948	0.432919	0.559524	0.621303	0.446181	0.736364	0.413553	0.604878	0.483738	0.782714	0.644295	0.782035	0.691439	0.508933	0.31773	0.467619	0.436147	0.584848	0.549326	0.731591	0.574185	0.38815	0.467857	0.763636	0.486147	0.727656	0.32381	0.635498	0.737363	0.605978	0.360173	0.519269	0.730556	0.335177	0.472109	0.657659	0.672161	0.779692	0.351495	0.578683	0.579552	0.764286	0.57882
ric1-1	233	0.264327	0.368179	0.502588	0.334442	0.25279	0.186461	0.211547	0.42582	0.514524	0.358645	0.618054	0.17604	0.552379	0.241159	0.767348	0.441231	0.668778	0.480844	0.260534	0.106209	0.263934	0.186413	0.364754	0.350912	0.616353	0.369111	0.149481	0.256967	0.654247	0.251863	0.613493	0.0883985	0.452459	0.644809	0.390478	0.183512	0.383912	0.644809	0.10624	0.242891	0.482718	0.529382	0.7054	0.159232	0.348169	0.443909	0.664959	0.385613
ric1-1	234	0.243632	0.347484	0.472512	0.306931	0.237208	0.154284	0.174516	0.37599	0.467778	0.302914	0.573743	0.125057	0.504709	0.189302	0.720602	0.425649	0.634788	0.461898	0.236969	0.054631	0.237096	0.136139	0.346985	0.316645	0.577155	0.353205	0.0937949	0.232591	0.610261	0.224572	0.571211	0.0691546	0.40396	0.59571	0.361491	0.139268	0.347225	0.585809	0.054679	0.202532	0.467136	0.483321	0.655213	0.111597	0.308689	0.399728	0.617574	0.370031
ric1-1	235	0.354701	0.455335	0.555226	0.44171	0.361463	0.31219	0.347214	0.433099	0.514826	0.366463	0.64368	0.337161	0.53504	0.40163	0.74291	0.518071	0.692382	0.570581	0.398091	0.252422	0.354085	0.354994	0.445476	0.433564	0.614737	0.447961	0.306849	0.344718	0.65621	0.379321	0.608072	0.231419	0.499488	0.652221	0.470632	0.261553	0.398788	0.643192	0.262426	0.371467	0.535551	0.536295	0.714582	0.286494	0.458405	0.460922	0.674648	0.445554
ric1-1	236	0.422094	0.529882	0.633791	0.507842	0.419982	0.384828	0.414275	0.511062	0.599208	0.417348	0.706126	0.402723	0.578998	0.465743	0.785065	0.596844	0.759252	0.642935	0.466284	0.328877	0.419823	0.420555	0.534996	0.499499	0.694474	0.526735	0.383503	0.421239	0.720274	0.452735	0.691457	0.304833	0.589059	0.712049	0.559876	0.334967	0.47376	0.696165	0.339081	0.442538	0.622135	0.624915	0.770172	0.360431	0.528451	0.538088	0.735509	0.53137
ric1-1	237	0.321913	0.433987	0.537205	0.412769	0.318169	0.28839	0.29985	0.422414	0.48775	0.317664	0.598634	0.263395	0.486123	0.342767	0.711384	0.495608	0.655956	0.555889	0.36955	0.163182	0.332069	0.275862	0.438871	0.409401	0.590622	0.425499	0.234799	0.329023	0.627429	0.339342	0.584881	0.177586	0.484796	0.608753	0.459098	0.21395	0.373897	0.594349	0.201168	0.33087	0.515787	0.519761	0.659229	0.168404	0.438124	0.438303	0.632759	0.43245
ric1-1	238	0.258503	0.365949	0.499463	0.343403	0.246098	0.194318	0.220586	0.393367	0.491586	0.333654	0.596475	0.174725	0.520159	0.250931	0.73707	0.440893	0.646104	0.483605	0.271547	0.0843827	0.263265	0.193723	0.371831	0.344821	0.600796	0.370784	0.146129	0.261224	0.632282	0.255566	0.585557	0.0894819	0.432282	0.629252	0.401216	0.167819	0.368533	0.619048	0.112442	0.234694	0.476027	0.498273	0.687275	0.135817	0.346271	0.423369	0.645918	0.384405
ric1-1	239	0.277487	0.383961	0.540496	0.325291	0.263931	0.183279	0.194681	0.422573	0.498212	0.342462	0.63069	0.162957	0.503434	0.224828	0.704216	0.464554	0.6891	0.483473	0.276498	0.109275	0.28932	0.171006	0.370182	0.379648	0.601231	0.371896	0.120507	0.258819	0.63248	0.285452	0.593727	0.109111	0.463901	0.641897	0.410866	0.170505	0.377399	0.619741	0.085249	0.22984	0.506609	0.516804	0.693461	0.104162	0.327284	0.443651	0.660073	0.402768
ric1-1	240	0.162882	0.273712	0.408521	0.241961	0.147899	0.119424	0.127122	0.322619	0.406015	0.224978	0.502165	0.092674	0.460395	0.176101	0.658839	0.33531	0.56039	0.392402	0.195907	0.062614	0.171429	0.145455	0.269913	0.251393	0.501974	0.273183	0.119666	0.163095	0.531602	0.178571	0.474725	0.0809524	0.329004	0.513187	0.288146	0.0554113	0.261794	0.511905	0.114593	0.171429	0.383706	0.403663	0.582913	0.0932447	0.269337	0.315126	0.560714	0.283724
CA-ROP2	241	0.204895	0.126899	0.17177	0.133843	0.202292	0.259189	0.244664	0.193182	0.278309	0.192796	0.302597	0.300699	0.366741	0.299543	0.557659	0.0813036	0.4	0.131665	0.157025	0.342811	0.188485	0.298485	0.225758	0.0813036	0.385366	0.107656	0.340111	0.193182	0.381818	0.156061	0.345804	0.325175	0.190909	0.392308	0.093617	0.270248	0.115856	0.377273	0.347214	0.343599	0.165827	0.269231	0.444385	0.368569	0.112744	0.156684	0.456818	0.170149
CA-ROP2	242	0.591198	0.545468	0.37206	0.468506	0.517254	0.601408	0.601573	0.317021	0.266144	0.362304	0.383255	0.569067	0.169434	0.571056	0.221073	0.422521	0.145551	0.380469	0.545015	0.560284	0.58766	0.643133	0.607995	0.467282	0.125065	0.364838	0.633425	0.55266	0.173114	0.505158	0.193944	0.594435	0.289749	0.104201	0.5	0.55917	0.442603	0.112293	0.611805	0.668114	0.483081	0.19689	0.145807	0.545687	0.487473	0.343346	0.180319	0.582883
CA-ROP2	243	0.311383	0.232773	0.241627	0.175593	0.255475	0.328101	0.325231	0.14697	0.20614	0.0959119	0.312771	0.279138	0.267369	0.275014	0.44012	0.189966	0.363636	0.22855	0.245868	0.289168	0.294848	0.371212	0.333333	0.182533	0.31153	0.119856	0.348196	0.254545	0.316667	0.212121	0.305361	0.309207	0.172727	0.319347	0.207124	0.265152	0.148872	0.299242	0.349658	0.398732	0.229737	0.232517	0.358734	0.255285	0.184296	0.15107	0.38447	0.273971
CA-ROP2	244	0.468569	0.375166	0.182937	0.370489	0.441448	0.508239	0.514727	0.240323	0.144595	0.322276	0.143904	0.472457	0.205744	0.49716	0.38091	0.272063	0.174487	0.249909	0.382698	0.51121	0.457849	0.563783	0.481183	0.304321	0.230527	0.255518	0.555405	0.418011	0.140176	0.404692	0.0980149	0.521836	0.168328	0.193548	0.341455	0.465609	0.247562	0.200717	0.558065	0.588984	0.246988	0.11861	0.245256	0.530508	0.327404	0.181214	0.300806	0.392874
CA-ROP2	245	0.760684	0.681235	0.491437	0.633506	0.704015	0.78246	0.7902	0.452381	0.365915	0.502096	0.453102	0.719658	0.310879	0.713088	0.136769	0.567685	0.243506	0.542536	0.684245	0.747045	0.755556	0.837302	0.782107	0.60587	0.231514	0.54152	0.820187	0.689683	0.287446	0.685065	0.284493	0.781197	0.436652	0.222222	0.63357	0.698806	0.517719	0.234127	0.801536	0.857143	0.565309	0.33602	0.259104	0.679217	0.617861	0.46732	0.176389	0.692016
CA-ROP2	246	0.200244	0.0947162	0.240602	0.112966	0.212885	0.243508	0.232712	0.275	0.339348	0.225876	0.347186	0.32674	0.418118	0.309614	0.612394	0.129919	0.47013	0.146816	0.178198	0.365147	0.209524	0.29632	0.145022	0.112129	0.452033	0.153383	0.359142	0.210714	0.45368	0.182684	0.406593	0.349817	0.261472	0.463736	0.101317	0.306494	0.180509	0.446825	0.348694	0.293878	0.209983	0.350183	0.52577	0.398007	0.126035	0.223249	0.513095	0.105757
CA-ROP2	247	0.425019	0.357202	0.21571	0.329433	0.387573	0.463702	0.475626	0.157576	0.161882	0.240995	0.222944	0.400932	0.121582	0.426815	0.321918	0.258433	0.189394	0.207354	0.373278	0.432302	0.406061	0.522727	0.439394	0.296169	0.158537	0.195534	0.499075	0.371212	0.184848	0.363636	0.138695	0.444522	0.187879	0.177156	0.333011	0.381543	0.285765	0.164141	0.487977	0.547928	0.294816	0.0748252	0.23574	0.446089	0.308553	0.188057	0.222348	0.402081
CA-ROP2	248	0.159496	0.109473	0.209411	0.0828998	0.171628	0.236678	0.224834	0.246186	0.299881	0.157819	0.322694	0.254237	0.374535	0.256582	0.58463	0.134154	0.433359	0.158827	0.136434	0.309833	0.154689	0.282871	0.178993	0.0913016	0.421248	0.11008	0.297904	0.143079	0.419723	0.120699	0.378096	0.279009	0.220955	0.429379	0.09304	0.236518	0.147418	0.42161	0.302898	0.31477	0.190321	0.326597	0.498006	0.330049	0.0620149	0.189598	0.475636	0.149127
CA-ROP2	249	0.465398	0.369274	0.161998	0.360588	0.436071	0.501122	0.506031	0.238441	0.110922	0.291337	0.14565	0.443259	0.224757	0.480422	0.405362	0.261412	0.190616	0.2426	0.367369	0.487074	0.442151	0.556207	0.475318	0.300264	0.273538	0.237125	0.536157	0.409677	0.15347	0.404692	0.13048	0.498842	0.146823	0.217949	0.325326	0.427975	0.216304	0.243728	0.539785	0.582181	0.228268	0.118941	0.256009	0.501875	0.327404	0.158444	0.316935	0.37827
CA-ROP2	250	0.667521	0.585997	0.396199	0.576898	0.670121	0.735172	0.716425	0.441667	0.301754	0.453878	0.3329	0.624786	0.272629	0.691405	0.216438	0.466457	0.14899	0.440699	0.571166	0.70331	0.657778	0.770707	0.686869	0.516562	0.199458	0.460234	0.761238	0.641667	0.152525	0.619192	0.210684	0.717094	0.357576	0.173504	0.544681	0.62213	0.4323	0.169444	0.757348	0.80839	0.440428	0.28547	0.137908	0.664341	0.54081	0.366013	0.158333	0.583748
CA-ROP2	251	0.474747	0.36675	0.170654	0.390039	0.466769	0.540222	0.531752	0.25303	0.129187	0.311035	0.151515	0.470396	0.212491	0.508862	0.378995	0.263007	0.189394	0.258767	0.384298	0.515152	0.470303	0.583333	0.477273	0.319611	0.252033	0.266188	0.559681	0.435606	0.160606	0.424242	0.113054	0.526107	0.187879	0.202797	0.304965	0.472452	0.254405	0.236111	0.577517	0.608534	0.2249	0.125874	0.253565	0.529598	0.34891	0.180927	0.291667	0.353686
CA-ROP2	252	0.498665	0.40254	0.201754	0.414398	0.497899	0.564673	0.551812	0.2875	0.169408	0.325275	0.162067	0.490865	0.210112	0.549921	0.393265	0.289898	0.154356	0.290964	0.406853	0.555408	0.481667	0.607955	0.510417	0.345322	0.227642	0.29682	0.59876	0.470833	0.123864	0.456439	0.126603	0.565064	0.204924	0.201122	0.359264	0.484762	0.269138	0.1875	0.602083	0.638818	0.262927	0.157372	0.210784	0.554748	0.374026	0.210172	0.320833	0.411536
CA-ROP2	253	0.646299	0.560478	0.37318	0.56541	0.62024	0.699679	0.698427	0.389894	0.267637	0.41951	0.371373	0.604419	0.238194	0.644453	0.190906	0.475713	0.166828	0.434138	0.569896	0.659574	0.645957	0.760155	0.667473	0.504014	0.165023	0.440761	0.728926	0.59734	0.189168	0.599613	0.207038	0.67234	0.36325	0.133115	0.510638	0.591349	0.436912	0.173759	0.723953	0.783905	0.478852	0.241571	0.194931	0.62032	0.5172	0.355653	0.128191	0.584948
CA-ROP2	254	0.527778	0.425086	0.238487	0.454517	0.529149	0.601394	0.589946	0.29375	0.149671	0.333726	0.224432	0.491346	0.164634	0.548349	0.325342	0.339033	0.130682	0.311798	0.44499	0.561392	0.523333	0.637311	0.533144	0.385024	0.189024	0.328618	0.620945	0.497917	0.107955	0.493371	0.0889423	0.58125	0.240909	0.160256	0.371011	0.483729	0.292878	0.163194	0.613508	0.679209	0.316642	0.151442	0.224265	0.542151	0.407418	0.242034	0.26875	0.459422
CA-ROP2	255	0.524904	0.431586	0.220811	0.441789	0.518014	0.590259	0.581909	0.302586	0.182698	0.336695	0.138677	0.511848	0.339781	0.567339	0.524012	0.313164	0.28187	0.308924	0.433077	0.56762	0.52046	0.637409	0.541797	0.369768	0.355481	0.31954	0.610336	0.489943	0.247649	0.485893	0.231211	0.585146	0.238036	0.312113	0.380289	0.509547	0.291633	0.328065	0.625584	0.663383	0.257028	0.238904	0.343644	0.574445	0.392738	0.233266	0.425575	0.428461
CA-ROP2	256	0.251114	0.160718	0.127502	0.170409	0.254941	0.327186	0.308267	0.182394	0.216704	0.212862	0.246204	0.332286	0.385435	0.342457	0.572255	0.0756046	0.346031	0.114892	0.203818	0.376885	0.238122	0.366304	0.262271	0.118522	0.406046	0.111935	0.385872	0.226643	0.324712	0.211588	0.300379	0.359155	0.172343	0.350307	0.110878	0.311256	0.143138	0.372848	0.37692	0.398199	0.107416	0.27584	0.422949	0.423627	0.166908	0.129384	0.476408	0.173849
CA-ROP2	257	0.552671	0.477911	0.298026	0.443564	0.535399	0.60045	0.58587	0.3	0.200658	0.361792	0.290747	0.521154	0.194512	0.560456	0.300856	0.386085	0.117045	0.335393	0.480269	0.575443	0.543333	0.639015	0.574242	0.423821	0.132622	0.324342	0.619561	0.5	0.0943182	0.48447	0.125962	0.584615	0.232955	0.0977564	0.438564	0.528512	0.350581	0.0861111	0.629032	0.666156	0.394277	0.182692	0.0860294	0.580911	0.419276	0.273775	0.2625	0.512873
CA-ROP2	258	0.596581	0.511187	0.318421	0.496205	0.555602	0.62506	0.644203	0.358333	0.216667	0.364465	0.295887	0.555128	0.192683	0.612893	0.329452	0.41195	0.110606	0.385393	0.518182	0.616312	0.593333	0.692424	0.616667	0.440881	0.165854	0.373684	0.66883	0.533333	0.0848485	0.525758	0.130769	0.629487	0.280303	0.119231	0.461348	0.534986	0.353876	0.0777778	0.67043	0.708503	0.388755	0.207692	0.0833333	0.597674	0.465576	0.298039	0.291667	0.528358
CA-ROP2	259	0.790598	0.751142	0.560526	0.665017	0.69888	0.804556	0.807246	0.483333	0.564912	0.562264	0.58658	0.771795	0.47561	0.77673	0.486301	0.616352	0.477273	0.586142	0.750689	0.762411	0.793333	0.816667	0.810606	0.672956	0.47561	0.570175	0.802799	0.758333	0.481818	0.689394	0.494872	0.758974	0.563636	0.487179	0.705674	0.758953	0.624031	0.511111	0.777419	0.832653	0.688755	0.489744	0.511765	0.717054	0.693146	0.564706	0.4875	0.781095
CA-ROP2	260	0.429513	0.336689	0.177394	0.32208	0.398805	0.460258	0.457936	0.263855	0.18178	0.36531	0.179628	0.517702	0.183661	0.529893	0.335534	0.243464	0.171687	0.206714	0.36055	0.552508	0.411406	0.523549	0.442315	0.2812	0.199824	0.269119	0.566909	0.382229	0.167579	0.365827	0.118628	0.540778	0.200219	0.167285	0.28685	0.492781	0.289437	0.183902	0.563855	0.543316	0.253012	0.151807	0.226612	0.568507	0.337687	0.213442	0.261747	0.357939
CA-ROP2	261	0.727124	0.646454	0.46517	0.604834	0.668067	0.746297	0.755243	0.426471	0.323271	0.470311	0.412338	0.692081	0.277618	0.687292	0.189968	0.558269	0.225936	0.523629	0.661886	0.717668	0.731569	0.81328	0.754902	0.596004	0.208752	0.51192	0.784239	0.662745	0.230481	0.648841	0.274887	0.738235	0.412299	0.191554	0.602628	0.664682	0.50342	0.213235	0.769829	0.830132	0.541106	0.299774	0.176471	0.655951	0.58851	0.436275	0.149265	0.674715
CA-ROP2	262	0.586172	0.489879	0.312844	0.444362	0.524019	0.592505	0.592213	0.295896	0.197958	0.313151	0.310719	0.548565	0.159811	0.550455	0.243304	0.401999	0.0993894	0.368271	0.522881	0.565259	0.564975	0.647558	0.611036	0.438186	0.131416	0.36198	0.62584	0.513308	0.118589	0.497399	0.127153	0.579334	0.271642	0.0606582	0.45443	0.522881	0.36463	0.0787728	0.607992	0.672759	0.413415	0.149943	0.0930641	0.526322	0.43995	0.289289	0.203545	0.529851
CA-ROP2	263	0.45839	0.373949	0.184211	0.349835	0.43211	0.49716	0.501144	0.229386	0.122807	0.281529	0.208704	0.431039	0.161318	0.478649	0.351598	0.282357	0.142344	0.240489	0.395099	0.484136	0.446316	0.548246	0.483254	0.320093	0.181857	0.231579	0.520825	0.400877	0.117065	0.393939	0.0765857	0.480837	0.152791	0.145749	0.334826	0.420618	0.258058	0.152047	0.52858	0.571429	0.299514	0.0860999	0.191434	0.489596	0.323168	0.162023	0.259211	0.402069
CA-ROP2	264	0.652778	0.558483	0.348684	0.568069	0.64213	0.714375	0.709783	0.417308	0.281883	0.423258	0.248876	0.605769	0.249765	0.668541	0.359984	0.441038	0.179196	0.438418	0.56095	0.67485	0.648333	0.76486	0.658217	0.498004	0.208255	0.443421	0.737595	0.613462	0.143357	0.611888	0.201923	0.694231	0.365909	0.179487	0.494067	0.602273	0.405859	0.146368	0.73598	0.79219	0.381024	0.255769	0.14819	0.639982	0.528397	0.346154	0.328846	0.533726
CA-ROP2	265	0.382479	0.284905	0.0956478	0.286938	0.364577	0.435667	0.414465	0.182692	0.108131	0.281205	0.11963	0.419231	0.304409	0.421867	0.475105	0.187591	0.238636	0.153306	0.293547	0.457038	0.366667	0.471445	0.390443	0.217163	0.314024	0.178846	0.468952	0.348077	0.202273	0.322552	0.211538	0.442308	0.113462	0.285256	0.254296	0.39582	0.20975	0.280983	0.479032	0.510989	0.170065	0.221154	0.291855	0.485242	0.24344	0.138763	0.413462	0.303674
CA-ROP2	266	0.406912	0.30812	0.11804	0.346248	0.423578	0.479929	0.466667	0.243116	0.180778	0.323763	0.0722756	0.482274	0.323789	0.510528	0.511018	0.207137	0.292819	0.199479	0.355132	0.522973	0.396522	0.524704	0.411067	0.266749	0.338282	0.259039	0.549729	0.401087	0.270092	0.374177	0.214883	0.52252	0.167589	0.301561	0.242985	0.477063	0.259016	0.308575	0.558298	0.567288	0.131657	0.212486	0.371697	0.541962	0.342002	0.192668	0.401087	0.287368
CA-ROP2	267	0.660256	0.582982	0.397773	0.539794	0.608436	0.687742	0.696488	0.346154	0.287112	0.411103	0.400849	0.626923	0.217167	0.619376	0.207587	0.475689	0.157343	0.451383	0.582168	0.649618	0.655128	0.74359	0.674825	0.513425	0.129925	0.441093	0.719759	0.596795	0.20035	0.591492	0.230769	0.680769	0.352098	0.134615	0.545417	0.606643	0.460197	0.148504	0.698139	0.758896	0.504402	0.242308	0.164027	0.589744	0.518512	0.369532	0.181731	0.613375
CA-ROP2	268	0.577671	0.517808	0.351316	0.493564	0.572899	0.641367	0.61087	0.35	0.241667	0.359434	0.354221	0.548077	0.205183	0.598349	0.254452	0.411085	0.126136	0.355337	0.517355	0.608865	0.5675	0.675758	0.594697	0.448821	0.133841	0.365789	0.666794	0.55	0.132955	0.524242	0.164423	0.624038	0.270455	0.0804487	0.476064	0.534091	0.413081	0.0930556	0.669355	0.713946	0.443373	0.207692	0.0823529	0.585174	0.457477	0.310294	0.2125	0.550187
CA-ROP2	269	0.211909	0.121816	0.154415	0.179445	0.234113	0.312444	0.300323	0.210537	0.265913	0.227507	0.27863	0.3726	0.354364	0.376319	0.532662	0.0621394	0.394628	0.0977807	0.214876	0.402087	0.224573	0.350551	0.217631	0.137767	0.395283	0.119704	0.419974	0.251722	0.385124	0.220386	0.339797	0.396249	0.178512	0.394787	0.0947776	0.338843	0.168268	0.379362	0.412743	0.369596	0.135119	0.282263	0.456125	0.424371	0.185912	0.149814	0.435331	0.15758
CA-ROP2	270	0.175214	0.206533	0.305668	0.182534	0.183797	0.248847	0.228094	0.244231	0.275978	0.1582	0.370796	0.148718	0.422452	0.21045	0.608008	0.272134	0.418998	0.320369	0.118457	0.217676	0.175385	0.291958	0.208042	0.167634	0.469981	0.202024	0.268252	0.152564	0.396037	0.132867	0.352564	0.235897	0.264802	0.410256	0.240044	0.135516	0.142815	0.441239	0.274359	0.320251	0.292091	0.320513	0.473228	0.194991	0.197699	0.213424	0.523718	0.208764
CA-ROP2	271	0.27208	0.166413	0.143762	0.200403	0.28836	0.357181	0.337037	0.190741	0.251462	0.154437	0.234969	0.286895	0.382565	0.316212	0.57382	0.0988819	0.354377	0.1469	0.18993	0.325847	0.257037	0.393098	0.272727	0.131377	0.412827	0.109942	0.383234	0.255556	0.341414	0.241582	0.316952	0.343305	0.160269	0.367521	0.115051	0.269666	0.0822567	0.402778	0.386977	0.431217	0.127622	0.28547	0.454248	0.365202	0.153859	0.140523	0.463889	0.169154
CA-ROP2	272	0.250916	0.1596	0.267962	0.143486	0.22409	0.290625	0.287923	0.223016	0.24812	0.156035	0.335498	0.202564	0.43283	0.245433	0.605566	0.224019	0.395743	0.268593	0.1687	0.251773	0.24254	0.339105	0.268398	0.122342	0.458382	0.152214	0.316491	0.200397	0.351371	0.18759	0.324481	0.269231	0.21847	0.408425	0.171057	0.183261	0.106681	0.44246	0.312903	0.365079	0.264008	0.320147	0.45775	0.221853	0.146937	0.177404	0.503571	0.182658
CA-ROP2	273	0.343101	0.268242	0.117615	0.312588	0.378151	0.436867	0.42236	0.238776	0.152166	0.345976	0.153989	0.487441	0.203833	0.498524	0.386078	0.16365	0.25	0.144233	0.339349	0.52656	0.34585	0.490878	0.367965	0.2603	0.248631	0.246939	0.541829	0.388605	0.231725	0.342919	0.193485	0.510518	0.175139	0.243328	0.230352	0.467701	0.264357	0.237245	0.53081	0.5	0.218097	0.130455	0.296519	0.543427	0.315087	0.194478	0.307653	0.306884
CA-ROP2	274	0.405983	0.308219	0.173445	0.281053	0.361536	0.431491	0.446443	0.156818	0.0901116	0.218268	0.162338	0.376923	0.194013	0.400229	0.36675	0.226415	0.204545	0.196629	0.342975	0.408124	0.393333	0.492424	0.431818	0.245283	0.221729	0.173684	0.468945	0.334091	0.195455	0.333333	0.155594	0.427622	0.154545	0.192308	0.281431	0.35124	0.236786	0.215909	0.462757	0.51376	0.240416	0.103147	0.26738	0.423362	0.259771	0.141711	0.321591	0.350746
CA-ROP2	275	0.431624	0.342792	0.188596	0.296322	0.37395	0.441418	0.440994	0.165476	0.172932	0.220126	0.190476	0.385348	0.180023	0.408805	0.355186	0.249775	0.203463	0.209203	0.359504	0.41388	0.417143	0.488095	0.448052	0.287511	0.228223	0.205263	0.474918	0.359524	0.192208	0.334416	0.149267	0.431502	0.187879	0.181319	0.308511	0.369736	0.263566	0.212302	0.467127	0.520408	0.271658	0.113553	0.252101	0.430233	0.293502	0.166667	0.267857	0.379176
CA-ROP2	276	0.612594	0.502097	0.299141	0.531016	0.617047	0.690501	0.66016	0.377551	0.245972	0.396419	0.274583	0.569859	0.231458	0.625979	0.282639	0.405853	0.0867347	0.38936	0.514421	0.643508	0.58966	0.726036	0.604205	0.462457	0.145844	0.403867	0.709612	0.585884	0.102412	0.574521	0.166013	0.654474	0.307236	0.10832	0.438558	0.571766	0.377551	0.113662	0.696906	0.755102	0.356528	0.231083	0.110744	0.605442	0.485028	0.318727	0.209694	0.499848
CA-ROP2	277	0.179141	0.0801555	0.227952	0.159888	0.223711	0.275617	0.26792	0.24527	0.330251	0.18154	0.337487	0.329938	0.412327	0.347017	0.579045	0.124426	0.466216	0.134072	0.189524	0.365344	0.197658	0.331491	0.169124	0.0951045	0.436717	0.126743	0.379204	0.223649	0.425799	0.185299	0.408524	0.353015	0.238821	0.423423	0.108971	0.321756	0.158077	0.438438	0.377681	0.341883	0.192608	0.325988	0.495628	0.390216	0.160647	0.216216	0.485811	0.118798
CA-ROP2	278	0.233822	0.179713	0.278822	0.153072	0.150794	0.236097	0.227122	0.174603	0.288638	0.116053	0.378788	0.201343	0.313782	0.205301	0.531855	0.214585	0.436147	0.269217	0.17926	0.208544	0.221905	0.258658	0.263348	0.14121	0.38192	0.144027	0.271053	0.186905	0.423665	0.134921	0.372405	0.209524	0.21342	0.404762	0.171057	0.188508	0.144334	0.40873	0.23062	0.283447	0.256072	0.289499	0.466387	0.224622	0.178683	0.212885	0.431548	0.208244
CA-ROP2	279	0.0964591	0.162231	0.345113	0.173338	0.131933	0.167318	0.142857	0.410714	0.453634	0.301348	0.450649	0.243956	0.518118	0.227134	0.729648	0.248248	0.583117	0.249358	0.120484	0.281814	0.11619	0.22013	0.065368	0.201617	0.565679	0.26203	0.276718	0.113095	0.569481	0.117532	0.525275	0.265934	0.373377	0.570879	0.203951	0.206789	0.297176	0.567857	0.260599	0.207823	0.296213	0.481319	0.64916	0.315891	0.185848	0.339356	0.630357	0.172388
CA-ROP2	280	0.381624	0.317808	0.151316	0.236881	0.307143	0.374281	0.370652	0.125	0.131579	0.180189	0.231169	0.348077	0.264024	0.343396	0.455137	0.204717	0.295455	0.155337	0.317769	0.350709	0.37	0.416667	0.39697	0.245755	0.288415	0.155263	0.419466	0.325	0.275	0.283333	0.225	0.367308	0.0818182	0.269231	0.276064	0.334091	0.212209	0.263889	0.384677	0.440986	0.243373	0.178846	0.327941	0.365891	0.256776	0.110294	0.3625	0.350373
CA-ROP2	281	0.511471	0.422254	0.232456	0.415494	0.503759	0.570491	0.553776	0.299561	0.175439	0.334161	0.208704	0.496896	0.184424	0.546508	0.331891	0.325554	0.13437	0.299428	0.447731	0.551325	0.507368	0.612839	0.535885	0.36329	0.165169	0.305263	0.606268	0.480263	0.0940989	0.453748	0.0728745	0.565182	0.205742	0.124831	0.369914	0.490793	0.275398	0.148392	0.606225	0.646617	0.309448	0.169501	0.164345	0.555692	0.379406	0.221878	0.249342	0.4547
CA-ROP2	282	0.406105	0.293933	0.142982	0.391042	0.443697	0.50209	0.484886	0.27619	0.177444	0.348787	0.129004	0.512088	0.229501	0.549326	0.418265	0.234052	0.207143	0.226217	0.388587	0.559676	0.398095	0.558009	0.402381	0.28248	0.24971	0.314286	0.593748	0.45119	0.187013	0.397186	0.149267	0.560806	0.213853	0.223443	0.270922	0.502322	0.286379	0.217063	0.605223	0.570068	0.207803	0.1663	0.263445	0.570764	0.37223	0.218207	0.336905	0.322033
CA-ROP2	283	0.563348	0.462329	0.262384	0.486605	0.57563	0.636796	0.615473	0.357353	0.215686	0.363485	0.220397	0.551584	0.204448	0.611913	0.344077	0.362375	0.131016	0.355915	0.471804	0.612849	0.540784	0.678699	0.569519	0.418979	0.189383	0.37291	0.669735	0.546569	0.0935829	0.527184	0.113122	0.636199	0.270321	0.169683	0.40801	0.535246	0.344391	0.118464	0.672296	0.717987	0.320517	0.20543	0.147059	0.587779	0.451072	0.279412	0.286029	0.454126
CA-ROP2	284	0.801659	0.729654	0.555728	0.664822	0.726891	0.803851	0.802046	0.494118	0.446078	0.539401	0.560351	0.776018	0.316714	0.77118	0.125705	0.626526	0.319519	0.583278	0.737239	0.774927	0.786275	0.850267	0.822638	0.673696	0.267575	0.579257	0.843062	0.744608	0.360428	0.707219	0.376697	0.804072	0.498128	0.286953	0.704005	0.762032	0.619699	0.335784	0.821442	0.877751	0.657512	0.391403	0.338235	0.713406	0.679357	0.534314	0.213235	0.770852
CA-ROP2	285	0.527851	0.424972	0.223987	0.453283	0.533469	0.594559	0.587506	0.325575	0.189353	0.331381	0.10927	0.512113	0.301093	0.580134	0.469217	0.318152	0.236938	0.308924	0.439536	0.581071	0.505287	0.641327	0.527691	0.374756	0.313989	0.334785	0.629113	0.502586	0.206479	0.489812	0.19275	0.596729	0.242006	0.287798	0.359501	0.500237	0.30433	0.283525	0.637671	0.677926	0.252597	0.208134	0.284821	0.571238	0.40058	0.247803	0.397557	0.394579
CA-ROP2	286	0.788767	0.727332	0.572682	0.661009	0.735294	0.806269	0.815528	0.509524	0.488722	0.554807	0.577922	0.771795	0.319977	0.77673	0.248206	0.616352	0.37013	0.586142	0.743408	0.774569	0.78	0.852814	0.812771	0.65858	0.303717	0.562406	0.836968	0.741667	0.406494	0.708874	0.392857	0.79011	0.521212	0.336996	0.705674	0.758953	0.635105	0.412698	0.831797	0.887755	0.664945	0.390842	0.435574	0.703765	0.678683	0.535014	0.264881	0.77221
CA-ROP2	287	0.254701	0.15379	0.116316	0.204356	0.278655	0.330647	0.309565	0.208333	0.242807	0.231321	0.259913	0.359487	0.387642	0.365283	0.553059	0.0739623	0.362727	0.100524	0.206832	0.400284	0.24	0.367576	0.265455	0.138616	0.427642	0.112982	0.404987	0.26	0.340606	0.230909	0.310256	0.386154	0.185455	0.377949	0.104681	0.333994	0.162481	0.409444	0.415914	0.41551	0.121124	0.288205	0.445686	0.421395	0.185919	0.131373	0.461667	0.163284
CA-ROP2	288	0.718943	0.619306	0.431457	0.619848	0.688489	0.755898	0.776542	0.430233	0.330477	0.473014	0.446089	0.660823	0.297221	0.69943	0.116916	0.517771	0.218816	0.502482	0.617721	0.729672	0.706977	0.823643	0.732734	0.55792	0.19966	0.49645	0.792473	0.648643	0.252008	0.664553	0.262522	0.745438	0.412685	0.201849	0.571994	0.650778	0.511628	0.233527	0.777944	0.83895	0.52984	0.322361	0.260602	0.658915	0.598566	0.407205	0.156977	0.646303
CA-ROP2	289	0.185614	0.149715	0.313926	0.129326	0.206068	0.239702	0.215698	0.351106	0.4195	0.244031	0.435812	0.304152	0.490179	0.303111	0.680325	0.221573	0.54646	0.231282	0.167118	0.37074	0.196224	0.281242	0.097144	0.15612	0.523419	0.215836	0.349726	0.189086	0.522767	0.176589	0.479918	0.341116	0.3321	0.533016	0.181322	0.291085	0.252727	0.527655	0.342278	0.274637	0.28873	0.427638	0.596694	0.392193	0.129435	0.303401	0.595354	0.159886
CA-ROP2	290	0.456654	0.379347	0.268219	0.372103	0.455074	0.520832	0.488677	0.266209	0.239638	0.300435	0.271728	0.459341	0.142589	0.51289	0.280747	0.290068	0.155844	0.229041	0.384434	0.521705	0.442784	0.553696	0.46953	0.324902	0.134816	0.265356	0.565557	0.433242	0.140659	0.408258	0.131868	0.536264	0.256543	0.131868	0.344868	0.457633	0.316126	0.163614	0.575186	0.594976	0.319079	0.167033	0.201196	0.522532	0.334908	0.272032	0.191484	0.420699
CA-ROP2	291	0.124179	0.195404	0.322749	0.126831	0.169595	0.162138	0.145167	0.351033	0.414673	0.243958	0.455726	0.236682	0.470067	0.223764	0.681422	0.229456	0.543388	0.253041	0.107438	0.284977	0.138953	0.21281	0.103306	0.161079	0.518041	0.221923	0.278784	0.158815	0.533884	0.113636	0.480292	0.270629	0.327273	0.535283	0.19061	0.239669	0.253315	0.515611	0.262543	0.182549	0.31624	0.428735	0.594798	0.317958	0.132386	0.29744	0.572004	0.200074
CA-ROP2	292	0.805108	0.715992	0.536108	0.66636	0.748583	0.822319	0.828817	0.475581	0.433701	0.545634	0.527484	0.760644	0.343732	0.758885	0.136031	0.63405	0.299683	0.581134	0.739862	0.785832	0.80031	0.870155	0.823643	0.662352	0.283324	0.578458	0.86153	0.735465	0.31649	0.722163	0.364043	0.807335	0.490275	0.274299	0.688273	0.7463	0.593023	0.281977	0.845086	0.901044	0.644859	0.375671	0.230164	0.717054	0.668985	0.52166	0.21686	0.762582
CA-ROP2	293	0.391795	0.314521	0.135263	0.283564	0.362689	0.431367	0.429565	0.14	0.0761404	0.176226	0.183117	0.350769	0.232195	0.38956	0.404932	0.205283	0.231818	0.177978	0.31124	0.398865	0.386667	0.478788	0.408485	0.236981	0.265366	0.172632	0.456794	0.34	0.203636	0.32303	0.146154	0.413846	0.134545	0.216923	0.264681	0.338182	0.210233	0.249444	0.459355	0.504762	0.195422	0.115385	0.272353	0.392403	0.251589	0.113333	0.3	0.333134
CA-ROP2	294	0.393579	0.26729	0.0959564	0.31973	0.406436	0.471486	0.449841	0.214634	0.187848	0.338012	0.0970858	0.477486	0.341463	0.483356	0.5142	0.186838	0.299889	0.163195	0.331385	0.511503	0.358699	0.507021	0.371951	0.252876	0.365854	0.241463	0.523925	0.38374	0.277162	0.355506	0.227955	0.500563	0.15122	0.317073	0.220291	0.44356	0.253545	0.337737	0.539654	0.536088	0.10814	0.232458	0.378766	0.532615	0.299407	0.186514	0.428659	0.255916
CA-ROP2	295	0.598291	0.506059	0.318826	0.508949	0.588074	0.656752	0.640635	0.365385	0.233806	0.375181	0.296953	0.561538	0.201689	0.620464	0.270285	0.409289	0.146853	0.379213	0.518754	0.62425	0.59	0.697552	0.61655	0.445936	0.128518	0.381174	0.682179	0.565385	0.137762	0.543706	0.153846	0.646154	0.284615	0.128205	0.456219	0.545772	0.378801	0.169872	0.684739	0.72933	0.417748	0.207692	0.171946	0.597794	0.472861	0.300151	0.192308	0.5376
CA-ROP2	296	0.857265	0.817808	0.669549	0.7471	0.786555	0.871223	0.873913	0.596429	0.62782	0.672776	0.68961	0.848352	0.425784	0.849686	0.264775	0.692183	0.498701	0.652809	0.82562	0.83617	0.86	0.895671	0.883983	0.743935	0.419861	0.646617	0.888441	0.825	0.549351	0.788961	0.526374	0.849451	0.668831	0.462271	0.779331	0.833884	0.744518	0.520238	0.874654	0.930612	0.762995	0.510989	0.536555	0.783721	0.769159	0.663585	0.308929	0.855864
CA-ROP2	297	0.188651	0.096879	0.166576	0.133816	0.191805	0.259364	0.24554	0.237887	0.270573	0.196168	0.297362	0.309199	0.419412	0.300785	0.592148	0.0950204	0.399485	0.151627	0.173895	0.352782	0.195052	0.305842	0.205326	0.111262	0.457883	0.139664	0.354529	0.195533	0.388941	0.176585	0.348731	0.342902	0.211434	0.406952	0.0642685	0.279288	0.133421	0.435424	0.357898	0.331159	0.154018	0.312292	0.473166	0.390634	0.128047	0.161613	0.492526	0.11094
CA-ROP2	298	0.315345	0.219337	0.0706854	0.293921	0.350498	0.404969	0.387867	0.17907	0.154631	0.258885	0.202658	0.418247	0.269144	0.455463	0.440745	0.145678	0.285412	0.127384	0.291466	0.459344	0.307287	0.460888	0.338795	0.184072	0.306296	0.213953	0.496627	0.35407	0.27019	0.308844	0.219589	0.463685	0.123044	0.26297	0.192232	0.415722	0.186047	0.290375	0.508102	0.47801	0.159008	0.167084	0.330027	0.468992	0.27418	0.122663	0.377326	0.264318
CA-ROP2	299	0.251814	0.159085	0.161122	0.155333	0.233154	0.301276	0.304266	0.211321	0.267461	0.141509	0.265131	0.261393	0.417855	0.295597	0.590592	0.113208	0.379503	0.170235	0.150632	0.301084	0.236226	0.354345	0.269297	0.0849057	0.457202	0.140119	0.338398	0.208333	0.356775	0.200829	0.322569	0.302322	0.214065	0.396226	0.112605	0.257758	0.0693287	0.427935	0.344735	0.385894	0.135826	0.311611	0.45838	0.322656	0.125639	0.161672	0.496226	0.1539
CA-ROP2	300	0.303419	0.210924	0.0978408	0.243844	0.330532	0.377975	0.353623	0.161538	0.190958	0.237784	0.201965	0.341026	0.307067	0.383648	0.479803	0.132559	0.326923	0.082397	0.239563	0.397163	0.291795	0.424242	0.324009	0.166667	0.328956	0.140351	0.432766	0.296154	0.288112	0.275058	0.269231	0.402564	0.086014	0.282051	0.180306	0.319771	0.164878	0.300214	0.44086	0.464155	0.13979	0.184615	0.356335	0.412045	0.202852	0.121418	0.382692	0.252392
CA-ROP2	301	0.587607	0.490267	0.289474	0.505472	0.590004	0.655055	0.637185	0.369737	0.223684	0.381579	0.214115	0.558502	0.217587	0.623717	0.31651	0.376365	0.0825359	0.369899	0.490431	0.627286	0.576842	0.698166	0.606061	0.438183	0.166239	0.386842	0.690739	0.563596	0.0978469	0.54067	0.138664	0.65081	0.281579	0.119433	0.442049	0.551	0.358323	0.122076	0.688031	0.738722	0.339093	0.228745	0.149381	0.605569	0.46274	0.293344	0.232895	0.490573
CA-ROP2	302	0.437745	0.320437	0.139047	0.367942	0.449466	0.510402	0.485311	0.260811	0.156472	0.351606	0.0993331	0.515177	0.255438	0.528982	0.428175	0.236614	0.221744	0.21075	0.369779	0.548783	0.408649	0.550573	0.42629	0.293218	0.290705	0.281366	0.5719	0.432658	0.203931	0.412572	0.177235	0.538254	0.200491	0.243243	0.273145	0.497431	0.283155	0.272147	0.568091	0.60011	0.184142	0.161331	0.301669	0.566101	0.349836	0.210652	0.34527	0.299314
CA-ROP2	303	0.497394	0.395256	0.21534	0.400386	0.456036	0.534655	0.543796	0.255488	0.226359	0.274275	0.22458	0.462289	0.146341	0.497469	0.329769	0.311781	0.15133	0.281995	0.428341	0.503892	0.48065	0.593681	0.517184	0.347906	0.170732	0.275738	0.569912	0.432317	0.11663	0.440503	0.166979	0.517636	0.225721	0.121326	0.354437	0.43459	0.283324	0.188347	0.55893	0.618882	0.30767	0.166979	0.185079	0.490452	0.36517	0.214491	0.233537	0.436112
CA-ROP2	304	0.272247	0.21394	0.120743	0.205154	0.264706	0.31898	0.318542	0.151471	0.24355	0.220866	0.251528	0.354977	0.311693	0.389475	0.496374	0.106548	0.351604	0.0698942	0.225693	0.391948	0.270196	0.377897	0.293226	0.144284	0.329986	0.137307	0.420633	0.262745	0.337968	0.220588	0.300905	0.394796	0.15615	0.354072	0.174593	0.357924	0.149795	0.341503	0.423814	0.386355	0.149539	0.231674	0.397059	0.418833	0.199973	0.117647	0.409559	0.248903
CA-ROP2	305	0.410256	0.341763	0.230094	0.345265	0.415859	0.491791	0.459309	0.220513	0.238866	0.326076	0.242424	0.471795	0.16823	0.493469	0.346681	0.235123	0.191725	0.211466	0.36067	0.509002	0.390769	0.523893	0.431235	0.29971	0.175109	0.246154	0.545704	0.395513	0.185548	0.372378	0.179487	0.505128	0.238228	0.192308	0.308238	0.450307	0.291592	0.200855	0.549545	0.566719	0.289774	0.179487	0.25905	0.530113	0.304337	0.226998	0.239103	0.387868
CA-ROP2	306	0.299394	0.228488	0.132345	0.181102	0.242229	0.321995	0.306543	0.157039	0.21785	0.251145	0.258227	0.39283	0.250533	0.376382	0.470674	0.123374	0.351942	0.0829061	0.241675	0.424361	0.280388	0.361945	0.319212	0.170269	0.318968	0.138579	0.434522	0.245388	0.326743	0.248308	0.294249	0.415907	0.13045	0.31989	0.194588	0.358501	0.168322	0.324164	0.428562	0.375603	0.17078	0.209261	0.391062	0.445473	0.190818	0.117933	0.358859	0.268874
CA-ROP2	307	0.201086	0.092003	0.209104	0.0984747	0.180332	0.245382	0.240188	0.224324	0.276197	0.170831	0.332748	0.283784	0.398813	0.275965	0.564235	0.125191	0.412162	0.153811	0.123409	0.322791	0.177838	0.291769	0.20905	0.0685875	0.436717	0.127881	0.31927	0.146622	0.388943	0.139844	0.341476	0.306861	0.192629	0.401247	0.10552	0.246594	0.104023	0.408784	0.309765	0.31697	0.192934	0.293763	0.471383	0.349675	0.090048	0.167992	0.486824	0.129891
CA-ROP2	308	0.236048	0.143567	0.257482	0.13444	0.218487	0.283538	0.29335	0.220098	0.260062	0.13707	0.310797	0.188235	0.404352	0.246393	0.596696	0.211802	0.378788	0.264486	0.143656	0.260951	0.21451	0.350267	0.244207	0.117462	0.443329	0.141692	0.319039	0.182843	0.36328	0.183601	0.341252	0.271946	0.207487	0.390649	0.172924	0.186356	0.0953032	0.410131	0.309551	0.359544	0.213678	0.297738	0.460784	0.251254	0.128184	0.147059	0.486765	0.146327
CA-ROP2	309	0.450061	0.365949	0.166291	0.368883	0.443137	0.515382	0.503106	0.236905	0.154887	0.329739	0.147186	0.479487	0.226481	0.492183	0.408741	0.268823	0.172511	0.227501	0.363007	0.510233	0.438095	0.564502	0.45974	0.297125	0.24669	0.239098	0.540458	0.411905	0.14026	0.405411	0.107692	0.507326	0.161905	0.204396	0.316109	0.454703	0.256811	0.196032	0.54808	0.590476	0.257372	0.113553	0.229832	0.532004	0.320516	0.178151	0.317857	0.375835
CA-ROP2	310	0.331998	0.235303	0.0575658	0.254435	0.319765	0.38137	0.373007	0.15625	0.127741	0.245873	0.175054	0.402564	0.303862	0.43298	0.476598	0.141116	0.264205	0.107561	0.273158	0.440381	0.3175	0.429924	0.342803	0.170008	0.304116	0.180921	0.466205	0.31875	0.242992	0.274621	0.202724	0.440545	0.0878788	0.274038	0.193927	0.401429	0.183382	0.288194	0.474059	0.458546	0.142194	0.18766	0.324142	0.458576	0.251752	0.121936	0.3875	0.261505
CA-ROP2	311	0.358776	0.281618	0.128213	0.251209	0.329295	0.394345	0.389889	0.106977	0.131375	0.176832	0.208698	0.318962	0.230856	0.363756	0.420835	0.19219	0.258457	0.15051	0.294638	0.365496	0.35845	0.444503	0.388302	0.229925	0.255247	0.1388	0.4218	0.302907	0.236786	0.291931	0.18873	0.389445	0.0748414	0.231962	0.244433	0.311167	0.209302	0.238372	0.427907	0.469704	0.217148	0.144544	0.297196	0.379845	0.231689	0.109895	0.342442	0.32159
CA-ROP2	312	0.426017	0.340329	0.150531	0.349714	0.429111	0.497789	0.477942	0.234862	0.134718	0.304483	0.0819731	0.463585	0.30141	0.498125	0.483097	0.22555	0.2304	0.212246	0.347259	0.507775	0.417125	0.538157	0.446414	0.273239	0.307451	0.262385	0.55242	0.409862	0.197832	0.380664	0.190191	0.519478	0.162302	0.278052	0.29514	0.459246	0.241199	0.266692	0.563895	0.570368	0.205704	0.197883	0.281705	0.516393	0.320329	0.170085	0.391514	0.350199
CA-ROP2	313	0.41453	0.336357	0.156472	0.318303	0.396548	0.468793	0.455464	0.197973	0.130868	0.296277	0.17006	0.438046	0.201384	0.451385	0.374121	0.246558	0.186732	0.196933	0.35124	0.479203	0.406847	0.521499	0.439394	0.284294	0.206658	0.206259	0.499587	0.365315	0.177396	0.362408	0.126819	0.466944	0.128256	0.178794	0.29701	0.41635	0.226901	0.177553	0.512816	0.5467	0.265223	0.0970894	0.235294	0.500314	0.287067	0.159247	0.297297	0.371319
CA-ROP2	314	0.446795	0.358219	0.207895	0.344059	0.430672	0.51259	0.480435	0.225	0.189912	0.286792	0.222078	0.446154	0.145122	0.47956	0.309932	0.257547	0.152273	0.235393	0.368182	0.495035	0.443333	0.537879	0.466667	0.295755	0.185366	0.244737	0.540458	0.416667	0.138636	0.386364	0.0961538	0.503846	0.209091	0.128846	0.326064	0.420661	0.278488	0.155556	0.543548	0.586735	0.281325	0.117308	0.205882	0.496899	0.320093	0.211765	0.25	0.400373
CA-ROP2	315	0.497317	0.399172	0.209914	0.427354	0.492085	0.56433	0.561577	0.288953	0.170135	0.330847	0.19994	0.491592	0.175269	0.543513	0.353934	0.303423	0.150634	0.272276	0.413608	0.548408	0.484651	0.615398	0.507223	0.34796	0.213273	0.298164	0.59329	0.469186	0.100634	0.463883	0.0818426	0.560465	0.20592	0.179189	0.349332	0.485489	0.27907	0.197351	0.595949	0.648948	0.29476	0.168157	0.216142	0.550388	0.370354	0.22321	0.267442	0.429538
CA-ROP2	316	0.350427	0.269758	0.0799595	0.25311	0.337643	0.402693	0.39476	0.136538	0.118758	0.200532	0.151515	0.364103	0.294246	0.397678	0.476291	0.1582	0.25	0.135696	0.274317	0.407256	0.354872	0.452797	0.378205	0.195936	0.309568	0.151822	0.450773	0.313462	0.227273	0.291958	0.192308	0.415385	0.0634033	0.282051	0.21904	0.356855	0.143709	0.277778	0.459801	0.474882	0.164659	0.2	0.300905	0.422779	0.217829	0.0987934	0.408333	0.283391
CA-ROP2	317	0.537161	0.441036	0.248856	0.42133	0.497899	0.56295	0.573913	0.290217	0.160374	0.34475	0.209486	0.489298	0.178155	0.533908	0.355569	0.327933	0.103755	0.314362	0.438196	0.538622	0.524783	0.619895	0.552701	0.38146	0.189024	0.295995	0.597577	0.469203	0.0664032	0.465086	0.0752508	0.555017	0.21917	0.160256	0.418594	0.475566	0.278564	0.139493	0.593829	0.64123	0.315741	0.133779	0.15665	0.541035	0.393539	0.222933	0.2625	0.450032
CA-ROP2	318	0.631544	0.540454	0.324013	0.538366	0.622899	0.68795	0.688995	0.38125	0.243421	0.400059	0.274351	0.575	0.220274	0.63581	0.397688	0.41421	0.167614	0.410463	0.533316	0.655142	0.62125	0.737216	0.644886	0.46934	0.244665	0.412171	0.714695	0.591667	0.119318	0.57197	0.167067	0.659856	0.334659	0.204327	0.494681	0.571023	0.386628	0.197917	0.70998	0.759354	0.408133	0.229567	0.178309	0.611797	0.510368	0.328125	0.31875	0.534981
CA-ROP2	319	0.308076	0.185624	0.0947664	0.231839	0.320933	0.385983	0.357108	0.182865	0.222945	0.247509	0.179483	0.377615	0.313785	0.37863	0.504848	0.108544	0.322268	0.0898876	0.225833	0.414216	0.275506	0.421519	0.290347	0.167373	0.349411	0.135423	0.416073	0.292978	0.332993	0.277068	0.292783	0.400086	0.132993	0.340824	0.159694	0.343857	0.177554	0.344101	0.425879	0.461515	0.129958	0.246327	0.420687	0.438028	0.193636	0.135823	0.405337	0.202331
CA-ROP2	320	0.214393	0.108668	0.282618	0.121474	0.226891	0.2732	0.256558	0.332143	0.394811	0.233629	0.371276	0.350873	0.486165	0.339358	0.653851	0.184081	0.517189	0.196771	0.212793	0.39168	0.23395	0.326012	0.117074	0.136911	0.526542	0.212738	0.400667	0.216317	0.506035	0.207283	0.460569	0.381642	0.30741	0.515837	0.130341	0.320231	0.225327	0.510621	0.377175	0.29892	0.226182	0.401164	0.577731	0.424337	0.144978	0.27591	0.565756	0.107237
spr2-2	321	0.41342	0.519658	0.653452	0.491256	0.39916	0.364384	0.382101	0.525649	0.614149	0.455036	0.733766	0.345255	0.608331	0.427183	0.813912	0.59581	0.795455	0.634394	0.449823	0.240997	0.418182	0.365801	0.519481	0.491546	0.710801	0.525701	0.32294	0.405087	0.732468	0.412338	0.70979	0.250549	0.583117	0.748252	0.537579	0.292798	0.490184	0.725649	0.287893	0.40538	0.630027	0.631868	0.803094	0.269757	0.512016	0.553603	0.77013	0.536538
spr2-2	322	0.247638	0.381279	0.513158	0.283915	0.221289	0.149375	0.170938	0.422368	0.535088	0.377855	0.634655	0.19919	0.56012	0.133731	0.772531	0.428832	0.700558	0.454563	0.281644	0.130832	0.257895	0.104864	0.33453	0.351374	0.646983	0.373684	0.0821615	0.217105	0.687241	0.254785	0.637652	0.14305	0.477831	0.666667	0.387645	0.207264	0.411873	0.665205	0.0993775	0.146975	0.506975	0.545344	0.721362	0.166055	0.309395	0.476264	0.693421	0.383346
spr2-2	323	0.533078	0.623466	0.725906	0.61804	0.502674	0.494955	0.514173	0.607143	0.672591	0.510904	0.785714	0.478721	0.658695	0.563547	0.859367	0.687332	0.840909	0.736028	0.581464	0.370867	0.526926	0.502165	0.617965	0.605856	0.783972	0.61661	0.459304	0.51158	0.807792	0.549784	0.773976	0.386414	0.672727	0.793706	0.647969	0.424439	0.569616	0.777597	0.417763	0.537106	0.70701	0.714585	0.848549	0.382009	0.641097	0.631653	0.815584	0.6258
spr2-2	324	0.153286	0.0806198	0.221311	0.105015	0.153189	0.218068	0.204562	0.245492	0.318953	0.16378	0.356398	0.268474	0.446621	0.274771	0.619358	0.130065	0.454918	0.180696	0.11787	0.305081	0.139235	0.264406	0.175236	0.0734612	0.462615	0.177739	0.324365	0.165164	0.430402	0.124069	0.397226	0.299243	0.230402	0.446406	0.0844088	0.250237	0.163172	0.443534	0.319196	0.284934	0.212325	0.330391	0.505786	0.329521	0.0880956	0.221311	0.52582	0.102643
spr2-2	325	0.430674	0.535261	0.647823	0.516746	0.416433	0.358424	0.385615	0.533951	0.598116	0.410203	0.706029	0.320513	0.582656	0.378407	0.757314	0.614489	0.755051	0.653073	0.433272	0.240872	0.411358	0.329686	0.540965	0.501631	0.704908	0.544379	0.261097	0.430247	0.741414	0.422559	0.700142	0.260684	0.601459	0.712726	0.564355	0.308999	0.479472	0.708333	0.257985	0.407533	0.63967	0.64245	0.753631	0.213896	0.516788	0.552288	0.733951	0.546434
spr2-2	326	0.251845	0.355697	0.486244	0.313681	0.238445	0.166449	0.190909	0.356818	0.448565	0.289451	0.564935	0.128846	0.445953	0.217767	0.64944	0.432461	0.625	0.47855	0.239669	0.0967118	0.249697	0.147727	0.356061	0.330832	0.54684	0.35933	0.155014	0.243939	0.568182	0.234848	0.54021	0.112238	0.415909	0.577797	0.36823	0.122934	0.321353	0.560606	0.122214	0.205087	0.468373	0.471154	0.631016	0.0456307	0.312341	0.391266	0.604545	0.371269
spr2-2	327	0.367696	0.481968	0.574114	0.46373	0.353741	0.338864	0.350251	0.430272	0.50913	0.349891	0.621521	0.315803	0.541729	0.393788	0.76088	0.53196	0.673315	0.590079	0.418283	0.215082	0.372789	0.335034	0.478046	0.461302	0.614402	0.460508	0.288986	0.371259	0.65269	0.390229	0.599163	0.22674	0.528015	0.636054	0.489651	0.269017	0.425328	0.636054	0.256353	0.380952	0.537251	0.553951	0.70108	0.228919	0.488206	0.466787	0.657313	0.468474
spr2-2	328	0.211489	0.319316	0.453794	0.278302	0.194841	0.145223	0.155443	0.389729	0.47246	0.296109	0.559851	0.140906	0.516733	0.207547	0.728895	0.384964	0.613989	0.423308	0.222308	0.0752103	0.217984	0.158739	0.308492	0.29706	0.5744	0.306079	0.118764	0.194961	0.601128	0.196617	0.552177	0.0333333	0.400564	0.583781	0.333993	0.124864	0.321705	0.587209	0.0738685	0.183832	0.429158	0.476208	0.642271	0.124031	0.287764	0.379389	0.628973	0.335994
spr2-2	329	0.301816	0.204053	0.156798	0.192038	0.255952	0.320893	0.340036	0.170833	0.20943	0.140723	0.252976	0.277564	0.345528	0.312107	0.5254	0.122248	0.339015	0.152154	0.238809	0.325798	0.289167	0.388258	0.327652	0.141116	0.394309	0.0855263	0.364663	0.229167	0.316288	0.236742	0.251603	0.325962	0.142424	0.347756	0.162677	0.278581	0.0707364	0.361111	0.361022	0.405612	0.13504	0.248718	0.417892	0.357558	0.16141	0.104167	0.45	0.24658
spr2-2	330	0.355225	0.463102	0.609338	0.420888	0.355381	0.287166	0.295372	0.481452	0.576344	0.41266	0.69602	0.258561	0.611959	0.339541	0.812992	0.543822	0.751173	0.573396	0.368382	0.177168	0.36172	0.279326	0.454057	0.447474	0.682297	0.456367	0.238414	0.341935	0.726686	0.349951	0.678908	0.181886	0.539003	0.704632	0.489224	0.245694	0.453638	0.697849	0.2	0.334694	0.585309	0.593052	0.76907	0.208102	0.436901	0.511322	0.728629	0.488204
spr2-2	331	0.256821	0.36274	0.515158	0.302178	0.229445	0.155626	0.174957	0.403	0.511579	0.352302	0.616208	0.172	0.546927	0.213082	0.756712	0.432679	0.683818	0.463101	0.264397	0.101504	0.256	0.168909	0.342	0.366642	0.620878	0.354947	0.133496	0.226	0.660364	0.251576	0.617231	0.0913846	0.450909	0.641333	0.403574	0.187901	0.385767	0.637556	0.0965161	0.206694	0.498988	0.525538	0.703765	0.151318	0.31043	0.449647	0.6605	0.393791
spr2-2	332	0.139744	0.253311	0.397807	0.182096	0.130112	0.0497002	0.0942029	0.375	0.447368	0.269497	0.509848	0.0910256	0.502642	0.138994	0.705251	0.318553	0.583333	0.348127	0.155165	0.129433	0.15	0.101515	0.229545	0.243239	0.54187	0.249561	0.126718	0.116667	0.556818	0.134848	0.525641	0.109615	0.356818	0.558974	0.276241	0.0895317	0.289922	0.566667	0.105914	0.12381	0.37751	0.447436	0.620588	0.165891	0.189019	0.336765	0.608333	0.270274
spr2-2	333	0.43595	0.536852	0.655473	0.513211	0.411662	0.365494	0.383782	0.529141	0.593155	0.422097	0.707354	0.336385	0.584618	0.386927	0.788974	0.609793	0.760039	0.660647	0.441566	0.245877	0.425521	0.341885	0.54248	0.506019	0.699985	0.545819	0.280195	0.435736	0.736642	0.432794	0.695257	0.260925	0.603012	0.718971	0.569247	0.31045	0.482308	0.703562	0.26036	0.416343	0.634785	0.637659	0.773096	0.225234	0.524741	0.551185	0.735276	0.549126
spr2-2	334	0.432789	0.536929	0.659459	0.516444	0.424634	0.376968	0.39325	0.547203	0.621642	0.447486	0.736264	0.354545	0.602251	0.425958	0.798927	0.613076	0.784965	0.656871	0.456453	0.253187	0.431515	0.372378	0.541958	0.506861	0.720621	0.541185	0.328511	0.432925	0.742657	0.435315	0.722028	0.271329	0.597203	0.737762	0.571046	0.312778	0.4926	0.721154	0.287977	0.427002	0.654562	0.657343	0.793603	0.281726	0.528724	0.573084	0.765647	0.557457
spr2-2	335	0.15123	0.289349	0.422932	0.212568	0.133854	0.0663632	0.0897959	0.403571	0.49445	0.329611	0.54731	0.14427	0.528123	0.119112	0.747274	0.328648	0.627551	0.377436	0.189661	0.0905341	0.161361	0.075603	0.252628	0.27243	0.59109	0.309452	0.087942	0.142347	0.612801	0.147495	0.562009	0.0810047	0.417254	0.610937	0.292228	0.148339	0.355719	0.617347	0.0909809	0.112245	0.40386	0.498116	0.680672	0.140721	0.222964	0.396759	0.645663	0.294395
spr2-2	336	0.129274	0.250467	0.388158	0.163366	0.102082	0.0810988	0.0828063	0.338636	0.416667	0.253859	0.50487	0.0952797	0.458703	0.106561	0.660803	0.310034	0.568182	0.332865	0.15186	0.147083	0.139091	0.128788	0.204545	0.251501	0.515798	0.244737	0.136971	0.0916667	0.556818	0.132576	0.519231	0.124301	0.35	0.533508	0.273211	0.0971074	0.274841	0.536616	0.131012	0.154607	0.377191	0.430245	0.60762	0.171247	0.177145	0.34648	0.563636	0.26713
spr2-2	337	0.3663	0.47706	0.598789	0.448845	0.348273	0.314663	0.32795	0.476587	0.567251	0.410302	0.68759	0.291575	0.572396	0.372866	0.774951	0.547469	0.749278	0.589353	0.397875	0.190138	0.369841	0.3171	0.478716	0.443696	0.671119	0.47736	0.271901	0.365873	0.701443	0.369048	0.663614	0.203663	0.537085	0.702076	0.50439	0.25246	0.445367	0.690476	0.235945	0.361678	0.577357	0.575336	0.759804	0.190845	0.464397	0.503735	0.725397	0.481995
spr2-2	338	0.328405	0.432257	0.569055	0.382308	0.314175	0.232579	0.249635	0.441423	0.541042	0.386242	0.65684	0.205109	0.573438	0.260065	0.783622	0.502617	0.705541	0.537275	0.325934	0.131024	0.329927	0.213172	0.421809	0.405798	0.644294	0.422128	0.166156	0.314234	0.686795	0.313537	0.645143	0.144919	0.497279	0.667041	0.446032	0.211317	0.41487	0.668998	0.136049	0.260738	0.544103	0.552835	0.729283	0.176427	0.371035	0.471662	0.693613	0.446999
spr2-2	339	0.377309	0.488069	0.588285	0.464388	0.358769	0.339522	0.354558	0.467742	0.573713	0.403074	0.665375	0.331141	0.602282	0.401958	0.814627	0.552039	0.714809	0.597046	0.42322	0.231755	0.378495	0.350929	0.489003	0.46196	0.666994	0.48056	0.311315	0.377151	0.701173	0.387097	0.656328	0.23263	0.548094	0.693342	0.515271	0.266196	0.426482	0.693548	0.256452	0.379855	0.56918	0.575062	0.752372	0.265566	0.482062	0.490512	0.722177	0.485195
spr2-2	340	0.381856	0.485708	0.587547	0.443596	0.354662	0.302102	0.31277	0.482283	0.545379	0.383375	0.662644	0.266566	0.57826	0.346704	0.786323	0.554598	0.711346	0.589578	0.376066	0.172837	0.353491	0.285433	0.482283	0.449265	0.651239	0.479735	0.243914	0.365617	0.678883	0.361071	0.651878	0.190915	0.532283	0.672017	0.499079	0.252945	0.429958	0.661964	0.207823	0.348867	0.583531	0.586311	0.738536	0.177684	0.447936	0.506793	0.692028	0.493477
spr2-2	341	0.340171	0.446492	0.602632	0.394299	0.322536	0.252758	0.268775	0.475	0.580542	0.435392	0.697835	0.254079	0.6102	0.297313	0.816106	0.517667	0.743939	0.542322	0.3427	0.182721	0.351515	0.236364	0.431818	0.434763	0.695787	0.436683	0.190285	0.322727	0.733333	0.337879	0.684382	0.171329	0.533333	0.718182	0.471696	0.267218	0.466244	0.718182	0.155425	0.304391	0.565462	0.592075	0.784492	0.210712	0.404248	0.522103	0.741667	0.464677
spr2-2	342	0.401432	0.503113	0.640636	0.438022	0.379679	0.295805	0.324732	0.512662	0.607656	0.435555	0.720779	0.26014	0.598511	0.323287	0.805995	0.568121	0.775974	0.602948	0.402007	0.215345	0.411688	0.268398	0.487013	0.48444	0.697814	0.485373	0.217557	0.370887	0.725974	0.396104	0.696054	0.225874	0.576623	0.728771	0.535093	0.268005	0.480973	0.712662	0.192459	0.339208	0.618917	0.612388	0.781895	0.195913	0.443743	0.546982	0.750649	0.528106
spr2-2	343	0.370755	0.483154	0.613442	0.421862	0.356689	0.276492	0.290129	0.485811	0.580014	0.415987	0.694454	0.232017	0.581575	0.289181	0.788874	0.54513	0.756143	0.57683	0.36157	0.180947	0.377207	0.238534	0.472154	0.457675	0.677983	0.468137	0.196668	0.35473	0.707985	0.366298	0.670478	0.198233	0.542752	0.70894	0.493675	0.246538	0.452231	0.698198	0.17306	0.315775	0.591013	0.589397	0.763116	0.18149	0.421192	0.516031	0.731081	0.492033
spr2-2	344	0.406152	0.510004	0.644737	0.486126	0.389761	0.337846	0.360355	0.513158	0.618421	0.45792	0.731972	0.30334	0.615212	0.369373	0.825703	0.581058	0.79366	0.623374	0.411809	0.226064	0.415789	0.321172	0.511563	0.489325	0.715501	0.509211	0.275211	0.399123	0.744258	0.399123	0.707996	0.231579	0.574402	0.746457	0.533735	0.289746	0.494339	0.734649	0.234975	0.392589	0.623018	0.62247	0.81308	0.251683	0.497295	0.554438	0.768421	0.527396
spr2-2	345	0.491337	0.597063	0.71183	0.590224	0.47884	0.467172	0.469487	0.587838	0.681366	0.495241	0.784018	0.447332	0.656998	0.520143	0.854745	0.668876	0.832719	0.716469	0.541136	0.341576	0.49009	0.47154	0.592957	0.58737	0.776313	0.598767	0.42865	0.489414	0.792465	0.512899	0.768711	0.35544	0.647338	0.793139	0.613571	0.384111	0.557301	0.775901	0.373787	0.509653	0.699229	0.70201	0.84539	0.352818	0.616907	0.620562	0.816892	0.606763
spr2-2	346	0.239383	0.360445	0.497944	0.264387	0.198792	0.13478	0.156929	0.429688	0.537829	0.377948	0.617796	0.198558	0.573552	0.16023	0.790775	0.416568	0.68608	0.440309	0.263882	0.126828	0.237812	0.114347	0.323627	0.349204	0.637957	0.361924	0.0886212	0.196354	0.669886	0.233428	0.636418	0.114062	0.472443	0.664864	0.386137	0.203771	0.398256	0.664062	0.0739919	0.142963	0.482304	0.552404	0.729779	0.177628	0.295269	0.453585	0.6875	0.370802
spr2-2	347	0.200646	0.316238	0.461168	0.22072	0.150543	0.11388	0.123012	0.401829	0.504279	0.33364	0.575071	0.149156	0.52439	0.11037	0.741062	0.387713	0.645787	0.402028	0.221629	0.207144	0.204065	0.0973762	0.269217	0.313852	0.597561	0.315148	0.171383	0.155488	0.629047	0.20861	0.586304	0.193996	0.429268	0.61132	0.342501	0.155513	0.352524	0.628049	0.174036	0.0703501	0.443432	0.508818	0.682209	0.206844	0.257921	0.412721	0.641768	0.340917
spr2-2	348	0.333444	0.437296	0.557725	0.407985	0.309623	0.254908	0.27798	0.433871	0.518506	0.352648	0.637956	0.217618	0.507317	0.287929	0.733186	0.513573	0.693109	0.558608	0.328872	0.136445	0.323011	0.231329	0.437243	0.400852	0.614949	0.443463	0.190347	0.327419	0.641056	0.3152	0.613524	0.148883	0.490323	0.645906	0.462045	0.206345	0.389197	0.623387	0.148387	0.302436	0.534551	0.536476	0.694213	0.163641	0.410853	0.458381	0.667742	0.447087
spr2-2	349	0.245857	0.357562	0.503759	0.276217	0.22569	0.141756	0.158119	0.438776	0.552811	0.382172	0.623377	0.197959	0.580886	0.157361	0.79508	0.422603	0.693414	0.443706	0.264041	0.138587	0.242857	0.0871985	0.324366	0.356565	0.646093	0.362406	0.0735317	0.212245	0.679777	0.237013	0.636578	0.151805	0.479777	0.66719	0.384064	0.203744	0.406739	0.668367	0.117314	0.115646	0.486354	0.559341	0.731693	0.186838	0.299733	0.456783	0.693367	0.376485
spr2-2	350	0.425435	0.53466	0.669238	0.519589	0.41517	0.396149	0.398988	0.534483	0.629991	0.459906	0.745186	0.379111	0.612489	0.44749	0.813592	0.603611	0.798197	0.648876	0.470113	0.28488	0.431897	0.396944	0.533699	0.51285	0.725715	0.533258	0.348579	0.423276	0.741536	0.442921	0.727122	0.281034	0.598903	0.750995	0.558236	0.321708	0.502005	0.728448	0.302447	0.434319	0.64598	0.647878	0.805781	0.313085	0.541573	0.569557	0.775	0.554619
spr2-2	351	0.328757	0.438464	0.555947	0.41054	0.314233	0.294228	0.296542	0.442913	0.521757	0.362873	0.631557	0.258692	0.541195	0.33883	0.758602	0.510474	0.695598	0.55242	0.368192	0.181772	0.329869	0.276068	0.434145	0.406552	0.618974	0.440365	0.236281	0.327165	0.655261	0.339955	0.620382	0.174803	0.492913	0.656269	0.467583	0.211167	0.392053	0.637905	0.201372	0.329905	0.547861	0.546941	0.713872	0.19978	0.436088	0.471437	0.671654	0.447879
spr2-2	352	0.172365	0.0849822	0.256823	0.125963	0.19639	0.235945	0.214493	0.289815	0.3577	0.19986	0.353295	0.307123	0.412827	0.28826	0.618214	0.164221	0.500842	0.167083	0.174166	0.348306	0.198519	0.285354	0.135522	0.117051	0.460705	0.18577	0.355669	0.186111	0.487205	0.170034	0.450142	0.336467	0.286869	0.488604	0.107959	0.289868	0.214901	0.476852	0.342174	0.303855	0.212628	0.380912	0.53159	0.394488	0.106092	0.257081	0.526852	0.103372
spr2-2	353	0.361908	0.254549	0.0795365	0.290971	0.377524	0.440352	0.419468	0.176493	0.163917	0.252464	0.114751	0.405052	0.348016	0.439594	0.525659	0.16615	0.313772	0.143887	0.288516	0.44575	0.343682	0.482926	0.370873	0.222754	0.376411	0.186646	0.493677	0.351119	0.263772	0.330959	0.241676	0.460735	0.136499	0.33142	0.203557	0.406069	0.184658	0.360489	0.505152	0.528785	0.113828	0.249369	0.364574	0.463728	0.254847	0.110331	0.455597	0.261194
spr2-2	354	0.331624	0.431963	0.578363	0.376898	0.316153	0.229736	0.255072	0.45	0.54152	0.397694	0.672006	0.207692	0.551762	0.206499	0.757078	0.512998	0.731818	0.531461	0.336639	0.148463	0.335556	0.187879	0.423232	0.422642	0.653659	0.417544	0.119169	0.313889	0.680808	0.324242	0.646154	0.152137	0.50101	0.684615	0.459574	0.227181	0.427907	0.669444	0.126882	0.234694	0.553548	0.552991	0.748693	0.155556	0.350156	0.488889	0.701389	0.457214
spr2-2	355	0.389856	0.495348	0.642254	0.446385	0.388061	0.296525	0.313454	0.514623	0.607415	0.462264	0.72862	0.282583	0.622411	0.257862	0.828638	0.575472	0.790309	0.606848	0.394589	0.210692	0.396352	0.248999	0.49514	0.481132	0.719972	0.47994	0.183998	0.380818	0.751458	0.381504	0.704644	0.211321	0.560206	0.75254	0.518065	0.29409	0.498684	0.738994	0.18947	0.289757	0.614344	0.613788	0.817425	0.22349	0.418533	0.554199	0.771226	0.514362
spr2-2	356	0.114576	0.23732	0.383713	0.159754	0.0999319	0.0886642	0.0857814	0.339865	0.407302	0.240948	0.493857	0.108108	0.466381	0.100544	0.673269	0.307496	0.539926	0.322654	0.130221	0.163408	0.127027	0.132883	0.207821	0.225395	0.509888	0.23357	0.161853	0.0959459	0.525553	0.126536	0.476091	0.145322	0.325061	0.518018	0.254169	0.13078	0.258957	0.520646	0.138361	0.161243	0.355096	0.420582	0.586645	0.187513	0.193483	0.31664	0.580405	0.249899
spr2-2	357	0.26527	0.387905	0.534339	0.309708	0.251383	0.180032	0.200742	0.414634	0.534018	0.38196	0.645866	0.203002	0.560976	0.246357	0.779151	0.448688	0.694568	0.47328	0.27948	0.128265	0.270732	0.194568	0.358832	0.384261	0.646341	0.371117	0.15984	0.24248	0.690022	0.272542	0.635084	0.118386	0.477827	0.662602	0.409445	0.213364	0.411798	0.660908	0.121322	0.220425	0.504408	0.545966	0.725968	0.173757	0.320378	0.473697	0.690854	0.399891
spr2-2	358	0.468553	0.577539	0.68719	0.555763	0.444823	0.401724	0.425759	0.570755	0.63853	0.490566	0.760475	0.36836	0.650713	0.427673	0.85177	0.650943	0.818611	0.691329	0.471386	0.286565	0.465283	0.379788	0.580332	0.537736	0.744363	0.580834	0.328532	0.467453	0.770326	0.472556	0.734035	0.298403	0.637564	0.774069	0.612806	0.352097	0.519746	0.762317	0.306026	0.452766	0.673562	0.676343	0.841565	0.265029	0.558632	0.594895	0.802594	0.579977
spr2-2	359	0.364555	0.471072	0.590557	0.441875	0.348739	0.313542	0.338363	0.473529	0.548297	0.393119	0.677235	0.30543	0.554376	0.389826	0.766962	0.540733	0.737701	0.58764	0.399417	0.221652	0.35451	0.323262	0.465241	0.434628	0.653659	0.468421	0.276875	0.356373	0.683422	0.366043	0.650905	0.205882	0.529412	0.690498	0.494493	0.24001	0.428181	0.67451	0.243833	0.357503	0.578668	0.581448	0.744118	0.247104	0.463277	0.5	0.706618	0.483143
spr2-2	360	0.152725	0.0698406	0.21786	0.088622	0.165312	0.23399	0.208838	0.286066	0.331895	0.194556	0.323611	0.251072	0.446222	0.253222	0.622277	0.135942	0.45231	0.177565	0.0940252	0.279386	0.123716	0.268381	0.152385	0.0719146	0.487005	0.164797	0.292704	0.149317	0.459613	0.120591	0.405107	0.274149	0.248882	0.462799	0.0920823	0.225579	0.170606	0.461066	0.302803	0.30813	0.195931	0.359142	0.527242	0.306265	0.0790562	0.218419	0.531352	0.0759726
spr2-2	361	0.379565	0.491461	0.620984	0.474862	0.373186	0.343502	0.356126	0.49026	0.588175	0.42024	0.701299	0.32048	0.58394	0.389651	0.787938	0.561627	0.756494	0.606158	0.42503	0.248964	0.386061	0.340909	0.493506	0.466552	0.68166	0.4892	0.294587	0.380844	0.712987	0.400433	0.676573	0.236364	0.550649	0.709291	0.511605	0.272727	0.460133	0.69697	0.261919	0.391466	0.604053	0.605894	0.770626	0.268298	0.496177	0.527629	0.731169	0.504071
spr2-2	362	0.0925088	0.224496	0.351393	0.136051	0.0756303	0.081168	0.084399	0.345588	0.431785	0.252608	0.496868	0.119457	0.478623	0.11269	0.684609	0.272142	0.563369	0.294514	0.13087	0.161702	0.0917647	0.13262	0.182709	0.215538	0.529986	0.237771	0.162012	0.0754902	0.549733	0.0966132	0.500905	0.146154	0.344385	0.551131	0.236045	0.119494	0.277428	0.531863	0.149526	0.151821	0.356201	0.443439	0.6	0.201186	0.156899	0.32549	0.584559	0.240035
spr2-2	363	0.261383	0.375218	0.519617	0.308821	0.250497	0.158535	0.18498	0.427273	0.532217	0.374443	0.64026	0.188811	0.555654	0.212693	0.785679	0.43825	0.677273	0.467824	0.273554	0.116957	0.268485	0.168182	0.357576	0.359348	0.632151	0.377512	0.119362	0.246212	0.672727	0.259091	0.623776	0.104196	0.463636	0.660606	0.393037	0.199174	0.406131	0.660606	0.073607	0.189177	0.501752	0.53986	0.723529	0.171318	0.314019	0.463815	0.685227	0.389552
spr2-2	364	0.119913	0.116336	0.252357	0.09369	0.141101	0.173306	0.159377	0.310821	0.34276	0.212335	0.378174	0.230425	0.471423	0.226603	0.637702	0.1608	0.481343	0.18967	0.100037	0.278925	0.121194	0.214948	0.118951	0.0963109	0.510739	0.188531	0.280278	0.135448	0.467028	0.100294	0.42566	0.265212	0.274084	0.483352	0.122261	0.21944	0.186394	0.494818	0.266346	0.254645	0.236109	0.374282	0.541484	0.31216	0.0788115	0.236904	0.540672	0.119403
spr2-2	365	0.281358	0.363199	0.461593	0.366783	0.244	0.236503	0.260713	0.393919	0.479374	0.308261	0.559027	0.224948	0.519666	0.311236	0.732198	0.40974	0.615684	0.475352	0.329462	0.123826	0.273153	0.248771	0.358722	0.354411	0.572182	0.34661	0.207551	0.253829	0.611138	0.29095	0.562024	0.13264	0.413268	0.592862	0.370328	0.165662	0.335533	0.591967	0.165243	0.284795	0.428959	0.480249	0.654743	0.156296	0.383683	0.393217	0.620383	0.356797
spr2-2	366	0.217804	0.325168	0.434434	0.307602	0.197621	0.168577	0.182461	0.38178	0.461493	0.287176	0.531147	0.170535	0.493179	0.238621	0.713722	0.384874	0.597843	0.441059	0.250385	0.0694795	0.211525	0.188367	0.335131	0.287816	0.554775	0.32132	0.143033	0.21709	0.589368	0.218798	0.548892	0.0720991	0.388136	0.578661	0.355211	0.118924	0.319866	0.580508	0.100273	0.212729	0.41117	0.461278	0.641077	0.104717	0.318311	0.375042	0.60911	0.326967
spr2-2	367	0.255032	0.35981	0.456282	0.340866	0.251626	0.221397	0.245442	0.402419	0.459394	0.295344	0.536343	0.227047	0.521046	0.299858	0.725144	0.416312	0.58871	0.476078	0.302853	0.140414	0.254409	0.245112	0.366569	0.332928	0.569827	0.348387	0.197981	0.25672	0.578006	0.27737	0.532878	0.127047	0.404985	0.579404	0.378174	0.147627	0.303263	0.568548	0.148387	0.269695	0.440148	0.471712	0.646584	0.160728	0.356874	0.359741	0.626613	0.354357
spr2-2	368	0.325795	0.429167	0.567342	0.398438	0.315309	0.259797	0.264596	0.438975	0.552686	0.404313	0.669678	0.226374	0.576882	0.277081	0.777333	0.50375	0.720638	0.546026	0.333761	0.155015	0.327619	0.231131	0.42763	0.41193	0.662021	0.431121	0.17434	0.320963	0.705929	0.317617	0.651218	0.146823	0.499266	0.690476	0.454473	0.239361	0.438538	0.690476	0.152875	0.296066	0.545611	0.561873	0.756485	0.168857	0.40332	0.494398	0.713509	0.448132
spr2-2	369	0.260824	0.386706	0.523943	0.318049	0.244593	0.178441	0.185959	0.45082	0.564855	0.39468	0.65627	0.21034	0.584966	0.23621	0.805637	0.446489	0.717958	0.469608	0.29034	0.147192	0.266995	0.185171	0.356557	0.382462	0.658137	0.390509	0.140721	0.240574	0.705216	0.267387	0.654477	0.12623	0.495231	0.684741	0.405476	0.224224	0.423561	0.684426	0.0962983	0.2183	0.515603	0.565195	0.746384	0.198882	0.319979	0.494696	0.705943	0.400294
spr2-2	370	0.406376	0.521304	0.625686	0.49997	0.396865	0.357461	0.380208	0.510736	0.593155	0.434367	0.711338	0.336574	0.590753	0.407184	0.795109	0.579118	0.766174	0.637072	0.439943	0.231301	0.414315	0.350112	0.523703	0.485704	0.688164	0.509009	0.30052	0.409918	0.719799	0.420524	0.689122	0.25479	0.572337	0.725106	0.547579	0.296557	0.469682	0.710634	0.278013	0.415675	0.610466	0.613025	0.785366	0.257288	0.515681	0.534043	0.746626	0.516619
spr2-2	371	0.309201	0.420226	0.570691	0.350806	0.29972	0.212724	0.230946	0.439706	0.534572	0.380873	0.654444	0.204676	0.56528	0.227155	0.780688	0.491121	0.716132	0.517735	0.309188	0.135169	0.32549	0.184046	0.404189	0.406955	0.648015	0.408256	0.160006	0.287745	0.680927	0.31328	0.631976	0.142986	0.500357	0.668929	0.447226	0.215038	0.416553	0.666667	0.122011	0.254302	0.532719	0.549472	0.735294	0.173279	0.351842	0.470588	0.688725	0.439128
spr2-2	372	0.368298	0.480697	0.59988	0.431537	0.357764	0.277796	0.298864	0.482955	0.567883	0.397406	0.678571	0.226748	0.56929	0.291631	0.771093	0.548027	0.738636	0.586504	0.36157	0.174162	0.369015	0.234848	0.471591	0.444468	0.66214	0.472129	0.19483	0.357197	0.688636	0.352273	0.659528	0.18042	0.532955	0.691434	0.486219	0.231405	0.434197	0.674242	0.177823	0.305195	0.587692	0.590472	0.746992	0.167504	0.419393	0.510584	0.7125	0.490587
spr2-2	373	0.150276	0.250217	0.372751	0.231232	0.144134	0.108096	0.139351	0.335759	0.398845	0.232147	0.476738	0.126874	0.473294	0.19067	0.657361	0.314187	0.53481	0.364386	0.192489	0.0965078	0.145148	0.1472	0.253644	0.219369	0.522075	0.238907	0.13325	0.143038	0.510472	0.177503	0.470545	0.0914314	0.315995	0.503408	0.272825	0.0597343	0.247866	0.511076	0.134096	0.180401	0.349703	0.411879	0.583395	0.121578	0.248906	0.298337	0.573734	0.252598
spr2-2	374	0.171106	0.271446	0.4337	0.218495	0.166843	0.0764127	0.0979316	0.368204	0.468404	0.30665	0.526794	0.127259	0.50817	0.155767	0.721373	0.355285	0.620697	0.384859	0.197144	0.0894443	0.17644	0.103045	0.265519	0.272852	0.566659	0.288401	0.0801156	0.153398	0.607061	0.17439	0.546117	0.0759522	0.407061	0.594473	0.300351	0.132472	0.325243	0.59466	0.0785468	0.128063	0.396772	0.486781	0.658481	0.115451	0.221577	0.384066	0.612743	0.304159
spr2-2	375	0.198268	0.305516	0.434211	0.249088	0.187638	0.112552	0.126316	0.382895	0.464912	0.287488	0.54255	0.115789	0.508344	0.124214	0.717736	0.37711	0.604067	0.413956	0.195411	0.0985442	0.192281	0.0801435	0.300638	0.280536	0.553273	0.294737	0.0638811	0.190789	0.594498	0.184609	0.545547	0.0927126	0.389474	0.587045	0.317469	0.115159	0.312729	0.579678	0.0711375	0.142589	0.411382	0.466397	0.642415	0.111791	0.247295	0.377451	0.619737	0.319521
spr2-2	376	0.270825	0.382229	0.532361	0.354188	0.251283	0.229321	0.250764	0.440541	0.538359	0.378429	0.62464	0.218711	0.571918	0.302227	0.789856	0.449363	0.684152	0.482235	0.313245	0.122906	0.283964	0.237592	0.369533	0.369964	0.63441	0.368137	0.192284	0.256757	0.674201	0.283047	0.634096	0.118711	0.47027	0.657727	0.400115	0.198928	0.398931	0.663514	0.156234	0.275786	0.500033	0.548857	0.728617	0.180851	0.375802	0.46089	0.688176	0.393384
spr2-2	377	0.251613	0.355745	0.499463	0.323904	0.235894	0.179783	0.203993	0.444388	0.525063	0.358683	0.59833	0.177551	0.56894	0.250931	0.781101	0.430689	0.673006	0.470305	0.265222	0.106745	0.253061	0.196042	0.359307	0.347131	0.61772	0.36058	0.148621	0.246429	0.659369	0.246908	0.61617	0.100628	0.459369	0.646782	0.384064	0.183336	0.380399	0.64144	0.107637	0.22449	0.471478	0.539089	0.710084	0.176238	0.333492	0.436375	0.676276	0.369479
spr2-2	378	0.214744	0.334371	0.483254	0.257201	0.204354	0.116498	0.138043	0.384091	0.482855	0.33319	0.603896	0.156993	0.512472	0.104131	0.735679	0.406304	0.636364	0.423264	0.233471	0.106061	0.225	0.0795455	0.306818	0.327401	0.600333	0.341148	0.0948994	0.190909	0.631818	0.223485	0.587413	0.120455	0.431818	0.617424	0.36412	0.167355	0.365751	0.617424	0.0833578	0.0983302	0.460843	0.495105	0.684492	0.133545	0.2774	0.422906	0.642045	0.350916
spr2-2	379	0.287632	0.394996	0.506633	0.370592	0.275991	0.223854	0.24894	0.392562	0.499348	0.340636	0.599764	0.228036	0.526305	0.287437	0.750142	0.468891	0.654959	0.511097	0.297521	0.14495	0.281983	0.245868	0.404959	0.355684	0.599476	0.398782	0.196328	0.286846	0.638017	0.289256	0.587413	0.124666	0.45124	0.62047	0.416564	0.173554	0.373246	0.626033	0.157185	0.280148	0.488002	0.506802	0.691298	0.17759	0.384413	0.420839	0.647004	0.403417
spr2-2	380	0.408438	0.51229	0.659761	0.491398	0.400679	0.357722	0.360037	0.526064	0.626353	0.464405	0.741273	0.315221	0.626189	0.377225	0.832702	0.589121	0.797066	0.625229	0.431686	0.22695	0.414752	0.335268	0.513217	0.497257	0.719772	0.516536	0.270749	0.402128	0.751257	0.405061	0.711402	0.238898	0.589426	0.749864	0.539007	0.296231	0.500825	0.748227	0.246076	0.400203	0.632744	0.633388	0.819566	0.225631	0.507457	0.56237	0.77234	0.532762
spr2-2	381	0.411743	0.521541	0.623379	0.492323	0.392279	0.357106	0.35942	0.518116	0.575133	0.405934	0.694711	0.321405	0.57158	0.393492	0.789756	0.588187	0.743412	0.641264	0.43107	0.235276	0.401159	0.334651	0.518775	0.480038	0.680452	0.522044	0.285872	0.403623	0.71726	0.40975	0.671962	0.252174	0.568116	0.69621	0.539932	0.288657	0.462926	0.688406	0.252174	0.401361	0.611489	0.61427	0.738065	0.256488	0.50684	0.532822	0.724094	0.529743
spr2-2	382	0.431391	0.539851	0.65622	0.509451	0.414133	0.370177	0.397628	0.531818	0.616746	0.466724	0.737662	0.383916	0.628381	0.446941	0.831258	0.612693	0.795455	0.660368	0.454545	0.300322	0.427273	0.395455	0.545455	0.500172	0.720621	0.551675	0.354615	0.431061	0.745455	0.431818	0.712937	0.283916	0.6	0.757343	0.559961	0.31405	0.498097	0.733333	0.31173	0.422944	0.643373	0.646154	0.811765	0.341226	0.515123	0.564706	0.781818	0.549525
spr2-2	383	0.603615	0.712703	0.80407	0.69848	0.58897	0.582812	0.585887	0.668033	0.731665	0.578359	0.849691	0.566246	0.717446	0.635942	0.887866	0.764099	0.895306	0.823602	0.656776	0.463202	0.602186	0.584078	0.714357	0.693577	0.844862	0.694967	0.53602	0.599317	0.87074	0.628539	0.832808	0.463388	0.756185	0.844893	0.725962	0.499752	0.665714	0.837659	0.491098	0.61849	0.766871	0.788483	0.884844	0.504766	0.723201	0.700096	0.876639	0.699209
spr2-2	384	0.430218	0.53407	0.655263	0.487512	0.417945	0.334834	0.36129	0.537097	0.621732	0.462325	0.741181	0.287097	0.616994	0.354392	0.820239	0.608338	0.796334	0.648931	0.424473	0.231343	0.432688	0.29697	0.530645	0.508034	0.721794	0.533786	0.248412	0.417742	0.746041	0.41784	0.723201	0.242432	0.587097	0.749214	0.549211	0.301306	0.493773	0.733065	0.23871	0.373404	0.65068	0.650124	0.80389	0.218505	0.4776	0.574257	0.777419	0.550698
spr2-2	385	0.440684	0.550076	0.664152	0.529857	0.426853	0.386091	0.407343	0.55	0.620585	0.443229	0.732006	0.355385	0.600542	0.429434	0.801157	0.62239	0.785152	0.670362	0.460055	0.2626	0.44	0.374545	0.55596	0.514717	0.724661	0.552281	0.327701	0.446111	0.750303	0.447273	0.717179	0.277094	0.610101	0.737949	0.585343	0.324555	0.496641	0.72	0.295627	0.429841	0.652262	0.655043	0.784248	0.270594	0.54243	0.573595	0.761389	0.558342
spr2-2	386	0.257479	0.368008	0.487939	0.3092	0.250875	0.161346	0.181522	0.391667	0.479167	0.314465	0.581169	0.138301	0.516006	0.144851	0.728168	0.438286	0.632576	0.469335	0.259556	0.0724734	0.259167	0.117424	0.359848	0.335495	0.579014	0.341447	0.0545483	0.241667	0.620265	0.247159	0.581731	0.0926282	0.425	0.604968	0.379654	0.145231	0.346172	0.597222	0.0582661	0.172194	0.47879	0.489423	0.665441	0.112888	0.288551	0.409314	0.635417	0.381685
spr2-2	387	0.403499	0.507351	0.629857	0.460422	0.388314	0.307846	0.327749	0.509162	0.600992	0.438309	0.715578	0.273339	0.602605	0.330765	0.807861	0.581992	0.779986	0.615389	0.391675	0.230552	0.395812	0.291171	0.503927	0.471896	0.701826	0.50146	0.253947	0.38822	0.731652	0.3797	0.694321	0.210874	0.559162	0.732783	0.51398	0.27104	0.476075	0.71815	0.230637	0.347259	0.618243	0.621023	0.791346	0.239539	0.454812	0.537009	0.753403	0.521138
spr2-2	388	0.129274	0.256279	0.385965	0.163469	0.103029	0.0629496	0.0934783	0.370833	0.450658	0.269261	0.510958	0.0964744	0.498476	0.136792	0.707334	0.310731	0.583333	0.325726	0.154614	0.136082	0.127083	0.109848	0.203598	0.249607	0.54751	0.254276	0.141301	0.0979167	0.565909	0.131629	0.518429	0.122276	0.363258	0.567308	0.263741	0.0916839	0.288517	0.555556	0.121774	0.131165	0.370984	0.454647	0.623162	0.180475	0.189934	0.346201	0.602083	0.265236
spr2-2	389	0.0995116	0.248532	0.375313	0.150283	0.0728291	0.0796506	0.0538302	0.379762	0.447368	0.271788	0.506494	0.142125	0.502613	0.134771	0.714775	0.281896	0.583333	0.300562	0.153975	0.186424	0.118571	0.126623	0.170996	0.216307	0.551394	0.255764	0.181479	0.0916667	0.561255	0.100649	0.525641	0.168681	0.366234	0.561355	0.238602	0.126919	0.297896	0.559524	0.18679	0.12415	0.353701	0.453663	0.633053	0.209302	0.17401	0.341036	0.605357	0.245736
spr2-2	390	0.207244	0.346128	0.472903	0.247525	0.179299	0.102286	0.14378	0.405693	0.502866	0.343452	0.604089	0.163595	0.544313	0.120182	0.7579	0.403419	0.656841	0.406274	0.241633	0.163682	0.222574	0.0624812	0.286379	0.327947	0.606858	0.331423	0.121382	0.186881	0.648245	0.207621	0.600914	0.152551	0.443204	0.632394	0.352644	0.173881	0.381649	0.631188	0.121431	0.0719337	0.463319	0.517441	0.694817	0.15949	0.279171	0.439332	0.658787	0.354515
spr2-2	391	0.222048	0.12832	0.197637	0.115377	0.204082	0.260755	0.25732	0.189286	0.234873	0.199846	0.293135	0.313658	0.389746	0.302143	0.562483	0.123604	0.387291	0.140564	0.175578	0.354465	0.207347	0.304422	0.237941	0.0914517	0.418118	0.109774	0.363452	0.173129	0.373655	0.170068	0.309262	0.344427	0.173655	0.377551	0.0959618	0.283016	0.124585	0.385771	0.339961	0.346939	0.167199	0.292936	0.429172	0.394874	0.107763	0.15066	0.465051	0.170271
spr2-2	392	0.285087	0.388939	0.52607	0.362173	0.268593	0.210381	0.239659	0.39486	0.490408	0.313966	0.602743	0.182674	0.504901	0.250926	0.699782	0.465879	0.66079	0.513809	0.285549	0.0949162	0.286231	0.191022	0.398895	0.370658	0.584682	0.39577	0.15417	0.284502	0.602719	0.278675	0.576743	0.108555	0.455735	0.613587	0.409226	0.157952	0.359161	0.594626	0.116008	0.260601	0.504222	0.500359	0.659428	0.105267	0.364486	0.427799	0.632126	0.406124
spr2-2	393	0.375097	0.482462	0.584131	0.456421	0.35657	0.319435	0.337352	0.462121	0.539872	0.393654	0.662338	0.290443	0.563378	0.365495	0.761623	0.546026	0.734848	0.602911	0.389118	0.191973	0.379091	0.30303	0.492424	0.445826	0.649113	0.475917	0.256072	0.375	0.692424	0.386364	0.641608	0.213403	0.536364	0.687646	0.511605	0.261019	0.423362	0.666667	0.225122	0.378633	0.570646	0.573893	0.744652	0.207717	0.475715	0.48975	0.70303	0.480552
spr2-2	394	0.40312	0.504521	0.625263	0.482178	0.383655	0.359424	0.361739	0.51	0.584474	0.414906	0.703117	0.315385	0.567317	0.378585	0.772808	0.579057	0.756818	0.62264	0.433388	0.223652	0.398333	0.33197	0.507879	0.475189	0.687439	0.513947	0.282557	0.396667	0.708636	0.405152	0.688846	0.245	0.569545	0.709615	0.539787	0.281364	0.459419	0.685	0.249516	0.396905	0.616325	0.616154	0.761471	0.216899	0.504159	0.539902	0.7325	0.516343
spr2-2	395	0.278003	0.166306	0.122807	0.228765	0.314463	0.367664	0.334859	0.211842	0.263158	0.254551	0.222374	0.392578	0.406932	0.395564	0.579668	0.108739	0.375199	0.125764	0.240829	0.430384	0.264561	0.403907	0.281499	0.160212	0.431322	0.140351	0.437525	0.294298	0.355662	0.259968	0.332996	0.421188	0.188836	0.394737	0.131019	0.371031	0.179519	0.41155	0.448331	0.441103	0.0946946	0.310121	0.454076	0.458588	0.220528	0.150155	0.487281	0.158026
spr2-2	396	0.355111	0.458904	0.589762	0.435915	0.353171	0.301961	0.313401	0.469178	0.549748	0.393125	0.670788	0.2804	0.556632	0.357586	0.767123	0.541613	0.726339	0.57642	0.381014	0.178179	0.353425	0.297945	0.462017	0.43435	0.651186	0.45018	0.251804	0.352169	0.685679	0.35741	0.643572	0.19589	0.519427	0.685985	0.480472	0.232254	0.426569	0.66895	0.218118	0.344283	0.5831	0.58588	0.741539	0.198418	0.45692	0.494628	0.708219	0.485995
spr2-2	397	0.389009	0.492861	0.61768	0.451192	0.368328	0.302108	0.322841	0.496479	0.578206	0.427584	0.700018	0.267172	0.59842	0.335725	0.799248	0.56245	0.755762	0.60595	0.384996	0.186745	0.388732	0.284571	0.489437	0.460935	0.681381	0.486731	0.236372	0.375352	0.705506	0.372599	0.671452	0.200433	0.546479	0.715601	0.512137	0.254278	0.456764	0.699531	0.19632	0.354412	0.598931	0.599675	0.778583	0.194563	0.463407	0.524027	0.73257	0.505991
spr2-2	398	0.262946	0.163309	0.132611	0.191419	0.271709	0.331217	0.314066	0.201961	0.240454	0.18128	0.217469	0.333937	0.414156	0.35997	0.6065	0.100814	0.365865	0.15466	0.193486	0.367543	0.243922	0.372103	0.279857	0.107843	0.428503	0.142621	0.400539	0.247549	0.342246	0.217469	0.302413	0.361237	0.188592	0.394419	0.11723	0.32361	0.109895	0.412582	0.409108	0.411365	0.0833924	0.297738	0.436275	0.388965	0.173172	0.147059	0.496569	0.168276
spr2-2	399	0.247863	0.13939	0.149123	0.211221	0.296919	0.35012	0.310145	0.209649	0.263158	0.20192	0.240602	0.341161	0.420625	0.364449	0.585677	0.091195	0.38756	0.132072	0.212121	0.374767	0.226667	0.386364	0.249601	0.128931	0.445015	0.133333	0.414758	0.275	0.352472	0.242424	0.321188	0.389744	0.205742	0.410931	0.113475	0.332898	0.115463	0.429094	0.415054	0.421769	0.0946946	0.305803	0.456914	0.399837	0.18544	0.163571	0.484649	0.159073
spr2-2	400	0.0964591	0.221135	0.36524	0.184855	0.112476	0.0596885	0.0476828	0.398077	0.475612	0.305101	0.493506	0.126374	0.528009	0.11065	0.734006	0.2853	0.596154	0.30226	0.152121	0.171382	0.0968498	0.103646	0.185814	0.20931	0.570624	0.278658	0.16408	0.112454	0.581019	0.126124	0.541209	0.152747	0.388212	0.582418	0.241992	0.113341	0.299003	0.581044	0.14704	0.141811	0.35284	0.481319	0.647382	0.203254	0.188046	0.359513	0.642033	0.236674
Col-0	401	0.510174	0.618535	0.717129	0.598816	0.509375	0.474487	0.501841	0.589858	0.657801	0.486571	0.766557	0.488557	0.63458	0.55037	0.817628	0.676996	0.81438	0.733296	0.558278	0.395825	0.516251	0.509948	0.622452	0.592829	0.759569	0.60457	0.456847	0.509045	0.792818	0.533592	0.757939	0.386148	0.673051	0.771466	0.637616	0.416282	0.56294	0.759737	0.416095	0.525867	0.690349	0.696688	0.81615	0.426688	0.620049	0.614437	0.793416	0.610241
Col-0	402	0.263	0.364112	0.497288	0.340262	0.247033	0.20034	0.21155	0.375763	0.468863	0.300663	0.577773	0.150206	0.502886	0.210476	0.71191	0.444476	0.634108	0.490694	0.274304	0.0700558	0.264122	0.177886	0.368205	0.339767	0.558928	0.374367	0.10687	0.262786	0.593893	0.25399	0.55549	0.088256	0.427065	0.586905	0.394673	0.136395	0.337476	0.581425	0.0873676	0.242821	0.48018	0.479742	0.652223	0.10255	0.350075	0.40488	0.609924	0.380369
Col-0	403	0.435897	0.538147	0.652412	0.5044	0.416433	0.347872	0.372645	0.534722	0.608918	0.427673	0.71645	0.310577	0.582656	0.347353	0.786244	0.607966	0.765152	0.658474	0.422406	0.232713	0.4125	0.317551	0.536616	0.501703	0.707995	0.542836	0.252279	0.427778	0.741414	0.410985	0.702457	0.251496	0.590657	0.724893	0.558954	0.306703	0.480136	0.708333	0.250269	0.388464	0.63504	0.644765	0.773693	0.204942	0.507529	0.556373	0.745833	0.546953
Col-0	404	0.51552	0.6064	0.713563	0.600473	0.504304	0.476946	0.495758	0.588057	0.649123	0.492896	0.764183	0.482996	0.634838	0.547221	0.801009	0.670919	0.807232	0.721148	0.563623	0.39053	0.507314	0.500828	0.611704	0.593996	0.756789	0.60081	0.4493	0.497571	0.793596	0.527727	0.745951	0.375709	0.664262	0.765182	0.635455	0.408271	0.55588	0.760515	0.409064	0.519816	0.685479	0.690688	0.797988	0.423909	0.620644	0.606811	0.792105	0.605444
Col-0	405	0.461036	0.563875	0.673017	0.543793	0.440853	0.420782	0.423097	0.550905	0.613003	0.434133	0.726332	0.394118	0.596733	0.467202	0.777537	0.632246	0.773653	0.681529	0.496915	0.29062	0.457557	0.401584	0.573838	0.536455	0.723209	0.561753	0.360091	0.460181	0.755492	0.467983	0.713801	0.30905	0.628301	0.728507	0.594493	0.346771	0.507577	0.722411	0.329675	0.463262	0.653328	0.656109	0.7681	0.294889	0.570516	0.57089	0.75543	0.566388
Col-0	406	0.282123	0.395534	0.496462	0.373409	0.268908	0.25724	0.261016	0.371849	0.461743	0.290788	0.576012	0.227279	0.458496	0.307066	0.670657	0.462502	0.637701	0.515249	0.331342	0.125156	0.291429	0.247581	0.397186	0.370065	0.559541	0.392393	0.207967	0.288095	0.584263	0.304622	0.559308	0.146218	0.451184	0.590498	0.418023	0.182582	0.340141	0.564426	0.168718	0.294518	0.482029	0.490368	0.640756	0.133933	0.398571	0.401961	0.605882	0.397027
Col-0	407	0.420603	0.52952	0.640351	0.50553	0.410929	0.374395	0.383016	0.516082	0.602339	0.430597	0.719374	0.346964	0.601055	0.405164	0.802692	0.597595	0.768075	0.646035	0.449761	0.246112	0.417544	0.351276	0.531632	0.491945	0.703609	0.527485	0.308201	0.421784	0.725253	0.428363	0.699168	0.261134	0.591388	0.720873	0.560781	0.301629	0.475588	0.710526	0.278551	0.418904	0.626999	0.62978	0.78311	0.240174	0.520686	0.550224	0.748757	0.53212
Col-0	408	0.335539	0.446973	0.550934	0.404982	0.316075	0.267812	0.283731	0.443548	0.521505	0.359099	0.636259	0.240323	0.553895	0.31406	0.763809	0.507608	0.697947	0.556995	0.35004	0.144132	0.316774	0.257087	0.435973	0.403834	0.619788	0.437776	0.209493	0.327419	0.675073	0.324536	0.624069	0.158313	0.493548	0.650744	0.453672	0.208344	0.394036	0.645161	0.180645	0.317863	0.536922	0.539702	0.70778	0.168792	0.419204	0.459994	0.674194	0.44728
Col-0	409	0.212874	0.161601	0.282072	0.11185	0.140888	0.208296	0.22894	0.19375	0.283991	0.10967	0.367492	0.165865	0.357851	0.176002	0.540668	0.236439	0.427557	0.271419	0.149019	0.209663	0.20125	0.276042	0.220644	0.126179	0.386052	0.14852	0.250716	0.140625	0.414489	0.116951	0.378606	0.197837	0.221875	0.411058	0.167886	0.170713	0.148256	0.397569	0.244657	0.291348	0.268825	0.287981	0.464154	0.222263	0.128651	0.19761	0.45625	0.175606
Col-0	410	0.321451	0.428834	0.566752	0.372917	0.308567	0.243815	0.248834	0.438415	0.538618	0.394731	0.65434	0.225516	0.567073	0.293987	0.782242	0.497009	0.718404	0.531721	0.322818	0.139336	0.337805	0.243348	0.417775	0.410377	0.658537	0.414763	0.193307	0.305691	0.69612	0.321138	0.64728	0.151595	0.495787	0.686992	0.455112	0.227726	0.423426	0.680894	0.152321	0.28559	0.545034	0.554972	0.741033	0.171583	0.390301	0.481349	0.704878	0.44949
Col-0	411	0.293627	0.39992	0.543945	0.369557	0.283348	0.215618	0.242381	0.417718	0.509113	0.361879	0.640398	0.181404	0.546649	0.239604	0.761936	0.47179	0.698808	0.513854	0.297481	0.114887	0.303883	0.189394	0.399529	0.389907	0.625266	0.400307	0.130179	0.28665	0.661606	0.292071	0.613144	0.121285	0.47361	0.65646	0.422433	0.194255	0.395913	0.639159	0.114751	0.268674	0.515967	0.520762	0.712878	0.149093	0.376917	0.462974	0.676699	0.420664
Col-0	412	0.387679	0.489274	0.60998	0.456878	0.368215	0.310619	0.322724	0.492138	0.569348	0.402516	0.688148	0.277939	0.562663	0.352201	0.763505	0.566038	0.743139	0.604622	0.388898	0.189081	0.37434	0.29717	0.489708	0.45283	0.664979	0.495929	0.252148	0.37956	0.693196	0.371069	0.664852	0.203774	0.542138	0.702225	0.512913	0.258485	0.441714	0.676101	0.217975	0.357335	0.59809	0.600871	0.744081	0.18356	0.460354	0.519423	0.71761	0.500986
Col-0	413	0.469968	0.580727	0.697913	0.56183	0.4561	0.436666	0.447976	0.57069	0.665336	0.483995	0.772772	0.423077	0.645753	0.4874	0.83505	0.644697	0.821473	0.698102	0.518894	0.318855	0.471724	0.440909	0.583699	0.556864	0.757611	0.575318	0.391682	0.473851	0.770533	0.482393	0.752122	0.324934	0.640752	0.781167	0.609098	0.360502	0.536488	0.764655	0.347275	0.479146	0.679601	0.680637	0.829919	0.355306	0.5864	0.60426	0.802155	0.585383
Col-0	414	0.345571	0.45797	0.57496	0.426118	0.340718	0.270602	0.296113	0.462121	0.531898	0.388079	0.656926	0.229138	0.561715	0.283448	0.765982	0.52916	0.704545	0.569459	0.338843	0.155061	0.340606	0.234848	0.454545	0.415952	0.645787	0.45319	0.187254	0.341667	0.677273	0.333333	0.632867	0.167366	0.512121	0.674242	0.481302	0.22314	0.422833	0.674242	0.170723	0.313544	0.570646	0.573427	0.737522	0.158034	0.430756	0.484403	0.700758	0.473541
Col-0	415	0.43811	0.543486	0.652477	0.525995	0.426891	0.397856	0.406991	0.530392	0.616925	0.455494	0.738019	0.383861	0.620182	0.458454	0.825732	0.609841	0.794563	0.665389	0.480084	0.290697	0.441569	0.405615	0.551515	0.519645	0.716404	0.539732	0.352013	0.437745	0.746168	0.451961	0.708899	0.286576	0.599643	0.751282	0.574885	0.32656	0.490926	0.735294	0.31246	0.440576	0.63553	0.638311	0.805882	0.327588	0.54759	0.552941	0.771324	0.544366
Col-0	416	0.286613	0.390026	0.525577	0.36083	0.276367	0.219424	0.236981	0.413202	0.512911	0.346301	0.607836	0.192913	0.542477	0.253798	0.764353	0.464808	0.662155	0.505618	0.301653	0.134911	0.296629	0.199438	0.391216	0.370257	0.606193	0.391307	0.166395	0.279213	0.65097	0.283708	0.606309	0.112705	0.45332	0.635984	0.420033	0.170954	0.37157	0.63764	0.13668	0.269586	0.506295	0.521089	0.699934	0.151206	0.374882	0.432254	0.658848	0.413047
Col-0	417	0.571644	0.653183	0.736997	0.647758	0.569748	0.52992	0.568968	0.601471	0.655728	0.546245	0.75834	0.552489	0.67891	0.612283	0.823744	0.691565	0.794563	0.74382	0.616788	0.467501	0.569412	0.570321	0.642959	0.641324	0.75208	0.626419	0.519383	0.538725	0.779323	0.596435	0.731297	0.448567	0.684135	0.761538	0.648811	0.474477	0.6057	0.756536	0.478937	0.589436	0.692133	0.714932	0.801961	0.492111	0.668243	0.629412	0.778922	0.642142
Col-0	418	0.180556	0.311032	0.440789	0.237535	0.152836	0.0854317	0.10559	0.394643	0.489348	0.338275	0.578734	0.157143	0.531141	0.113264	0.742172	0.360849	0.643669	0.389045	0.22838	0.097771	0.185	0.0557359	0.268939	0.291274	0.595383	0.323496	0.0699291	0.151786	0.630682	0.186959	0.590659	0.0848901	0.439286	0.630266	0.320289	0.162928	0.362542	0.621032	0.0631912	0.120748	0.426958	0.509753	0.692227	0.136213	0.251335	0.417717	0.651786	0.312767
Col-0	419	0.280653	0.380697	0.533971	0.336724	0.268678	0.186527	0.209091	0.411364	0.493939	0.348542	0.619481	0.160839	0.537029	0.209205	0.749191	0.457461	0.677273	0.496731	0.28595	0.105609	0.290909	0.159091	0.377273	0.370154	0.613969	0.378947	0.142956	0.268182	0.645455	0.281818	0.596503	0.1	0.463636	0.635431	0.414313	0.179339	0.379915	0.624242	0.111144	0.223377	0.504053	0.513287	0.693583	0.133897	0.339847	0.44082	0.663636	0.413161
Col-0	420	0.506934	0.615852	0.712216	0.606349	0.490142	0.48207	0.491693	0.606031	0.680524	0.497063	0.787154	0.465459	0.65493	0.543475	0.85166	0.674547	0.834542	0.72203	0.561372	0.395121	0.507652	0.483758	0.604174	0.600029	0.774034	0.60385	0.444144	0.500422	0.801486	0.527797	0.775441	0.373152	0.659993	0.795121	0.627453	0.408239	0.564971	0.773833	0.397163	0.524551	0.707187	0.709967	0.844759	0.401502	0.631805	0.626497	0.816051	0.613015
Col-0	421	0.460511	0.578106	0.672408	0.548761	0.452483	0.427579	0.434745	0.561159	0.626384	0.447567	0.733237	0.397788	0.603161	0.473669	0.80622	0.631023	0.785895	0.690601	0.501862	0.298116	0.471531	0.415236	0.577838	0.546077	0.725113	0.560063	0.373751	0.467489	0.76192	0.480622	0.723589	0.316738	0.627078	0.742874	0.598028	0.357394	0.521559	0.728839	0.336176	0.472891	0.658824	0.661604	0.793423	0.320391	0.577313	0.580157	0.762661	0.568061
Col-0	422	0.478127	0.585616	0.695215	0.563996	0.461803	0.43571	0.442885	0.581818	0.65311	0.471612	0.76039	0.410839	0.628825	0.479131	0.81787	0.653602	0.813636	0.701277	0.517355	0.311928	0.483333	0.422727	0.595455	0.558148	0.752439	0.583493	0.377932	0.481818	0.777273	0.486364	0.749301	0.322727	0.645455	0.766434	0.616151	0.36405	0.52907	0.752273	0.355425	0.480148	0.684283	0.687063	0.812834	0.3463	0.582795	0.60107	0.789773	0.589756
Col-0	423	0.445645	0.559021	0.66495	0.532505	0.433649	0.409092	0.425347	0.55	0.623516	0.453914	0.742691	0.406056	0.622211	0.47681	0.823259	0.62778	0.795648	0.675735	0.494531	0.320567	0.452482	0.423888	0.562863	0.527138	0.71946	0.557671	0.378626	0.448759	0.751257	0.461573	0.716612	0.307692	0.611992	0.748445	0.582979	0.338491	0.502474	0.731206	0.33315	0.453843	0.651884	0.654664	0.801126	0.348606	0.554265	0.568961	0.772074	0.562305
Col-0	424	0.133547	0.243008	0.383224	0.200908	0.113445	0.102668	0.100634	0.31875	0.398575	0.220715	0.479708	0.0766026	0.443089	0.134827	0.655251	0.310338	0.538826	0.346793	0.138946	0.103502	0.13125	0.151515	0.238636	0.226808	0.49187	0.237281	0.127863	0.125	0.523864	0.120265	0.477564	0.0863782	0.311174	0.515224	0.263741	0.0884125	0.249273	0.503472	0.124866	0.171981	0.351155	0.402564	0.571078	0.133721	0.211059	0.30576	0.547917	0.250777
Col-0	425	0.14258	0.245538	0.397528	0.184368	0.120194	0.0788097	0.0881423	0.338636	0.414673	0.253859	0.504329	0.0909091	0.458241	0.0751858	0.671856	0.317324	0.568182	0.343207	0.146006	0.179884	0.147273	0.136364	0.227273	0.243854	0.513673	0.241786	0.139486	0.108333	0.557576	0.136364	0.507576	0.172028	0.357576	0.541958	0.280787	0.140496	0.280832	0.536616	0.146921	0.152443	0.3682	0.434499	0.610517	0.182523	0.167375	0.336007	0.573485	0.263003
Col-0	426	0.325062	0.42764	0.556876	0.382945	0.323123	0.235553	0.253226	0.435484	0.51528	0.351035	0.628194	0.215012	0.537175	0.278251	0.749337	0.511564	0.689883	0.541138	0.321248	0.128117	0.325806	0.219208	0.421799	0.405052	0.612116	0.421647	0.178958	0.31129	0.626686	0.316716	0.613524	0.140447	0.485484	0.64268	0.449211	0.190216	0.395724	0.623656	0.156452	0.283081	0.553051	0.555831	0.700664	0.144474	0.393729	0.464579	0.666129	0.455946
Col-0	427	0.232443	0.345008	0.485893	0.273247	0.21251	0.12742	0.155446	0.407216	0.510942	0.347987	0.586424	0.173672	0.548906	0.125592	0.76331	0.406827	0.661434	0.436001	0.23788	0.120056	0.249485	0.0888785	0.318885	0.346042	0.607996	0.331742	0.0563469	0.195962	0.647798	0.235551	0.595361	0.111657	0.447798	0.637721	0.370915	0.173809	0.368617	0.636598	0.0776854	0.143979	0.463421	0.527676	0.699818	0.152721	0.267559	0.424803	0.665979	0.361671
Col-0	428	0.258664	0.362516	0.506699	0.316112	0.240718	0.164944	0.182609	0.393182	0.495215	0.335678	0.594805	0.154545	0.528381	0.201487	0.74944	0.430189	0.65	0.469459	0.258678	0.0854932	0.272727	0.159091	0.35303	0.342882	0.595344	0.351675	0.112769	0.25	0.636364	0.256061	0.596503	0.0818182	0.436364	0.618415	0.387041	0.161983	0.359619	0.622727	0.0659824	0.189301	0.479956	0.504196	0.689305	0.136293	0.303483	0.426738	0.648864	0.380054
Col-0	429	0.179167	0.285616	0.428289	0.254579	0.163445	0.119065	0.136957	0.3625	0.433991	0.264387	0.520617	0.110577	0.523476	0.180267	0.696918	0.361557	0.570455	0.40014	0.185537	0.0648936	0.1875	0.128409	0.285227	0.269575	0.560366	0.291447	0.0869275	0.175	0.561364	0.179924	0.510577	0.0519231	0.357955	0.554808	0.308511	0.0886364	0.294767	0.55	0.0915323	0.172194	0.396084	0.444231	0.623529	0.099031	0.275584	0.352451	0.6	0.298881
Col-0	430	0.2282	0.342214	0.48886	0.285246	0.214672	0.132983	0.159349	0.419785	0.509741	0.346163	0.604175	0.172723	0.547958	0.161786	0.757291	0.410233	0.662995	0.439788	0.24332	0.0967672	0.234601	0.110848	0.320552	0.346105	0.609008	0.341427	0.0608345	0.208282	0.652538	0.23113	0.609722	0.0881076	0.452761	0.634812	0.371231	0.175075	0.376017	0.635055	0.0395409	0.188682	0.477715	0.526569	0.705702	0.148618	0.294823	0.439733	0.665261	0.363886
Col-0	431	0.412156	0.509809	0.612086	0.499633	0.388837	0.375788	0.396243	0.490741	0.579597	0.409154	0.697932	0.366287	0.577989	0.447706	0.7793	0.571279	0.746633	0.629005	0.460259	0.27699	0.406173	0.385241	0.515713	0.491032	0.668473	0.50117	0.337763	0.404012	0.686195	0.429293	0.663105	0.266477	0.564422	0.69943	0.533491	0.303132	0.458082	0.683642	0.301712	0.421265	0.59646	0.59924	0.751271	0.303187	0.52048	0.515614	0.727315	0.505804
Col-0	432	0.315822	0.420091	0.547497	0.377445	0.296645	0.23162	0.254931	0.424797	0.513051	0.345222	0.622954	0.197498	0.512195	0.277343	0.735494	0.487421	0.679786	0.529917	0.310623	0.118665	0.31252	0.223023	0.417221	0.386562	0.609756	0.413094	0.172842	0.3	0.641242	0.298226	0.611163	0.130394	0.477162	0.632583	0.431413	0.179198	0.381736	0.630081	0.131025	0.279409	0.530512	0.529081	0.700383	0.131405	0.39032	0.454089	0.660467	0.43866
Col-0	433	0.419278	0.500169	0.612898	0.498472	0.41441	0.381917	0.411379	0.484568	0.579597	0.409154	0.697932	0.397151	0.565643	0.460867	0.775241	0.558584	0.746633	0.604314	0.464442	0.314027	0.414074	0.414983	0.491302	0.491731	0.674044	0.488824	0.37202	0.387963	0.685859	0.440516	0.675451	0.290978	0.545903	0.705603	0.514972	0.317978	0.454493	0.683642	0.325249	0.43802	0.60293	0.593067	0.751271	0.349555	0.51748	0.526507	0.727315	0.502948
Col-0	434	0.0954907	0.185876	0.295826	0.127347	0.0696899	0.140536	0.127886	0.302586	0.406836	0.225114	0.434393	0.170557	0.474769	0.19627	0.65966	0.202668	0.51489	0.248935	0.077515	0.208364	0.0790805	0.179467	0.145768	0.140534	0.499159	0.199819	0.227428	0.075	0.501254	0.072884	0.464191	0.201592	0.319436	0.502653	0.169846	0.164719	0.228949	0.504789	0.229032	0.208304	0.293727	0.396817	0.56288	0.238305	0.145021	0.280933	0.571552	0.17756
Col-0	435	0.418417	0.522269	0.646853	0.490721	0.397365	0.362641	0.370374	0.523869	0.608569	0.443586	0.727338	0.326092	0.596764	0.391707	0.801335	0.589599	0.781064	0.632545	0.43839	0.228911	0.411725	0.340186	0.521699	0.488385	0.702905	0.517641	0.290422	0.408668	0.725811	0.418342	0.697816	0.253266	0.583189	0.738887	0.54838	0.295652	0.478731	0.719221	0.267531	0.413086	0.627293	0.630073	0.786137	0.223287	0.512375	0.545325	0.761746	0.530038
Col-0	436	0.436872	0.545816	0.660349	0.523111	0.417686	0.387818	0.393107	0.532383	0.618489	0.450191	0.738039	0.35269	0.614053	0.424186	0.819363	0.615896	0.797103	0.660534	0.464865	0.258957	0.432815	0.36658	0.551539	0.511194	0.718944	0.545787	0.323775	0.435751	0.743099	0.444301	0.712136	0.278916	0.605841	0.7499	0.575901	0.319445	0.493192	0.729706	0.29664	0.434176	0.63612	0.6389	0.797775	0.267341	0.537553	0.558011	0.767422	0.550421
Col-0	437	0.432912	0.540932	0.650718	0.51902	0.415182	0.379712	0.392053	0.529904	0.61244	0.436716	0.720437	0.345086	0.597269	0.412687	0.798191	0.614607	0.778708	0.657975	0.45498	0.249788	0.428134	0.36244	0.545455	0.501399	0.706267	0.544498	0.310859	0.432057	0.733971	0.435407	0.702889	0.269856	0.600957	0.73629	0.571414	0.315355	0.483031	0.713716	0.286526	0.423689	0.637632	0.640412	0.78293	0.242832	0.530787	0.55418	0.754605	0.546454
Col-0	438	0.515596	0.606329	0.715527	0.601914	0.515613	0.481775	0.511375	0.606089	0.675083	0.491088	0.781713	0.494664	0.647646	0.556871	0.830814	0.679315	0.828497	0.725279	0.562532	0.40122	0.513014	0.512496	0.60785	0.594444	0.773288	0.609206	0.469677	0.496218	0.804965	0.5395	0.771005	0.398978	0.666354	0.788485	0.637905	0.429112	0.561014	0.771884	0.421807	0.531842	0.703152	0.705932	0.82684	0.43388	0.622168	0.624484	0.810609	0.61384
Col-0	439	0.4223	0.526152	0.647471	0.48592	0.412147	0.332991	0.35974	0.535714	0.614149	0.432615	0.720779	0.294306	0.59376	0.351711	0.787938	0.600588	0.769481	0.647381	0.414404	0.22124	0.418528	0.306277	0.525974	0.493874	0.709218	0.532194	0.258451	0.41158	0.724675	0.40368	0.709041	0.236164	0.585714	0.728605	0.544073	0.293388	0.484748	0.713564	0.235945	0.377551	0.642075	0.644855	0.783613	0.201802	0.489198	0.560097	0.750162	0.54497
Col-0	440	0.483463	0.591622	0.696669	0.569857	0.470426	0.448893	0.451208	0.585749	0.659039	0.478398	0.767175	0.411037	0.640156	0.49011	0.82119	0.660651	0.820707	0.710362	0.522857	0.312982	0.486957	0.430391	0.59596	0.559657	0.757511	0.590542	0.385773	0.486111	0.784892	0.49462	0.754088	0.329469	0.651647	0.773504	0.622058	0.365832	0.532693	0.759058	0.347359	0.485458	0.688784	0.691564	0.815359	0.329851	0.589282	0.605428	0.796558	0.595176
Col-0	441	0.344711	0.44823	0.576042	0.412048	0.340718	0.25647	0.275551	0.444805	0.536227	0.357633	0.642857	0.211588	0.527083	0.268112	0.740349	0.52916	0.698052	0.558733	0.343566	0.146311	0.3471	0.222944	0.440476	0.422445	0.642699	0.437252	0.161049	0.329113	0.648052	0.332251	0.637612	0.159241	0.503896	0.650849	0.463664	0.208973	0.414678	0.635642	0.146334	0.299629	0.570646	0.573427	0.699198	0.130374	0.411276	0.488668	0.672727	0.473541
Col-0	442	0.390678	0.486381	0.602509	0.468225	0.371214	0.32989	0.33817	0.488372	0.568543	0.396665	0.685442	0.297138	0.572462	0.354395	0.774132	0.564173	0.734144	0.614385	0.403854	0.19586	0.373256	0.301621	0.4926	0.458973	0.659529	0.495165	0.252441	0.382558	0.696195	0.379669	0.653846	0.216279	0.546406	0.686941	0.521648	0.264559	0.436047	0.682171	0.222656	0.370392	0.58756	0.59034	0.74316	0.189922	0.47381	0.507068	0.714826	0.501215
Col-0	443	0.267459	0.371311	0.496791	0.336795	0.255722	0.199099	0.214281	0.393699	0.485237	0.322442	0.590434	0.180801	0.520325	0.255561	0.732932	0.445467	0.647265	0.489266	0.273063	0.110189	0.266667	0.198633	0.367886	0.345912	0.585366	0.372443	0.154596	0.253049	0.63119	0.257576	0.582239	0.083177	0.426016	0.606629	0.390763	0.152389	0.350255	0.611789	0.111513	0.238759	0.48565	0.498061	0.677188	0.126111	0.348454	0.414395	0.633638	0.388545
Col-0	444	0.16048	0.100184	0.29458	0.113344	0.181237	0.222163	0.202206	0.325746	0.399843	0.228105	0.37294	0.298737	0.471423	0.278513	0.658965	0.18882	0.525441	0.191682	0.148267	0.337144	0.170746	0.268544	0.0891	0.14165	0.509283	0.210369	0.332688	0.162189	0.511805	0.154681	0.474742	0.322273	0.315061	0.513203	0.133376	0.263969	0.2395	0.505597	0.322484	0.27089	0.233231	0.405511	0.58604	0.36411	0.121774	0.28168	0.570522	0.119403
Col-0	445	0.34148	0.444991	0.550987	0.422803	0.322479	0.289737	0.304144	0.4375	0.522067	0.376916	0.640929	0.255288	0.543255	0.327142	0.74786	0.514741	0.697443	0.561973	0.364153	0.165337	0.337187	0.267519	0.451231	0.414505	0.633003	0.437911	0.218273	0.340625	0.672301	0.34446	0.612981	0.185937	0.502983	0.653646	0.478225	0.222301	0.405523	0.653646	0.197127	0.336256	0.538686	0.541466	0.724265	0.159399	0.441151	0.463388	0.679688	0.446945
Col-0	446	0.410706	0.523876	0.623482	0.496533	0.401932	0.371246	0.394086	0.507085	0.57085	0.393285	0.679163	0.381781	0.557421	0.445064	0.768343	0.585899	0.729389	0.640177	0.45836	0.304505	0.421592	0.399614	0.526684	0.492819	0.675718	0.515789	0.349476	0.413259	0.704527	0.430162	0.673077	0.278543	0.577181	0.687584	0.546386	0.307057	0.467329	0.671446	0.3038	0.418904	0.608556	0.611336	0.740236	0.323384	0.520035	0.527546	0.710071	0.520424
Col-0	447	0.41633	0.520409	0.635854	0.50299	0.39291	0.364095	0.376517	0.511421	0.591504	0.417393	0.700376	0.350996	0.580414	0.426524	0.785829	0.590173	0.754153	0.639993	0.442547	0.254311	0.40846	0.369059	0.528842	0.4864	0.680079	0.520064	0.324292	0.412479	0.714905	0.412552	0.67542	0.252362	0.58551	0.709358	0.555676	0.296136	0.463523	0.696277	0.283281	0.406575	0.614947	0.61804	0.764557	0.283359	0.513829	0.531203	0.737563	0.524699
Col-0	448	0.355311	0.461758	0.583647	0.430988	0.339636	0.302758	0.306004	0.464286	0.547619	0.390948	0.668831	0.264744	0.581736	0.327156	0.78922	0.531559	0.729437	0.572164	0.376722	0.168313	0.35	0.27868	0.461039	0.425314	0.656069	0.457519	0.22869	0.344048	0.705411	0.35119	0.656136	0.189286	0.51526	0.682234	0.484549	0.229634	0.426357	0.676587	0.206183	0.344388	0.569564	0.572344	0.751751	0.185631	0.449099	0.487045	0.71131	0.472459
Col-0	449	0.395519	0.499371	0.6266	0.47407	0.375608	0.319619	0.33537	0.502027	0.589474	0.428149	0.715549	0.293347	0.59644	0.356281	0.795631	0.573381	0.769656	0.61737	0.393388	0.200843	0.394595	0.311179	0.499222	0.471188	0.691496	0.503272	0.259707	0.386036	0.72285	0.381327	0.683992	0.218087	0.557248	0.727859	0.521679	0.270092	0.465745	0.709009	0.221273	0.361721	0.609704	0.608316	0.77663	0.208548	0.472544	0.53328	0.744932	0.51307
Col-0	450	0.145757	0.0699609	0.241541	0.121994	0.181723	0.237025	0.208075	0.296429	0.364348	0.197776	0.332792	0.26044	0.453833	0.272799	0.623043	0.145216	0.477273	0.162119	0.113932	0.296099	0.131429	0.281385	0.138528	0.0980458	0.49608	0.184398	0.317067	0.182143	0.459091	0.13474	0.423077	0.284066	0.276948	0.460165	0.0904255	0.226682	0.186462	0.480159	0.336175	0.304422	0.192126	0.362363	0.533613	0.315891	0.100801	0.238445	0.535714	0.0759595
Col-0	451	0.489316	0.579474	0.676483	0.573668	0.483193	0.451582	0.475362	0.555556	0.622807	0.466532	0.736291	0.465934	0.605304	0.534591	0.796586	0.634771	0.792929	0.69382	0.541388	0.361449	0.493333	0.483766	0.580087	0.567311	0.724448	0.564662	0.437659	0.468651	0.757287	0.507576	0.725275	0.362698	0.628355	0.749695	0.599629	0.382035	0.535345	0.724206	0.384281	0.503401	0.656866	0.662637	0.795518	0.37763	0.5942	0.576331	0.765675	0.569948
Col-0	452	0.30525	0.412615	0.521255	0.386574	0.285068	0.247292	0.262972	0.400275	0.481974	0.336824	0.619381	0.223077	0.518092	0.299606	0.722866	0.47543	0.668082	0.525991	0.323586	0.129296	0.293773	0.239177	0.422577	0.37176	0.596087	0.405321	0.199564	0.304396	0.631369	0.31044	0.582418	0.145055	0.46993	0.624542	0.445172	0.191172	0.373243	0.613553	0.155689	0.301936	0.502714	0.505495	0.691984	0.165602	0.398788	0.432342	0.648764	0.410366
Col-0	453	0.339438	0.443249	0.604219	0.379459	0.309057	0.241178	0.257557	0.484524	0.57477	0.42962	0.696248	0.242491	0.604142	0.23555	0.803109	0.5295	0.757215	0.554396	0.346058	0.173759	0.346032	0.189394	0.429654	0.448038	0.693767	0.4335	0.146129	0.310317	0.733189	0.347403	0.673993	0.171551	0.531169	0.717949	0.484971	0.261446	0.458656	0.714286	0.153456	0.26644	0.572385	0.589621	0.776844	0.19952	0.373758	0.519608	0.733333	0.475124
Col-0	454	0.263213	0.365576	0.516917	0.30592	0.246098	0.165027	0.186513	0.404762	0.505192	0.345078	0.604205	0.164835	0.54007	0.127326	0.75417	0.437171	0.659709	0.47535	0.258785	0.128383	0.280272	0.120439	0.35235	0.354255	0.599635	0.353956	0.0607571	0.242517	0.638961	0.263605	0.599163	0.139089	0.446135	0.626374	0.389202	0.162928	0.366793	0.627834	0.109809	0.176871	0.487501	0.518681	0.694278	0.145072	0.297794	0.423369	0.657143	0.389227
Col-0	455	0.40324	0.500988	0.621432	0.488203	0.3876	0.365117	0.389574	0.501244	0.580518	0.41026	0.699037	0.365365	0.572989	0.434807	0.778505	0.569933	0.747739	0.618984	0.451626	0.286017	0.398607	0.383198	0.504749	0.475922	0.678558	0.50034	0.333181	0.393159	0.702035	0.420172	0.67499	0.259931	0.561013	0.700536	0.53128	0.294601	0.452216	0.69092	0.290836	0.409686	0.609543	0.612323	0.757316	0.302673	0.509741	0.530875	0.72842	0.512438
Col-0	456	0.346745	0.455698	0.56271	0.441911	0.331307	0.315169	0.317484	0.457447	0.539007	0.381774	0.650318	0.279787	0.576544	0.347083	0.77339	0.519269	0.708414	0.57148	0.392078	0.187943	0.350355	0.292714	0.461799	0.434163	0.645304	0.449272	0.238834	0.346631	0.690522	0.367021	0.64689	0.203437	0.51412	0.66503	0.484043	0.242747	0.418481	0.663121	0.212388	0.357649	0.556139	0.55892	0.730914	0.182006	0.464904	0.473196	0.695479	0.461178
Col-0	457	0.387161	0.491013	0.619261	0.451654	0.36653	0.315169	0.332347	0.494681	0.5838	0.426536	0.712904	0.298254	0.58675	0.36759	0.790149	0.560685	0.768698	0.59686	0.389133	0.198582	0.380993	0.323179	0.487589	0.461863	0.690538	0.481075	0.267988	0.373404	0.715796	0.372663	0.683033	0.207529	0.546873	0.721495	0.503546	0.25485	0.464786	0.705674	0.221597	0.359676	0.595147	0.597927	0.777534	0.22662	0.470074	0.525866	0.742287	0.499153
Col-0	458	0.517658	0.624308	0.733035	0.599199	0.494189	0.468361	0.480296	0.62234	0.679358	0.49442	0.794418	0.452864	0.661339	0.525278	0.839755	0.69161	0.841103	0.738704	0.549358	0.388652	0.507801	0.470696	0.626692	0.58876	0.790659	0.621501	0.440442	0.513298	0.818956	0.515957	0.784697	0.357447	0.684333	0.795417	0.655319	0.396026	0.566601	0.785875	0.391901	0.508294	0.719969	0.72275	0.836733	0.415174	0.61384	0.63834	0.82234	0.629279
Col-0	459	0.414286	0.51833	0.629198	0.501226	0.397479	0.364508	0.372671	0.511905	0.584712	0.408985	0.697403	0.335897	0.578746	0.400629	0.785649	0.596676	0.750866	0.640021	0.447029	0.236373	0.415238	0.343506	0.527706	0.487421	0.67921	0.526566	0.299564	0.410714	0.716017	0.424242	0.675275	0.261905	0.578355	0.708425	0.548835	0.30303	0.460022	0.690476	0.269278	0.414966	0.61004	0.615018	0.764146	0.235991	0.512728	0.531933	0.726786	0.531201
Col-0	460	0.417554	0.524296	0.636296	0.507146	0.398248	0.382279	0.392576	0.523585	0.59136	0.410377	0.699155	0.361611	0.569029	0.427673	0.757431	0.59434	0.747856	0.642357	0.464408	0.258497	0.422013	0.377358	0.530446	0.5	0.694892	0.52423	0.330765	0.415881	0.72307	0.432104	0.691582	0.269811	0.580961	0.708757	0.551485	0.307383	0.468407	0.690776	0.296592	0.422282	0.626392	0.629173	0.751942	0.279253	0.529536	0.543008	0.729953	0.532808
Col-0	461	0.338557	0.450956	0.598116	0.393289	0.329495	0.264633	0.294096	0.471296	0.560754	0.41754	0.691759	0.279867	0.596507	0.343816	0.803991	0.521197	0.746633	0.552573	0.34925	0.192803	0.346914	0.297699	0.444725	0.440717	0.687594	0.428915	0.253605	0.326543	0.71908	0.334175	0.664292	0.182906	0.51807	0.705603	0.474389	0.248444	0.452483	0.703704	0.211908	0.320736	0.5621	0.578158	0.763617	0.225955	0.412369	0.510167	0.72716	0.463608
Col-0	462	0.429572	0.537566	0.652794	0.504645	0.415207	0.371407	0.378586	0.538546	0.617668	0.440155	0.728932	0.334429	0.610401	0.392846	0.807676	0.609924	0.782038	0.65416	0.44923	0.243322	0.423906	0.348952	0.533607	0.501122	0.717417	0.536657	0.290547	0.420925	0.739447	0.424009	0.714419	0.260793	0.592952	0.739241	0.556659	0.302072	0.493802	0.723201	0.265198	0.413887	0.645136	0.647916	0.788417	0.23126	0.521141	0.565475	0.758315	0.548392
Col-0	463	0.161136	0.308756	0.436017	0.200349	0.119048	0.120398	0.0971867	0.42598	0.480392	0.314835	0.570155	0.141026	0.541129	0.122272	0.75329	0.347392	0.631907	0.365719	0.21042	0.211932	0.176078	0.111408	0.232175	0.281724	0.589909	0.309185	0.184553	0.15098	0.622103	0.160873	0.582956	0.196983	0.415152	0.605581	0.304756	0.176228	0.346785	0.598856	0.178115	0.0768307	0.422868	0.500603	0.666667	0.222754	0.243632	0.401961	0.643873	0.314164
Col-0	464	0.33092	0.43199	0.580495	0.391497	0.313445	0.238934	0.264706	0.445588	0.542415	0.373141	0.659587	0.195475	0.553515	0.24865	0.77083	0.507769	0.714171	0.552346	0.332718	0.148894	0.347059	0.199733	0.431551	0.419201	0.636872	0.437771	0.148586	0.320588	0.677005	0.330392	0.628507	0.160633	0.51016	0.672851	0.464581	0.203841	0.41026	0.656863	0.141556	0.269988	0.554288	0.546154	0.720588	0.157684	0.379164	0.478431	0.688971	0.457594
Col-0	465	0.452294	0.556146	0.670247	0.527985	0.433173	0.375887	0.392902	0.552721	0.62961	0.455654	0.743661	0.360492	0.61548	0.424207	0.82257	0.63137	0.795764	0.676756	0.453252	0.279925	0.439864	0.378324	0.556586	0.520793	0.732371	0.56126	0.332814	0.45051	0.756153	0.442177	0.730377	0.267818	0.613049	0.751962	0.584021	0.32729	0.507752	0.734694	0.288391	0.42517	0.663101	0.665882	0.806323	0.310948	0.525685	0.578031	0.773044	0.565997
Col-0	466	0.246503	0.144147	0.154306	0.20072	0.300229	0.3414	0.32332	0.247727	0.276316	0.216552	0.237013	0.341608	0.379157	0.353345	0.576276	0.0797599	0.409091	0.110827	0.204545	0.369923	0.234848	0.393939	0.25	0.136364	0.426275	0.114593	0.399722	0.267424	0.390909	0.242424	0.368881	0.366434	0.2	0.410839	0.108317	0.307851	0.153805	0.420455	0.41085	0.425479	0.0920044	0.318531	0.47861	0.399049	0.185217	0.168004	0.493182	0.140095
Col-0	467	0.116774	0.249144	0.376974	0.153342	0.0759454	0.0939748	0.086413	0.325	0.419079	0.256132	0.516721	0.102885	0.448476	0.103695	0.664212	0.291745	0.578409	0.319101	0.150723	0.16711	0.1175	0.124242	0.196591	0.225708	0.507317	0.244737	0.151718	0.0916667	0.561364	0.108712	0.519231	0.156731	0.355682	0.545192	0.259574	0.126963	0.284012	0.543056	0.144355	0.160289	0.376054	0.426923	0.602941	0.190891	0.17979	0.355147	0.5625	0.259888
Col-0	468	0.469783	0.570599	0.679189	0.554665	0.455177	0.430689	0.452358	0.562721	0.633997	0.449463	0.737093	0.437918	0.610532	0.504745	0.8012	0.640576	0.786942	0.68587	0.517887	0.363406	0.468316	0.45575	0.577899	0.548703	0.732828	0.570467	0.410865	0.463251	0.765757	0.484019	0.734235	0.336042	0.631931	0.747712	0.600105	0.365768	0.514052	0.732676	0.366442	0.476839	0.659628	0.664909	0.785128	0.39198	0.575873	0.581757	0.767889	0.575102
Col-0	469	0.359336	0.465078	0.590437	0.415981	0.347201	0.266592	0.290141	0.475352	0.557079	0.37603	0.664807	0.224485	0.549124	0.294224	0.764036	0.536673	0.720551	0.577781	0.356827	0.157976	0.360563	0.242318	0.460201	0.435158	0.65596	0.462046	0.194119	0.347183	0.66735	0.34443	0.650325	0.175298	0.525352	0.673348	0.476925	0.226109	0.42794	0.65669	0.168741	0.312159	0.577804	0.578548	0.728666	0.158642	0.411807	0.501381	0.69419	0.479083
Col-0	470	0.387861	0.50026	0.632245	0.465723	0.379268	0.32069	0.340451	0.504114	0.5996	0.448889	0.724889	0.291334	0.606051	0.361993	0.803884	0.56771	0.779919	0.60347	0.399048	0.206527	0.397468	0.306962	0.495397	0.476833	0.702686	0.494137	0.261861	0.38154	0.735098	0.39183	0.694255	0.2148	0.56191	0.739046	0.52599	0.272047	0.478069	0.72064	0.227807	0.373934	0.609196	0.611977	0.799888	0.208174	0.477641	0.540705	0.760759	0.512091
Col-0	471	0.0860043	0.169663	0.328947	0.124897	0.0761555	0.13137	0.0983696	0.329167	0.398575	0.231132	0.435471	0.171635	0.453506	0.170204	0.665668	0.216981	0.535038	0.266737	0.101067	0.202349	0.0745833	0.160038	0.151515	0.158608	0.502287	0.213158	0.20722	0.05625	0.516477	0.0681818	0.476763	0.187019	0.321591	0.525641	0.196809	0.135244	0.248789	0.520833	0.204167	0.199405	0.294804	0.412981	0.579044	0.232558	0.145347	0.300858	0.560417	0.181592
Col-0	472	0.185592	0.314466	0.442163	0.228158	0.167421	0.0868053	0.108743	0.387088	0.482167	0.322621	0.572428	0.136264	0.510855	0.141129	0.728436	0.362223	0.632118	0.391159	0.218236	0.10046	0.204396	0.0902431	0.271812	0.296081	0.585098	0.307924	0.082879	0.15522	0.631369	0.187729	0.582418	0.0879121	0.416583	0.604396	0.329904	0.152121	0.349987	0.599664	0.0772776	0.121926	0.429763	0.49011	0.666128	0.121816	0.247509	0.408856	0.627198	0.317943
Col-0	473	0.509645	0.62002	0.719821	0.608366	0.500231	0.48548	0.496011	0.594037	0.656446	0.49273	0.769153	0.463091	0.644328	0.540015	0.816828	0.683919	0.821309	0.737398	0.566798	0.359718	0.517737	0.480539	0.625521	0.605937	0.770866	0.61381	0.433119	0.515673	0.803086	0.531207	0.761644	0.370642	0.675646	0.772642	0.646301	0.418038	0.568381	0.770005	0.398461	0.52796	0.696585	0.704234	0.813681	0.390513	0.635214	0.619176	0.797362	0.618444
Col-0	474	0.229548	0.339154	0.481781	0.264498	0.195863	0.123962	0.14085	0.36511	0.479853	0.328945	0.591409	0.152747	0.507103	0.107955	0.722866	0.40452	0.646104	0.426102	0.237671	0.112852	0.227253	0.0780886	0.317266	0.340037	0.596087	0.337652	0.0793558	0.199451	0.631369	0.222611	0.593407	0.10989	0.427572	0.624542	0.362871	0.16311	0.362893	0.613553	0.0719603	0.152276	0.469085	0.501099	0.680995	0.117472	0.273904	0.42103	0.641209	0.359603
Col-0	475	0.380269	0.469526	0.59545	0.450411	0.374234	0.3363	0.369344	0.474576	0.577684	0.432763	0.691338	0.354628	0.61513	0.416587	0.821628	0.540134	0.745378	0.586793	0.418826	0.281885	0.373898	0.374807	0.466487	0.447074	0.694709	0.467574	0.328665	0.357627	0.738906	0.403313	0.680248	0.255411	0.526194	0.718927	0.490804	0.285544	0.462751	0.718927	0.283434	0.395394	0.580662	0.593742	0.780409	0.309716	0.46923	0.521519	0.736229	0.483557
Col-0	476	0.318247	0.42429	0.567467	0.371254	0.311432	0.223166	0.244295	0.45302	0.557753	0.39534	0.65798	0.221425	0.588967	0.23874	0.802887	0.499873	0.713392	0.531936	0.321427	0.141987	0.331544	0.189902	0.412701	0.405344	0.663938	0.416531	0.135919	0.30632	0.704088	0.315741	0.655137	0.139236	0.499329	0.688092	0.448236	0.230961	0.429296	0.678971	0.121195	0.258184	0.54136	0.576252	0.75227	0.197492	0.364862	0.49013	0.711829	0.444255
Col-0	477	0.36859	0.474315	0.570574	0.465122	0.350649	0.344424	0.350445	0.431818	0.533792	0.376608	0.644481	0.315997	0.552245	0.388222	0.763076	0.523263	0.698864	0.585866	0.418388	0.210791	0.369697	0.329545	0.467803	0.455189	0.640105	0.457416	0.289469	0.361364	0.677273	0.390152	0.627185	0.225	0.519318	0.657343	0.483196	0.26343	0.427326	0.652146	0.255425	0.386905	0.540183	0.549738	0.724265	0.213134	0.494159	0.469808	0.6875	0.468284
Col-0	478	0.27467	0.194894	0.0944976	0.242124	0.31207	0.376226	0.34664	0.134091	0.192584	0.218268	0.191558	0.365035	0.288248	0.407947	0.480386	0.106346	0.318182	0.0801839	0.243802	0.418117	0.26697	0.409091	0.287879	0.147513	0.312639	0.172727	0.452117	0.304545	0.304545	0.265152	0.267483	0.418881	0.104545	0.305944	0.169246	0.35124	0.14482	0.306818	0.456305	0.450371	0.128149	0.205594	0.379679	0.42389	0.230671	0.101604	0.370455	0.242877
Col-0	479	0.41181	0.515662	0.626978	0.466939	0.389669	0.327816	0.337306	0.512238	0.600662	0.43106	0.716284	0.298601	0.592018	0.370761	0.798927	0.582992	0.777972	0.621906	0.402416	0.207806	0.403543	0.316434	0.512238	0.479219	0.699812	0.50622	0.276998	0.398252	0.717483	0.386364	0.694056	0.216084	0.569231	0.730769	0.522095	0.277177	0.474061	0.707459	0.237943	0.371248	0.619597	0.622378	0.785891	0.242045	0.475198	0.538119	0.746154	0.523432
Col-0	480	0.431751	0.540553	0.660631	0.509901	0.420376	0.367939	0.382437	0.542079	0.621157	0.446292	0.729652	0.337548	0.597682	0.386107	0.796352	0.611433	0.788254	0.654967	0.44849	0.24612	0.430165	0.342859	0.540354	0.505511	0.724221	0.541324	0.276132	0.430858	0.735914	0.435194	0.720678	0.263366	0.60207	0.741051	0.567411	0.309508	0.496201	0.720572	0.268317	0.417862	0.650304	0.653085	0.787857	0.227109	0.525955	0.571734	0.761386	0.553199
rop4-1	481	0.203168	0.29961	0.450024	0.242075	0.183795	0.0999274	0.118548	0.392431	0.468051	0.288472	0.544501	0.108821	0.518013	0.0818187	0.721	0.370694	0.603211	0.405319	0.200546	0.131108	0.209664	0.0834028	0.291701	0.293405	0.560528	0.291067	0.0972057	0.178823	0.597832	0.196414	0.549047	0.144954	0.380651	0.582216	0.328909	0.143301	0.312887	0.580403	0.109263	0.0953629	0.427656	0.474524	0.643551	0.134841	0.222327	0.379115	0.614908	0.327674
rop4-1	482	0.0673077	0.200913	0.335526	0.148377	0.0927871	0.104117	0.0969807	0.363889	0.415936	0.260744	0.459776	0.146581	0.491531	0.130503	0.68398	0.249738	0.537879	0.276529	0.108012	0.184988	0.0861111	0.146465	0.162879	0.182652	0.52981	0.225292	0.177375	0.0777778	0.524242	0.0896465	0.487179	0.161966	0.328535	0.53953	0.202128	0.126263	0.251938	0.541667	0.177867	0.176587	0.31911	0.42735	0.610294	0.206072	0.146937	0.298203	0.605556	0.202944
rop4-1	483	0.154514	0.200771	0.303454	0.172803	0.122899	0.18795	0.187228	0.25625	0.315241	0.176887	0.385958	0.119471	0.435976	0.170106	0.601027	0.270932	0.446023	0.311973	0.110408	0.176529	0.158958	0.237689	0.208807	0.160967	0.460366	0.200822	0.217199	0.0916667	0.443182	0.0975379	0.394231	0.191827	0.260795	0.433494	0.236037	0.109762	0.163517	0.453125	0.229032	0.259354	0.296498	0.336538	0.505515	0.167272	0.185018	0.221201	0.51875	0.205457
rop4-1	484	0.12491	0.221654	0.357958	0.191817	0.119469	0.108954	0.110529	0.306325	0.379624	0.22812	0.466907	0.0729379	0.464002	0.087823	0.636739	0.307911	0.530394	0.337485	0.121378	0.161839	0.131406	0.157631	0.221614	0.215617	0.501029	0.226252	0.148165	0.108735	0.522892	0.108981	0.480074	0.165153	0.322892	0.516219	0.242246	0.138803	0.246147	0.510877	0.136961	0.182854	0.349398	0.399815	0.575833	0.158681	0.195924	0.301323	0.535392	0.249416
rop4-1	485	0.346276	0.241487	0.0413534	0.271994	0.347899	0.420144	0.396894	0.164286	0.15614	0.248787	0.149351	0.403297	0.312195	0.431806	0.499217	0.142588	0.274026	0.12809	0.26954	0.438095	0.330476	0.456061	0.362771	0.199191	0.344948	0.181955	0.4747	0.338095	0.258442	0.304545	0.217582	0.448352	0.0922078	0.305861	0.187842	0.392798	0.181728	0.312302	0.494009	0.491156	0.112565	0.212088	0.347479	0.454042	0.243658	0.118487	0.432143	0.250746
rop4-1	486	0.247379	0.16671	0.164598	0.145899	0.234184	0.295371	0.280394	0.154245	0.238001	0.103774	0.258025	0.251959	0.361252	0.295597	0.533988	0.132075	0.368782	0.170659	0.176672	0.301084	0.251824	0.339194	0.275157	0.0943396	0.377819	0.0806356	0.3438	0.205503	0.3506	0.187393	0.314586	0.31074	0.1506	0.334543	0.129265	0.23889	0.0739359	0.348008	0.351187	0.383905	0.14526	0.245573	0.406215	0.310516	0.108975	0.123381	0.424057	0.193889
rop4-1	487	0.270785	0.390307	0.529904	0.343909	0.252292	0.219043	0.236034	0.429545	0.548246	0.390223	0.648268	0.209091	0.584442	0.268439	0.793379	0.449543	0.69697	0.493701	0.304408	0.153127	0.281818	0.219697	0.371212	0.372499	0.653363	0.379027	0.196102	0.263636	0.692424	0.265152	0.640443	0.124592	0.486364	0.678322	0.399097	0.220386	0.418252	0.67298	0.164174	0.260359	0.506298	0.563054	0.740196	0.188161	0.363353	0.475936	0.698864	0.400045
rop4-1	488	0.286832	0.186905	0.0907672	0.211277	0.299388	0.35581	0.335446	0.157203	0.204282	0.23409	0.210874	0.342764	0.342704	0.365952	0.51544	0.0799488	0.297766	0.0853171	0.199888	0.376247	0.267345	0.39227	0.304314	0.136553	0.357586	0.111864	0.406521	0.260734	0.31433	0.255907	0.27412	0.373272	0.11433	0.322686	0.151461	0.311528	0.165747	0.339925	0.41509	0.443445	0.0976108	0.228944	0.405284	0.409933	0.186757	0.113161	0.405508	0.199975
rop4-1	489	0.237232	0.340628	0.498716	0.285318	0.21859	0.146166	0.159385	0.382317	0.495935	0.331569	0.600253	0.154221	0.512195	0.147645	0.730371	0.424298	0.65133	0.44889	0.236243	0.0845874	0.246341	0.0970067	0.326497	0.347676	0.597561	0.336714	0.0792217	0.213618	0.641242	0.245196	0.598499	0.0896811	0.429268	0.626016	0.366892	0.164584	0.36245	0.613821	0.0487018	0.156131	0.467088	0.506191	0.682209	0.117224	0.282311	0.424916	0.643293	0.368038
rop4-1	490	0.25641	0.364536	0.502437	0.302897	0.243931	0.157874	0.178824	0.419444	0.509259	0.342767	0.597763	0.16567	0.544941	0.169811	0.756722	0.431866	0.660774	0.463067	0.260713	0.0979117	0.266667	0.128788	0.355219	0.345563	0.605465	0.343762	0.0804354	0.237037	0.651515	0.25	0.611823	0.0921652	0.442593	0.624644	0.381797	0.173171	0.366064	0.62037	0.0529271	0.207483	0.479473	0.519516	0.695534	0.147717	0.313084	0.433007	0.655093	0.381288
rop4-1	491	0.252137	0.142314	0.136452	0.169417	0.253035	0.318145	0.297746	0.215741	0.249513	0.200559	0.257095	0.330199	0.345528	0.320755	0.535261	0.0611461	0.354377	0.0913442	0.172176	0.368006	0.236296	0.356061	0.260101	0.106219	0.381662	0.0703704	0.361323	0.230556	0.377104	0.214646	0.336895	0.353276	0.158923	0.368946	0.105595	0.285889	0.137812	0.384259	0.370729	0.399093	0.112673	0.279202	0.461329	0.39621	0.143129	0.132898	0.440278	0.177446
rop4-1	492	0.147879	0.302662	0.427507	0.19886	0.109878	0.0874169	0.0894176	0.371226	0.472526	0.311321	0.556359	0.149202	0.504372	0.132075	0.71724	0.339623	0.623928	0.352025	0.20092	0.218052	0.16805	0.130217	0.201973	0.273585	0.576852	0.304965	0.196097	0.139151	0.609949	0.156375	0.570755	0.195936	0.411321	0.602806	0.293858	0.165523	0.344011	0.594078	0.192453	0.100821	0.421573	0.482293	0.664262	0.230291	0.231	0.399186	0.633255	0.305407
rop4-1	493	0.238591	0.345955	0.447865	0.319914	0.218408	0.179449	0.18991	0.361792	0.453658	0.273585	0.53406	0.1627	0.494938	0.238994	0.698372	0.40566	0.589623	0.459084	0.256822	0.0606851	0.233333	0.180532	0.355918	0.301887	0.54694	0.337736	0.138917	0.237736	0.5494	0.236707	0.522496	0.0716981	0.392281	0.550798	0.367523	0.124513	0.283896	0.561845	0.0964699	0.234694	0.418845	0.443106	0.619034	0.0910487	0.332128	0.347392	0.599528	0.343706
rop4-1	494	0.142895	0.143622	0.315789	0.132426	0.173845	0.221335	0.196875	0.35	0.41091	0.252358	0.420049	0.296875	0.498476	0.284198	0.683219	0.211675	0.548295	0.224368	0.151343	0.33023	0.185833	0.274148	0.0643939	0.161557	0.522866	0.223026	0.339218	0.146875	0.534659	0.152936	0.485577	0.320192	0.321591	0.536058	0.175532	0.267045	0.262355	0.53125	0.326915	0.237776	0.272967	0.428846	0.610294	0.378391	0.146028	0.304534	0.584375	0.153451
rop4-1	495	0.18208	0.303217	0.452099	0.219268	0.155698	0.0856034	0.110405	0.373876	0.467968	0.304961	0.572742	0.120225	0.503152	0.13893	0.719409	0.355629	0.615679	0.382022	0.19909	0.0972986	0.191311	0.0993361	0.277068	0.289167	0.563168	0.309994	0.0885153	0.145131	0.602043	0.186159	0.555748	0.0805532	0.402043	0.589455	0.320105	0.130003	0.334596	0.592697	0.0733599	0.112283	0.429944	0.484702	0.65499	0.116453	0.246246	0.391496	0.616433	0.3162
rop4-1	496	0.218514	0.332695	0.484907	0.274825	0.201681	0.122355	0.143478	0.401471	0.496388	0.325749	0.588522	0.146946	0.528874	0.131567	0.746374	0.404967	0.643717	0.431345	0.222837	0.0817689	0.226373	0.0840018	0.316176	0.329495	0.592001	0.325774	0.0546138	0.201471	0.634358	0.222594	0.59276	0.0684389	0.423529	0.612934	0.358104	0.155019	0.362004	0.617647	0.0433112	0.153812	0.468196	0.506448	0.683824	0.131612	0.272334	0.414216	0.644853	0.354368
rop4-1	497	0.151453	0.249315	0.402807	0.231287	0.133669	0.109257	0.129275	0.315	0.400702	0.244403	0.498874	0.11641	0.480976	0.176101	0.648584	0.329057	0.55303	0.369738	0.189642	0.0748936	0.146667	0.154848	0.254545	0.257107	0.511545	0.258947	0.144631	0.143333	0.54303	0.157576	0.489231	0.0979487	0.34303	0.527179	0.283121	0.0785675	0.276434	0.526667	0.123011	0.17932	0.37751	0.410256	0.586275	0.115969	0.250467	0.334118	0.555	0.27801
rop4-1	498	0.280066	0.381706	0.53837	0.327882	0.27151	0.181016	0.203366	0.404032	0.505376	0.356604	0.631169	0.176923	0.53454	0.139541	0.74768	0.459951	0.680205	0.489525	0.280725	0.1062	0.290323	0.138416	0.37131	0.376506	0.609913	0.372835	0.0749077	0.259946	0.655718	0.277859	0.60794	0.104467	0.468035	0.639454	0.418257	0.190243	0.3982	0.633333	0.0903226	0.186307	0.505713	0.515633	0.711765	0.138435	0.307567	0.443454	0.668548	0.408763
rop4-1	499	0.308226	0.205765	0.0877193	0.223185	0.309699	0.361061	0.364312	0.141667	0.172149	0.201258	0.195887	0.347756	0.324695	0.387186	0.497432	0.0927673	0.287879	0.110487	0.233643	0.402039	0.294167	0.422348	0.327652	0.155267	0.352642	0.139254	0.427322	0.283333	0.297727	0.267045	0.262821	0.401603	0.100758	0.302885	0.163564	0.349346	0.131298	0.319444	0.437366	0.441752	0.114207	0.213462	0.387255	0.414244	0.219431	0.064951	0.429167	0.23041
rop4-1	500	0.110227	0.228311	0.377344	0.163878	0.099971	0.103696	0.0614693	0.371552	0.470054	0.286597	0.491864	0.124403	0.514999	0.106268	0.722878	0.301128	0.600575	0.316286	0.145246	0.185131	0.109885	0.0948276	0.188349	0.220343	0.567984	0.274531	0.170659	0.112069	0.575967	0.120167	0.542882	0.173917	0.382654	0.588859	0.257276	0.140876	0.304464	0.572797	0.162032	0.135585	0.354522	0.469673	0.641481	0.209302	0.178429	0.350575	0.622557	0.241294
rop4-1	501	0.283308	0.388799	0.517415	0.348355	0.282563	0.197366	0.221036	0.411765	0.519608	0.359184	0.617934	0.176018	0.543221	0.22512	0.76108	0.471004	0.674465	0.500578	0.288041	0.10826	0.289804	0.174911	0.383021	0.365289	0.628407	0.389241	0.121969	0.275	0.667246	0.274955	0.622172	0.0998869	0.452941	0.644042	0.407228	0.19543	0.393297	0.642157	0.0934061	0.2494	0.512491	0.529864	0.705882	0.152474	0.353216	0.45098	0.670588	0.415386
rop4-1	502	0.232821	0.130594	0.260702	0.221518	0.281008	0.333429	0.334493	0.341667	0.374737	0.236855	0.332814	0.372821	0.469919	0.39673	0.661187	0.175723	0.508485	0.198801	0.236143	0.408227	0.24	0.388788	0.174545	0.137987	0.518699	0.201404	0.431756	0.286667	0.499394	0.233636	0.462821	0.409744	0.288485	0.506154	0.108652	0.365179	0.222016	0.518333	0.442581	0.393469	0.200161	0.405128	0.587255	0.430078	0.225919	0.264314	0.581667	0.115025
rop4-1	503	0.366239	0.470091	0.595614	0.44593	0.352334	0.319424	0.341304	0.472222	0.561696	0.383229	0.672006	0.309402	0.560705	0.392767	0.771157	0.546331	0.726263	0.593196	0.404224	0.2	0.366667	0.332323	0.468182	0.439623	0.652439	0.473977	0.28698	0.358333	0.686364	0.373737	0.648291	0.207692	0.528788	0.67906	0.491844	0.250046	0.429974	0.663889	0.24767	0.365079	0.582262	0.585043	0.733987	0.211111	0.469159	0.499346	0.701389	0.485158
rop4-1	504	0.162393	0.0848261	0.206815	0.104595	0.183581	0.249769	0.217614	0.282692	0.315115	0.195936	0.305361	0.289744	0.446842	0.283503	0.624341	0.127238	0.432984	0.159032	0.140814	0.33988	0.168205	0.275058	0.161422	0.0827286	0.495622	0.183941	0.326189	0.173718	0.431235	0.145688	0.391026	0.312821	0.255711	0.448718	0.0763775	0.268489	0.142516	0.479701	0.318776	0.323914	0.16574	0.35641	0.517345	0.360763	0.102444	0.208899	0.535256	0.0884041
rop4-1	505	0.113336	0.164384	0.30894	0.120033	0.0978474	0.168424	0.162239	0.296918	0.352079	0.199276	0.393524	0.154162	0.451387	0.153528	0.630137	0.235978	0.480697	0.284901	0.0553606	0.214418	0.0880365	0.210461	0.159506	0.144094	0.489475	0.177794	0.210708	0.0928082	0.480946	0.0578041	0.429136	0.201475	0.267248	0.486828	0.175459	0.163365	0.19194	0.474315	0.222183	0.247507	0.271332	0.37745	0.557212	0.249018	0.105748	0.235697	0.551712	0.178389
rop4-1	506	0.125448	0.265429	0.417657	0.201959	0.119906	0.0744952	0.107714	0.421237	0.499717	0.325117	0.53149	0.14177	0.534487	0.164536	0.752541	0.306249	0.63172	0.328501	0.19737	0.116907	0.129462	0.120479	0.216031	0.256441	0.589038	0.303679	0.123697	0.140054	0.61564	0.139296	0.574028	0.100662	0.412317	0.617039	0.285518	0.146983	0.348587	0.610215	0.137634	0.148124	0.391242	0.498594	0.672992	0.157289	0.223294	0.389627	0.651478	0.267614
rop4-1	507	0.454872	0.352329	0.167895	0.384356	0.465882	0.52259	0.508696	0.27	0.193333	0.277358	0.0867532	0.455385	0.376585	0.512956	0.544932	0.250566	0.337273	0.241798	0.369421	0.522128	0.433333	0.569091	0.458182	0.30717	0.425366	0.272632	0.56916	0.436667	0.296364	0.419091	0.282308	0.543077	0.185455	0.365641	0.291915	0.443306	0.238605	0.395556	0.574839	0.617143	0.181928	0.275385	0.398824	0.511163	0.334019	0.183137	0.455	0.336119
rop4-1	508	0.25776	0.162942	0.135965	0.17926	0.24355	0.30645	0.299619	0.169298	0.210526	0.158722	0.262019	0.30054	0.332905	0.338299	0.511656	0.0865607	0.332935	0.143111	0.171814	0.343785	0.243509	0.350877	0.267145	0.101456	0.357296	0.0947368	0.386501	0.242544	0.338756	0.202552	0.299595	0.353441	0.135566	0.350877	0.131766	0.280267	0.0826193	0.344298	0.393888	0.380594	0.129782	0.242375	0.419505	0.353325	0.1515	0.0990712	0.417105	0.206075
rop4-1	509	0.155022	0.277366	0.422501	0.191389	0.127207	0.0555079	0.0702034	0.383257	0.47642	0.305782	0.540689	0.122724	0.508839	0.085223	0.720875	0.33166	0.612385	0.35553	0.194859	0.132344	0.155596	0.0666528	0.23464	0.265103	0.569702	0.283728	0.107781	0.127064	0.598499	0.154156	0.558222	0.118278	0.398332	0.589391	0.301776	0.126848	0.330595	0.594037	0.0938147	0.087624	0.400022	0.481016	0.658392	0.146718	0.211266	0.379115	0.624885	0.285088
rop4-1	510	0.164274	0.277945	0.413158	0.173762	0.113445	0.119856	0.08	0.395	0.476491	0.293962	0.532208	0.13	0.510976	0.125409	0.729315	0.329811	0.61	0.357865	0.172397	0.228085	0.153333	0.116061	0.219091	0.273208	0.567317	0.270526	0.195115	0.118333	0.586364	0.152424	0.552308	0.195385	0.389091	0.582308	0.299574	0.169256	0.305116	0.582222	0.192258	0.104762	0.398795	0.469231	0.639412	0.229612	0.214019	0.367647	0.6175	0.294328
rop4-1	511	0.141026	0.10274	0.250337	0.0761615	0.170761	0.219978	0.200334	0.282692	0.340081	0.183116	0.357143	0.294872	0.445591	0.290518	0.620829	0.179245	0.470862	0.185393	0.146535	0.333879	0.181026	0.276807	0.141608	0.113208	0.471232	0.162888	0.33441	0.15641	0.454779	0.150932	0.416667	0.317949	0.252681	0.461538	0.138298	0.270502	0.1774	0.45406	0.330521	0.274202	0.23494	0.351282	0.530166	0.373584	0.0987299	0.230769	0.521474	0.141791
rop4-1	512	0.102564	0.168774	0.38529	0.203224	0.128852	0.204667	0.184727	0.423718	0.493927	0.326076	0.482517	0.266667	0.558474	0.270682	0.757815	0.292937	0.627622	0.295448	0.175567	0.303873	0.130256	0.247669	0.0571096	0.234398	0.594434	0.304318	0.310628	0.144231	0.613986	0.148019	0.570513	0.292308	0.406527	0.628205	0.237589	0.233206	0.341682	0.602564	0.305294	0.251701	0.340902	0.507692	0.684012	0.324985	0.216271	0.383861	0.660897	0.187333
rop4-1	513	0.0665307	0.2184	0.374402	0.143789	0.0707601	0.094915	0.079249	0.361364	0.448764	0.276587	0.498377	0.174476	0.49612	0.160806	0.708281	0.267153	0.590909	0.289709	0.155992	0.20519	0.0907576	0.147727	0.136364	0.20669	0.5449	0.262799	0.201423	0.0962121	0.565909	0.0909091	0.522727	0.190734	0.365909	0.564685	0.242263	0.149793	0.295983	0.568182	0.197654	0.143553	0.341731	0.448951	0.627005	0.236346	0.178632	0.351159	0.598864	0.223033
rop4-1	514	0.131624	0.214963	0.354251	0.189947	0.0963154	0.149419	0.168562	0.259615	0.350337	0.166909	0.439361	0.0923077	0.419887	0.149008	0.603161	0.291727	0.501049	0.329646	0.156643	0.127114	0.126154	0.216783	0.218648	0.191872	0.453283	0.209717	0.193188	0.105769	0.467133	0.117366	0.415385	0.146154	0.283916	0.458974	0.23928	0.0806103	0.197138	0.448718	0.176179	0.232862	0.323633	0.338462	0.515837	0.150626	0.216966	0.255505	0.521154	0.230195
rop4-1	515	0.160454	0.287441	0.429235	0.21283	0.134454	0.0879632	0.102229	0.37416	0.462775	0.296258	0.540871	0.115126	0.508916	0.153692	0.714861	0.357698	0.610581	0.374658	0.18661	0.0910066	0.168515	0.0988032	0.248981	0.277073	0.56446	0.28253	0.0897428	0.128501	0.596944	0.174879	0.550743	0.0762767	0.396944	0.584357	0.298766	0.120911	0.321575	0.581933	0.0848468	0.129652	0.404678	0.476665	0.651261	0.128917	0.231446	0.380952	0.61145	0.298194
rop4-1	516	0.060035	0.188645	0.357641	0.157581	0.0899058	0.113894	0.0940807	0.390663	0.451913	0.276767	0.465029	0.181372	0.501322	0.166326	0.713484	0.249034	0.593373	0.271694	0.130937	0.229257	0.066988	0.158178	0.137915	0.19243	0.550691	0.2539	0.227904	0.0933735	0.558379	0.106426	0.523633	0.212141	0.364513	0.571826	0.211484	0.160211	0.285234	0.565596	0.218344	0.178346	0.313253	0.454124	0.62686	0.261231	0.162594	0.343373	0.614759	0.201672
rop4-1	517	0.362859	0.468148	0.61382	0.418542	0.354704	0.269055	0.293828	0.493182	0.57269	0.417073	0.701299	0.233566	0.57445	0.291771	0.786378	0.543146	0.756993	0.572955	0.365544	0.180281	0.369883	0.241841	0.456876	0.450587	0.678833	0.460729	0.186089	0.349301	0.703497	0.358974	0.671329	0.190909	0.542657	0.716783	0.492635	0.245391	0.453082	0.68648	0.17081	0.308311	0.584632	0.587413	0.765631	0.174771	0.414483	0.518442	0.732168	0.487527
rop4-1	518	0.111483	0.200913	0.372235	0.184962	0.130069	0.157022	0.13913	0.402536	0.480549	0.304895	0.476943	0.211037	0.537292	0.211922	0.735755	0.274542	0.611331	0.272594	0.148521	0.294172	0.121739	0.190053	0.0945323	0.223681	0.586073	0.294584	0.265848	0.125725	0.58946	0.124506	0.552397	0.256856	0.393149	0.605351	0.230342	0.214517	0.317155	0.57971	0.258345	0.195504	0.334206	0.483166	0.66283	0.304011	0.198564	0.36445	0.638043	0.210578
rop4-1	519	0.179908	0.280597	0.422347	0.213926	0.154429	0.0721783	0.103207	0.376639	0.450101	0.279926	0.536726	0.103279	0.503199	0.113259	0.71536	0.350603	0.595007	0.387917	0.177076	0.115626	0.190164	0.0894188	0.264406	0.275905	0.551979	0.275755	0.0922913	0.149044	0.588674	0.173497	0.547919	0.0981084	0.378689	0.577554	0.313568	0.109335	0.301944	0.569672	0.0839767	0.110014	0.399368	0.462673	0.635005	0.132355	0.206527	0.368531	0.610246	0.306582
rop4-1	520	0.10878	0.251418	0.377193	0.166117	0.0940497	0.100429	0.0599912	0.384091	0.475279	0.291881	0.50938	0.131546	0.508746	0.110539	0.728103	0.292072	0.598485	0.308365	0.164371	0.200086	0.116364	0.103535	0.189394	0.232704	0.565903	0.279213	0.167785	0.110354	0.579798	0.111111	0.540793	0.184538	0.387879	0.581197	0.255534	0.157943	0.300446	0.573232	0.158684	0.116883	0.375928	0.473504	0.637998	0.206249	0.184461	0.349673	0.616288	0.263682
rop4-1	521	0.438688	0.54254	0.66613	0.503267	0.429772	0.347379	0.36646	0.545918	0.626208	0.462457	0.747062	0.310152	0.61324	0.363368	0.809058	0.618213	0.809369	0.65222	0.427897	0.241858	0.436463	0.32282	0.534632	0.506097	0.725568	0.540852	0.259282	0.422449	0.73457	0.415584	0.726975	0.247985	0.602721	0.762166	0.550876	0.302974	0.502373	0.732143	0.239324	0.387755	0.6597	0.66248	0.810824	0.219586	0.501876	0.578031	0.777551	0.562595
rop4-1	522	0.153486	0.281615	0.4	0.23481	0.133304	0.109958	0.129977	0.401316	0.470175	0.294935	0.539576	0.112551	0.515019	0.179609	0.722999	0.322741	0.602632	0.375399	0.190344	0.0831654	0.154386	0.126396	0.270813	0.249553	0.559949	0.284211	0.0965046	0.152632	0.597129	0.168102	0.548178	0.0995951	0.389474	0.576518	0.282419	0.118573	0.319951	0.592105	0.10798	0.158826	0.406975	0.472874	0.644582	0.11326	0.252828	0.376264	0.622368	0.283346
rop4-1	523	0.162777	0.269509	0.416765	0.205362	0.144462	0.0611915	0.0860772	0.351404	0.450424	0.280687	0.527798	0.113137	0.49356	0.076461	0.703248	0.333157	0.593207	0.370787	0.177918	0.153478	0.173034	0.0925264	0.254852	0.266695	0.550014	0.271437	0.122223	0.130618	0.579571	0.163943	0.544512	0.140968	0.379571	0.579804	0.300024	0.111802	0.321009	0.564919	0.115767	0.118857	0.396237	0.459291	0.635988	0.161397	0.210648	0.357788	0.597753	0.289787
rop4-1	524	0.0988681	0.236949	0.367591	0.151548	0.0894087	0.105969	0.0586761	0.375901	0.452347	0.273925	0.510004	0.113721	0.515931	0.109298	0.705171	0.281574	0.587838	0.307319	0.16246	0.178838	0.110631	0.0943898	0.190622	0.216386	0.547792	0.266382	0.157348	0.0975225	0.574775	0.106675	0.534997	0.167498	0.374775	0.566182	0.24286	0.147346	0.298031	0.560811	0.153328	0.127229	0.362206	0.458489	0.627716	0.181018	0.186663	0.353206	0.602928	0.243109
rop4-1	525	0.218859	0.125309	0.166523	0.154845	0.237636	0.303574	0.272416	0.22582	0.252229	0.187133	0.261443	0.318663	0.446621	0.295185	0.619358	0.113672	0.38301	0.164303	0.174909	0.35647	0.199563	0.336438	0.233234	0.097742	0.454618	0.166005	0.35515	0.215984	0.377645	0.192499	0.336696	0.336066	0.212519	0.418033	0.0871992	0.282076	0.124666	0.424408	0.351983	0.381733	0.147146	0.333417	0.456606	0.386453	0.111077	0.159916	0.52582	0.166748
rop4-1	526	0.353958	0.264741	0.0806636	0.230521	0.314578	0.385518	0.382609	0.134783	0.139969	0.225185	0.209486	0.372241	0.297455	0.392672	0.489279	0.173503	0.271739	0.141915	0.282968	0.39963	0.349855	0.43083	0.380764	0.201805	0.346235	0.140503	0.424992	0.29529	0.241897	0.268775	0.214047	0.399331	0.0881423	0.286511	0.201203	0.361121	0.148635	0.316425	0.414867	0.465839	0.16946	0.197993	0.328645	0.435457	0.221861	0.0852515	0.401087	0.292343
rop4-1	527	0.128205	0.261519	0.397395	0.166517	0.0939649	0.0803721	0.068072	0.384091	0.46252	0.286449	0.52381	0.132012	0.518847	0.11416	0.731009	0.31761	0.598485	0.328567	0.168044	0.195358	0.13697	0.10101	0.199495	0.24414	0.567627	0.269112	0.175418	0.106818	0.575758	0.126263	0.540793	0.172028	0.377778	0.575758	0.272512	0.140496	0.301034	0.57197	0.164288	0.103484	0.387611	0.478322	0.644385	0.206953	0.200887	0.356209	0.621591	0.276421
rop4-1	528	0.248813	0.351598	0.512508	0.296724	0.236902	0.157696	0.169887	0.394753	0.496751	0.325646	0.599166	0.150237	0.523336	0.207664	0.738204	0.431516	0.660213	0.456513	0.251454	0.0752561	0.260494	0.16807	0.341751	0.348125	0.590033	0.34217	0.116671	0.23179	0.63266	0.250561	0.577873	0.0805318	0.436813	0.61301	0.387313	0.157943	0.357738	0.611111	0.0690562	0.193374	0.475383	0.491833	0.671024	0.130778	0.298085	0.417574	0.640741	0.373319
rop4-1	529	0.322906	0.426758	0.582632	0.395512	0.306779	0.246091	0.262899	0.455	0.532632	0.384906	0.669784	0.215897	0.55626	0.282767	0.763379	0.509182	0.725152	0.540974	0.320055	0.14922	0.326667	0.222727	0.423333	0.424277	0.646992	0.425614	0.181425	0.31	0.669697	0.326364	0.639487	0.14359	0.512121	0.684615	0.454184	0.216694	0.424651	0.66	0.143011	0.29483	0.544418	0.549231	0.733137	0.152403	0.397072	0.486275	0.7	0.444975
rop4-1	530	0.0739502	0.20816	0.370137	0.196083	0.121118	0.130513	0.11087	0.409783	0.476926	0.30845	0.468803	0.200167	0.539236	0.196473	0.731686	0.264356	0.597826	0.270396	0.144898	0.237974	0.0798551	0.179183	0.115613	0.210623	0.57158	0.280092	0.236724	0.113768	0.578656	0.137352	0.542642	0.224582	0.389526	0.583612	0.240287	0.177506	0.300556	0.581522	0.232819	0.181455	0.323337	0.484114	0.648338	0.272413	0.188846	0.360827	0.653261	0.203764
rop4-1	531	0.0902184	0.151531	0.281839	0.123946	0.0974167	0.133937	0.118196	0.339198	0.382066	0.246681	0.409492	0.154321	0.499548	0.172607	0.679351	0.22164	0.503086	0.258011	0.0633609	0.196743	0.0908642	0.178451	0.143098	0.131726	0.548329	0.226121	0.213175	0.0648148	0.486195	0.106902	0.448006	0.181671	0.301908	0.502849	0.157604	0.134068	0.218203	0.520062	0.221744	0.220711	0.269076	0.402849	0.572985	0.232558	0.116072	0.265432	0.58858	0.166022
rop4-1	532	0.195007	0.305065	0.447368	0.255862	0.179235	0.107582	0.127746	0.402632	0.495614	0.324975	0.555366	0.135526	0.530809	0.129427	0.744052	0.370531	0.638158	0.403016	0.20199	0.0949515	0.205263	0.0851276	0.289474	0.294563	0.595475	0.3	0.0453998	0.176316	0.605742	0.191188	0.573887	0.121053	0.404187	0.600202	0.328667	0.144356	0.337056	0.61038	0.0758913	0.168904	0.427949	0.492611	0.669118	0.13622	0.267031	0.388158	0.638158	0.323449
rop4-1	533	0.119658	0.155251	0.277328	0.128332	0.0873734	0.145637	0.142921	0.282692	0.344804	0.195936	0.407426	0.15641	0.460913	0.174165	0.633649	0.212143	0.480769	0.265918	0.0902734	0.194217	0.111282	0.196387	0.151515	0.129415	0.496873	0.180297	0.20963	0.0698718	0.468765	0.0710956	0.423077	0.182051	0.266667	0.474359	0.175941	0.142615	0.1935	0.46688	0.222581	0.22135	0.266759	0.358974	0.528658	0.222421	0.146417	0.245098	0.536538	0.156525
rop4-1	534	0.236232	0.34868	0.495117	0.252628	0.191891	0.132686	0.154191	0.423454	0.510942	0.352169	0.606641	0.171055	0.548906	0.141736	0.760062	0.41383	0.665651	0.433221	0.25245	0.0974629	0.229553	0.0769291	0.303733	0.346042	0.619311	0.341834	0.0510742	0.189433	0.653233	0.236176	0.614592	0.122601	0.450797	0.637721	0.370915	0.186334	0.3842	0.633877	0.0776189	0.147275	0.47373	0.522284	0.699818	0.147606	0.287215	0.441884	0.66817	0.37375
rop4-1	535	0.230885	0.131248	0.209104	0.13179	0.193845	0.273284	0.279788	0.224324	0.266951	0.157318	0.318182	0.279834	0.42584	0.27061	0.590892	0.125191	0.392506	0.151534	0.129663	0.31704	0.205766	0.333948	0.240377	0.063233	0.452868	0.142959	0.311636	0.170946	0.37543	0.176495	0.331601	0.302911	0.210319	0.416147	0.0920069	0.245142	0.0999371	0.434309	0.311595	0.357511	0.183816	0.31289	0.473768	0.338152	0.101162	0.173556	0.507432	0.128479
rop4-1	536	0.258547	0.374868	0.523785	0.311024	0.249273	0.162147	0.181522	0.451923	0.548414	0.37627	0.61963	0.196154	0.571295	0.15947	0.801238	0.447569	0.692308	0.467697	0.26494	0.135843	0.273077	0.126748	0.359848	0.36357	0.649625	0.363765	0.0641515	0.242949	0.672902	0.266608	0.634615	0.117308	0.466434	0.663462	0.399959	0.201367	0.398256	0.673077	0.0880273	0.205848	0.499305	0.553846	0.727376	0.192233	0.313893	0.454374	0.695192	0.385476
rop4-1	537	0.295482	0.212981	0.148496	0.210985	0.309524	0.367763	0.347619	0.114286	0.174185	0.139263	0.21645	0.283516	0.299071	0.348607	0.46771	0.126235	0.299784	0.158106	0.232192	0.349544	0.284762	0.40368	0.320346	0.151842	0.323461	0.103258	0.404398	0.270238	0.286147	0.254329	0.249084	0.365201	0.104329	0.291209	0.165653	0.269972	0.156146	0.315476	0.406144	0.452381	0.153471	0.191209	0.366947	0.3433	0.174677	0.0840336	0.376786	0.246624
rop4-1	538	0.0856921	0.129336	0.278879	0.126913	0.0985485	0.165187	0.14218	0.34513	0.396446	0.24516	0.376623	0.188312	0.483054	0.187372	0.679061	0.204484	0.522727	0.234058	0.0755608	0.227319	0.0720346	0.203463	0.124459	0.140162	0.520431	0.210116	0.230197	0.0834416	0.516883	0.0811688	0.472527	0.211389	0.306494	0.52381	0.151976	0.155844	0.236786	0.521104	0.235526	0.246753	0.245971	0.421578	0.592437	0.26719	0.128171	0.278966	0.584091	0.148866
rop4-1	539	0.0585806	0.208404	0.376404	0.198576	0.111887	0.0807534	0.06468	0.41882	0.484132	0.309943	0.47658	0.155834	0.54234	0.143099	0.748191	0.289273	0.614913	0.280899	0.161018	0.193641	0.0819476	0.128958	0.144025	0.230867	0.581803	0.300296	0.189639	0.129682	0.612257	0.13347	0.563959	0.179516	0.407967	0.613656	0.233325	0.127681	0.328717	0.593321	0.185719	0.153405	0.335183	0.505964	0.667878	0.217577	0.201722	0.382133	0.646348	0.211555
rop4-1	540	0.111966	0.16758	0.310234	0.10308	0.130159	0.163629	0.141546	0.330556	0.396491	0.22348	0.434776	0.233333	0.472087	0.21761	0.652664	0.206499	0.527778	0.228464	0.100367	0.290307	0.122222	0.210606	0.0954545	0.147799	0.507588	0.200585	0.271162	0.122222	0.508081	0.0949495	0.464957	0.264957	0.309091	0.51453	0.177305	0.224334	0.232817	0.505556	0.262724	0.194104	0.305221	0.395726	0.576144	0.307235	0.118276	0.28366	0.552778	0.181592
rop4-1	541	0.0621907	0.140591	0.328947	0.171834	0.103936	0.157137	0.157323	0.409211	0.447368	0.298411	0.425837	0.215992	0.517651	0.215326	0.729813	0.234359	0.563397	0.244973	0.114506	0.255599	0.0970175	0.208134	0.0861244	0.188928	0.566431	0.260526	0.26356	0.108772	0.557416	0.116029	0.523279	0.239069	0.357416	0.574899	0.183651	0.186494	0.279988	0.560673	0.255603	0.231024	0.272511	0.472672	0.656347	0.289576	0.178923	0.323013	0.622368	0.153967
rop4-1	542	0.334686	0.436969	0.568454	0.391716	0.328635	0.238093	0.264557	0.446203	0.52998	0.382613	0.64894	0.196981	0.543686	0.247831	0.756459	0.517077	0.710299	0.552197	0.333089	0.139959	0.341181	0.194668	0.43364	0.416527	0.640321	0.432978	0.147937	0.319515	0.671807	0.326333	0.631694	0.152288	0.496203	0.668776	0.457581	0.21315	0.421107	0.668776	0.136015	0.272669	0.559173	0.561344	0.72822	0.146796	0.386313	0.48275	0.691456	0.461459
rop4-1	543	0.0701521	0.235545	0.383971	0.18259	0.111536	0.120153	0.0928289	0.410065	0.479608	0.302989	0.493506	0.181119	0.531834	0.165074	0.743284	0.281671	0.61039	0.290822	0.154664	0.229621	0.0879654	0.156926	0.140693	0.225067	0.580615	0.293643	0.234163	0.124784	0.592208	0.125541	0.556194	0.217183	0.392208	0.588911	0.252003	0.16647	0.313349	0.581169	0.224131	0.155844	0.354718	0.478322	0.657372	0.269908	0.193106	0.363764	0.635065	0.236674
rop4-1	544	0.300748	0.223744	0.108553	0.205033	0.289566	0.354616	0.332971	0.1	0.158991	0.189858	0.216721	0.335577	0.248476	0.358097	0.434361	0.11989	0.295455	0.13132	0.237775	0.372784	0.289167	0.390152	0.314394	0.176494	0.293699	0.108333	0.400922	0.258333	0.28447	0.238636	0.237179	0.367628	0.0863636	0.275641	0.205674	0.311983	0.17781	0.291667	0.416532	0.426446	0.1624	0.184295	0.345588	0.393895	0.187111	0.0857843	0.341667	0.266169
rop4-1	545	0.226013	0.356641	0.485126	0.244339	0.185093	0.123115	0.156522	0.422826	0.500992	0.34717	0.605082	0.170234	0.548887	0.143779	0.761048	0.416161	0.6583	0.423449	0.246712	0.0923836	0.236522	0.093083	0.296113	0.343642	0.613574	0.345538	0.0571523	0.183696	0.645059	0.224835	0.595318	0.0909699	0.445059	0.642029	0.372618	0.180596	0.378463	0.633333	0.0546985	0.134694	0.476061	0.511706	0.694373	0.148433	0.287932	0.436147	0.658696	0.368462
rop4-1	546	0.129274	0.275218	0.406699	0.179343	0.102846	0.088947	0.0503953	0.406818	0.482855	0.305103	0.538961	0.125	0.530211	0.113136	0.742372	0.302316	0.613636	0.334653	0.18905	0.179884	0.140606	0.102273	0.189394	0.244425	0.578991	0.29689	0.174445	0.12803	0.597727	0.125	0.555944	0.168007	0.395455	0.601399	0.283366	0.135331	0.329281	0.602273	0.150953	0.0868893	0.399918	0.489685	0.664439	0.213619	0.213997	0.373886	0.634091	0.283752
rop4-1	547	0.343554	0.461093	0.560228	0.431663	0.336654	0.296744	0.30874	0.440722	0.522337	0.365104	0.635694	0.287153	0.548906	0.364521	0.76331	0.518284	0.694705	0.572686	0.374968	0.182131	0.35189	0.305451	0.457357	0.420443	0.62962	0.439392	0.265838	0.347509	0.673852	0.358247	0.624901	0.194845	0.514339	0.658076	0.479272	0.230127	0.397626	0.647766	0.225141	0.353251	0.554714	0.557494	0.715888	0.189883	0.452259	0.466242	0.670361	0.450146
rop4-1	548	0.184371	0.294897	0.453152	0.221739	0.159017	0.0906	0.100048	0.409066	0.471178	0.300539	0.531469	0.110989	0.51702	0.0772686	0.723017	0.374767	0.607143	0.390172	0.182817	0.147222	0.191062	0.0883283	0.281302	0.288306	0.56446	0.279931	0.0926097	0.154029	0.573427	0.193806	0.549451	0.140659	0.382817	0.575092	0.318915	0.121606	0.300281	0.579365	0.108047	0.125065	0.420495	0.472527	0.636555	0.134253	0.224607	0.357143	0.621566	0.312531
rop4-1	549	0.134434	0.127467	0.260705	0.0698104	0.142003	0.191318	0.18364	0.27161	0.342849	0.179565	0.385428	0.258018	0.43489	0.259034	0.607383	0.159418	0.478814	0.17768	0.11024	0.301358	0.139661	0.234977	0.152157	0.0913016	0.483671	0.161463	0.297969	0.140254	0.444068	0.114792	0.421121	0.278096	0.244068	0.45502	0.124775	0.235887	0.183287	0.455508	0.29251	0.246973	0.241168	0.352021	0.518445	0.330049	0.0704895	0.228814	0.524153	0.124462
rop4-1	550	0.181368	0.324247	0.450526	0.225842	0.144622	0.0974101	0.112609	0.385	0.484035	0.331132	0.589221	0.15	0.522927	0.0964151	0.736712	0.362075	0.650909	0.383034	0.231488	0.221702	0.19	0.106061	0.253939	0.297736	0.590488	0.325789	0.178015	0.165	0.646364	0.181212	0.579231	0.206154	0.428182	0.619231	0.325745	0.17405	0.356512	0.62	0.184194	0.0759864	0.448554	0.502308	0.677647	0.212093	0.25729	0.427647	0.6375	0.332388
rop4-1	551	0.163614	0.0804305	0.218797	0.129137	0.187395	0.248304	0.236646	0.303571	0.354887	0.201617	0.31039	0.303297	0.455052	0.316891	0.636791	0.131267	0.459091	0.184912	0.151594	0.338906	0.173333	0.296104	0.155195	0.0832884	0.489547	0.181955	0.360196	0.189286	0.464935	0.158658	0.424725	0.326374	0.264935	0.469597	0.0838906	0.286068	0.177409	0.482143	0.34424	0.322449	0.171601	0.369231	0.54916	0.365891	0.129372	0.220728	0.546429	0.0765458
rop4-1	552	0.319597	0.213552	0.0902256	0.264851	0.35084	0.412384	0.382919	0.171429	0.206454	0.234501	0.147727	0.38544	0.369338	0.415656	0.559932	0.140836	0.336039	0.124197	0.262397	0.424012	0.29619	0.451299	0.325216	0.188005	0.400261	0.167857	0.467557	0.325	0.297078	0.307359	0.262363	0.434615	0.166558	0.357143	0.173252	0.382084	0.165698	0.373016	0.479032	0.494898	0.0746558	0.272527	0.40021	0.446982	0.243658	0.113796	0.467857	0.222548
rop4-1	553	0.140551	0.151531	0.282651	0.121623	0.174084	0.177458	0.16511	0.339198	0.395712	0.241556	0.409492	0.237512	0.474556	0.24505	0.686115	0.191474	0.510943	0.211402	0.0997857	0.305753	0.14321	0.224467	0.0979237	0.147216	0.522734	0.211566	0.289699	0.155247	0.524579	0.118126	0.479582	0.278158	0.300561	0.530864	0.150512	0.244159	0.236291	0.516975	0.285464	0.236835	0.268779	0.421083	0.599492	0.31582	0.135226	0.275962	0.576698	0.152018
rop4-1	554	0.218548	0.356676	0.478603	0.256963	0.183539	0.121092	0.148314	0.418925	0.529923	0.369247	0.626047	0.193889	0.561432	0.136366	0.773909	0.407953	0.682031	0.425706	0.266934	0.134487	0.227664	0.0746956	0.294605	0.342003	0.634602	0.365076	0.0849683	0.198442	0.678505	0.220122	0.63839	0.130697	0.478505	0.660556	0.369855	0.200819	0.40176	0.656282	0.0998493	0.108526	0.479676	0.555428	0.731446	0.168514	0.28972	0.458769	0.691005	0.36351
rop4-1	555	0.330681	0.219414	0.143376	0.273814	0.361924	0.437857	0.411394	0.227586	0.283727	0.266103	0.191446	0.402387	0.408747	0.419215	0.581483	0.151919	0.395768	0.144518	0.276432	0.446686	0.329655	0.477534	0.324451	0.208523	0.447435	0.184392	0.475915	0.347989	0.373041	0.318443	0.320292	0.443501	0.209404	0.404509	0.179017	0.373753	0.181636	0.431513	0.483204	0.52639	0.0583714	0.306366	0.474645	0.462443	0.250403	0.16092	0.502586	0.200978
rop4-1	556	0.0634921	0.215565	0.361481	0.169514	0.0885585	0.0993754	0.0862876	0.387088	0.453634	0.289446	0.491508	0.167033	0.521844	0.149907	0.734006	0.258138	0.596154	0.287072	0.141132	0.215338	0.0789744	0.152847	0.141442	0.196765	0.570624	0.269057	0.213824	0.101099	0.573826	0.109058	0.535714	0.202198	0.366234	0.593407	0.227028	0.160203	0.296448	0.568376	0.209146	0.158556	0.341851	0.47033	0.647382	0.24721	0.183116	0.346154	0.626099	0.225685
rop4-1	557	0.190171	0.105308	0.208882	0.0997834	0.187894	0.25045	0.234103	0.209375	0.28591	0.161262	0.300122	0.273558	0.376524	0.259237	0.559932	0.132665	0.4375	0.159059	0.135718	0.313276	0.174583	0.29214	0.205492	0.0639741	0.404726	0.132072	0.309041	0.155208	0.396591	0.144413	0.364183	0.296875	0.196591	0.411058	0.0927527	0.247805	0.12936	0.409722	0.307157	0.331952	0.173758	0.288462	0.466912	0.347263	0.0708236	0.1875	0.471875	0.150187
rop4-1	558	0.277336	0.180916	0.126134	0.187948	0.265575	0.340238	0.326387	0.158621	0.19752	0.197137	0.231751	0.341114	0.339781	0.334201	0.512518	0.0728692	0.326803	0.111003	0.196067	0.377721	0.267126	0.375392	0.296761	0.12134	0.361228	0.0896552	0.37523	0.242816	0.304075	0.223877	0.264589	0.371883	0.123197	0.335544	0.158474	0.306213	0.124298	0.349138	0.394994	0.412034	0.103656	0.235544	0.40568	0.39174	0.14776	0.091954	0.421121	0.203037
rop4-1	559	0.187923	0.091087	0.192413	0.096824	0.183346	0.243109	0.224506	0.241234	0.279563	0.135383	0.311688	0.245055	0.392144	0.26023	0.562178	0.123009	0.412338	0.166351	0.114522	0.287556	0.177662	0.288961	0.201299	0.0567263	0.416535	0.104853	0.301279	0.155519	0.4	0.138528	0.355644	0.275824	0.18961	0.406926	0.0895275	0.220779	0.112353	0.417208	0.313448	0.329623	0.178376	0.309491	0.475554	0.308668	0.0813205	0.162338	0.480195	0.13898
rop4-1	560	0.270772	0.373456	0.515746	0.3174	0.260986	0.175728	0.19387	0.393033	0.482888	0.325858	0.604428	0.144262	0.519592	0.21162	0.734561	0.449428	0.669523	0.48112	0.275437	0.0834787	0.277268	0.148535	0.361525	0.357099	0.591763	0.358671	0.103366	0.247814	0.631446	0.264282	0.583859	0.0962169	0.450373	0.62232	0.395535	0.158854	0.357415	0.612022	0.0691169	0.200513	0.49526	0.493695	0.672613	0.12689	0.310786	0.423979	0.637705	0.403474
DN-ROP2	561	0.219721	0.352823	0.491014	0.269983	0.198811	0.134994	0.155532	0.409959	0.500214	0.352048	0.611657	0.166417	0.536585	0.172726	0.748747	0.407041	0.657243	0.424226	0.251159	0.088566	0.236098	0.116408	0.306171	0.344915	0.609756	0.348909	0.0816111	0.194715	0.641242	0.224686	0.598499	0.0818011	0.443163	0.638211	0.366892	0.177048	0.378143	0.638211	0.0450039	0.181848	0.479283	0.507942	0.700383	0.140858	0.294506	0.434003	0.655488	0.37004
DN-ROP2	562	0.126225	0.244571	0.395058	0.156846	0.0856733	0.0650991	0.0446448	0.377439	0.460847	0.298205	0.514096	0.117073	0.512195	0.108145	0.712162	0.301197	0.591463	0.329816	0.160653	0.180505	0.126341	0.0929416	0.183481	0.240681	0.54878	0.273042	0.160864	0.10813	0.58071	0.122321	0.533771	0.161914	0.374945	0.573483	0.269331	0.127192	0.31764	0.580962	0.153108	0.125436	0.381722	0.472233	0.652798	0.188977	0.200251	0.366093	0.614024	0.265016
DN-ROP2	563	0.321214	0.432529	0.547133	0.401581	0.307475	0.256738	0.269046	0.429104	0.547264	0.390453	0.652064	0.231458	0.578449	0.320379	0.78716	0.499859	0.706581	0.540667	0.331504	0.143008	0.316418	0.250565	0.422546	0.396086	0.648162	0.428201	0.210436	0.316791	0.702035	0.309362	0.65729	0.143628	0.48806	0.676617	0.450302	0.223449	0.424679	0.676617	0.174386	0.299218	0.537403	0.564983	0.741001	0.174881	0.406472	0.483319	0.70056	0.440299
DN-ROP2	564	0.17094	0.313781	0.445569	0.207582	0.129713	0.0726803	0.100706	0.398077	0.48628	0.335833	0.570319	0.154701	0.526788	0.0964361	0.73996	0.355346	0.641608	0.374532	0.217772	0.12766	0.192137	0.0499223	0.24223	0.296081	0.586408	0.317859	0.121028	0.143803	0.620513	0.171329	0.581197	0.116239	0.427972	0.619658	0.326241	0.152222	0.352316	0.61859	0.11635	0.0765742	0.428792	0.500855	0.67823	0.155635	0.248263	0.407491	0.642201	0.319301
DN-ROP2	565	0.129025	0.246575	0.377974	0.193951	0.12559	0.0941165	0.0937463	0.365411	0.418409	0.2626	0.49155	0.0633298	0.506181	0.0996812	0.684932	0.313001	0.553238	0.344621	0.154987	0.115127	0.134247	0.155666	0.232669	0.233911	0.535249	0.239654	0.124438	0.115753	0.544209	0.127439	0.495258	0.105585	0.334994	0.541623	0.250073	0.0830975	0.268398	0.52911	0.121432	0.165129	0.356329	0.43393	0.612006	0.141234	0.22033	0.329976	0.606507	0.253118
DN-ROP2	566	0.117428	0.247568	0.413043	0.218539	0.147485	0.0573454	0.0666667	0.446014	0.524027	0.338939	0.521363	0.151505	0.566278	0.128794	0.779234	0.31802	0.648551	0.322749	0.191879	0.155412	0.136232	0.0866271	0.204875	0.261416	0.615058	0.32357	0.164399	0.163043	0.622134	0.160408	0.58612	0.140357	0.436627	0.619844	0.273821	0.160977	0.349174	0.621981	0.14259	0.118308	0.392177	0.514827	0.691816	0.202562	0.22755	0.403666	0.669022	0.268549
DN-ROP2	567	0.182283	0.286135	0.438146	0.249468	0.164847	0.103342	0.120358	0.381542	0.464502	0.293864	0.532103	0.104313	0.506952	0.163933	0.709768	0.362017	0.600467	0.401659	0.189851	0.0568702	0.188785	0.111937	0.28271	0.2772	0.557784	0.28362	0.063851	0.166044	0.57723	0.185004	0.542775	0.0823868	0.376211	0.575365	0.31895	0.11493	0.30852	0.581776	0.0748267	0.145909	0.403896	0.465852	0.640599	0.100123	0.252336	0.365769	0.603621	0.305203
DN-ROP2	568	0.384305	0.49149	0.602791	0.467027	0.359868	0.315675	0.337022	0.489394	0.565231	0.413836	0.673593	0.281352	0.586105	0.363979	0.797924	0.564208	0.737879	0.608853	0.397245	0.196518	0.369697	0.30303	0.493939	0.454374	0.671545	0.494099	0.263243	0.382576	0.715152	0.378788	0.6662	0.212354	0.551515	0.7	0.520696	0.265014	0.441508	0.7	0.218768	0.365739	0.588828	0.591608	0.76025	0.191402	0.469895	0.506417	0.718182	0.498734
DN-ROP2	569	0.299517	0.206671	0.1373	0.216746	0.291377	0.363779	0.365217	0.182609	0.221205	0.203445	0.239695	0.358194	0.365323	0.370386	0.54318	0.0906481	0.350791	0.126527	0.2129	0.393	0.295072	0.423254	0.309618	0.147252	0.389714	0.113043	0.407401	0.273551	0.328063	0.263175	0.296823	0.381271	0.167984	0.359532	0.138298	0.333273	0.129929	0.373792	0.404348	0.44824	0.116553	0.26689	0.429668	0.413718	0.17818	0.123615	0.466304	0.185918
DN-ROP2	570	0.338838	0.44269	0.584151	0.403647	0.328206	0.273097	0.284991	0.454661	0.552186	0.392815	0.66674	0.248979	0.558633	0.328643	0.775869	0.515723	0.734078	0.554307	0.349675	0.152783	0.345763	0.268105	0.439394	0.423089	0.655918	0.445614	0.224048	0.325	0.683821	0.331022	0.648414	0.164754	0.513816	0.686875	0.469167	0.221553	0.430167	0.669492	0.186696	0.315577	0.560139	0.559583	0.742273	0.17409	0.422831	0.488534	0.70791	0.463994
DN-ROP2	571	0.0539239	0.1934	0.37177	0.176418	0.107181	0.093656	0.0747036	0.402273	0.469219	0.295883	0.472727	0.138462	0.527938	0.138708	0.7401	0.270326	0.604545	0.27855	0.144628	0.177176	0.0727273	0.142424	0.163636	0.213379	0.576718	0.283254	0.181263	0.114394	0.581818	0.121212	0.545804	0.165035	0.390909	0.592308	0.228627	0.127273	0.305497	0.576768	0.192669	0.173098	0.321249	0.478322	0.653476	0.214024	0.18921	0.354545	0.630682	0.196744
DN-ROP2	572	0.258917	0.369142	0.518797	0.325914	0.245024	0.185914	0.2034	0.396805	0.493734	0.33104	0.61244	0.151359	0.513846	0.206129	0.729014	0.438786	0.66866	0.474107	0.267073	0.0839332	0.276692	0.163078	0.352016	0.361399	0.594352	0.354887	0.101016	0.243985	0.633356	0.260025	0.58878	0.0919028	0.444703	0.628976	0.396417	0.163612	0.371568	0.610067	0.0801358	0.230934	0.483921	0.503991	0.686201	0.127761	0.337573	0.430635	0.644361	0.385759
DN-ROP2	573	0.341353	0.445205	0.560743	0.412315	0.325774	0.258106	0.282847	0.44863	0.515501	0.355389	0.627557	0.227503	0.532242	0.273585	0.746575	0.5168	0.678394	0.558873	0.334484	0.141504	0.326027	0.23298	0.441781	0.408762	0.619947	0.446503	0.173324	0.328082	0.658281	0.330012	0.616175	0.157429	0.49863	0.641553	0.459924	0.208649	0.391526	0.641553	0.157181	0.316886	0.555702	0.558483	0.699436	0.135234	0.41832	0.470185	0.662671	0.458597
DN-ROP2	574	0.0960151	0.178438	0.335099	0.111097	0.10848	0.139213	0.124901	0.319156	0.380269	0.21208	0.415584	0.16044	0.470067	0.15372	0.6401	0.249449	0.516234	0.274041	0.0708383	0.247306	0.0978355	0.181818	0.156926	0.166871	0.494457	0.182775	0.225042	0.0978355	0.483117	0.0725108	0.458541	0.223477	0.283117	0.485015	0.195634	0.194805	0.210812	0.488456	0.224717	0.220779	0.292442	0.387413	0.566463	0.260042	0.0984343	0.266234	0.545617	0.194999
DN-ROP2	575	0.109656	0.115127	0.25196	0.122077	0.131951	0.192178	0.165587	0.315426	0.360396	0.227419	0.35507	0.186252	0.486508	0.20728	0.65768	0.182457	0.484043	0.220416	0.0557412	0.223404	0.0924823	0.233237	0.116054	0.105982	0.521536	0.199328	0.247848	0.108333	0.4706	0.0892972	0.430442	0.21473	0.289168	0.483361	0.138298	0.167223	0.1952	0.505615	0.260947	0.277609	0.220713	0.389525	0.555382	0.257381	0.11384	0.247393	0.579255	0.122896
DN-ROP2	576	0.408971	0.516325	0.637218	0.490583	0.3954	0.366041	0.37424	0.516917	0.601504	0.436445	0.725222	0.339618	0.587016	0.414196	0.783809	0.593418	0.773923	0.632001	0.442988	0.241935	0.404211	0.351789	0.51743	0.488154	0.699432	0.523308	0.312001	0.405952	0.716063	0.411825	0.69332	0.24679	0.57635	0.726721	0.544073	0.289753	0.471411	0.703216	0.281057	0.408521	0.625328	0.628109	0.776095	0.236463	0.515775	0.546661	0.754605	0.528224
DN-ROP2	577	0.339713	0.443566	0.569311	0.415981	0.317671	0.259702	0.285977	0.440141	0.535953	0.378156	0.657765	0.218527	0.563209	0.282399	0.771079	0.518071	0.706466	0.563697	0.33442	0.144441	0.338685	0.23869	0.443342	0.413898	0.642906	0.447961	0.182346	0.331221	0.688476	0.32213	0.635428	0.15688	0.502433	0.665583	0.46359	0.212315	0.414838	0.664319	0.152885	0.298314	0.556677	0.550379	0.728045	0.166394	0.41885	0.480254	0.687148	0.456695
DN-ROP2	578	0.238604	0.342339	0.487817	0.291437	0.218721	0.141354	0.161755	0.388889	0.493665	0.324948	0.582973	0.148575	0.51626	0.124214	0.742643	0.412474	0.637205	0.443196	0.242195	0.0888495	0.248148	0.110269	0.328283	0.335255	0.591915	0.333236	0.0544247	0.214815	0.63266	0.233165	0.584046	0.0796296	0.424074	0.62037	0.371552	0.158938	0.359173	0.615741	0.0419952	0.182162	0.464636	0.50114	0.677015	0.129199	0.294566	0.415033	0.64213	0.364566
DN-ROP2	579	0.100427	0.159627	0.304094	0.122525	0.121615	0.131595	0.125966	0.35	0.402047	0.247379	0.431999	0.205342	0.491531	0.191038	0.669711	0.21174	0.532828	0.225811	0.0779385	0.251182	0.102222	0.185606	0.103535	0.155136	0.52981	0.216082	0.24894	0.116667	0.509343	0.0883838	0.471154	0.245726	0.314646	0.514957	0.168144	0.199954	0.242894	0.513889	0.23647	0.212302	0.291332	0.42735	0.596405	0.288114	0.13188	0.297386	0.577778	0.175166
DN-ROP2	580	0.323647	0.427499	0.558187	0.389586	0.309742	0.233946	0.252174	0.431481	0.525146	0.370021	0.64608	0.231339	0.557001	0.298672	0.775241	0.498183	0.702189	0.539492	0.315274	0.184712	0.325926	0.248316	0.417508	0.401118	0.625836	0.423392	0.226237	0.309259	0.662626	0.309259	0.621083	0.141026	0.486195	0.654986	0.444602	0.191858	0.398277	0.652778	0.180406	0.276342	0.53967	0.54245	0.712418	0.200861	0.394393	0.461002	0.68287	0.442565
DN-ROP2	581	0.288315	0.39726	0.520728	0.357521	0.284678	0.200897	0.220667	0.400685	0.481735	0.331481	0.602295	0.164173	0.518543	0.199362	0.719178	0.47312	0.657846	0.50708	0.288237	0.0901584	0.291416	0.164487	0.392383	0.366761	0.592549	0.395386	0.0934853	0.274772	0.63325	0.275841	0.597998	0.102845	0.457534	0.61837	0.408336	0.159572	0.364925	0.607306	0.106761	0.24173	0.509407	0.517387	0.681708	0.115589	0.356036	0.432984	0.646575	0.411266
DN-ROP2	582	0.280342	0.391886	0.525709	0.366794	0.274984	0.211013	0.228094	0.398077	0.490958	0.33106	0.606194	0.176923	0.517448	0.244896	0.741623	0.463425	0.662587	0.503025	0.280801	0.10431	0.284615	0.188462	0.387879	0.363861	0.597186	0.383806	0.140869	0.276282	0.636364	0.275524	0.576923	0.107692	0.446853	0.623077	0.414403	0.164209	0.36619	0.613248	0.118362	0.245945	0.504912	0.507692	0.680995	0.132677	0.360316	0.42549	0.646154	0.408266
DN-ROP2	583	0.334262	0.434584	0.599733	0.384847	0.32359	0.236003	0.253623	0.472101	0.57132	0.418923	0.687465	0.238796	0.588724	0.231474	0.797002	0.51627	0.750659	0.542664	0.338484	0.167438	0.33913	0.20191	0.429513	0.439295	0.68169	0.426773	0.133367	0.313406	0.713175	0.33531	0.664994	0.165886	0.520817	0.710702	0.471169	0.251767	0.452477	0.702899	0.143104	0.285419	0.565829	0.573579	0.766837	0.184867	0.385548	0.512361	0.730072	0.460632
DN-ROP2	584	0.319384	0.424141	0.561072	0.395386	0.312589	0.234152	0.256686	0.433962	0.538563	0.386792	0.647268	0.20566	0.579153	0.22327	0.787542	0.5	0.705403	0.531376	0.321456	0.135354	0.326415	0.196541	0.419954	0.40566	0.644501	0.411023	0.124946	0.307075	0.686106	0.317324	0.646589	0.143541	0.500172	0.672956	0.449819	0.211523	0.411584	0.669549	0.129337	0.268258	0.541487	0.554282	0.7303	0.182024	0.379563	0.476138	0.699292	0.444382
DN-ROP2	585	0.0955556	0.197534	0.362632	0.152277	0.077479	0.14259	0.11913	0.335	0.396491	0.238491	0.451169	0.12	0.469756	0.122138	0.681918	0.276981	0.53	0.302697	0.100165	0.173901	0.1	0.175455	0.184545	0.200377	0.518537	0.210526	0.181527	0.0766667	0.514545	0.0978788	0.475385	0.152308	0.309091	0.526667	0.223404	0.107107	0.248372	0.512778	0.18	0.223537	0.323133	0.429231	0.595294	0.187132	0.153084	0.289412	0.575	0.219104
DN-ROP2	586	0.364744	0.466182	0.609539	0.419121	0.357195	0.268345	0.29375	0.48125	0.576974	0.416156	0.695617	0.236538	0.588567	0.267335	0.792808	0.545637	0.750568	0.58139	0.36157	0.177571	0.375	0.22822	0.457576	0.450943	0.679878	0.462171	0.161307	0.35625	0.711364	0.358333	0.664904	0.188942	0.539205	0.709615	0.492154	0.246901	0.449273	0.702083	0.170766	0.303444	0.587123	0.589904	0.768015	0.180572	0.413026	0.51299	0.73125	0.490019
DN-ROP2	587	0.291769	0.39726	0.542898	0.3445	0.284678	0.195378	0.21352	0.421575	0.522831	0.376842	0.646237	0.191992	0.559639	0.141079	0.767123	0.47312	0.698941	0.502694	0.301936	0.127611	0.305479	0.153176	0.386986	0.394029	0.640494	0.387167	0.0857994	0.274201	0.678829	0.289539	0.632244	0.123604	0.471731	0.6621	0.426698	0.207517	0.41287	0.6621	0.0937693	0.200447	0.519063	0.539937	0.726833	0.155782	0.324734	0.467096	0.683219	0.423124
DN-ROP2	588	0.266552	0.371396	0.530047	0.3073	0.240311	0.163803	0.184685	0.406343	0.500262	0.355111	0.629676	0.175431	0.52075	0.171126	0.734921	0.452267	0.693012	0.472832	0.274393	0.103472	0.271642	0.118725	0.353121	0.381864	0.610848	0.366929	0.0694998	0.23607	0.649796	0.269448	0.599885	0.100115	0.459566	0.645809	0.413306	0.187739	0.395696	0.639303	0.0722677	0.192558	0.503596	0.507118	0.710272	0.122353	0.312526	0.447469	0.673507	0.402985
DN-ROP2	589	0.14245	0.274987	0.404971	0.191786	0.131964	0.0759392	0.0672303	0.373148	0.456628	0.286862	0.53848	0.113248	0.489386	0.0742488	0.701547	0.32058	0.60101	0.361215	0.177456	0.154649	0.146296	0.0850168	0.238215	0.252096	0.555781	0.280507	0.110051	0.126852	0.58771	0.131313	0.547009	0.139459	0.387374	0.578348	0.271671	0.11861	0.319552	0.578704	0.110753	0.107332	0.397813	0.470228	0.649237	0.14298	0.20803	0.376906	0.608796	0.281647
DN-ROP2	590	0.2442	0.359643	0.503759	0.276442	0.21662	0.138746	0.154382	0.404762	0.520468	0.35864	0.617605	0.180952	0.548006	0.168164	0.765601	0.42333	0.667388	0.447922	0.254165	0.104525	0.245397	0.106421	0.323232	0.351303	0.620596	0.346533	0.0655519	0.211905	0.667388	0.244589	0.618437	0.0888889	0.449206	0.642857	0.381797	0.188049	0.387228	0.644841	0.0492063	0.166667	0.477147	0.527106	0.712418	0.160207	0.28475	0.444911	0.668452	0.372424
DN-ROP2	591	0.258533	0.36646	0.510057	0.318661	0.250388	0.162947	0.185987	0.417675	0.513689	0.343348	0.608239	0.161195	0.546062	0.193086	0.766513	0.438829	0.664302	0.473628	0.265726	0.0876813	0.26879	0.140272	0.355433	0.352061	0.607426	0.358565	0.108426	0.248726	0.638911	0.257286	0.597256	0.0955904	0.439722	0.629512	0.392194	0.174449	0.376463	0.629512	0.0817341	0.206898	0.482388	0.515042	0.695204	0.154743	0.323055	0.429999	0.661067	0.386301
DN-ROP2	592	0.147505	0.286935	0.409451	0.188332	0.112768	0.0758877	0.0794764	0.388978	0.467459	0.293974	0.544896	0.104963	0.528718	0.0819639	0.722198	0.329681	0.60435	0.336475	0.184928	0.168383	0.157419	0.0843109	0.227028	0.271759	0.561762	0.279457	0.133383	0.127688	0.599804	0.147116	0.543424	0.166419	0.381623	0.57775	0.283917	0.133031	0.322456	0.571685	0.131183	0.109063	0.401995	0.461704	0.63852	0.168042	0.219978	0.381088	0.631989	0.29594
DN-ROP2	593	0.208145	0.313905	0.469384	0.255743	0.195145	0.110829	0.129412	0.422712	0.51806	0.342459	0.576267	0.154651	0.550933	0.136885	0.770884	0.389444	0.658497	0.417052	0.215038	0.0940064	0.214641	0.0827392	0.303476	0.322728	0.615814	0.325559	0.0467495	0.192484	0.624955	0.208705	0.58811	0.0850679	0.437195	0.626948	0.352385	0.164695	0.353321	0.630719	0.0494202	0.138856	0.449405	0.51272	0.687908	0.160663	0.259117	0.408497	0.665605	0.341137
DN-ROP2	594	0.178984	0.306742	0.44582	0.252864	0.162465	0.125335	0.150554	0.416176	0.506192	0.335553	0.566463	0.154902	0.541129	0.195708	0.755171	0.358861	0.642157	0.397444	0.21042	0.113058	0.185098	0.144831	0.282531	0.292268	0.599474	0.316099	0.140398	0.169608	0.61943	0.181373	0.584465	0.0683258	0.424955	0.622172	0.311431	0.158726	0.351117	0.622549	0.109108	0.179272	0.434089	0.513122	0.686275	0.142271	0.270203	0.401961	0.654657	0.319725
DN-ROP2	595	0.353632	0.460997	0.567617	0.444857	0.343312	0.309702	0.322343	0.458333	0.569079	0.402254	0.65846	0.277885	0.596037	0.343422	0.814593	0.525157	0.708965	0.585362	0.384986	0.179078	0.345	0.291667	0.47096	0.424921	0.665989	0.459503	0.241836	0.361111	0.700126	0.357323	0.65812	0.197222	0.521212	0.685897	0.489509	0.239555	0.430879	0.6875	0.213127	0.352183	0.553548	0.576709	0.761029	0.208818	0.459437	0.488562	0.7125	0.462583
DN-ROP2	596	0.298014	0.398167	0.55418	0.348063	0.282563	0.212072	0.216432	0.432353	0.541667	0.388596	0.654698	0.207805	0.567611	0.264012	0.783139	0.476415	0.703877	0.502809	0.294482	0.136108	0.305882	0.201203	0.388592	0.396781	0.657819	0.39195	0.158734	0.27549	0.696658	0.296346	0.651584	0.128281	0.485428	0.673454	0.431633	0.219312	0.422709	0.671569	0.117694	0.255652	0.523742	0.559276	0.742647	0.169175	0.35246	0.480392	0.698529	0.42252
DN-ROP2	597	0.0804335	0.186644	0.338346	0.139321	0.0819328	0.119733	0.0880435	0.339286	0.435777	0.25438	0.446429	0.122527	0.466899	0.119609	0.688601	0.255728	0.566558	0.291132	0.112308	0.160334	0.0866667	0.155303	0.175325	0.184636	0.522213	0.249812	0.166576	0.0809524	0.548377	0.08171	0.512363	0.145604	0.348377	0.549451	0.213146	0.0928276	0.274086	0.539683	0.173963	0.198129	0.306368	0.434341	0.603992	0.190891	0.155708	0.319678	0.582143	0.213486
DN-ROP2	598	0.17469	0.289349	0.435285	0.215902	0.157863	0.0850095	0.097693	0.372959	0.44343	0.283404	0.54731	0.103925	0.489547	0.0623155	0.699469	0.352907	0.596011	0.379385	0.184854	0.196193	0.191837	0.0977118	0.26577	0.277243	0.55998	0.282707	0.152126	0.152891	0.591466	0.177798	0.544741	0.183046	0.381262	0.575615	0.312636	0.148845	0.324869	0.576531	0.159908	0.115646	0.414925	0.4573	0.631753	0.193719	0.222392	0.382553	0.602551	0.305056
DN-ROP2	599	0.251416	0.363706	0.501183	0.342641	0.239637	0.205723	0.226282	0.430056	0.512911	0.344923	0.601197	0.193863	0.553576	0.258498	0.765738	0.423892	0.650919	0.483146	0.28712	0.11483	0.259326	0.211696	0.368744	0.336337	0.613867	0.352691	0.166395	0.258895	0.645352	0.266599	0.591184	0.100864	0.445352	0.631086	0.380349	0.18089	0.378756	0.631086	0.120841	0.253612	0.468526	0.51841	0.688698	0.153123	0.361756	0.43644	0.658848	0.368187
DN-ROP2	600	0.373341	0.244244	0.0842665	0.291763	0.36939	0.444053	0.420907	0.177128	0.139604	0.228422	0.159713	0.358756	0.299429	0.419109	0.472166	0.1666	0.264507	0.145111	0.269914	0.425532	0.331631	0.479207	0.35187	0.223204	0.34821	0.175812	0.471496	0.346631	0.268472	0.327692	0.215221	0.438789	0.096325	0.287234	0.191489	0.334975	0.161059	0.293735	0.476321	0.515849	0.153294	0.202619	0.342616	0.416955	0.245775	0.0947017	0.374734	0.251985
DN-ROP2	601	0.361804	0.462034	0.610579	0.414858	0.348545	0.269093	0.288742	0.482947	0.570931	0.417531	0.692096	0.23785	0.588112	0.290474	0.79198	0.540797	0.75301	0.576382	0.364895	0.17815	0.3683	0.240016	0.460466	0.452268	0.685673	0.461067	0.190334	0.351987	0.717158	0.354355	0.667346	0.182527	0.546779	0.707506	0.484994	0.249357	0.45395	0.700883	0.167827	0.311213	0.586292	0.581253	0.772692	0.18312	0.415733	0.509869	0.729305	0.48631
DN-ROP2	602	0.338217	0.440313	0.595489	0.395332	0.327731	0.240853	0.262112	0.475	0.56604	0.420889	0.688312	0.241209	0.59007	0.287332	0.805284	0.518464	0.738961	0.556982	0.33902	0.162158	0.342857	0.223593	0.434848	0.432075	0.676307	0.43609	0.178353	0.32381	0.714935	0.337879	0.662088	0.161538	0.524026	0.698901	0.466717	0.252715	0.454651	0.697619	0.148157	0.291837	0.561704	0.570879	0.77605	0.193355	0.394393	0.501541	0.732143	0.460554
DN-ROP2	603	0.381672	0.488524	0.623736	0.441217	0.375035	0.288484	0.308609	0.496192	0.590798	0.432588	0.711189	0.252012	0.596834	0.303719	0.798603	0.563476	0.772878	0.59625	0.379782	0.198018	0.388168	0.265553	0.478477	0.468324	0.694718	0.480934	0.201001	0.366722	0.723781	0.373319	0.687213	0.202394	0.553402	0.725675	0.503452	0.259263	0.468967	0.701527	0.185687	0.337343	0.60616	0.607743	0.780775	0.19539	0.438324	0.529736	0.747682	0.507858
DN-ROP2	604	0.389686	0.493538	0.6124	0.471444	0.376157	0.329594	0.347531	0.495763	0.580434	0.402249	0.691026	0.296349	0.558357	0.351242	0.753966	0.568436	0.745378	0.616454	0.406593	0.204231	0.381695	0.305213	0.501798	0.460932	0.67645	0.502111	0.248631	0.389266	0.69245	0.388418	0.677857	0.221469	0.55511	0.698175	0.524702	0.270393	0.45408	0.68291	0.221469	0.374265	0.606085	0.608866	0.747923	0.217186	0.479751	0.523264	0.72041	0.508981
DN-ROP2	605	0.121368	0.234247	0.389474	0.163366	0.105042	0.083723	0.086413	0.3375	0.426535	0.249764	0.492208	0.115385	0.449085	0.0968553	0.664212	0.298113	0.565909	0.322753	0.142459	0.160993	0.125	0.114015	0.212121	0.232075	0.519817	0.234211	0.151718	0.0916667	0.55	0.115909	0.506731	0.147115	0.35	0.532051	0.259574	0.109814	0.275872	0.5375	0.142742	0.139881	0.363554	0.430769	0.602941	0.190891	0.167407	0.332843	0.5625	0.248881
DN-ROP2	606	0.240766	0.346869	0.490132	0.317893	0.229517	0.18371	0.195885	0.3625	0.450188	0.290263	0.570617	0.172527	0.480618	0.237646	0.697529	0.420485	0.628247	0.467998	0.258338	0.072695	0.247262	0.198052	0.34632	0.33002	0.545949	0.350376	0.145992	0.233929	0.595292	0.236201	0.542582	0.0759615	0.424026	0.581044	0.365502	0.121237	0.327035	0.574405	0.093606	0.230017	0.465254	0.462225	0.63813	0.106243	0.331776	0.388831	0.605357	0.365272
DN-ROP2	607	0.28022	0.385519	0.540727	0.318168	0.256303	0.182654	0.195583	0.421032	0.528404	0.370021	0.632756	0.196825	0.555943	0.135819	0.773538	0.466008	0.693723	0.486267	0.277909	0.174603	0.290476	0.137446	0.373377	0.384546	0.638211	0.377444	0.102387	0.243254	0.669697	0.283911	0.626374	0.1663	0.467677	0.65873	0.421479	0.197954	0.403101	0.660714	0.13702	0.155329	0.508893	0.542979	0.720355	0.168143	0.307669	0.460784	0.684325	0.408316
DN-ROP2	608	0.381599	0.485451	0.606897	0.431826	0.365079	0.2873	0.312418	0.488562	0.567251	0.404797	0.693574	0.247914	0.570062	0.318658	0.767481	0.553521	0.742276	0.600059	0.36974	0.177166	0.377778	0.265746	0.482026	0.449007	0.667145	0.480839	0.216534	0.368954	0.699109	0.361111	0.662016	0.190096	0.538562	0.695073	0.494646	0.24788	0.440568	0.683007	0.18347	0.322929	0.595007	0.597788	0.748366	0.166895	0.440535	0.51634	0.722958	0.497903
DN-ROP2	609	0.109042	0.186878	0.368421	0.183116	0.127908	0.129724	0.124027	0.401316	0.491228	0.300397	0.467943	0.205263	0.529397	0.191725	0.744052	0.273188	0.611483	0.27191	0.150935	0.253229	0.119298	0.182536	0.122249	0.224926	0.577664	0.284211	0.253033	0.12193	0.596172	0.119936	0.548583	0.247773	0.403828	0.597571	0.236282	0.208003	0.313341	0.589181	0.233277	0.170498	0.331642	0.48502	0.651084	0.292207	0.193802	0.365325	0.632895	0.196858
DN-ROP2	610	0.0569399	0.154737	0.312268	0.134849	0.081193	0.14044	0.111206	0.362324	0.41364	0.259899	0.427108	0.194041	0.482996	0.187528	0.695543	0.219373	0.538732	0.234531	0.0902107	0.229348	0.0634742	0.189927	0.128041	0.156258	0.531776	0.220608	0.22804	0.0762911	0.527785	0.0767179	0.488624	0.22351	0.323688	0.539906	0.179203	0.166104	0.249591	0.526408	0.229714	0.214046	0.286442	0.44247	0.608534	0.257452	0.144267	0.29177	0.590493	0.170275
DN-ROP2	611	0.165582	0.275813	0.420267	0.237402	0.150759	0.0891227	0.101233	0.385448	0.477088	0.288229	0.512502	0.103674	0.520204	0.08392	0.729912	0.349057	0.600746	0.38764	0.17047	0.130729	0.18209	0.0880823	0.27284	0.258941	0.568984	0.278947	0.0840264	0.158333	0.586431	0.165423	0.541906	0.122044	0.389688	0.58783	0.299143	0.106945	0.306664	0.575041	0.0947039	0.118591	0.389318	0.472675	0.645742	0.120965	0.234691	0.353526	0.62556	0.291045
DN-ROP2	612	0.346265	0.45277	0.593936	0.402238	0.335185	0.246606	0.269565	0.466304	0.554691	0.408039	0.691813	0.222408	0.578579	0.224829	0.786063	0.524364	0.740514	0.557206	0.342436	0.163306	0.356522	0.203491	0.442292	0.440771	0.665748	0.448513	0.137338	0.32971	0.705929	0.344335	0.654849	0.17291	0.528063	0.702007	0.479926	0.241035	0.439434	0.694203	0.146985	0.256078	0.570456	0.567893	0.755243	0.175666	0.389191	0.504774	0.721196	0.47294
DN-ROP2	613	0.113248	0.21758	0.372807	0.127888	0.110504	0.101799	0.0956522	0.341667	0.398246	0.239623	0.4829	0.15641	0.494309	0.149057	0.667123	0.293082	0.545455	0.31367	0.121901	0.225887	0.103333	0.142424	0.180303	0.215409	0.518699	0.223684	0.197583	0.0916667	0.534848	0.113636	0.485897	0.211538	0.333333	0.519231	0.242908	0.172452	0.256589	0.525	0.194624	0.172789	0.343173	0.412821	0.590196	0.242636	0.146573	0.314706	0.575	0.230846
DN-ROP2	614	0.354609	0.458461	0.578379	0.408932	0.334079	0.251799	0.276259	0.46223	0.544869	0.388421	0.66729	0.204261	0.563432	0.224062	0.768799	0.525791	0.723185	0.563899	0.332065	0.145569	0.341007	0.204654	0.448986	0.422967	0.653799	0.455206	0.147784	0.338369	0.692479	0.326248	0.639734	0.158882	0.51223	0.675982	0.464411	0.218503	0.424795	0.667866	0.153678	0.261293	0.562798	0.565578	0.73942	0.157883	0.395885	0.484836	0.698561	0.46623
DN-ROP2	615	0.24867	0.371845	0.513323	0.305	0.229798	0.182118	0.183812	0.405818	0.522013	0.36478	0.628686	0.185438	0.550851	0.220126	0.752046	0.433962	0.683676	0.459967	0.26623	0.117757	0.254088	0.167953	0.337479	0.358491	0.635067	0.360741	0.123194	0.228616	0.673528	0.25486	0.624577	0.100822	0.460263	0.657233	0.395424	0.1958	0.399956	0.650943	0.0807466	0.226287	0.489126	0.532269	0.70838	0.146994	0.328278	0.45764	0.674057	0.383929
DN-ROP2	616	0.172311	0.27953	0.434707	0.208668	0.141747	0.077915	0.0981952	0.399528	0.472526	0.292453	0.538716	0.114078	0.505983	0.147799	0.726674	0.358491	0.608491	0.37545	0.183222	0.0838351	0.175472	0.10506	0.253431	0.283019	0.565808	0.278451	0.0927553	0.138836	0.593139	0.17753	0.542816	0.0712627	0.393139	0.580552	0.319952	0.118275	0.316367	0.589623	0.0782106	0.128097	0.408957	0.472859	0.648446	0.127541	0.221566	0.372734	0.614858	0.302168
DN-ROP2	617	0.0992618	0.195672	0.324163	0.0947345	0.112777	0.130232	0.119862	0.304545	0.398126	0.219983	0.451299	0.178147	0.447339	0.17217	0.64477	0.234348	0.534091	0.254469	0.0981405	0.255077	0.105606	0.159091	0.125	0.17024	0.491408	0.205981	0.234299	0.110606	0.511364	0.0795455	0.476399	0.236888	0.309091	0.500583	0.192456	0.193182	0.228858	0.511364	0.226173	0.184292	0.313116	0.392133	0.563503	0.26938	0.127655	0.286542	0.535227	0.203189
DN-ROP2	618	0.27006	0.376406	0.535742	0.337151	0.255236	0.180286	0.204478	0.406343	0.515187	0.370037	0.637139	0.190356	0.543138	0.220595	0.749847	0.452267	0.68555	0.492118	0.275194	0.111676	0.279104	0.161013	0.377205	0.378344	0.633236	0.383425	0.120542	0.262811	0.672185	0.269448	0.619977	0.106429	0.467978	0.661692	0.413306	0.201863	0.406456	0.654229	0.0898893	0.212306	0.505305	0.528129	0.725198	0.144741	0.324243	0.45815	0.68097	0.395522
DN-ROP2	619	0.140171	0.241644	0.389649	0.19934	0.120112	0.150695	0.143188	0.286667	0.387368	0.240503	0.498182	0.125128	0.41626	0.130063	0.635982	0.315723	0.547576	0.354307	0.139614	0.161702	0.146667	0.154848	0.239394	0.235975	0.498211	0.245614	0.169466	0.125	0.538182	0.130303	0.489231	0.151795	0.334545	0.526667	0.272908	0.115923	0.263101	0.526667	0.129032	0.179592	0.365462	0.396923	0.591765	0.150388	0.186293	0.330588	0.545	0.264677
DN-ROP2	620	0.328431	0.429895	0.576238	0.399534	0.311975	0.251375	0.268478	0.447059	0.554696	0.409545	0.676757	0.222511	0.579986	0.269238	0.788477	0.510821	0.725936	0.549405	0.322922	0.157123	0.327941	0.209225	0.43516	0.422031	0.660151	0.440712	0.167209	0.323039	0.696658	0.318182	0.651584	0.15362	0.507487	0.686275	0.455569	0.241371	0.442886	0.686275	0.145636	0.281012	0.549079	0.559276	0.757353	0.183083	0.397334	0.490196	0.720588	0.445127
DN-ROP2	621	0.202951	0.312096	0.459285	0.271343	0.189948	0.132279	0.153322	0.361792	0.463092	0.311321	0.567018	0.130914	0.504372	0.198113	0.707806	0.377358	0.620497	0.418168	0.212069	0.0562692	0.213208	0.144511	0.306747	0.301887	0.569029	0.30427	0.103414	0.193868	0.610635	0.203974	0.561684	0.041074	0.401887	0.597484	0.33882	0.136052	0.334577	0.58805	0.0631771	0.17809	0.437258	0.47881	0.654828	0.0971186	0.275436	0.391972	0.614387	0.335117
DN-ROP2	622	0.234927	0.326793	0.419393	0.313621	0.218715	0.191393	0.214728	0.348874	0.424846	0.264491	0.49491	0.19508	0.506922	0.267891	0.690362	0.371579	0.570229	0.430307	0.282183	0.110408	0.232072	0.216011	0.312244	0.308516	0.540321	0.30147	0.176398	0.210811	0.556429	0.247748	0.516979	0.0990298	0.359214	0.545392	0.328541	0.125158	0.281165	0.551802	0.130543	0.244346	0.410941	0.438947	0.616322	0.143516	0.337627	0.335188	0.611937	0.313836
DN-ROP2	623	0.350806	0.461389	0.590242	0.40524	0.330706	0.26033	0.280339	0.462611	0.559385	0.397312	0.679577	0.224847	0.567883	0.267546	0.779367	0.528719	0.737128	0.564284	0.355518	0.159982	0.361062	0.229284	0.450389	0.431458	0.658968	0.451514	0.162467	0.332965	0.694771	0.344395	0.651464	0.168754	0.515849	0.689925	0.484466	0.229723	0.433217	0.682891	0.158264	0.318765	0.571489	0.562968	0.746616	0.173973	0.415846	0.496356	0.70896	0.47748
DN-ROP2	624	0.2709	0.372539	0.505757	0.329053	0.261883	0.18632	0.20462	0.420312	0.512473	0.334021	0.594054	0.190264	0.547256	0.25855	0.763378	0.450324	0.658381	0.483322	0.275181	0.133034	0.277396	0.208097	0.368371	0.352742	0.605755	0.372697	0.182729	0.252083	0.623011	0.262784	0.590745	0.090625	0.435511	0.621995	0.395279	0.156896	0.354833	0.625	0.138306	0.234694	0.495388	0.50649	0.685662	0.157461	0.341268	0.42065	0.659375	0.395756
DN-ROP2	625	0.114861	0.241823	0.383996	0.166801	0.0978391	0.0748055	0.0443656	0.393367	0.484246	0.293415	0.508349	0.119937	0.520159	0.111603	0.73707	0.304005	0.607143	0.321142	0.160061	0.1637	0.133061	0.0924552	0.182127	0.237967	0.570682	0.288077	0.169575	0.119218	0.588868	0.119975	0.549451	0.145369	0.396846	0.590267	0.261615	0.113847	0.312055	0.58305	0.149835	0.122449	0.372265	0.477394	0.643457	0.203449	0.190158	0.358343	0.625255	0.257539
DN-ROP2	626	0.257949	0.129863	0.16	0.215446	0.282689	0.348201	0.325217	0.235	0.266316	0.207925	0.25039	0.369231	0.412195	0.388931	0.584932	0.0815094	0.393636	0.133483	0.231074	0.402837	0.24	0.388788	0.244545	0.130189	0.425366	0.14	0.431756	0.285	0.394545	0.246061	0.355385	0.398462	0.187273	0.406667	0.108085	0.358512	0.137209	0.405	0.429677	0.436735	0.105783	0.318462	0.475294	0.420155	0.217944	0.162353	0.475	0.135224
DN-ROP2	627	0.37735	0.481202	0.604678	0.459956	0.363445	0.313869	0.329952	0.488889	0.572807	0.408805	0.694228	0.288462	0.579539	0.356813	0.784475	0.554612	0.748485	0.598752	0.396097	0.227305	0.374444	0.30202	0.484848	0.44979	0.671545	0.484503	0.275785	0.372222	0.708586	0.371717	0.664957	0.20812	0.539899	0.701282	0.507565	0.25629	0.444574	0.694444	0.231362	0.362472	0.593373	0.596154	0.761765	0.255039	0.465369	0.516013	0.723611	0.496269
DN-ROP2	628	0.153069	0.244915	0.375332	0.20342	0.143282	0.111547	0.142292	0.37399	0.444976	0.266914	0.499278	0.152525	0.498645	0.197256	0.710807	0.293501	0.568182	0.33322	0.190083	0.11455	0.15596	0.138889	0.224747	0.225272	0.547425	0.24891	0.138021	0.12096	0.559596	0.174242	0.516706	0.106993	0.357576	0.560995	0.255534	0.0835629	0.287292	0.54798	0.122972	0.184292	0.365827	0.45812	0.624183	0.136951	0.225998	0.336007	0.603788	0.249661
DN-ROP2	629	0.27096	0.373314	0.512555	0.33943	0.2623	0.207974	0.223233	0.421565	0.517075	0.34776	0.600674	0.189607	0.548687	0.262615	0.765346	0.450742	0.664643	0.486663	0.285092	0.14336	0.277455	0.207321	0.368436	0.353233	0.60957	0.366734	0.175573	0.256552	0.650243	0.262665	0.608925	0.0986494	0.447328	0.637013	0.402306	0.170904	0.373868	0.64313	0.139867	0.251285	0.495447	0.524134	0.701953	0.150305	0.357708	0.42576	0.663263	0.395636
DN-ROP2	630	0.175456	0.113724	0.249752	0.0883617	0.175519	0.244197	0.22379	0.248585	0.29328	0.141509	0.335947	0.200871	0.398988	0.220126	0.571724	0.188679	0.429245	0.227263	0.0941837	0.279406	0.160755	0.278588	0.184391	0.0943396	0.434422	0.118371	0.279994	0.144497	0.409949	0.127073	0.371553	0.249782	0.20789	0.409289	0.138499	0.208015	0.135586	0.418501	0.282654	0.316776	0.234371	0.312046	0.494173	0.297353	0.0576618	0.179245	0.486321	0.138975
DN-ROP2	631	0.561562	0.470196	0.289829	0.476853	0.531683	0.611122	0.618566	0.285811	0.181128	0.330954	0.293787	0.514553	0.149637	0.552949	0.265087	0.36818	0.0737101	0.345582	0.472861	0.571018	0.557117	0.670147	0.569615	0.406425	0.119314	0.352205	0.646379	0.508784	0.0879607	0.511057	0.113306	0.591476	0.274693	0.0859321	0.420357	0.511057	0.366436	0.105105	0.635397	0.695348	0.395962	0.153015	0.127981	0.52797	0.428644	0.263911	0.196284	0.495764
DN-ROP2	632	0.149573	0.130898	0.27924	0.0849835	0.130952	0.207034	0.204589	0.283333	0.331871	0.20021	0.399711	0.237607	0.453252	0.226415	0.628995	0.206499	0.449495	0.225655	0.0918274	0.294326	0.144444	0.262626	0.166667	0.149895	0.502033	0.190351	0.276718	0.122222	0.441919	0.0984848	0.401709	0.264103	0.262121	0.450855	0.159574	0.221763	0.162145	0.486111	0.2681	0.281179	0.266399	0.371795	0.526144	0.320413	0.07892	0.215686	0.541667	0.167496
DN-ROP2	633	0.264372	0.363014	0.50757	0.316425	0.250432	0.16665	0.186123	0.413356	0.500601	0.321789	0.589308	0.137302	0.541263	0.178255	0.753425	0.438873	0.650996	0.472834	0.267689	0.0806859	0.271233	0.12775	0.356683	0.350478	0.593886	0.361139	0.0731465	0.24532	0.612951	0.262142	0.570601	0.0857745	0.437235	0.616965	0.394637	0.146836	0.347085	0.606164	0.0660627	0.200634	0.48886	0.500738	0.672844	0.143517	0.31494	0.412436	0.649658	0.388878
DN-ROP2	634	0.18405	0.306005	0.451128	0.212239	0.148607	0.08579	0.10559	0.377256	0.468672	0.3082	0.555707	0.127415	0.515863	0.0797276	0.724173	0.371116	0.615345	0.388274	0.198161	0.16536	0.187469	0.0670426	0.260595	0.295503	0.568128	0.297744	0.118751	0.148058	0.607656	0.192014	0.566223	0.151533	0.404511	0.594081	0.328747	0.134344	0.335286	0.590957	0.133592	0.0870032	0.432648	0.481434	0.657452	0.161567	0.235823	0.392083	0.62453	0.318819
DN-ROP2	635	0.211821	0.345567	0.478153	0.257706	0.199382	0.109135	0.137162	0.424528	0.529129	0.358491	0.605856	0.183309	0.560285	0.138365	0.782373	0.396226	0.672813	0.414564	0.256354	0.118426	0.218742	0.067753	0.306461	0.320755	0.624022	0.352135	0.0563877	0.19544	0.667925	0.209691	0.627721	0.111611	0.467925	0.649976	0.357688	0.190239	0.39118	0.65566	0.0758369	0.136183	0.459309	0.544848	0.720866	0.169226	0.278963	0.446356	0.680425	0.349761
DN-ROP2	636	0.135178	0.245854	0.394737	0.187424	0.122586	0.108103	0.0655988	0.396053	0.482456	0.311817	0.52062	0.124426	0.522037	0.0984773	0.73528	0.323568	0.618421	0.344076	0.170654	0.187943	0.152632	0.0841308	0.233254	0.244786	0.577664	0.296491	0.156689	0.135965	0.595056	0.14075	0.560729	0.181646	0.395056	0.595816	0.27361	0.150428	0.324765	0.59576	0.153877	0.116541	0.377616	0.488124	0.653767	0.187475	0.201836	0.371517	0.632237	0.26774
DN-ROP2	637	0.306838	0.409694	0.579555	0.343564	0.282676	0.215772	0.221739	0.451923	0.527935	0.377213	0.66004	0.192308	0.553471	0.177068	0.759642	0.495646	0.716434	0.518496	0.305849	0.138625	0.315385	0.162238	0.397552	0.408999	0.635647	0.401619	0.105167	0.271795	0.674825	0.314802	0.630769	0.138462	0.496503	0.669231	0.440589	0.212079	0.416458	0.65641	0.118859	0.211617	0.535959	0.546154	0.727149	0.148301	0.329403	0.473002	0.692308	0.43341
DN-ROP2	638	0.158501	0.262353	0.387218	0.237535	0.14916	0.0944245	0.107531	0.394643	0.453321	0.278639	0.493506	0.0906593	0.507404	0.121575	0.714775	0.340128	0.589286	0.381019	0.168388	0.0849164	0.157976	0.108225	0.265963	0.233322	0.551394	0.270019	0.106666	0.157143	0.557955	0.146916	0.531593	0.0851648	0.366234	0.559524	0.290653	0.0954841	0.286545	0.5625	0.11394	0.145408	0.379088	0.462088	0.631303	0.109911	0.24249	0.341036	0.607143	0.275986
DN-ROP2	639	0.34188	0.205239	0.105263	0.286781	0.364146	0.432412	0.405797	0.194298	0.22807	0.238332	0.177033	0.399325	0.371844	0.448527	0.544581	0.157233	0.352472	0.125764	0.284327	0.452408	0.32	0.464514	0.318979	0.213836	0.409927	0.207018	0.49404	0.34693	0.338118	0.325758	0.297908	0.456545	0.170654	0.3583	0.181038	0.38553	0.179111	0.394006	0.500962	0.510204	0.0610865	0.270715	0.422343	0.45818	0.274307	0.115067	0.452193	0.183818
DN-ROP2	640	0.058486	0.191389	0.351504	0.153041	0.0806723	0.110175	0.0981366	0.375	0.453634	0.272507	0.457143	0.185714	0.49547	0.175741	0.707632	0.248518	0.592857	0.264848	0.123849	0.239514	0.0752381	0.162987	0.130519	0.196765	0.550174	0.267669	0.232388	0.0988095	0.562338	0.0995671	0.53022	0.213187	0.366234	0.563736	0.218237	0.16281	0.290033	0.565079	0.218894	0.180952	0.316695	0.456044	0.622269	0.271207	0.165554	0.342857	0.608929	0.20064
lue1	641	0.429967	0.35281	0.174006	0.336836	0.421369	0.486419	0.473114	0.189286	0.0819907	0.234501	0.152134	0.397488	0.230961	0.443845	0.419625	0.263381	0.197124	0.206833	0.365829	0.453611	0.423946	0.531849	0.459493	0.310551	0.246889	0.215467	0.513164	0.390136	0.160297	0.380334	0.124019	0.468132	0.123562	0.213762	0.318715	0.382358	0.233982	0.222506	0.507834	0.564626	0.272928	0.139403	0.226591	0.438538	0.30288	0.146659	0.328827	0.392781
lue1	642	0.237557	0.34542	0.45356	0.321588	0.217087	0.188038	0.206564	0.386765	0.459236	0.280429	0.520372	0.159427	0.511717	0.22512	0.714075	0.40825	0.583333	0.463428	0.262437	0.0792657	0.243137	0.174242	0.345365	0.312061	0.560497	0.347575	0.121688	0.236275	0.573262	0.246881	0.526395	0.0811463	0.403565	0.574661	0.369003	0.122914	0.291154	0.561275	0.0943707	0.244498	0.431609	0.466968	0.637255	0.109211	0.342038	0.352941	0.616176	0.344747
lue1	643	0.273504	0.377239	0.529127	0.329187	0.263018	0.174753	0.199182	0.415171	0.494377	0.345589	0.61816	0.15641	0.532833	0.19513	0.746751	0.452911	0.675408	0.483722	0.270255	0.0940171	0.283761	0.149961	0.365385	0.369779	0.59975	0.360144	0.0887323	0.257906	0.639782	0.27195	0.589744	0.1	0.454856	0.632479	0.407165	0.174472	0.382429	0.614316	0.0771436	0.221873	0.495624	0.499145	0.689542	0.137746	0.334452	0.438411	0.660684	0.400179
lue1	644	0.212607	0.326791	0.472166	0.262947	0.199984	0.114347	0.138462	0.384615	0.490722	0.32783	0.581169	0.146154	0.519465	0.128266	0.743546	0.389877	0.641608	0.426102	0.225127	0.105087	0.221282	0.0836247	0.306235	0.315312	0.59334	0.318421	0.0656195	0.194872	0.625874	0.212995	0.576923	0.1	0.418357	0.615385	0.346358	0.159011	0.358229	0.625	0.0722084	0.157771	0.451228	0.505769	0.679299	0.130814	0.265546	0.416101	0.639423	0.339265
lue1	645	0.523881	0.426001	0.226264	0.428072	0.512605	0.577656	0.566752	0.298529	0.156863	0.295228	0.210593	0.485068	0.170253	0.553089	0.336019	0.308916	0.129234	0.304252	0.421812	0.554026	0.512941	0.620766	0.534759	0.359046	0.174079	0.30774	0.596767	0.481373	0.103387	0.461676	0.0742836	0.569683	0.205348	0.147813	0.39174	0.468158	0.276334	0.138072	0.610626	0.64906	0.286794	0.15083	0.186275	0.528956	0.388125	0.205882	0.275245	0.42508
lue1	646	0.302465	0.406317	0.534798	0.354063	0.291131	0.215292	0.231549	0.411157	0.500217	0.333463	0.61039	0.185887	0.501109	0.264255	0.711423	0.479573	0.667355	0.518061	0.297521	0.109079	0.302479	0.209366	0.402893	0.381725	0.597057	0.389735	0.163838	0.286364	0.629752	0.293388	0.598061	0.117292	0.464463	0.620153	0.425884	0.173554	0.376898	0.618457	0.127326	0.255355	0.521059	0.52384	0.682183	0.134217	0.360701	0.440852	0.648037	0.425558
lue1	647	0.26454	0.367858	0.518079	0.302101	0.239462	0.156811	0.18784	0.397967	0.498502	0.352048	0.61493	0.174109	0.528455	0.15171	0.730371	0.435343	0.679786	0.464419	0.268494	0.097561	0.274797	0.129342	0.349039	0.369305	0.617886	0.354643	0.0751567	0.233943	0.649372	0.258684	0.594121	0.102877	0.455137	0.640713	0.399412	0.185178	0.386273	0.638211	0.0669289	0.165588	0.494955	0.507067	0.693807	0.124976	0.294506	0.442372	0.664228	0.391215
lue1	648	0.220283	0.31645	0.450796	0.269573	0.201681	0.122786	0.135477	0.332143	0.429161	0.269859	0.528648	0.100388	0.468539	0.174726	0.67814	0.390122	0.578877	0.422434	0.21689	0.0423744	0.221849	0.11822	0.30876	0.301094	0.53597	0.308359	0.108538	0.188375	0.567456	0.212758	0.517292	0.0687783	0.377082	0.556022	0.345253	0.102993	0.304084	0.556022	0.0945514	0.171669	0.436367	0.434389	0.619748	0.0700932	0.275269	0.359944	0.577626	0.344789
lue1	649	0.305178	0.420398	0.558934	0.374324	0.302521	0.224956	0.240994	0.431303	0.539142	0.37498	0.639419	0.19916	0.573683	0.237937	0.784275	0.491993	0.696524	0.523369	0.309188	0.128732	0.314286	0.193596	0.415521	0.39147	0.638451	0.407077	0.131631	0.305462	0.683728	0.301757	0.64318	0.130381	0.48495	0.664404	0.43322	0.204667	0.405609	0.665966	0.119978	0.264106	0.532449	0.552295	0.726891	0.17178	0.376109	0.460784	0.694853	0.435344
lue1	650	0.0938914	0.225423	0.389319	0.174287	0.10084	0.0775497	0.0565217	0.382353	0.478844	0.306881	0.495416	0.120814	0.506815	0.124769	0.746374	0.283296	0.609626	0.299405	0.166018	0.188673	0.103529	0.115419	0.183601	0.227248	0.579986	0.292879	0.17097	0.132353	0.591444	0.124777	0.55543	0.15905	0.40615	0.589367	0.255632	0.124818	0.315663	0.591503	0.163757	0.145558	0.349752	0.481674	0.647059	0.201208	0.197361	0.367647	0.634559	0.236831
lue1	651	0.261915	0.181101	0.188671	0.1366	0.205811	0.28655	0.285041	0.174153	0.20785	0.106172	0.284834	0.242634	0.393551	0.268628	0.566287	0.127758	0.371726	0.181108	0.191063	0.27924	0.266215	0.33282	0.289548	0.116406	0.408433	0.117574	0.321128	0.189548	0.358089	0.187083	0.309322	0.282399	0.158089	0.359844	0.139199	0.239529	0.0825778	0.366055	0.322253	0.355817	0.165407	0.272229	0.399801	0.301012	0.120545	0.137753	0.473305	0.213509
lue1	652	0.109224	0.231987	0.384142	0.150058	0.0954927	0.0861441	0.061773	0.358117	0.449761	0.28988	0.506494	0.131069	0.497624	0.108062	0.694894	0.280078	0.600649	0.315482	0.168831	0.19416	0.119481	0.112554	0.195887	0.214408	0.549889	0.270813	0.169228	0.0978355	0.581818	0.108225	0.535465	0.184515	0.387013	0.574426	0.252003	0.139315	0.306554	0.569084	0.166401	0.152134	0.356595	0.464336	0.641711	0.205175	0.197718	0.357398	0.593669	0.235898
lue1	653	0.227564	0.330348	0.475709	0.290366	0.219215	0.140219	0.16087	0.378846	0.460189	0.288824	0.565809	0.109615	0.503987	0.160075	0.706533	0.407656	0.624126	0.445333	0.228306	0.0645799	0.234615	0.115093	0.33042	0.315131	0.554878	0.327024	0.0637111	0.217308	0.597028	0.218531	0.548077	0.0884615	0.40035	0.576923	0.351882	0.121901	0.320215	0.576923	0.0462779	0.196232	0.449143	0.459615	0.642534	0.10167	0.294393	0.388198	0.609615	0.352038
lue1	654	0.101482	0.212242	0.343438	0.187242	0.094458	0.115017	0.101376	0.348418	0.406618	0.247791	0.46408	0.0904576	0.485026	0.140037	0.682677	0.282899	0.537399	0.330678	0.141856	0.124338	0.0997468	0.157269	0.213176	0.19871	0.522075	0.220653	0.150353	0.104747	0.520829	0.119294	0.476631	0.119961	0.331876	0.527751	0.234851	0.0976044	0.24448	0.523734	0.165619	0.19306	0.324386	0.42999	0.596054	0.151016	0.202177	0.290519	0.586392	0.227281
lue1	655	0.396326	0.500178	0.627478	0.47049	0.381589	0.342801	0.349294	0.50974	0.588175	0.419628	0.701299	0.307493	0.579031	0.388222	0.786515	0.571061	0.756494	0.614913	0.416765	0.213226	0.392554	0.32684	0.5	0.4679	0.68166	0.499727	0.280559	0.390152	0.706494	0.392857	0.683067	0.226274	0.55974	0.709291	0.524592	0.269776	0.460133	0.693182	0.248932	0.390538	0.610546	0.612388	0.770626	0.223044	0.48762	0.534123	0.731169	0.513472
lue1	656	0.247863	0.155251	0.227812	0.163463	0.238095	0.31034	0.298892	0.155882	0.223942	0.107288	0.294882	0.210256	0.335725	0.27155	0.508461	0.193304	0.357843	0.235074	0.184573	0.279516	0.226667	0.346257	0.272727	0.105438	0.36968	0.112281	0.334231	0.209804	0.321212	0.202317	0.300151	0.29095	0.172549	0.339367	0.143513	0.192675	0.0834473	0.353758	0.329665	0.388155	0.215923	0.235897	0.406863	0.255358	0.117281	0.137255	0.420098	0.199005
lue1	657	0.149573	0.268166	0.409039	0.219867	0.127786	0.0710823	0.0891304	0.398913	0.487796	0.314397	0.524704	0.127926	0.5228	0.103637	0.740619	0.329984	0.630435	0.366268	0.187118	0.107925	0.153913	0.0596179	0.25527	0.268253	0.587752	0.301831	0.104215	0.142391	0.60415	0.147892	0.561873	0.105351	0.400395	0.605351	0.300879	0.136633	0.325329	0.608696	0.0976157	0.125998	0.388292	0.489465	0.663683	0.131614	0.229175	0.388107	0.639674	0.289909
lue1	658	0.292711	0.40511	0.519811	0.361887	0.279199	0.221001	0.250513	0.401685	0.486103	0.326479	0.613454	0.238807	0.482598	0.302523	0.681853	0.468836	0.673391	0.516854	0.304299	0.186947	0.287491	0.256639	0.401941	0.368667	0.595232	0.408161	0.223004	0.287547	0.611645	0.283282	0.587727	0.153068	0.451685	0.626188	0.416448	0.161853	0.36948	0.597378	0.198478	0.279676	0.505483	0.504927	0.67581	0.198328	0.372887	0.429059	0.642837	0.405501
lue1	659	0.17094	0.294247	0.430526	0.235512	0.146779	0.0853717	0.10087	0.381667	0.480702	0.321132	0.56658	0.14	0.509593	0.134591	0.730046	0.338113	0.635455	0.383071	0.218292	0.0817021	0.173333	0.0809091	0.267879	0.279874	0.573984	0.30807	0.0849873	0.156667	0.618182	0.162424	0.582564	0.0938462	0.413333	0.609231	0.312908	0.145785	0.336589	0.616667	0.0731183	0.134694	0.427791	0.497436	0.666275	0.122481	0.24324	0.401569	0.629167	0.303184
lue1	660	0.126347	0.116538	0.238749	0.0688765	0.139204	0.204254	0.182609	0.286594	0.350114	0.175144	0.360437	0.195652	0.416048	0.210555	0.605321	0.192508	0.474638	0.227487	0.0683914	0.234659	0.110725	0.247365	0.141634	0.0870932	0.454931	0.149657	0.261423	0.111232	0.448221	0.088274	0.416945	0.232664	0.262714	0.460424	0.123343	0.172715	0.175261	0.451087	0.265264	0.276545	0.232757	0.351839	0.517903	0.275025	0.095896	0.225064	0.51558	0.130976
lue1	661	0.224041	0.327893	0.472844	0.292817	0.20919	0.155595	0.169565	0.41117	0.47947	0.303894	0.563968	0.142226	0.52465	0.205941	0.736811	0.397832	0.617505	0.439637	0.231932	0.0638298	0.219716	0.160058	0.324468	0.312927	0.576544	0.321501	0.113042	0.210638	0.612959	0.21873	0.567103	0.0533552	0.408511	0.599291	0.340426	0.137858	0.335725	0.601064	0.067536	0.202779	0.439887	0.485434	0.661452	0.12131	0.305329	0.394243	0.631117	0.342013
lue1	662	0.183761	0.306112	0.443657	0.219853	0.145227	0.0855008	0.122074	0.398077	0.49865	0.328012	0.561938	0.14359	0.532833	0.111514	0.759571	0.376875	0.634615	0.395419	0.201844	0.149482	0.197436	0.0501166	0.262821	0.306241	0.604753	0.309717	0.0971814	0.15	0.60979	0.194056	0.576923	0.133333	0.419347	0.602564	0.326514	0.153634	0.347346	0.619658	0.104963	0.0936682	0.441613	0.5	0.676848	0.145498	0.244788	0.397436	0.647756	0.327784
lue1	663	0.0940171	0.205914	0.350459	0.161245	0.0868347	0.13041	0.108765	0.379762	0.421888	0.269692	0.457431	0.119536	0.513357	0.115004	0.687758	0.275981	0.543651	0.316212	0.0996983	0.171226	0.0965079	0.165945	0.194444	0.209943	0.537747	0.231078	0.162244	0.0861111	0.532179	0.0963203	0.491758	0.156166	0.334488	0.549451	0.246876	0.123573	0.252492	0.545635	0.155146	0.201814	0.33429	0.443223	0.609477	0.201181	0.165109	0.295985	0.595635	0.23004
lue1	664	0.135043	0.0871731	0.278708	0.145095	0.154775	0.217135	0.18498	0.365909	0.383413	0.267581	0.368831	0.237063	0.50643	0.254088	0.689913	0.194168	0.522727	0.219408	0.112397	0.285364	0.141818	0.254545	0.104545	0.145626	0.549002	0.237321	0.297571	0.143182	0.509091	0.110606	0.470979	0.276923	0.309091	0.528671	0.143133	0.221488	0.238266	0.534091	0.303226	0.29128	0.220372	0.447552	0.600267	0.332206	0.152082	0.291444	0.602273	0.0967436
lue1	665	0.153103	0.0978757	0.238749	0.0753336	0.153696	0.218747	0.194203	0.257609	0.306636	0.161334	0.360437	0.227313	0.425239	0.228329	0.598769	0.152447	0.437418	0.191988	0.0718649	0.272587	0.142029	0.254282	0.16996	0.0864096	0.459526	0.167048	0.26972	0.11413	0.418972	0.102767	0.383222	0.25039	0.219236	0.421962	0.123343	0.204216	0.143411	0.436594	0.268256	0.283348	0.218264	0.321962	0.50341	0.296259	0.0738182	0.197357	0.531522	0.109561
lue1	666	0.0949668	0.20345	0.358999	0.152549	0.0850711	0.131894	0.128824	0.326852	0.374269	0.221989	0.438672	0.124976	0.487504	0.124389	0.66024	0.279059	0.503086	0.296019	0.0888685	0.19648	0.105185	0.195006	0.182379	0.194153	0.523637	0.213775	0.170766	0.0697531	0.484848	0.099046	0.445394	0.174739	0.288664	0.482431	0.232992	0.129068	0.205857	0.49537	0.181601	0.220207	0.314889	0.390313	0.562455	0.195521	0.146071	0.264706	0.563889	0.217431
lue1	667	0.152292	0.261519	0.404904	0.202633	0.147536	0.07276	0.0846838	0.338636	0.420853	0.255575	0.519481	0.0730769	0.470067	0.125429	0.667497	0.335978	0.579545	0.365552	0.157025	0.113072	0.158788	0.125	0.25	0.247642	0.514135	0.245694	0.109386	0.137121	0.563636	0.147727	0.519231	0.104196	0.356818	0.546329	0.284574	0.0826446	0.285677	0.544192	0.104032	0.143398	0.377464	0.426923	0.602941	0.129933	0.223449	0.356283	0.572727	0.28036
lue1	668	0.329901	0.433753	0.569888	0.388736	0.318363	0.242658	0.255738	0.437295	0.543572	0.391432	0.655631	0.213997	0.576369	0.25946	0.778352	0.506805	0.710507	0.543378	0.332814	0.151029	0.332568	0.209762	0.422752	0.414476	0.657337	0.426488	0.182268	0.313934	0.688823	0.32228	0.638083	0.161791	0.499553	0.677596	0.456226	0.22436	0.424323	0.677596	0.154363	0.277071	0.548785	0.554981	0.739634	0.172957	0.392753	0.47991	0.698975	0.453389
lue1	669	0.102449	0.223806	0.389403	0.176345	0.0953895	0.0924558	0.0562867	0.393919	0.4789	0.298827	0.511583	0.142827	0.528675	0.119412	0.727693	0.284549	0.614865	0.309141	0.177463	0.197815	0.103964	0.112408	0.181818	0.223355	0.572182	0.288905	0.175366	0.123198	0.587469	0.120803	0.557173	0.17817	0.387469	0.5842	0.251869	0.146638	0.308611	0.587087	0.16905	0.147454	0.363562	0.474636	0.654213	0.21255	0.189821	0.364865	0.618919	0.242436
lue1	670	0.283901	0.389082	0.519049	0.364268	0.270162	0.214646	0.236729	0.391418	0.483504	0.323712	0.606997	0.203674	0.49636	0.265043	0.705071	0.460997	0.663161	0.499748	0.280313	0.108871	0.279104	0.221506	0.385346	0.36187	0.585002	0.390888	0.174832	0.275498	0.619946	0.279512	0.577497	0.113318	0.45441	0.615959	0.419339	0.160602	0.35925	0.60199	0.126962	0.260382	0.50009	0.50287	0.672959	0.142601	0.380248	0.421422	0.638806	0.402985
lue1	671	0.112821	0.254247	0.364737	0.137426	0.0685714	0.0900719	0.0695652	0.368333	0.423158	0.261258	0.512208	0.161026	0.494309	0.152704	0.701918	0.290943	0.560909	0.307865	0.146556	0.199433	0.12	0.137879	0.170303	0.226541	0.538537	0.239298	0.206718	0.0866667	0.556364	0.107576	0.502564	0.187692	0.346667	0.545641	0.259574	0.134545	0.27814	0.537222	0.193118	0.14449	0.364177	0.435897	0.615294	0.245891	0.177944	0.337647	0.5925	0.25194
lue1	672	0.126732	0.172178	0.303993	0.148856	0.146045	0.198958	0.185007	0.35431	0.389897	0.270657	0.438648	0.270292	0.509251	0.271308	0.698158	0.200716	0.525862	0.234212	0.131946	0.310834	0.153103	0.246865	0.0987461	0.153546	0.550883	0.239201	0.319821	0.119828	0.495611	0.126437	0.471485	0.293103	0.313793	0.529178	0.183052	0.240809	0.230152	0.556034	0.304783	0.241145	0.310968	0.43687	0.607505	0.343491	0.147438	0.29378	0.606034	0.194802
lue1	673	0.28143	0.185305	0.15311	0.184158	0.272269	0.340222	0.333597	0.165909	0.219777	0.159177	0.246753	0.297203	0.324612	0.32956	0.517061	0.0927959	0.331818	0.132584	0.178512	0.342102	0.26303	0.381818	0.292424	0.116295	0.349002	0.0851675	0.370992	0.238636	0.327273	0.228788	0.288112	0.346154	0.127273	0.344755	0.129981	0.271074	0.0938689	0.370455	0.380645	0.416327	0.134283	0.253147	0.426203	0.365891	0.15497	0.1082	0.438636	0.19905
lue1	674	0.273954	0.379668	0.521053	0.321522	0.255551	0.182052	0.196339	0.422368	0.512281	0.349355	0.607656	0.169231	0.546598	0.224032	0.765105	0.443992	0.661962	0.477824	0.27699	0.0907801	0.284211	0.166826	0.35925	0.365641	0.615404	0.357895	0.12045	0.25	0.657416	0.270494	0.60081	0.102429	0.450718	0.633333	0.397088	0.180165	0.381395	0.633333	0.0960951	0.239957	0.491439	0.519028	0.697059	0.148348	0.3394	0.4387	0.654605	0.397565
lue1	675	0.403419	0.317808	0.132749	0.315292	0.378525	0.44956	0.4657	0.163889	0.0678363	0.184067	0.166522	0.365812	0.216802	0.408805	0.394216	0.218029	0.220707	0.195256	0.340129	0.419385	0.395556	0.523737	0.428283	0.255765	0.22981	0.190643	0.492451	0.352778	0.189899	0.357071	0.148291	0.437607	0.113131	0.210256	0.273286	0.349495	0.217054	0.213889	0.480287	0.533787	0.243373	0.123077	0.246732	0.394832	0.282243	0.118301	0.330556	0.347595
lue1	676	0.135742	0.27061	0.397608	0.19694	0.11482	0.0739699	0.0881423	0.402273	0.460128	0.290223	0.533766	0.11049	0.518847	0.136421	0.731009	0.317667	0.595455	0.342186	0.177686	0.105738	0.145455	0.0818182	0.227273	0.246827	0.567627	0.270813	0.103053	0.112879	0.590909	0.134848	0.541958	0.0916084	0.381818	0.574126	0.274275	0.115702	0.306554	0.577273	0.119941	0.122944	0.402191	0.469231	0.644385	0.138619	0.223704	0.372193	0.621591	0.286024
lue1	677	0.172866	0.0669496	0.216457	0.131502	0.205468	0.256966	0.246295	0.263732	0.315295	0.208344	0.31553	0.338678	0.462384	0.326601	0.627436	0.11839	0.441421	0.157145	0.182982	0.377085	0.204319	0.31242	0.159411	0.104704	0.486774	0.175093	0.368885	0.201056	0.429193	0.194622	0.390033	0.364355	0.25096	0.452691	0.0806113	0.306949	0.150999	0.470853	0.370559	0.330651	0.173765	0.362947	0.524027	0.396877	0.139265	0.20533	0.534155	0.0844019
lue1	678	0.316239	0.423059	0.549123	0.366007	0.313445	0.221763	0.241667	0.425	0.514474	0.34827	0.624784	0.170513	0.524593	0.208805	0.726712	0.501887	0.681818	0.531461	0.319972	0.120922	0.321667	0.177273	0.412121	0.395912	0.619106	0.412281	0.110115	0.3	0.644697	0.307576	0.612179	0.132692	0.480303	0.634615	0.440071	0.180096	0.391085	0.625	0.117204	0.252891	0.543373	0.546154	0.703431	0.120736	0.362072	0.463235	0.658333	0.446269
lue1	679	0.313955	0.41769	0.573956	0.370604	0.303101	0.219176	0.237931	0.451724	0.546884	0.39525	0.671854	0.209416	0.552145	0.228855	0.762636	0.491542	0.733542	0.528962	0.314477	0.146735	0.324138	0.189394	0.414838	0.424366	0.656854	0.416878	0.119044	0.297414	0.681191	0.309561	0.647878	0.142971	0.501254	0.68634	0.461299	0.22428	0.432237	0.66954	0.119689	0.260556	0.548712	0.548806	0.745436	0.153168	0.364808	0.487999	0.710345	0.444673
lue1	680	0.132479	0.277836	0.392713	0.175552	0.101487	0.0572773	0.057971	0.372436	0.460189	0.283503	0.535798	0.0974359	0.496873	0.086357	0.708289	0.312772	0.596154	0.33607	0.169633	0.151937	0.138462	0.0938228	0.211538	0.250847	0.553471	0.269501	0.132609	0.110256	0.579953	0.13345	0.538462	0.123077	0.369231	0.564103	0.28778	0.106908	0.301729	0.570513	0.130935	0.116693	0.394964	0.451282	0.627451	0.170841	0.201534	0.364253	0.610897	0.27344
lue1	681	0.339154	0.44308	0.570327	0.420109	0.320559	0.265257	0.29003	0.448276	0.545977	0.385003	0.658979	0.231432	0.562237	0.284537	0.773264	0.52147	0.70768	0.56267	0.336848	0.150098	0.341379	0.240073	0.447492	0.410377	0.649706	0.451361	0.184062	0.338793	0.689812	0.33046	0.648541	0.161936	0.504075	0.66954	0.476339	0.217156	0.423617	0.664272	0.162681	0.31228	0.55027	0.556233	0.732252	0.166132	0.425153	0.475828	0.693966	0.455481
lue1	682	0.110745	0.176517	0.365789	0.12447	0.131933	0.144399	0.132298	0.332143	0.431579	0.262264	0.450649	0.186813	0.475261	0.172866	0.679061	0.25283	0.564286	0.270144	0.122314	0.261499	0.113333	0.164719	0.135498	0.196226	0.531707	0.245865	0.230425	0.130952	0.563636	0.0911255	0.506593	0.256044	0.351948	0.549451	0.225532	0.210272	0.288372	0.550397	0.231336	0.208163	0.313597	0.446154	0.623529	0.261019	0.173832	0.339216	0.582143	0.21194
lue1	683	0.207467	0.311319	0.423684	0.269515	0.186024	0.116774	0.138673	0.317105	0.414035	0.243396	0.504853	0.0688259	0.451861	0.106058	0.653497	0.385899	0.563397	0.424483	0.197999	0.112281	0.189474	0.133094	0.309569	0.274876	0.507317	0.315789	0.119727	0.197368	0.536842	0.185407	0.495547	0.117409	0.359809	0.52942	0.3243	0.123184	0.270624	0.528947	0.103226	0.159184	0.411795	0.414575	0.59195	0.104529	0.269257	0.332405	0.554605	0.319089
lue1	684	0.174378	0.295116	0.438787	0.221804	0.155919	0.0796841	0.0978261	0.388043	0.479405	0.31009	0.55943	0.129264	0.517497	0.116762	0.72975	0.35685	0.621542	0.385076	0.190622	0.111702	0.178551	0.06917	0.265481	0.277687	0.568664	0.296682	0.112512	0.148551	0.600593	0.175889	0.551839	0.103846	0.397036	0.595318	0.311748	0.134477	0.336198	0.597826	0.103436	0.100414	0.417365	0.48311	0.671355	0.151331	0.232934	0.378517	0.624457	0.30743
lue1	685	0.199786	0.311758	0.440789	0.267079	0.188515	0.136091	0.144565	0.358333	0.438158	0.258962	0.51645	0.0987179	0.485976	0.161164	0.690982	0.379088	0.575	0.429307	0.210055	0.0533688	0.205	0.117424	0.306818	0.285377	0.532317	0.310088	0.0952926	0.191667	0.54697	0.191667	0.508974	0.0628205	0.370455	0.550641	0.323404	0.0812672	0.274419	0.547222	0.103763	0.178571	0.422992	0.430128	0.606863	0.0753876	0.285826	0.346569	0.591667	0.323881
lue1	686	0.236337	0.355285	0.495896	0.260423	0.209776	0.130882	0.152772	0.399083	0.513118	0.354509	0.608722	0.17777	0.545312	0.122613	0.757572	0.412411	0.666597	0.436759	0.25453	0.156093	0.232294	0.0783987	0.308451	0.346893	0.621392	0.346596	0.0822887	0.197171	0.662219	0.236725	0.613267	0.160621	0.453211	0.644437	0.375171	0.188415	0.386281	0.640673	0.131341	0.120327	0.481486	0.530134	0.706152	0.152052	0.284661	0.443965	0.674885	0.367657
lue1	687	0.238539	0.366127	0.508506	0.279328	0.219506	0.141632	0.160913	0.387879	0.505051	0.355918	0.629149	0.17972	0.531412	0.112445	0.738896	0.422718	0.661616	0.444217	0.256198	0.110037	0.246465	0.10101	0.328283	0.351248	0.62306	0.366401	0.0704757	0.214394	0.656566	0.239899	0.607615	0.0989899	0.454545	0.651515	0.376746	0.190083	0.391003	0.641414	0.0652981	0.121624	0.496775	0.515307	0.709745	0.129904	0.311998	0.445633	0.67298	0.380069
lue1	688	0.0870726	0.190925	0.331414	0.150371	0.0677521	0.111061	0.11087	0.334375	0.393366	0.224057	0.453734	0.109856	0.453506	0.125884	0.665668	0.267689	0.524148	0.302669	0.100723	0.174202	0.0866667	0.167614	0.1875	0.176002	0.502287	0.207072	0.171398	0.0875	0.519034	0.0757576	0.466346	0.158654	0.305966	0.520433	0.207779	0.12655	0.235102	0.5	0.182157	0.192815	0.314006	0.412981	0.579044	0.198886	0.166034	0.295343	0.55625	0.206157
lue1	689	0.162795	0.259307	0.404025	0.247758	0.157983	0.127296	0.150384	0.369118	0.431785	0.262042	0.486325	0.133032	0.490387	0.19815	0.690572	0.33141	0.573529	0.369993	0.211181	0.0755111	0.163137	0.15098	0.258467	0.239179	0.530846	0.2613	0.10678	0.148529	0.537968	0.182888	0.504072	0.0837104	0.344385	0.551131	0.288611	0.0851726	0.26539	0.545752	0.110816	0.17423	0.372502	0.432579	0.602941	0.0990424	0.264321	0.323529	0.592647	0.276822
lue1	690	0.117216	0.229615	0.37406	0.173149	0.101541	0.0840185	0.0815735	0.379762	0.453634	0.27965	0.474026	0.0917582	0.513357	0.0844564	0.714775	0.297844	0.583333	0.328117	0.124852	0.176039	0.12381	0.132035	0.218615	0.21788	0.551974	0.258521	0.138132	0.10119	0.565584	0.116883	0.522894	0.15989	0.366234	0.57326	0.254813	0.134494	0.287652	0.555556	0.133794	0.171769	0.342513	0.462088	0.628151	0.173034	0.167668	0.333333	0.615476	0.241649
lue1	691	0.371288	0.271651	0.0791704	0.291827	0.37573	0.443117	0.420192	0.186864	0.121915	0.243684	0.119304	0.401304	0.308805	0.435135	0.481542	0.164695	0.257319	0.155018	0.282112	0.442361	0.349605	0.479584	0.377504	0.221298	0.323687	0.19661	0.481951	0.352966	0.239137	0.340652	0.189374	0.458018	0.0936826	0.28379	0.219257	0.392492	0.179346	0.298258	0.49251	0.521388	0.143557	0.195046	0.344217	0.459861	0.262157	0.112164	0.388559	0.274475
lue1	692	0.12601	0.268192	0.389425	0.204197	0.106545	0.0568939	0.0916633	0.383257	0.450507	0.279297	0.526153	0.102893	0.508839	0.143673	0.711826	0.30232	0.59362	0.339243	0.176511	0.106578	0.131376	0.0977898	0.232624	0.236801	0.557619	0.265379	0.116815	0.11789	0.579817	0.126494	0.539873	0.0936486	0.380651	0.573042	0.265079	0.10486	0.304886	0.566514	0.11607	0.120826	0.381673	0.45674	0.634377	0.143873	0.207922	0.360766	0.611583	0.27297
lue1	693	0.157235	0.0694379	0.197822	0.083817	0.163866	0.228107	0.222789	0.268103	0.303388	0.175016	0.318182	0.279841	0.423045	0.283886	0.598252	0.116461	0.428683	0.161759	0.121545	0.311812	0.152644	0.27534	0.176071	0.0588809	0.447435	0.148276	0.327191	0.154598	0.432288	0.135319	0.391247	0.302918	0.226646	0.442529	0.0733676	0.253064	0.148356	0.452586	0.313348	0.305888	0.193602	0.333422	0.511156	0.340016	0.0900741	0.202164	0.519828	0.10808
lue1	694	0.170056	0.279956	0.424985	0.21509	0.156766	0.0754982	0.0883558	0.383046	0.470054	0.28779	0.513808	0.104598	0.517802	0.080026	0.729964	0.353611	0.589603	0.382927	0.178018	0.151137	0.176552	0.0854232	0.275078	0.26632	0.567984	0.275499	0.0937966	0.156897	0.579728	0.166144	0.538904	0.13908	0.382654	0.588859	0.303253	0.117887	0.304865	0.577586	0.122951	0.115177	0.394544	0.477277	0.64334	0.141406	0.217531	0.355308	0.622557	0.298593
lue1	695	0.101954	0.205806	0.328947	0.169142	0.0868347	0.107828	0.0811594	0.379762	0.431078	0.272686	0.443723	0.101465	0.501452	0.122866	0.712981	0.28257	0.559524	0.317549	0.133314	0.136272	0.0866667	0.145022	0.204545	0.172731	0.539489	0.23609	0.165667	0.0940476	0.548052	0.100649	0.501832	0.129304	0.342424	0.549451	0.225177	0.0785124	0.264673	0.541667	0.17596	0.193878	0.305221	0.450183	0.62535	0.173588	0.188919	0.317927	0.603571	0.221038
lue1	696	0.0783295	0.218831	0.346935	0.133601	0.0711626	0.0897004	0.0760594	0.361076	0.431934	0.257225	0.475423	0.127945	0.485026	0.122841	0.695336	0.270719	0.572785	0.285877	0.114343	0.191579	0.0855696	0.124473	0.167817	0.189037	0.531954	0.237575	0.174703	0.078692	0.53901	0.0897583	0.501947	0.182084	0.344534	0.540409	0.216536	0.145099	0.266706	0.545007	0.162679	0.161888	0.334757	0.442648	0.608712	0.213522	0.151544	0.322785	0.586392	0.218591
lue1	697	0.255295	0.353425	0.472654	0.332157	0.233102	0.211761	0.234783	0.396739	0.474752	0.298523	0.552908	0.217391	0.508802	0.291605	0.727576	0.428712	0.618775	0.465169	0.29558	0.106938	0.248116	0.235573	0.35	0.327317	0.568187	0.35286	0.197079	0.234058	0.601581	0.268116	0.560535	0.125084	0.408696	0.58796	0.366883	0.145526	0.323256	0.584783	0.150912	0.264715	0.466108	0.472241	0.649616	0.144388	0.356115	0.390452	0.620652	0.366126
lue1	698	0.243172	0.358636	0.503759	0.274771	0.214949	0.155515	0.166067	0.399812	0.498747	0.346077	0.615174	0.166223	0.527049	0.220078	0.744052	0.418144	0.653623	0.440906	0.251538	0.0948648	0.246617	0.164217	0.321315	0.355653	0.601871	0.354887	0.124491	0.210652	0.648394	0.237241	0.596298	0.0756507	0.4365	0.630326	0.381379	0.185422	0.378388	0.630326	0.0705797	0.197995	0.477761	0.51151	0.694051	0.135979	0.305249	0.434247	0.649436	0.371339
lue1	699	0.0897436	0.18613	0.352632	0.142822	0.110504	0.15045	0.122283	0.3625	0.408991	0.258491	0.433117	0.1625	0.510976	0.146777	0.684418	0.276415	0.542045	0.291573	0.0908058	0.235993	0.1	0.185985	0.176894	0.188208	0.535366	0.228947	0.218416	0.0916667	0.528409	0.109091	0.485577	0.222115	0.322727	0.542308	0.223404	0.180579	0.256105	0.5375	0.208871	0.215051	0.30994	0.438462	0.610294	0.25688	0.142991	0.298284	0.6	0.216791
lue1	700	0.306471	0.202684	0.0714286	0.259446	0.34934	0.391719	0.372848	0.188776	0.170784	0.287832	0.174397	0.416013	0.328522	0.432679	0.501258	0.12938	0.30102	0.0983719	0.279136	0.456506	0.298776	0.436302	0.309678	0.188872	0.360876	0.184748	0.472815	0.322619	0.282746	0.299938	0.249215	0.447096	0.118738	0.308216	0.161963	0.394839	0.206217	0.331066	0.468071	0.47619	0.104991	0.221036	0.373649	0.489163	0.264925	0.154462	0.411735	0.224033
lue1	701	0.335043	0.233425	0.0757895	0.253465	0.331092	0.405755	0.382609	0.16	0.175789	0.237358	0.171169	0.383077	0.372195	0.394088	0.544932	0.128302	0.302727	0.109213	0.232066	0.420284	0.32	0.440909	0.343636	0.184906	0.380976	0.14	0.44229	0.308333	0.276364	0.29697	0.236154	0.409231	0.125455	0.334359	0.204681	0.344132	0.162326	0.349444	0.449677	0.477551	0.123373	0.244615	0.360588	0.441395	0.207477	0.116863	0.435	0.236119
lue1	702	0.299145	0.402997	0.516644	0.350766	0.271565	0.205313	0.22408	0.406624	0.481781	0.310192	0.592519	0.152991	0.518241	0.207547	0.731296	0.470327	0.64122	0.506194	0.278519	0.0907438	0.283761	0.165307	0.391997	0.366554	0.577653	0.394332	0.116853	0.282906	0.613054	0.270785	0.57265	0.103419	0.45812	0.598291	0.407165	0.161969	0.355098	0.596154	0.105707	0.238967	0.501493	0.504274	0.663901	0.109919	0.343797	0.422826	0.623718	0.410767
lue1	703	0.331197	0.217861	0.0840081	0.275895	0.350194	0.416436	0.384281	0.167308	0.20614	0.224964	0.153596	0.373077	0.363508	0.423319	0.520021	0.136067	0.33042	0.100259	0.262397	0.435897	0.307179	0.449301	0.329254	0.182511	0.393058	0.179757	0.471521	0.328846	0.311538	0.305361	0.269231	0.446154	0.154196	0.346154	0.16653	0.366974	0.15966	0.377137	0.48536	0.491758	0.0766914	0.257692	0.411765	0.435003	0.23652	0.111237	0.432692	0.20465
lue1	704	0.232323	0.125778	0.177432	0.152865	0.232748	0.297798	0.289328	0.217424	0.26874	0.131504	0.277056	0.250816	0.394309	0.280446	0.578871	0.121784	0.378788	0.164283	0.140496	0.289813	0.227879	0.348485	0.234848	0.0791881	0.439763	0.120893	0.324774	0.201515	0.378788	0.189394	0.342657	0.298135	0.193939	0.384615	0.0660864	0.230028	0.0958421	0.417929	0.343793	0.374459	0.155714	0.294172	0.463012	0.323467	0.109459	0.147059	0.47803	0.138173
lue1	705	0.250112	0.150925	0.122807	0.21209	0.274657	0.32677	0.310755	0.192105	0.245614	0.211354	0.252905	0.358704	0.396234	0.393247	0.562124	0.0671963	0.364833	0.10684	0.22749	0.399403	0.230175	0.388357	0.269537	0.129096	0.427471	0.136842	0.431499	0.278509	0.339394	0.229266	0.297908	0.390688	0.18756	0.37247	0.113102	0.351457	0.138515	0.41155	0.440068	0.389903	0.112238	0.290418	0.436533	0.417381	0.204132	0.143963	0.464474	0.17138
lue1	706	0.175978	0.298486	0.436842	0.228035	0.162937	0.0956456	0.107094	0.401316	0.470175	0.302185	0.557485	0.121053	0.525546	0.0813638	0.737707	0.367428	0.616507	0.392904	0.191388	0.172228	0.185263	0.0669856	0.270415	0.292354	0.574326	0.294737	0.0853355	0.160088	0.602871	0.184609	0.55	0.17004	0.402871	0.597571	0.322732	0.138147	0.323256	0.592105	0.127674	0.113641	0.426633	0.48502	0.655108	0.15716	0.240334	0.379876	0.630263	0.323331
lue1	707	0.164977	0.266805	0.420441	0.211605	0.146375	0.0779655	0.0828109	0.358721	0.456956	0.266125	0.524766	0.0867621	0.491208	0.061723	0.70978	0.3405	0.575581	0.367128	0.16231	0.164028	0.171473	0.106765	0.255109	0.262176	0.543392	0.255569	0.117522	0.141473	0.568922	0.157681	0.525045	0.156351	0.369556	0.553071	0.299109	0.123102	0.302326	0.55491	0.130008	0.125692	0.389465	0.445081	0.614227	0.155039	0.200065	0.360009	0.597965	0.289483
lue1	708	0.297327	0.212474	0.198768	0.182431	0.249598	0.3242	0.33765	0.134574	0.177305	0.152951	0.287372	0.269558	0.305656	0.270173	0.493442	0.121036	0.336074	0.161846	0.209425	0.304965	0.297589	0.384752	0.320922	0.151746	0.351323	0.0676372	0.361215	0.225532	0.32882	0.225661	0.279869	0.314239	0.128433	0.297054	0.170213	0.235449	0.112073	0.321513	0.347426	0.400926	0.166111	0.206219	0.363579	0.326076	0.159674	0.107009	0.404787	0.244522
lue1	709	0.16777	0.110694	0.270374	0.0951773	0.182028	0.24298	0.218093	0.270968	0.310979	0.198418	0.350859	0.199752	0.448072	0.20988	0.626823	0.187462	0.43915	0.215114	0.0742469	0.252002	0.154194	0.27737	0.187195	0.11199	0.488592	0.167063	0.276902	0.151613	0.416716	0.126833	0.386476	0.239454	0.250733	0.46402	0.137612	0.201146	0.144411	0.47267	0.274194	0.324885	0.234745	0.348635	0.51945	0.276194	0.0643654	0.210626	0.533468	0.127106
lue1	710	0.218957	0.325381	0.458161	0.252976	0.197715	0.111228	0.142257	0.385112	0.46166	0.301781	0.561506	0.12204	0.504796	0.0727157	0.714484	0.386156	0.605975	0.41573	0.221283	0.166547	0.229213	0.0925264	0.303456	0.309837	0.568923	0.303607	0.12411	0.187172	0.600409	0.216207	0.555748	0.151599	0.400409	0.586142	0.352618	0.135946	0.334204	0.586142	0.126785	0.113812	0.436442	0.46344	0.649868	0.169846	0.23858	0.391496	0.613904	0.345631
lue1	711	0.239022	0.339632	0.467635	0.285649	0.234135	0.144464	0.157021	0.406034	0.481549	0.305791	0.562323	0.120159	0.517802	0.173064	0.734373	0.422576	0.622518	0.45215	0.23549	0.0606505	0.245517	0.116771	0.332811	0.320863	0.574993	0.326921	0.0774765	0.225862	0.617973	0.223093	0.562334	0.0580018	0.400627	0.591954	0.355588	0.142016	0.339882	0.591954	0.0508713	0.164204	0.464063	0.481344	0.654834	0.1251	0.277151	0.399256	0.624569	0.366958
lue1	712	0.115733	0.272155	0.396885	0.181148	0.103842	0.099398	0.0503106	0.393367	0.474042	0.300539	0.544527	0.130141	0.520159	0.108394	0.730081	0.308048	0.607143	0.337308	0.180469	0.182371	0.122177	0.10034	0.189394	0.246438	0.570682	0.280773	0.174794	0.115476	0.593692	0.136518	0.549451	0.172841	0.396846	0.590267	0.275944	0.138641	0.325107	0.586735	0.167544	0.108844	0.40386	0.477394	0.65006	0.210805	0.205417	0.373549	0.625255	0.287694
lue1	713	0.168125	0.268977	0.380495	0.251485	0.144538	0.133813	0.15601	0.345588	0.420021	0.238513	0.471352	0.118552	0.466858	0.207473	0.672844	0.329079	0.543583	0.390879	0.218182	0.0785982	0.167059	0.15615	0.277005	0.251387	0.518221	0.257585	0.134441	0.158824	0.526203	0.182888	0.48914	0.0918552	0.33262	0.527602	0.288611	0.0699076	0.253899	0.517974	0.13055	0.182153	0.361021	0.41991	0.582353	0.103055	0.280924	0.3	0.572794	0.267076
lue1	714	0.19032	0.307901	0.452264	0.219779	0.159957	0.105655	0.112235	0.370349	0.462872	0.302984	0.563727	0.11771	0.505105	0.0724002	0.717267	0.371874	0.619979	0.392344	0.200269	0.175078	0.20093	0.0754052	0.266209	0.305836	0.560692	0.302081	0.113527	0.154845	0.603805	0.184989	0.559928	0.172272	0.402326	0.589147	0.333993	0.148184	0.337209	0.587209	0.135334	0.096741	0.443402	0.468336	0.655267	0.166667	0.246577	0.386913	0.614826	0.329573
lue1	715	0.211233	0.109154	0.175856	0.139557	0.22409	0.290625	0.274672	0.221032	0.274018	0.149596	0.275613	0.261416	0.386372	0.27643	0.56795	0.119347	0.402958	0.148921	0.121868	0.306315	0.191111	0.332973	0.213564	0.0769692	0.426636	0.109774	0.324125	0.200397	0.402886	0.181457	0.361416	0.292186	0.182395	0.399878	0.0678825	0.245179	0.118125	0.402778	0.329749	0.365079	0.160834	0.299878	0.481326	0.327796	0.108738	0.159197	0.468651	0.131722
lue1	716	0.216239	0.320091	0.45614	0.290512	0.196779	0.136091	0.152899	0.4	0.470614	0.295126	0.556169	0.114103	0.519309	0.182075	0.730251	0.387421	0.615152	0.429307	0.21832	0.0643617	0.216667	0.125758	0.318182	0.303774	0.574593	0.312281	0.0779898	0.2	0.586364	0.202273	0.545513	0.0551282	0.392424	0.600641	0.338121	0.121901	0.321318	0.577778	0.0545699	0.191497	0.431325	0.477564	0.651961	0.125388	0.294393	0.377451	0.633333	0.332214
lue1	717	0.203612	0.0832965	0.199491	0.163686	0.243833	0.296356	0.266339	0.281452	0.322298	0.181071	0.284248	0.3134	0.423682	0.308278	0.604286	0.104078	0.453079	0.15386	0.166222	0.350606	0.189032	0.326002	0.18915	0.0839927	0.472463	0.150255	0.361857	0.229032	0.430792	0.202835	0.386476	0.336476	0.234897	0.444169	0.068291	0.272061	0.144411	0.456541	0.364516	0.372284	0.159541	0.345658	0.510911	0.381345	0.126017	0.206199	0.51371	0.0905152
lue1	718	0.277778	0.176502	0.0981781	0.207159	0.286361	0.356253	0.326087	0.169231	0.225371	0.195573	0.202797	0.334615	0.37758	0.353411	0.550316	0.0765602	0.337413	0.117329	0.204704	0.369067	0.263077	0.391026	0.286713	0.124093	0.412289	0.111538	0.409865	0.267308	0.328671	0.23951	0.288462	0.376923	0.154196	0.352564	0.129296	0.309282	0.132826	0.382479	0.42134	0.428441	0.0813253	0.265385	0.41629	0.389088	0.188713	0.112368	0.459615	0.179966
lue1	719	0.219231	0.109361	0.157018	0.164851	0.255322	0.307314	0.277536	0.241667	0.289474	0.194025	0.256926	0.335897	0.427642	0.345283	0.592694	0.100943	0.401515	0.163483	0.180303	0.37695	0.203333	0.336364	0.231818	0.102516	0.452033	0.14386	0.392621	0.225	0.389394	0.2	0.362821	0.362821	0.215152	0.417949	0.0719858	0.312259	0.134109	0.436111	0.386022	0.378571	0.121888	0.328205	0.487255	0.398062	0.15919	0.176471	0.508333	0.107214
lue1	720	0.154449	0.279291	0.40805	0.217472	0.136134	0.0644943	0.0869565	0.427941	0.479051	0.318535	0.543927	0.120814	0.550933	0.111136	0.75133	0.328968	0.610428	0.362459	0.189694	0.102879	0.164706	0.0670232	0.248307	0.264928	0.587948	0.296594	0.0889088	0.144118	0.608556	0.155615	0.55543	0.0977376	0.391444	0.609955	0.28811	0.123286	0.324624	0.596078	0.0872865	0.122929	0.415025	0.498643	0.676471	0.146466	0.224849	0.384314	0.642647	0.291396
clasp-1	721	0.121795	0.187889	0.311005	0.173717	0.1017	0.145929	0.133399	0.361364	0.426037	0.269511	0.404221	0.16014	0.515521	0.189608	0.696918	0.231561	0.545455	0.307457	0.150826	0.20648	0.107273	0.189394	0.189394	0.168954	0.5449	0.242584	0.232304	0.0886364	0.543182	0.136364	0.498252	0.206643	0.338636	0.555944	0.193424	0.158058	0.259514	0.545455	0.237317	0.225417	0.274918	0.444231	0.621658	0.218288	0.193925	0.304813	0.606818	0.184532
clasp-1	722	0.182484	0.124177	0.17635	0.164202	0.21696	0.28207	0.25782	0.21526	0.271816	0.130605	0.272727	0.273427	0.395312	0.322715	0.581035	0.102916	0.405844	0.151612	0.159386	0.329004	0.180433	0.33658	0.203463	0.0626072	0.431105	0.117157	0.364628	0.229004	0.392208	0.170996	0.342158	0.339261	0.184416	0.393606	0.0848301	0.279811	0.119903	0.400613	0.384918	0.356215	0.133938	0.285914	0.460848	0.345112	0.146256	0.165775	0.471104	0.159139
clasp-1	723	0.266566	0.165189	0.0910217	0.22318	0.29916	0.351502	0.336061	0.169118	0.197317	0.200888	0.196639	0.346154	0.349211	0.35997	0.53199	0.0833518	0.328877	0.073232	0.212543	0.379141	0.255686	0.389483	0.275401	0.137625	0.385366	0.116409	0.410418	0.27549	0.319786	0.253119	0.281674	0.382805	0.150802	0.339517	0.121151	0.319689	0.13803	0.369444	0.42315	0.438575	0.0691708	0.246154	0.402941	0.41295	0.182188	0.0960784	0.425	0.179017
clasp-1	724	0.317809	0.426894	0.571787	0.373948	0.314126	0.243234	0.250458	0.45051	0.55102	0.39751	0.667904	0.238043	0.580886	0.295983	0.788277	0.502567	0.727737	0.536574	0.324394	0.184976	0.327891	0.255875	0.421923	0.415929	0.655218	0.4116	0.21883	0.309014	0.707112	0.314935	0.653585	0.149189	0.500557	0.683673	0.451295	0.226626	0.429758	0.683673	0.184595	0.285714	0.544054	0.561277	0.748499	0.193798	0.390425	0.488395	0.711735	0.446949
clasp-1	725	0.400697	0.310382	0.157895	0.278661	0.341442	0.418402	0.426659	0.159211	0.0877193	0.222939	0.198906	0.356073	0.204108	0.361718	0.380137	0.234111	0.260766	0.176079	0.328295	0.382419	0.380526	0.480463	0.417065	0.262413	0.21887	0.168421	0.457613	0.335526	0.217943	0.323365	0.175101	0.410931	0.104545	0.213563	0.275196	0.33993	0.218788	0.190789	0.437012	0.497315	0.237001	0.112551	0.267028	0.397899	0.260453	0.116873	0.303289	0.350353
clasp-1	726	0.0842393	0.233753	0.382316	0.179327	0.108504	0.14446	0.12	0.411	0.484491	0.304528	0.505247	0.22	0.529756	0.204277	0.741918	0.27766	0.614	0.310562	0.164694	0.259007	0.104	0.197273	0.101333	0.221057	0.578927	0.290526	0.255817	0.13	0.589091	0.122424	0.553077	0.243077	0.397091	0.596308	0.246809	0.190017	0.314605	0.588333	0.243871	0.173442	0.366458	0.481231	0.655294	0.294636	0.191028	0.364	0.6335	0.242388
clasp-1	727	0.1816	0.0714176	0.189237	0.166537	0.217543	0.281626	0.261847	0.272753	0.312833	0.180517	0.287319	0.301901	0.424226	0.333192	0.598584	0.104622	0.424157	0.146067	0.165382	0.339708	0.182322	0.337164	0.169901	0.0767437	0.450534	0.141691	0.372416	0.229588	0.432482	0.177818	0.382671	0.343388	0.22288	0.440363	0.0585704	0.297614	0.146982	0.456461	0.385502	0.348238	0.142548	0.34745	0.521811	0.37488	0.152683	0.20401	0.517697	0.101291
clasp-1	728	0.190224	0.302842	0.452153	0.227068	0.158205	0.089601	0.107654	0.384298	0.489053	0.313504	0.560803	0.133566	0.510583	0.0941837	0.741877	0.372213	0.621901	0.397437	0.198347	0.138679	0.195041	0.0488981	0.278926	0.300327	0.575489	0.302392	0.126175	0.145523	0.613223	0.197658	0.562619	0.121297	0.409917	0.600233	0.33726	0.132231	0.341438	0.609504	0.122047	0.0734806	0.429852	0.498538	0.666505	0.164008	0.235885	0.396046	0.630682	0.320279
clasp-1	729	0.526252	0.426614	0.228811	0.436415	0.514133	0.586378	0.583738	0.280195	0.147642	0.298089	0.142857	0.474426	0.305987	0.534755	0.490126	0.309851	0.243506	0.313293	0.430933	0.546376	0.513593	0.641775	0.529221	0.362901	0.327209	0.311141	0.610489	0.487554	0.220779	0.480519	0.19031	0.561439	0.231169	0.292707	0.394032	0.475797	0.277862	0.294012	0.598743	0.658627	0.27304	0.2004	0.310351	0.513339	0.396529	0.220652	0.406169	0.42547
clasp-1	730	0.188314	0.11453	0.215703	0.105665	0.190522	0.257578	0.237919	0.212705	0.285016	0.115063	0.309985	0.245397	0.372651	0.237756	0.543229	0.146149	0.415797	0.175723	0.122341	0.283804	0.172022	0.302534	0.215599	0.0794927	0.421431	0.0992235	0.286823	0.16735	0.395827	0.140835	0.348045	0.269483	0.197615	0.397226	0.085804	0.216908	0.123523	0.391621	0.302803	0.332553	0.187636	0.29256	0.458293	0.31999	0.0689444	0.168917	0.445492	0.151945
clasp-1	731	0.429379	0.529835	0.649941	0.505342	0.407159	0.374792	0.381872	0.535311	0.608683	0.434229	0.719275	0.342503	0.592256	0.413389	0.799164	0.611768	0.779276	0.656002	0.451791	0.246784	0.422599	0.360169	0.541089	0.498561	0.710349	0.541659	0.316427	0.426695	0.731998	0.433616	0.706106	0.268231	0.589009	0.732073	0.559923	0.30868	0.482328	0.711158	0.280335	0.421769	0.634334	0.637114	0.781821	0.240967	0.52648	0.557162	0.748658	0.546294
clasp-1	732	0.45812	0.334457	0.170648	0.386443	0.47925	0.537023	0.514381	0.290385	0.148718	0.313353	0.0675325	0.476923	0.312195	0.538655	0.484932	0.268215	0.268531	0.242351	0.391608	0.545881	0.433846	0.580536	0.442774	0.324819	0.354597	0.299595	0.586729	0.446795	0.236364	0.436597	0.211538	0.561538	0.206993	0.294872	0.304746	0.464844	0.256887	0.324786	0.597022	0.624908	0.17683	0.2	0.340045	0.535599	0.348095	0.208899	0.396154	0.310333
clasp-1	733	0.0726946	0.192213	0.331579	0.154664	0.0818222	0.109958	0.0924485	0.369737	0.407018	0.263754	0.444839	0.128745	0.508344	0.130222	0.690267	0.249851	0.539474	0.28764	0.0982166	0.183875	0.0736842	0.151196	0.168102	0.193247	0.532734	0.221053	0.176215	0.0635965	0.533014	0.095933	0.490891	0.159109	0.330144	0.534413	0.217469	0.118486	0.250184	0.530263	0.166723	0.187182	0.310843	0.443725	0.604799	0.206365	0.148254	0.293086	0.611842	0.210212
clasp-1	734	0.297773	0.409259	0.555897	0.349498	0.291173	0.197028	0.221073	0.434307	0.549878	0.401184	0.660821	0.223245	0.580737	0.198962	0.79642	0.480375	0.716821	0.506356	0.300296	0.145623	0.309294	0.162575	0.398253	0.403663	0.673491	0.398156	0.105923	0.277798	0.704977	0.298385	0.659742	0.138237	0.497678	0.694647	0.440596	0.23418	0.438381	0.687348	0.100212	0.223745	0.528362	0.567434	0.751073	0.184179	0.338836	0.496064	0.711314	0.424774
clasp-1	735	0.376683	0.483964	0.618185	0.452837	0.361948	0.295352	0.32226	0.489371	0.579893	0.423229	0.709464	0.269784	0.58113	0.297857	0.789435	0.555643	0.764154	0.606203	0.369773	0.185374	0.378443	0.267919	0.485302	0.462773	0.685994	0.486984	0.190611	0.374551	0.704627	0.367402	0.678489	0.193736	0.553838	0.716951	0.506434	0.253823	0.460242	0.695609	0.19463	0.35146	0.591876	0.595578	0.770782	0.185397	0.459791	0.522426	0.738847	0.49781
clasp-1	736	0.310928	0.41771	0.531579	0.38819	0.288655	0.225951	0.253727	0.425	0.52381	0.371159	0.627922	0.194505	0.554355	0.224438	0.763601	0.491914	0.683766	0.53764	0.304014	0.117984	0.3	0.201082	0.422727	0.381267	0.640592	0.421805	0.122737	0.310714	0.679221	0.295238	0.633516	0.131319	0.472078	0.656227	0.437082	0.200472	0.405482	0.654762	0.12765	0.272109	0.514802	0.541209	0.717227	0.152769	0.38725	0.463165	0.676786	0.426119
clasp-1	737	0.246064	0.350236	0.49269	0.326038	0.230773	0.1913	0.206509	0.41652	0.502924	0.342491	0.597251	0.171525	0.539581	0.257972	0.753905	0.41857	0.656964	0.466588	0.274322	0.0899589	0.247953	0.191388	0.350346	0.352312	0.602054	0.347368	0.147047	0.241374	0.642743	0.252924	0.59964	0.0838507	0.435619	0.62888	0.379495	0.167222	0.370937	0.629386	0.111979	0.243466	0.472134	0.511651	0.689026	0.142799	0.346396	0.428621	0.652997	0.372785
clasp-1	738	0.201041	0.199077	0.315789	0.136784	0.118012	0.196121	0.182609	0.21413	0.309687	0.148482	0.400903	0.155853	0.362672	0.154498	0.561048	0.259844	0.460474	0.299951	0.128638	0.196346	0.18087	0.22859	0.215415	0.160377	0.413574	0.171968	0.230335	0.144203	0.455929	0.0942029	0.399666	0.176254	0.245652	0.431159	0.201665	0.137352	0.178463	0.445652	0.207293	0.253919	0.299895	0.326421	0.48977	0.204162	0.128302	0.237212	0.458152	0.20279
clasp-1	739	0.0791233	0.218229	0.397603	0.19802	0.118562	0.119239	0.110977	0.425495	0.495223	0.325051	0.501479	0.178751	0.540449	0.185254	0.758714	0.296749	0.641089	0.303037	0.172081	0.217611	0.105215	0.163441	0.112286	0.240146	0.598406	0.301615	0.226816	0.141089	0.611701	0.139889	0.573496	0.206398	0.40018	0.6131	0.25869	0.167253	0.33295	0.613311	0.220313	0.171685	0.354885	0.505407	0.675888	0.253358	0.202831	0.391089	0.645792	0.227797
clasp-1	740	0.139316	0.206849	0.348947	0.147426	0.170504	0.163741	0.154348	0.365	0.444035	0.267358	0.479221	0.226923	0.499756	0.215409	0.701918	0.24566	0.59	0.280562	0.131901	0.298085	0.146667	0.19697	0.0921212	0.189057	0.547317	0.250526	0.276718	0.155	0.550909	0.117273	0.513846	0.276923	0.359091	0.552308	0.216809	0.235372	0.28186	0.562222	0.265806	0.175442	0.338554	0.444615	0.625294	0.310388	0.159907	0.34	0.595	0.222388
clasp-1	741	0.275336	0.387353	0.512218	0.330888	0.264706	0.180691	0.199379	0.392857	0.476974	0.308625	0.597403	0.162363	0.511542	0.222428	0.723704	0.454683	0.646104	0.490169	0.273613	0.0809904	0.278571	0.180195	0.377706	0.35091	0.572082	0.377162	0.128135	0.259524	0.603896	0.269481	0.56456	0.0875	0.442857	0.598901	0.401976	0.146325	0.344061	0.580357	0.0827189	0.210459	0.49204	0.491484	0.652836	0.111088	0.321178	0.415616	0.626786	0.396588
clasp-1	742	0.395804	0.50494	0.646093	0.459946	0.389203	0.305821	0.327273	0.517424	0.610207	0.46032	0.731602	0.279953	0.63459	0.345798	0.834288	0.583705	0.798485	0.614913	0.403306	0.21715	0.412121	0.295455	0.495455	0.487307	0.72609	0.495694	0.249133	0.383333	0.757576	0.39697	0.712821	0.219814	0.575758	0.751282	0.529465	0.29146	0.496054	0.742424	0.209971	0.358936	0.61935	0.621911	0.814795	0.230585	0.462079	0.552941	0.772727	0.525283
clasp-1	743	0.152244	0.257848	0.409539	0.201423	0.136292	0.0989958	0.0755435	0.38125	0.450658	0.27673	0.510958	0.0921474	0.498476	0.0906053	0.704053	0.329599	0.583333	0.361072	0.156767	0.14539	0.1625	0.101326	0.246212	0.25059	0.54751	0.254496	0.0954994	0.133333	0.568371	0.151515	0.525641	0.152404	0.373674	0.567308	0.285904	0.146264	0.299661	0.572917	0.112702	0.134354	0.375879	0.453686	0.63174	0.135659	0.198501	0.352328	0.602083	0.278918
clasp-1	744	0.117303	0.242908	0.377435	0.166992	0.101634	0.0460545	0.0495036	0.380512	0.470507	0.29067	0.501278	0.104603	0.513732	0.0962215	0.723331	0.294904	0.600394	0.325312	0.160474	0.137376	0.135433	0.0913863	0.210272	0.219507	0.557711	0.276668	0.133498	0.116142	0.580673	0.119959	0.539219	0.115263	0.383107	0.582071	0.253309	0.106982	0.300494	0.572616	0.124155	0.124484	0.362964	0.466505	0.632932	0.172435	0.18412	0.350394	0.614764	0.25144
clasp-1	745	0.0746606	0.222536	0.389061	0.208503	0.128852	0.121033	0.0774084	0.435784	0.488648	0.328709	0.501528	0.174359	0.550933	0.155013	0.763094	0.287643	0.622549	0.300727	0.172581	0.212766	0.0937255	0.143939	0.139483	0.232149	0.599713	0.292879	0.203188	0.132843	0.613904	0.142602	0.564857	0.189744	0.411052	0.607843	0.25073	0.156053	0.330369	0.596405	0.198292	0.156463	0.35424	0.510407	0.676471	0.23461	0.212205	0.372549	0.653676	0.238074
clasp-1	746	0.102671	0.187842	0.335526	0.16448	0.080042	0.132644	0.114674	0.3125	0.383991	0.209198	0.456169	0.110577	0.460976	0.116509	0.636815	0.267453	0.5125	0.30632	0.118388	0.147784	0.1	0.171591	0.193182	0.19434	0.485366	0.193421	0.162023	0.0791667	0.501136	0.0901515	0.456731	0.149038	0.309091	0.492308	0.217287	0.114463	0.225872	0.494444	0.168548	0.211735	0.323795	0.384615	0.561029	0.178391	0.194159	0.276716	0.5375	0.222015
clasp-1	747	0.374695	0.476598	0.62406	0.434936	0.363445	0.29308	0.312422	0.496429	0.587093	0.421721	0.710498	0.264469	0.594222	0.331199	0.801125	0.551887	0.759199	0.590021	0.380362	0.18769	0.38119	0.281385	0.468615	0.463949	0.681039	0.470802	0.235278	0.358333	0.723268	0.367424	0.673535	0.199359	0.549026	0.711996	0.499747	0.248869	0.460963	0.696429	0.195238	0.353741	0.599182	0.596154	0.765756	0.200305	0.450823	0.523459	0.739881	0.4992
clasp-1	748	0.132115	0.230399	0.390258	0.178007	0.113445	0.0700291	0.0609621	0.357979	0.454461	0.280209	0.500276	0.100818	0.482097	0.0768098	0.700379	0.320955	0.590426	0.337915	0.156761	0.138298	0.131915	0.0930045	0.215345	0.23605	0.547743	0.26159	0.117833	0.107447	0.572147	0.138137	0.532733	0.129133	0.369052	0.558647	0.265957	0.113241	0.299852	0.565898	0.112011	0.13164	0.361958	0.460556	0.63204	0.156771	0.18801	0.349395	0.592287	0.258812
clasp-1	749	0.225403	0.336094	0.482456	0.263719	0.207087	0.127098	0.148702	0.420736	0.505508	0.349349	0.590657	0.168217	0.547741	0.113061	0.752681	0.402516	0.65592	0.433412	0.241655	0.11364	0.237829	0.0902044	0.317477	0.328068	0.601059	0.329172	0.0787621	0.185078	0.647639	0.227097	0.60644	0.105784	0.444961	0.629696	0.365001	0.1683	0.368217	0.632106	0.0809202	0.101883	0.455029	0.521884	0.697902	0.139535	0.265957	0.423849	0.657461	0.352655
clasp-1	750	0.0844017	0.158061	0.300101	0.112053	0.106658	0.164776	0.146321	0.340385	0.394568	0.233672	0.439311	0.238462	0.464822	0.232825	0.663988	0.193578	0.52535	0.234875	0.0917038	0.276869	0.113718	0.219114	0.0850816	0.135885	0.50469	0.198988	0.276718	0.0948718	0.49965	0.0944056	0.461538	0.263462	0.307168	0.509615	0.167962	0.206055	0.225179	0.509615	0.272829	0.21337	0.287535	0.413462	0.585973	0.30814	0.117991	0.280354	0.578846	0.160304
clasp-1	751	0.507306	0.614671	0.717317	0.593421	0.493178	0.472113	0.476952	0.599462	0.665818	0.484277	0.772448	0.441191	0.646079	0.50842	0.831787	0.68239	0.820137	0.728766	0.552253	0.339396	0.504946	0.454301	0.624633	0.588253	0.76803	0.612281	0.412829	0.506452	0.802346	0.518817	0.769438	0.358065	0.677126	0.781224	0.641615	0.395228	0.555139	0.769265	0.384946	0.509217	0.698212	0.70488	0.82432	0.34121	0.617878	0.620493	0.803091	0.616915
clasp-1	752	0.256838	0.362329	0.515789	0.313366	0.246779	0.160012	0.180435	0.383333	0.481579	0.331132	0.59145	0.15	0.524593	0.117453	0.732078	0.443553	0.648485	0.470225	0.261708	0.111702	0.266667	0.121212	0.354545	0.352044	0.596545	0.353947	0.0618321	0.241667	0.636364	0.257576	0.585897	0.1	0.445455	0.623718	0.390071	0.163567	0.361434	0.613889	0.0645161	0.172789	0.483133	0.503205	0.679902	0.123062	0.301713	0.419608	0.645833	0.383085
clasp-1	753	0.238282	0.350199	0.49618	0.297189	0.226687	0.144407	0.164516	0.403226	0.501132	0.333232	0.592794	0.154839	0.529111	0.134865	0.752541	0.418594	0.64956	0.452157	0.240403	0.0917982	0.253226	0.0997067	0.339687	0.341753	0.602478	0.335399	0.0485102	0.222581	0.634751	0.239492	0.591811	0.0823821	0.430645	0.6189	0.377316	0.154359	0.368155	0.629032	0.0451613	0.145765	0.46473	0.509801	0.686433	0.143536	0.276078	0.425838	0.649597	0.362783
clasp-1	754	0.173446	0.314862	0.453008	0.21946	0.152587	0.0830854	0.10559	0.429887	0.538847	0.360689	0.571429	0.17218	0.558958	0.138649	0.781646	0.365229	0.674812	0.373659	0.237308	0.159121	0.180952	0.0641946	0.23764	0.295503	0.632129	0.341353	0.129369	0.183145	0.64648	0.174869	0.61712	0.150318	0.44648	0.642761	0.321229	0.181756	0.37559	0.647034	0.121999	0.0730397	0.428028	0.533025	0.710747	0.172874	0.257185	0.424812	0.67735	0.311862
clasp-1	755	0.372352	0.474787	0.621472	0.41699	0.359822	0.271713	0.295652	0.493841	0.586575	0.439978	0.71071	0.248272	0.598621	0.284796	0.801866	0.548264	0.772398	0.577837	0.371422	0.18856	0.382609	0.237154	0.460145	0.464725	0.694238	0.460259	0.191006	0.346377	0.727668	0.366271	0.686734	0.197547	0.549802	0.732441	0.506013	0.261049	0.468487	0.710145	0.17209	0.285419	0.592195	0.592531	0.788789	0.196158	0.400786	0.534101	0.755072	0.499459
clasp-1	756	0.487986	0.393125	0.212512	0.419017	0.483748	0.555993	0.55324	0.286792	0.170142	0.349057	0.227395	0.512627	0.187299	0.559748	0.300853	0.301887	0.127358	0.278779	0.405271	0.565235	0.469182	0.614637	0.493997	0.339623	0.170272	0.30566	0.60435	0.461792	0.106003	0.455546	0.0791001	0.571408	0.214751	0.11732	0.35568	0.503041	0.291575	0.140461	0.615825	0.640611	0.299386	0.167199	0.188124	0.567939	0.37295	0.220126	0.236321	0.423824
clasp-1	757	0.351863	0.457283	0.611792	0.412063	0.34627	0.260805	0.281513	0.48416	0.5681	0.4035	0.692277	0.224545	0.557624	0.242402	0.760849	0.534711	0.740978	0.56703	0.351397	0.170862	0.355725	0.217095	0.452406	0.444837	0.662819	0.458337	0.145038	0.337723	0.681888	0.347039	0.655314	0.178685	0.531714	0.693776	0.480754	0.230648	0.441062	0.68416	0.162078	0.288467	0.576198	0.578978	0.750898	0.165749	0.40508	0.505239	0.72166	0.471972
clasp-1	758	0.230218	0.33407	0.488115	0.275551	0.21022	0.134602	0.154558	0.442742	0.525325	0.346622	0.589233	0.157816	0.577498	0.141154	0.781595	0.411899	0.66129	0.445814	0.227539	0.107641	0.237097	0.0909091	0.330645	0.32958	0.626279	0.329881	0.0709801	0.213978	0.642815	0.230938	0.603598	0.0805211	0.43651	0.643921	0.360501	0.167689	0.361965	0.633513	0.0612903	0.154049	0.460843	0.528908	0.703036	0.16898	0.272083	0.424099	0.676613	0.353515
clasp-1	759	0.194557	0.295121	0.429825	0.242314	0.183989	0.132967	0.132723	0.297807	0.403509	0.258358	0.524151	0.109312	0.426615	0.171301	0.628335	0.372062	0.572169	0.399172	0.199797	0.100411	0.201053	0.179825	0.291069	0.275737	0.515404	0.278947	0.16814	0.170614	0.555662	0.1874	0.497301	0.12807	0.360128	0.54386	0.319895	0.0906916	0.291922	0.54386	0.14884	0.204798	0.419045	0.411606	0.607585	0.100979	0.23758	0.347781	0.567982	0.320372
clasp-1	760	0.285767	0.165575	0.111365	0.223275	0.308489	0.371286	0.347826	0.185145	0.224256	0.229423	0.204593	0.343255	0.358077	0.354662	0.537622	0.0992617	0.350791	0.0775118	0.212121	0.379278	0.274203	0.405468	0.271739	0.150807	0.39696	0.107399	0.407125	0.283696	0.332016	0.260211	0.291806	0.375251	0.160738	0.362876	0.126118	0.317643	0.136839	0.381039	0.411875	0.451346	0.0801467	0.259532	0.429668	0.407482	0.178789	0.118073	0.445109	0.169154
clasp-1	761	0.0982906	0.149797	0.315789	0.0974514	0.121615	0.14222	0.127858	0.317593	0.392788	0.221174	0.417989	0.194587	0.477642	0.187631	0.647894	0.208071	0.527778	0.23429	0.083869	0.268716	0.105185	0.175084	0.119529	0.146226	0.511292	0.206823	0.24894	0.114815	0.513636	0.0791246	0.470085	0.239459	0.305387	0.497863	0.178093	0.203245	0.238372	0.509259	0.240621	0.216364	0.275658	0.399288	0.573529	0.291128	0.114573	0.289216	0.560648	0.169569
clasp-1	762	0.286325	0.404236	0.552632	0.330033	0.267585	0.189848	0.215378	0.427778	0.544347	0.399196	0.664502	0.211823	0.562556	0.157058	0.770421	0.475017	0.710438	0.49355	0.297138	0.150315	0.304074	0.139731	0.381313	0.409154	0.653342	0.403021	0.0988832	0.263889	0.688215	0.293771	0.639601	0.139459	0.497138	0.675926	0.428093	0.231022	0.428725	0.675926	0.0992234	0.20257	0.534917	0.547293	0.745098	0.160422	0.347352	0.480937	0.708333	0.428552
clasp-1	763	0.165834	0.106387	0.29255	0.1399	0.195569	0.229655	0.205195	0.358117	0.414673	0.258148	0.38961	0.2999	0.483054	0.283182	0.679061	0.199093	0.545455	0.214213	0.157025	0.34411	0.178528	0.282468	0.0865801	0.14837	0.520431	0.228708	0.337266	0.181385	0.52987	0.161255	0.479271	0.322977	0.327273	0.536464	0.14562	0.271547	0.240864	0.534091	0.32124	0.252938	0.251917	0.434565	0.592437	0.371086	0.142736	0.298574	0.597078	0.119791
clasp-1	764	0.357265	0.235312	0.132749	0.291639	0.378245	0.440368	0.414493	0.222222	0.245029	0.244025	0.178644	0.379487	0.434417	0.418868	0.607154	0.16499	0.368182	0.158052	0.278788	0.435461	0.335556	0.481313	0.342929	0.221593	0.449864	0.174269	0.481425	0.352778	0.347475	0.329798	0.318376	0.448718	0.19798	0.4	0.198582	0.378512	0.167442	0.413889	0.479928	0.519501	0.0772423	0.315385	0.447059	0.443669	0.253686	0.154902	0.508333	0.21592
clasp-1	765	0.228938	0.129648	0.145363	0.177511	0.2507	0.309695	0.28323	0.207143	0.241855	0.254268	0.254329	0.37674	0.416957	0.359614	0.589693	0.0938904	0.378788	0.153959	0.225403	0.417427	0.24381	0.352814	0.235931	0.142633	0.442509	0.136341	0.406761	0.241667	0.351948	0.232684	0.315934	0.403297	0.202597	0.386447	0.112462	0.340122	0.172204	0.426587	0.406528	0.382653	0.114745	0.299817	0.444678	0.438538	0.17223	0.153361	0.491667	0.143923
clasp-1	766	0.168987	0.30985	0.445614	0.219331	0.138375	0.0611168	0.0968944	0.446429	0.510777	0.347889	0.581818	0.168498	0.571661	0.128302	0.770124	0.354897	0.662121	0.379133	0.234789	0.126039	0.175238	0.0547619	0.249567	0.281581	0.610918	0.33183	0.0944384	0.161905	0.639827	0.179004	0.607326	0.111722	0.448485	0.635897	0.316717	0.173711	0.370875	0.635714	0.0915515	0.106122	0.438554	0.522344	0.69972	0.159911	0.25919	0.42605	0.670833	0.314925
clasp-1	767	0.330796	0.245933	0.0838816	0.216429	0.297269	0.371965	0.357337	0.1625	0.143366	0.227005	0.193385	0.358654	0.255335	0.375491	0.434932	0.154776	0.265625	0.102879	0.258394	0.399712	0.310625	0.417614	0.344697	0.192512	0.295351	0.126645	0.419967	0.280208	0.26875	0.258523	0.222356	0.389183	0.0803977	0.260417	0.200465	0.335873	0.173692	0.262153	0.416532	0.44611	0.183547	0.162981	0.329044	0.425266	0.197284	0.125613	0.340625	0.283349
clasp-1	768	0.371434	0.466622	0.612491	0.406986	0.34584	0.263705	0.294734	0.484859	0.578453	0.434627	0.703311	0.249512	0.605462	0.263531	0.806676	0.536407	0.755762	0.572401	0.370911	0.185396	0.38169	0.229193	0.452091	0.456152	0.692202	0.455374	0.161219	0.345188	0.723688	0.365023	0.670639	0.189382	0.541229	0.720657	0.498052	0.261669	0.463806	0.713615	0.163517	0.291271	0.588919	0.585374	0.785626	0.201605	0.395156	0.517537	0.741197	0.498108
clasp-1	769	0.125738	0.18712	0.318774	0.143003	0.0586503	0.12297	0.137606	0.279124	0.359378	0.193348	0.441692	0.133941	0.426955	0.132335	0.612343	0.246061	0.496485	0.279393	0.0875011	0.180668	0.109828	0.184708	0.166589	0.171659	0.461655	0.176886	0.171559	0.0719072	0.488285	0.0678694	0.439334	0.168121	0.285848	0.480571	0.197631	0.128568	0.219252	0.475229	0.182641	0.200014	0.308782	0.368121	0.545179	0.199952	0.142981	0.276936	0.510696	0.195261
clasp-1	770	0.258394	0.158757	0.148496	0.213225	0.290966	0.344938	0.312888	0.189286	0.241855	0.15465	0.214286	0.304121	0.351481	0.356806	0.542074	0.0946765	0.37013	0.158106	0.207497	0.366515	0.237619	0.382576	0.269481	0.125	0.388937	0.11015	0.411396	0.271429	0.351623	0.244048	0.311813	0.383791	0.167532	0.363095	0.114362	0.294126	0.0818106	0.373016	0.425461	0.417517	0.0946644	0.270604	0.434874	0.362403	0.173064	0.128852	0.460714	0.166578
clasp-1	771	0.359983	0.46771	0.598398	0.42562	0.346365	0.284642	0.303106	0.470031	0.55966	0.407535	0.684359	0.261968	0.576882	0.332904	0.777333	0.534806	0.745483	0.583293	0.364766	0.17268	0.363975	0.271739	0.459439	0.442986	0.668232	0.464073	0.233085	0.351863	0.705929	0.348673	0.659818	0.177879	0.528063	0.69828	0.484736	0.241415	0.443955	0.690476	0.198678	0.33215	0.576667	0.579073	0.762696	0.17348	0.434376	0.500244	0.71972	0.481645
clasp-1	772	0.230898	0.34123	0.477444	0.296583	0.222468	0.139774	0.165806	0.407331	0.478697	0.315719	0.569378	0.134933	0.527049	0.151984	0.733031	0.412825	0.631066	0.45155	0.234885	0.078974	0.239098	0.110504	0.336352	0.322031	0.579498	0.335338	0.0408655	0.221429	0.625837	0.229836	0.566223	0.0886061	0.41203	0.6016	0.363782	0.144846	0.342805	0.607143	0.0593257	0.185822	0.455385	0.495431	0.665635	0.120476	0.301806	0.407121	0.627162	0.35546
clasp-1	773	0.194139	0.294596	0.41122	0.268959	0.166128	0.126018	0.137984	0.321154	0.394255	0.228488	0.484515	0.0934066	0.451085	0.16138	0.646094	0.376529	0.544206	0.41536	0.199982	0.0945367	0.170549	0.144023	0.304362	0.263322	0.497186	0.30642	0.139418	0.191484	0.532468	0.18315	0.483516	0.102198	0.352847	0.518315	0.324994	0.104804	0.262075	0.519231	0.146615	0.168498	0.381835	0.402198	0.578216	0.0887639	0.275752	0.320944	0.543132	0.311055
clasp-1	774	0.123278	0.0871878	0.248142	0.111939	0.156303	0.209649	0.178517	0.322059	0.367389	0.226637	0.345149	0.216742	0.478623	0.236034	0.647542	0.163152	0.48262	0.193523	0.0710744	0.249729	0.100392	0.239929	0.123262	0.106548	0.514778	0.19257	0.278761	0.131373	0.496257	0.103565	0.44638	0.245701	0.281283	0.491252	0.102628	0.202042	0.20725	0.495588	0.287287	0.285074	0.20326	0.397285	0.570588	0.283539	0.101814	0.245098	0.569118	0.100351
clasp-1	775	0.354148	0.255278	0.0863777	0.244147	0.319328	0.393991	0.402046	0.142647	0.114138	0.212431	0.179221	0.334389	0.276901	0.35997	0.461402	0.16182	0.244118	0.132452	0.271269	0.372215	0.340392	0.450267	0.368717	0.194784	0.303013	0.124458	0.426673	0.296569	0.225668	0.283601	0.186425	0.375113	0.057754	0.252941	0.227034	0.319689	0.149932	0.275327	0.419355	0.466347	0.161021	0.168326	0.305882	0.401459	0.223419	0.0960784	0.363235	0.284899
clasp-1	776	0.34562	0.454366	0.572697	0.432735	0.328729	0.306924	0.315489	0.45	0.541667	0.387854	0.658117	0.271635	0.576677	0.349057	0.782962	0.520755	0.706818	0.563834	0.387138	0.177837	0.352083	0.289205	0.451705	0.423939	0.643598	0.447697	0.248092	0.34375	0.686932	0.361174	0.650481	0.2	0.510795	0.672115	0.479787	0.236364	0.418023	0.670833	0.209677	0.353444	0.556325	0.558654	0.743015	0.202955	0.456659	0.480025	0.7	0.462593
clasp-1	777	0.249362	0.356609	0.490943	0.327633	0.236822	0.186957	0.19345	0.429545	0.521189	0.352977	0.61039	0.171329	0.557808	0.238871	0.771393	0.428204	0.672078	0.465563	0.261511	0.10887	0.243203	0.185065	0.353896	0.34048	0.616566	0.350376	0.142262	0.241775	0.661039	0.243506	0.613387	0.0896104	0.445455	0.639194	0.381735	0.180047	0.382815	0.646104	0.0995811	0.228819	0.469723	0.533367	0.71314	0.158411	0.330198	0.445633	0.665097	0.370614
clasp-1	778	0.282662	0.177267	0.114662	0.232909	0.308123	0.381638	0.349482	0.177381	0.194236	0.174978	0.192641	0.319963	0.367596	0.359838	0.533105	0.102201	0.322511	0.121589	0.214089	0.373354	0.272381	0.414502	0.28355	0.149371	0.382985	0.120802	0.412941	0.294048	0.30303	0.262987	0.274725	0.380586	0.137446	0.342491	0.137538	0.292798	0.112957	0.367063	0.419048	0.455782	0.0933735	0.260073	0.39916	0.383721	0.189141	0.0980392	0.455952	0.190121
clasp-1	779	0.174739	0.147133	0.297271	0.0954651	0.112356	0.185274	0.189157	0.228086	0.312541	0.147915	0.384159	0.163628	0.401084	0.160261	0.57382	0.233986	0.453704	0.263559	0.102336	0.245863	0.164938	0.239618	0.198653	0.141859	0.449563	0.137362	0.221657	0.109568	0.435466	0.0869809	0.39886	0.221083	0.241975	0.424027	0.171263	0.18243	0.165231	0.425926	0.216408	0.257244	0.275472	0.309782	0.494916	0.255527	0.0743048	0.222585	0.489815	0.178367
clasp-1	780	0.131113	0.241633	0.40057	0.205063	0.116521	0.109842	0.0753026	0.423454	0.493398	0.315503	0.51118	0.119984	0.5479	0.116514	0.749753	0.314919	0.622071	0.340438	0.167504	0.207063	0.146392	0.094736	0.226101	0.242074	0.586372	0.306999	0.169749	0.136168	0.618744	0.139956	0.571372	0.199207	0.405998	0.620143	0.269138	0.167675	0.33613	0.594502	0.178317	0.125394	0.370513	0.51245	0.673438	0.20203	0.209172	0.388619	0.652835	0.263194
clasp-1	781	0.116642	0.161698	0.299278	0.145797	0.0588235	0.131894	0.124467	0.298529	0.361197	0.200888	0.42628	0.162443	0.443329	0.17943	0.645447	0.223085	0.501337	0.257546	0.109221	0.20025	0.0964706	0.171569	0.146613	0.143174	0.487327	0.179567	0.214189	0.0598039	0.490553	0.0944742	0.438914	0.188989	0.287701	0.490196	0.169378	0.14714	0.221842	0.495098	0.219228	0.210084	0.28703	0.377376	0.558824	0.228454	0.163277	0.27451	0.537745	0.170325
clasp-1	782	0.3795	0.483352	0.604111	0.440702	0.357971	0.290973	0.308029	0.479927	0.570496	0.397259	0.686037	0.236216	0.554032	0.280723	0.764524	0.552816	0.734738	0.59567	0.369729	0.178392	0.373723	0.24248	0.479927	0.448699	0.661563	0.479677	0.176074	0.372628	0.686264	0.357332	0.655671	0.188714	0.533776	0.687535	0.489828	0.251553	0.440842	0.67062	0.187144	0.318635	0.587899	0.590679	0.743989	0.155435	0.436728	0.506727	0.71542	0.491284
clasp-1	783	0.19378	0.314838	0.461743	0.216491	0.151261	0.0955202	0.122397	0.390966	0.462775	0.296258	0.570665	0.117841	0.518959	0.0730405	0.721077	0.380847	0.625859	0.399868	0.202167	0.141367	0.197759	0.0687548	0.268271	0.309656	0.5661	0.31004	0.114247	0.147759	0.60107	0.201744	0.550743	0.137492	0.394041	0.589636	0.340247	0.13619	0.344147	0.590336	0.107834	0.0896359	0.450339	0.471105	0.651261	0.147743	0.253514	0.390756	0.62458	0.336511
clasp-1	784	0.324506	0.22614	0.0880069	0.266515	0.35363	0.418328	0.38717	0.159426	0.161058	0.21992	0.161805	0.349433	0.331867	0.389112	0.504604	0.141819	0.299553	0.114017	0.242786	0.402628	0.319344	0.451192	0.330229	0.195948	0.364254	0.156342	0.448505	0.322951	0.26468	0.298435	0.23203	0.417276	0.117735	0.321774	0.171259	0.316895	0.136294	0.339936	0.455738	0.496487	0.0999407	0.235057	0.370058	0.401957	0.230427	0.104468	0.414139	0.250184
clasp-1	785	0.121368	0.125723	0.237719	0.0746975	0.125397	0.180895	0.171981	0.275	0.339181	0.183019	0.381097	0.193162	0.449864	0.210063	0.618265	0.179665	0.461111	0.221099	0.0628099	0.23948	0.106667	0.223232	0.139394	0.08826	0.485366	0.164912	0.250212	0.113889	0.468687	0.0717172	0.412393	0.22735	0.253535	0.470085	0.130733	0.194674	0.184755	0.469444	0.262366	0.268254	0.227443	0.35812	0.524183	0.259173	0.0779855	0.228758	0.530556	0.124046
clasp-1	786	0.401709	0.300391	0.126566	0.361975	0.448179	0.500171	0.470393	0.260714	0.191103	0.294025	0.0757576	0.450183	0.369338	0.502695	0.542074	0.234052	0.310606	0.194757	0.366883	0.511651	0.381429	0.531385	0.400433	0.27628	0.382985	0.254386	0.558524	0.421429	0.277273	0.392857	0.250916	0.532601	0.17316	0.354396	0.263171	0.435655	0.228682	0.367063	0.564363	0.578231	0.146873	0.250183	0.382353	0.504153	0.323543	0.184174	0.467857	0.28376
clasp-1	787	0.0688617	0.159558	0.313995	0.138276	0.101413	0.142495	0.112154	0.372727	0.414673	0.267581	0.417208	0.163112	0.504157	0.155517	0.694583	0.247213	0.545455	0.264556	0.0919421	0.216796	0.0710606	0.17803	0.132576	0.168096	0.533537	0.224043	0.200902	0.0984848	0.531818	0.102273	0.486888	0.206119	0.327273	0.54458	0.205029	0.174587	0.24815	0.534091	0.192742	0.211735	0.292442	0.436189	0.610294	0.236346	0.152082	0.301693	0.596591	0.187246
clasp-1	788	0.254878	0.391833	0.521847	0.2847	0.21825	0.154405	0.193191	0.401887	0.525157	0.386792	0.64249	0.208853	0.556374	0.138365	0.758335	0.45283	0.689966	0.450922	0.285904	0.130403	0.272453	0.11235	0.325329	0.377358	0.653935	0.380834	0.0856978	0.224057	0.68542	0.248999	0.627721	0.117271	0.475986	0.672956	0.397631	0.219788	0.421018	0.672956	0.0767498	0.113143	0.51273	0.541364	0.727248	0.151382	0.316346	0.476878	0.689623	0.399324
clasp-1	789	0.0899767	0.152428	0.344498	0.148875	0.0889992	0.126292	0.120158	0.347727	0.432217	0.261578	0.437662	0.179021	0.491131	0.184162	0.685554	0.24271	0.577273	0.252911	0.135537	0.22392	0.0981818	0.187879	0.145455	0.177015	0.539911	0.239234	0.226301	0.0795455	0.536364	0.109091	0.51049	0.202098	0.345455	0.537762	0.183172	0.147107	0.269133	0.549495	0.230499	0.207236	0.288061	0.433566	0.606684	0.245032	0.162362	0.327273	0.584091	0.158752
clasp-1	790	0.105369	0.200557	0.349507	0.143564	0.0886292	0.109825	0.100408	0.31875	0.395285	0.233196	0.456169	0.132452	0.482851	0.125295	0.661601	0.27329	0.546875	0.302142	0.103306	0.216755	0.115625	0.152936	0.189394	0.197524	0.522866	0.211184	0.194179	0.1	0.51108	0.0994318	0.473558	0.205769	0.305966	0.520433	0.233378	0.176136	0.238735	0.519097	0.193145	0.186012	0.323795	0.397356	0.576287	0.223353	0.139019	0.296875	0.565625	0.22458
clasp-1	791	0.186266	0.32735	0.453721	0.228747	0.150536	0.0883156	0.106147	0.431897	0.527828	0.351822	0.585311	0.17069	0.566653	0.138582	0.78035	0.37378	0.663793	0.399361	0.222856	0.163426	0.193103	0.0462382	0.27325	0.295055	0.62111	0.341561	0.118123	0.172701	0.642006	0.192006	0.606101	0.148806	0.440125	0.640584	0.331988	0.170704	0.370289	0.646552	0.124194	0.0750059	0.440278	0.535942	0.70284	0.171345	0.260393	0.42478	0.677155	0.324112
clasp-1	792	0.119658	0.222515	0.379555	0.150546	0.0890972	0.0956466	0.104459	0.334615	0.391363	0.243106	0.485015	0.130769	0.473734	0.106434	0.665437	0.306725	0.533217	0.331317	0.118669	0.161484	0.125641	0.155012	0.210373	0.221819	0.508443	0.222267	0.167743	0.0788462	0.52331	0.127622	0.487179	0.146154	0.317949	0.5	0.25341	0.0998093	0.249255	0.509615	0.144665	0.169545	0.352641	0.410256	0.575792	0.194097	0.167865	0.309955	0.572115	0.245312
clasp-1	793	0.158897	0.0948526	0.211722	0.0754575	0.148714	0.215609	0.202635	0.247727	0.308612	0.154088	0.352814	0.234965	0.40946	0.244997	0.589664	0.144654	0.439394	0.17603	0.0964187	0.273372	0.152727	0.257576	0.174242	0.0603202	0.449002	0.137321	0.285566	0.135606	0.418182	0.106061	0.381119	0.264802	0.221212	0.41958	0.0960671	0.206612	0.145877	0.433081	0.294135	0.296537	0.19916	0.311888	0.493316	0.308316	0.0640045	0.196078	0.495833	0.106513
clasp-1	794	0.159951	0.256059	0.382736	0.225003	0.140918	0.166812	0.179551	0.244505	0.327935	0.176654	0.446553	0.131868	0.39614	0.128482	0.58016	0.331018	0.514236	0.371404	0.16983	0.13748	0.144469	0.227772	0.260406	0.227244	0.442241	0.251475	0.204178	0.147527	0.484715	0.144855	0.431319	0.161538	0.327073	0.470696	0.291326	0.117882	0.213519	0.459707	0.191563	0.243851	0.370846	0.373626	0.527149	0.108868	0.242785	0.292178	0.490385	0.273741
clasp-1	795	0.294483	0.408085	0.548031	0.307969	0.246753	0.186296	0.209486	0.440035	0.561772	0.404539	0.664336	0.225175	0.592018	0.166953	0.799789	0.471896	0.715035	0.491082	0.309599	0.179884	0.298182	0.136364	0.351399	0.414962	0.672011	0.404049	0.133134	0.243182	0.713287	0.289627	0.671329	0.177622	0.502098	0.693473	0.442791	0.234584	0.4369	0.68648	0.143424	0.124114	0.536018	0.579021	0.755039	0.18892	0.346187	0.494584	0.714598	0.431531
clasp-1	796	0.272373	0.379432	0.515867	0.320326	0.267857	0.172239	0.195524	0.395588	0.497549	0.340316	0.603705	0.154299	0.521162	0.202969	0.739021	0.456299	0.659759	0.485872	0.272423	0.0918857	0.283824	0.157086	0.367201	0.356826	0.598996	0.35983	0.114279	0.256373	0.649064	0.267157	0.600113	0.0988688	0.443984	0.620287	0.399875	0.169725	0.369357	0.620098	0.0944023	0.180122	0.497785	0.507805	0.691176	0.131612	0.300509	0.426471	0.650735	0.40068
clasp-1	797	0.363248	0.246423	0.0795322	0.316062	0.399907	0.46259	0.430435	0.219444	0.189474	0.275681	0.134488	0.424786	0.323306	0.47631	0.507154	0.191195	0.301515	0.1598	0.323232	0.481797	0.353333	0.502525	0.34697	0.23501	0.363144	0.222222	0.524512	0.386111	0.294949	0.35101	0.262821	0.491453	0.134343	0.311966	0.213475	0.425803	0.20491	0.347222	0.540143	0.545351	0.0947791	0.217094	0.383987	0.487855	0.289512	0.140523	0.409722	0.223383
clasp-1	798	0.304029	0.407154	0.561821	0.355807	0.295985	0.205721	0.227329	0.436905	0.535088	0.389937	0.656566	0.210745	0.56446	0.179395	0.767015	0.484426	0.71176	0.514	0.301718	0.137454	0.314286	0.161255	0.394661	0.398922	0.654084	0.401253	0.0971768	0.282937	0.68557	0.306277	0.642247	0.133089	0.491486	0.68254	0.440223	0.222091	0.430048	0.674603	0.107322	0.212018	0.53624	0.549939	0.737162	0.159838	0.339416	0.476657	0.700397	0.428808
clasp-1	799	0.106838	0.208434	0.358101	0.184139	0.0938375	0.124065	0.124467	0.288725	0.371001	0.199038	0.458874	0.0855204	0.42396	0.0939697	0.625839	0.282279	0.514706	0.330249	0.116918	0.147059	0.113333	0.173797	0.212567	0.201813	0.472023	0.21032	0.146984	0.101961	0.50303	0.100713	0.447587	0.144495	0.293405	0.490196	0.238006	0.124534	0.228454	0.486928	0.144149	0.195078	0.331325	0.373152	0.54902	0.148427	0.187008	0.284314	0.521814	0.233685
clasp-1	800	0.485678	0.402814	0.225107	0.372358	0.437088	0.509333	0.509518	0.22027	0.0844002	0.234829	0.198666	0.444491	0.249835	0.463964	0.413736	0.314125	0.186732	0.268752	0.421823	0.476423	0.487928	0.567977	0.511261	0.351861	0.249835	0.259317	0.539406	0.423874	0.141278	0.416462	0.157484	0.494595	0.172236	0.22176	0.362565	0.419589	0.263356	0.201201	0.527899	0.593951	0.301042	0.147401	0.199126	0.463964	0.344279	0.188924	0.345946	0.434651
Ws	801	0.336448	0.443812	0.564451	0.419198	0.325096	0.268687	0.296684	0.44661	0.533452	0.387112	0.66674	0.233246	0.554775	0.282059	0.765266	0.518548	0.728428	0.565607	0.337232	0.153324	0.328814	0.241654	0.453775	0.419252	0.652336	0.448439	0.170915	0.336441	0.683821	0.332563	0.642764	0.166362	0.507088	0.681226	0.46538	0.22237	0.424517	0.672316	0.169054	0.31944	0.546763	0.549544	0.733799	0.150506	0.430857	0.482885	0.697458	0.455097
Ws	802	0.343761	0.454521	0.555789	0.422376	0.315462	0.278705	0.292174	0.43	0.536667	0.387736	0.644156	0.253077	0.562927	0.332767	0.770411	0.518491	0.701818	0.558876	0.351653	0.163546	0.33	0.275455	0.455455	0.414717	0.654878	0.439474	0.228092	0.343333	0.688182	0.341818	0.639231	0.175385	0.514545	0.683333	0.479787	0.221983	0.419767	0.673333	0.189677	0.324694	0.543373	0.556923	0.732941	0.191705	0.43243	0.477647	0.6925	0.451343
Ws	803	0.412714	0.519521	0.632237	0.489975	0.388655	0.343705	0.368478	0.5125	0.589474	0.422406	0.708117	0.313462	0.569207	0.392689	0.769007	0.586557	0.756818	0.63764	0.418388	0.228546	0.395833	0.327652	0.525379	0.482783	0.678659	0.518421	0.292557	0.4125	0.713636	0.406818	0.678846	0.240385	0.579545	0.722115	0.554787	0.295248	0.461919	0.6875	0.252016	0.397194	0.606325	0.614423	0.763971	0.213663	0.500584	0.529902	0.7375	0.526119
Ws	804	0.288156	0.388078	0.510266	0.378958	0.268908	0.254091	0.262016	0.398352	0.493156	0.3305	0.595405	0.240659	0.529081	0.313774	0.736565	0.462886	0.657093	0.50426	0.331941	0.159458	0.283663	0.258492	0.393024	0.367095	0.596087	0.383806	0.218186	0.285073	0.638561	0.293373	0.593407	0.147253	0.458941	0.628205	0.423194	0.174916	0.362893	0.621032	0.170011	0.289377	0.501655	0.507692	0.688106	0.185621	0.396631	0.425232	0.647665	0.405199
Ws	805	0.466227	0.545284	0.639323	0.545573	0.451765	0.434121	0.448447	0.515714	0.578045	0.432722	0.690909	0.428791	0.57101	0.506199	0.756712	0.601348	0.743247	0.658106	0.513483	0.33305	0.459048	0.448745	0.543896	0.538221	0.681115	0.527519	0.409073	0.433571	0.717922	0.486623	0.675275	0.33033	0.597403	0.696044	0.56693	0.359622	0.50598	0.684841	0.361843	0.480272	0.614802	0.625495	0.74605	0.366202	0.562136	0.53451	0.718214	0.534243
Ws	806	0.387597	0.489859	0.616585	0.457902	0.373135	0.33127	0.340748	0.488953	0.587923	0.414363	0.69707	0.319201	0.5744	0.387304	0.793246	0.569987	0.745772	0.608571	0.407842	0.254824	0.385116	0.337033	0.493658	0.458827	0.677633	0.499878	0.296349	0.380426	0.696829	0.378436	0.671288	0.21938	0.544468	0.701252	0.513937	0.259658	0.453488	0.688953	0.256014	0.367505	0.603063	0.605844	0.756726	0.263566	0.47381	0.52394	0.729457	0.505959
Ws	807	0.118065	0.10332	0.241748	0.0652794	0.141148	0.185831	0.173766	0.288559	0.342254	0.18708	0.376403	0.261147	0.427449	0.242618	0.617135	0.159578	0.473035	0.176538	0.11066	0.298954	0.129944	0.231125	0.142784	0.102814	0.466722	0.156289	0.295381	0.110734	0.454854	0.114792	0.41884	0.284224	0.254854	0.45502	0.120808	0.226362	0.175995	0.472458	0.280481	0.267151	0.248724	0.352021	0.523928	0.331494	0.0725487	0.226155	0.522458	0.125095
Ws	808	0.536807	0.642863	0.734211	0.626126	0.53711	0.506521	0.529313	0.601613	0.666893	0.51899	0.78031	0.510918	0.647207	0.583891	0.828281	0.690749	0.822434	0.750272	0.587737	0.414367	0.539785	0.531232	0.637537	0.623737	0.771991	0.621053	0.481852	0.531452	0.802346	0.557038	0.768362	0.410918	0.686804	0.781224	0.655594	0.43695	0.589422	0.769265	0.432258	0.547817	0.701438	0.714144	0.823245	0.447512	0.653361	0.626882	0.807258	0.629369
Ws	809	0.137607	0.264612	0.4	0.174092	0.0953782	0.11199	0.0992754	0.391667	0.463158	0.294025	0.518182	0.185897	0.526423	0.171698	0.724886	0.31761	0.593939	0.329963	0.162948	0.234752	0.146667	0.160606	0.195455	0.263208	0.56626	0.278947	0.228117	0.108333	0.590909	0.142424	0.537179	0.216667	0.375758	0.592308	0.279078	0.172039	0.306977	0.566667	0.213441	0.131293	0.394177	0.470513	0.651961	0.267054	0.197352	0.353922	0.625	0.280348
Ws	810	0.225472	0.122323	0.204596	0.147957	0.212925	0.284933	0.28218	0.207394	0.25871	0.151209	0.282971	0.22221	0.399519	0.264771	0.58634	0.158916	0.370999	0.208736	0.142475	0.265708	0.211455	0.343577	0.236342	0.0685623	0.434215	0.126019	0.31674	0.196127	0.368758	0.192061	0.328548	0.286457	0.186428	0.37974	0.125562	0.216389	0.0948248	0.40043	0.327033	0.369551	0.195486	0.288624	0.452983	0.272956	0.100303	0.137945	0.476408	0.14074
Ws	811	0.371212	0.476339	0.590112	0.448845	0.35587	0.304284	0.32108	0.469697	0.547049	0.380646	0.655844	0.285198	0.571877	0.359062	0.784039	0.553602	0.712121	0.592186	0.384986	0.18617	0.356364	0.30303	0.477273	0.442253	0.644863	0.483493	0.263417	0.365152	0.689394	0.363636	0.64627	0.198485	0.536364	0.666667	0.50403	0.245868	0.428471	0.666667	0.217546	0.355906	0.585798	0.588578	0.729947	0.207717	0.458298	0.499554	0.691288	0.488693
Ws	812	0.308664	0.412827	0.554426	0.395815	0.289343	0.242152	0.266502	0.413636	0.505383	0.34434	0.633117	0.214685	0.514135	0.264866	0.719645	0.48928	0.681818	0.535368	0.319215	0.124275	0.310909	0.223485	0.420455	0.399014	0.603659	0.416148	0.164469	0.306061	0.643182	0.318182	0.596154	0.141084	0.484091	0.636072	0.443424	0.192149	0.378171	0.617424	0.142375	0.302876	0.521769	0.523252	0.687834	0.114782	0.403993	0.446078	0.6625	0.427748
Ws	813	0.11131	0.24562	0.373317	0.177527	0.0901896	0.0840723	0.0732053	0.358721	0.439616	0.260421	0.50151	0.0849732	0.491208	0.0993857	0.694011	0.290478	0.575581	0.329501	0.139054	0.142174	0.111628	0.122974	0.207012	0.217859	0.532898	0.247736	0.140866	0.097093	0.545666	0.110465	0.517889	0.141682	0.3463	0.552773	0.24097	0.12858	0.27907	0.550065	0.129557	0.153773	0.362006	0.441324	0.608071	0.158915	0.203869	0.336753	0.605233	0.248178
Ws	814	0.418803	0.52529	0.631916	0.499492	0.396197	0.379681	0.384727	0.512821	0.590756	0.418239	0.70363	0.367949	0.57661	0.432511	0.786969	0.592646	0.752331	0.63764	0.454651	0.266639	0.412821	0.385781	0.526224	0.496493	0.68449	0.522537	0.336318	0.414103	0.720047	0.425408	0.685897	0.266667	0.585315	0.711538	0.554146	0.30303	0.46452	0.695513	0.292721	0.422161	0.619015	0.621795	0.759804	0.305158	0.529415	0.536953	0.733333	0.527172
Ws	815	0.378999	0.480235	0.596742	0.458369	0.356303	0.309901	0.334576	0.483333	0.560902	0.394519	0.673593	0.299267	0.554936	0.376101	0.757078	0.553819	0.731818	0.594114	0.388351	0.206079	0.367619	0.321212	0.483117	0.449955	0.653659	0.483709	0.275827	0.370238	0.683983	0.374892	0.646703	0.209524	0.549784	0.694139	0.505978	0.257222	0.430011	0.66627	0.233487	0.363265	0.586231	0.589011	0.745518	0.235437	0.470227	0.498039	0.709524	0.489126
Ws	816	0.248813	0.351598	0.495614	0.300697	0.234672	0.148592	0.17241	0.38858	0.48538	0.324249	0.596601	0.14416	0.523336	0.163755	0.738204	0.422082	0.647868	0.455542	0.245281	0.0769635	0.255309	0.108866	0.346521	0.341603	0.58386	0.336712	0.0556027	0.233642	0.632997	0.25	0.584046	0.0826211	0.424467	0.611111	0.38114	0.153862	0.358455	0.614198	0.0484269	0.179138	0.473896	0.498006	0.677197	0.130635	0.294219	0.420116	0.640432	0.373319
Ws	817	0.324112	0.434871	0.539474	0.413757	0.303479	0.2896	0.308238	0.416667	0.5	0.348064	0.619959	0.28583	0.533804	0.353029	0.745133	0.498841	0.686204	0.546619	0.370813	0.217432	0.316491	0.297049	0.440989	0.41046	0.611896	0.42807	0.264966	0.323684	0.652153	0.336523	0.602564	0.18583	0.494896	0.640351	0.461366	0.215963	0.379437	0.631579	0.220543	0.33208	0.518812	0.521592	0.695046	0.242758	0.439334	0.441176	0.663158	0.435323
Ws	818	0.459517	0.549309	0.643754	0.540939	0.454444	0.420132	0.448494	0.513485	0.573706	0.431105	0.685563	0.437185	0.56219	0.50077	0.75638	0.598215	0.732648	0.665812	0.506773	0.350196	0.461521	0.455017	0.548472	0.531081	0.678373	0.528369	0.405847	0.438693	0.714674	0.479913	0.67978	0.334248	0.594719	0.686562	0.564227	0.357807	0.500289	0.681593	0.355133	0.473904	0.611008	0.625535	0.735599	0.381871	0.556947	0.535717	0.713485	0.535425
Ws	819	0.368427	0.468656	0.617114	0.437807	0.36179	0.287007	0.30573	0.482947	0.577553	0.41272	0.697686	0.247733	0.583589	0.326544	0.79062	0.550231	0.75301	0.589627	0.371518	0.18219	0.374923	0.26475	0.474714	0.455079	0.674851	0.474312	0.229867	0.36032	0.710536	0.360074	0.667346	0.195772	0.546779	0.705807	0.492039	0.242734	0.449099	0.69426	0.187695	0.33072	0.592915	0.594498	0.766069	0.202577	0.444946	0.516491	0.727815	0.494613
Ws	820	0.15433	0.270096	0.40864	0.201569	0.141747	0.107099	0.0766202	0.361792	0.446872	0.292453	0.539819	0.111321	0.504372	0.0943396	0.706901	0.330189	0.595626	0.359763	0.178544	0.206075	0.14717	0.0940537	0.240423	0.264151	0.550851	0.278848	0.155696	0.128302	0.591767	0.141652	0.542816	0.206386	0.374957	0.574504	0.301084	0.165445	0.315709	0.580189	0.164212	0.108587	0.400091	0.460958	0.639012	0.202282	0.203491	0.372364	0.605425	0.2833
Ws	821	0.452767	0.546683	0.644737	0.535761	0.445599	0.412675	0.437929	0.519737	0.592105	0.428625	0.705485	0.419534	0.577664	0.486635	0.778569	0.605636	0.754187	0.656268	0.50087	0.338419	0.445088	0.439593	0.541866	0.533267	0.698492	0.535526	0.390468	0.435526	0.726794	0.465909	0.69332	0.319534	0.589833	0.713563	0.56005	0.342649	0.495104	0.697368	0.345798	0.456051	0.626268	0.629049	0.761997	0.370104	0.559948	0.544376	0.734868	0.540161
Ws	822	0.494017	0.584405	0.673347	0.584108	0.48649	0.455894	0.478038	0.544872	0.604858	0.471843	0.717283	0.464103	0.605003	0.530624	0.764032	0.628544	0.762587	0.692538	0.542403	0.361266	0.489231	0.487063	0.572028	0.567005	0.711445	0.560054	0.435036	0.471154	0.748252	0.508275	0.708974	0.364103	0.623776	0.720513	0.599018	0.383683	0.534645	0.715171	0.381803	0.501727	0.643373	0.65641	0.761011	0.396064	0.600671	0.567572	0.744872	0.573823
Ws	823	0.128703	0.272111	0.420158	0.180717	0.116179	0.0470071	0.0861967	0.39733	0.487821	0.317183	0.542933	0.14466	0.522377	0.1358	0.7368	0.311138	0.630406	0.338497	0.198588	0.135716	0.148738	0.0836275	0.212489	0.256182	0.590812	0.305365	0.131476	0.140453	0.618005	0.140115	0.566094	0.120986	0.41677	0.604182	0.291469	0.15189	0.342741	0.614078	0.127654	0.118354	0.405545	0.504556	0.677898	0.167833	0.228201	0.393965	0.636286	0.281916
Ws	824	0.268842	0.379687	0.509702	0.348035	0.25991	0.204273	0.22231	0.388889	0.502924	0.355251	0.616162	0.169619	0.531412	0.231942	0.7555	0.448351	0.664141	0.48587	0.278237	0.0958521	0.269899	0.181818	0.376263	0.351248	0.612959	0.374907	0.1162	0.267424	0.654545	0.265152	0.597514	0.0997669	0.452525	0.641414	0.405545	0.188246	0.382429	0.641414	0.0977517	0.249845	0.489838	0.514841	0.699643	0.142354	0.357783	0.435829	0.658081	0.392733
Ws	825	0.4526	0.559239	0.655986	0.532537	0.437937	0.408205	0.424892	0.53626	0.598634	0.421936	0.708337	0.410863	0.57587	0.476355	0.777476	0.620049	0.756246	0.673042	0.49183	0.324888	0.450891	0.428695	0.558698	0.538312	0.697822	0.54994	0.374046	0.448791	0.734629	0.467557	0.697739	0.303347	0.610271	0.71423	0.585512	0.346287	0.508255	0.701548	0.335632	0.459054	0.629633	0.640282	0.758532	0.356175	0.562103	0.555306	0.736927	0.554574
Ws	826	0.342642	0.447986	0.568265	0.425743	0.326317	0.293682	0.303229	0.45297	0.522147	0.347749	0.635592	0.252247	0.524511	0.327916	0.750305	0.522791	0.694194	0.570809	0.367646	0.167896	0.336106	0.273027	0.455896	0.411452	0.625211	0.452215	0.23324	0.341997	0.648245	0.344059	0.626618	0.174257	0.508011	0.649911	0.483253	0.223713	0.398918	0.627475	0.19917	0.329359	0.556245	0.559025	0.693943	0.181595	0.436846	0.477674	0.674876	0.459288
Ws	827	0.294108	0.405153	0.517776	0.387909	0.28026	0.256992	0.268529	0.399007	0.497153	0.338061	0.599639	0.25354	0.527863	0.318256	0.749977	0.46595	0.653672	0.519979	0.341361	0.141562	0.30287	0.277995	0.407586	0.378858	0.592958	0.394841	0.223346	0.294536	0.631066	0.312914	0.5838	0.152471	0.455509	0.621413	0.425814	0.186033	0.367858	0.61479	0.17445	0.30423	0.499003	0.501783	0.693222	0.17044	0.405583	0.420335	0.643957	0.404418
Ws	828	0.277954	0.381524	0.52164	0.345798	0.25849	0.218503	0.22889	0.400826	0.506597	0.344145	0.602125	0.194723	0.542431	0.278809	0.755576	0.460627	0.659091	0.507475	0.297521	0.122677	0.277686	0.217631	0.384986	0.361687	0.606531	0.390518	0.177844	0.269904	0.654545	0.278237	0.603942	0.112397	0.456198	0.633291	0.40109	0.173554	0.37142	0.626722	0.132978	0.26896	0.492482	0.521043	0.691298	0.144532	0.365027	0.435829	0.655475	0.401567
Ws	829	0.517094	0.412803	0.226721	0.413938	0.49192	0.553403	0.551338	0.269231	0.121795	0.281205	0.202797	0.461538	0.203096	0.518021	0.374868	0.295718	0.15035	0.291054	0.408614	0.528096	0.499744	0.601981	0.521562	0.342888	0.208255	0.28502	0.586025	0.460897	0.106993	0.450466	0.115385	0.538462	0.185315	0.192308	0.379296	0.449936	0.256708	0.154915	0.588586	0.635531	0.297729	0.115385	0.196833	0.493888	0.367362	0.213047	0.320192	0.425373
Ws	830	0.368118	0.472284	0.608017	0.435068	0.357631	0.293124	0.306269	0.482558	0.568543	0.401053	0.675174	0.246869	0.566648	0.293038	0.783689	0.546731	0.734144	0.586883	0.370748	0.176233	0.37907	0.259161	0.470402	0.446687	0.669881	0.476622	0.182674	0.357752	0.685201	0.362403	0.65966	0.189803	0.532558	0.686941	0.492578	0.23794	0.44186	0.672804	0.181545	0.327717	0.58756	0.59034	0.752052	0.170543	0.445555	0.510716	0.70407	0.491322
Ws	831	0.353664	0.464423	0.58278	0.432856	0.331158	0.311657	0.326298	0.451699	0.546755	0.392105	0.659816	0.298805	0.561686	0.376748	0.762468	0.528668	0.718226	0.576961	0.386665	0.222612	0.351068	0.316637	0.468667	0.424895	0.659247	0.458559	0.27518	0.353236	0.690733	0.361871	0.632562	0.204481	0.524448	0.677994	0.489981	0.237262	0.424136	0.673813	0.234012	0.354138	0.559481	0.558925	0.737007	0.24889	0.461392	0.483057	0.700243	0.46544
Ws	832	0.283394	0.183757	0.167293	0.1843	0.265546	0.334224	0.332298	0.175	0.213283	0.140162	0.222078	0.27033	0.383624	0.319227	0.570646	0.125337	0.348701	0.186677	0.194097	0.330699	0.259048	0.387229	0.290476	0.113477	0.418118	0.110526	0.369029	0.236905	0.316883	0.229004	0.275275	0.337363	0.166234	0.371429	0.130395	0.264227	0.0717608	0.38373	0.379724	0.408844	0.143373	0.286813	0.418487	0.329125	0.153672	0.136134	0.475	0.201706
Ws	833	0.0995475	0.181305	0.330495	0.100563	0.12605	0.150656	0.12532	0.337745	0.400413	0.237144	0.439267	0.221267	0.452893	0.219386	0.653237	0.219571	0.534314	0.231769	0.0983633	0.264914	0.115294	0.192513	0.114528	0.161672	0.501674	0.215893	0.257746	0.126961	0.529768	0.0797683	0.476621	0.245852	0.313012	0.515837	0.188569	0.206774	0.253078	0.534314	0.25351	0.204882	0.28703	0.415083	0.588235	0.295942	0.130108	0.303922	0.555637	0.177788
Ws	834	0.512821	0.613773	0.732258	0.596658	0.493859	0.461506	0.469762	0.609729	0.694451	0.512892	0.801669	0.433937	0.670125	0.512451	0.858985	0.69521	0.85037	0.738319	0.536854	0.357851	0.50733	0.453037	0.620561	0.582771	0.784792	0.625101	0.407309	0.507579	0.814315	0.514603	0.786199	0.346606	0.678075	0.806938	0.644267	0.392992	0.563243	0.789341	0.370398	0.503925	0.716677	0.719457	0.854072	0.378267	0.606715	0.63273	0.831052	0.629736
Ws	835	0.16322	0.273531	0.402377	0.244544	0.15108	0.128027	0.130341	0.31371	0.420487	0.262122	0.508588	0.102647	0.461317	0.163725	0.666519	0.339521	0.572092	0.38468	0.201991	0.0622283	0.163441	0.124145	0.280547	0.258369	0.516654	0.273571	0.123122	0.162366	0.57087	0.180108	0.521919	0.072043	0.352688	0.543424	0.293983	0.0915311	0.281195	0.538082	0.0924731	0.171604	0.381397	0.4311	0.608476	0.0927732	0.268415	0.340923	0.566935	0.28302
Ws	836	0.225317	0.129192	0.1951	0.121543	0.19661	0.271273	0.266117	0.246552	0.284936	0.189005	0.313704	0.247215	0.440286	0.265235	0.622579	0.124919	0.419279	0.174738	0.1224	0.284422	0.202069	0.315308	0.233281	0.066363	0.481918	0.170236	0.311398	0.173851	0.396865	0.162487	0.356764	0.280371	0.242006	0.438992	0.0895084	0.233685	0.117883	0.465996	0.326029	0.346235	0.173037	0.342706	0.494422	0.318498	0.0787947	0.190669	0.521552	0.130726
Ws	837	0.321123	0.421195	0.565211	0.366663	0.308339	0.217883	0.240612	0.422253	0.525737	0.352581	0.641359	0.178022	0.521844	0.159306	0.734006	0.49575	0.69006	0.535004	0.317591	0.133427	0.327619	0.177156	0.416167	0.398196	0.616725	0.399422	0.112155	0.300641	0.627572	0.319597	0.618132	0.143956	0.492707	0.644689	0.438391	0.18536	0.399054	0.625153	0.114995	0.211408	0.545611	0.538462	0.691984	0.129142	0.34487	0.469188	0.670742	0.445629
Ws	838	0.341453	0.448059	0.565789	0.407673	0.330112	0.261091	0.278623	0.45	0.53114	0.376572	0.658117	0.232051	0.557927	0.296855	0.757078	0.519654	0.706818	0.56264	0.335055	0.142199	0.33	0.238636	0.441667	0.409748	0.638211	0.451754	0.200891	0.333333	0.669697	0.322727	0.627564	0.154487	0.5	0.676282	0.458511	0.212328	0.412984	0.658333	0.158065	0.309694	0.56004	0.562821	0.728431	0.15407	0.421417	0.477941	0.691667	0.462935
Ws	839	0.393162	0.497014	0.615947	0.474486	0.374416	0.336162	0.345671	0.49359	0.575798	0.397758	0.686536	0.310256	0.563269	0.392034	0.770753	0.567005	0.735237	0.614136	0.41732	0.204037	0.391111	0.334887	0.502914	0.466457	0.680217	0.496896	0.286553	0.385043	0.698679	0.382479	0.681624	0.223932	0.552137	0.696581	0.522095	0.27082	0.452196	0.675214	0.247974	0.379034	0.609103	0.608547	0.746983	0.22421	0.484543	0.53268	0.715919	0.509121
Ws	840	0.387692	0.500091	0.602456	0.468845	0.368515	0.319424	0.336232	0.496667	0.562807	0.398239	0.683117	0.283077	0.562927	0.362767	0.776712	0.567421	0.738485	0.614307	0.393388	0.19773	0.373333	0.300909	0.493636	0.463648	0.669106	0.495088	0.257659	0.381667	0.692121	0.375758	0.663846	0.211795	0.547879	0.691282	0.516454	0.265179	0.447752	0.675	0.217849	0.368027	0.591325	0.592821	0.746471	0.221705	0.474393	0.514902	0.713333	0.507861
Ws	841	0.138023	0.238615	0.397582	0.17407	0.106859	0.0598872	0.0520564	0.393919	0.465386	0.286843	0.49491	0.102287	0.515162	0.103009	0.727323	0.325089	0.601351	0.338445	0.150436	0.140694	0.141441	0.0907043	0.22502	0.242988	0.563942	0.275391	0.130699	0.109685	0.569287	0.145987	0.532225	0.122245	0.373956	0.572072	0.269695	0.10755	0.296983	0.574324	0.128858	0.140927	0.367144	0.474636	0.6407	0.162476	0.187295	0.351351	0.617905	0.260589
Ws	842	0.472743	0.582693	0.696727	0.544373	0.461006	0.417836	0.435949	0.585366	0.661425	0.478486	0.768055	0.408443	0.634146	0.477105	0.83854	0.653935	0.815965	0.698616	0.497178	0.350069	0.466992	0.426275	0.577605	0.546249	0.762195	0.583825	0.394619	0.463821	0.774723	0.466186	0.757505	0.306098	0.635366	0.77611	0.59808	0.348569	0.540272	0.754743	0.350197	0.457027	0.690934	0.693715	0.820301	0.370486	0.564281	0.60856	0.796951	0.59383
Ws	843	0.424805	0.52356	0.618141	0.509585	0.421896	0.394	0.417946	0.501773	0.558791	0.402449	0.673851	0.398745	0.546445	0.469959	0.747595	0.581895	0.726144	0.638856	0.476525	0.312057	0.423262	0.415377	0.519826	0.503948	0.668396	0.509444	0.376536	0.412943	0.697228	0.45374	0.669804	0.305837	0.57795	0.686034	0.539007	0.335971	0.467013	0.663121	0.329307	0.440151	0.597283	0.602728	0.73446	0.346528	0.533572	0.520859	0.703457	0.514079
Ws	844	0.252414	0.360256	0.504101	0.29793	0.236822	0.155938	0.175268	0.410065	0.505582	0.341828	0.597403	0.162438	0.54007	0.173732	0.758406	0.427714	0.659091	0.454837	0.250295	0.089988	0.261991	0.12013	0.347403	0.348689	0.603421	0.35147	0.0727669	0.23171	0.649351	0.256494	0.6004	0.0883117	0.444156	0.626374	0.390439	0.170012	0.370885	0.621934	0.0560536	0.195424	0.477077	0.521079	0.697097	0.149401	0.299308	0.422842	0.656656	0.382342
Ws	845	0.461418	0.571465	0.665343	0.550532	0.458261	0.427447	0.450492	0.537736	0.605511	0.443396	0.72274	0.436284	0.591003	0.503145	0.785733	0.617925	0.780875	0.684386	0.510409	0.36759	0.464465	0.458834	0.566324	0.542453	0.709043	0.551092	0.412682	0.460849	0.737221	0.48542	0.705733	0.337518	0.613293	0.733672	0.584504	0.367652	0.514919	0.714623	0.368259	0.477153	0.640543	0.648258	0.780244	0.392131	0.571989	0.557529	0.753774	0.556745
Ws	846	0.154796	0.265348	0.419103	0.171128	0.107273	0.0738964	0.0593666	0.38858	0.478233	0.311204	0.532307	0.131814	0.523336	0.0843233	0.735498	0.330655	0.614198	0.34984	0.19498	0.174941	0.138272	0.0824916	0.212963	0.264617	0.572117	0.292138	0.172274	0.130864	0.603143	0.144781	0.556505	0.162393	0.396633	0.596866	0.30155	0.137027	0.329314	0.601852	0.161768	0.0947342	0.391641	0.48566	0.663036	0.20758	0.213338	0.378722	0.627006	0.283766
Ws	847	0.129915	0.242009	0.389474	0.184818	0.105042	0.103477	0.0942029	0.308333	0.397368	0.232704	0.497835	0.0807692	0.453252	0.103145	0.655251	0.31761	0.55303	0.33764	0.137741	0.121277	0.133333	0.159091	0.222727	0.24434	0.502033	0.245614	0.127863	0.108333	0.534848	0.137879	0.485897	0.133333	0.324242	0.516667	0.262411	0.13168	0.271318	0.516667	0.129032	0.17449	0.37751	0.402564	0.578431	0.167054	0.209813	0.323529	0.558333	0.263682
Ws	848	0.188767	0.111742	0.245489	0.0704385	0.121008	0.191675	0.200621	0.217857	0.299749	0.13531	0.380519	0.214286	0.412195	0.210063	0.584932	0.187601	0.438312	0.217175	0.11889	0.268186	0.164762	0.258658	0.204978	0.103774	0.44669	0.13985	0.255289	0.12619	0.432468	0.0919913	0.383516	0.23956	0.228571	0.424908	0.131003	0.206494	0.166113	0.412698	0.247465	0.27551	0.229088	0.305495	0.481513	0.294463	0.0675567	0.212325	0.503571	0.131983
Ws	849	0.239568	0.356769	0.508514	0.262376	0.201681	0.144731	0.170716	0.397059	0.513932	0.355993	0.610581	0.183032	0.550574	0.125509	0.759065	0.430355	0.665775	0.447455	0.252309	0.13058	0.246078	0.0868984	0.312389	0.368479	0.623745	0.358359	0.0726313	0.196078	0.656417	0.243761	0.622172	0.150905	0.452941	0.649698	0.381727	0.189961	0.390903	0.642157	0.116414	0.155462	0.490255	0.529864	0.705882	0.153671	0.29343	0.446078	0.680147	0.384109
Ws	850	0.113248	0.247945	0.372807	0.167822	0.0929972	0.0775779	0.0528986	0.383333	0.446491	0.291824	0.512554	0.135897	0.510976	0.119497	0.717123	0.293082	0.577273	0.31367	0.146832	0.192553	0.113333	0.106061	0.19697	0.215409	0.543089	0.260526	0.178117	0.0916667	0.562121	0.116667	0.523077	0.178205	0.359091	0.548718	0.243972	0.138981	0.293411	0.575	0.163441	0.12483	0.371888	0.45641	0.626471	0.217054	0.176324	0.35098	0.625	0.255721
Ws	851	0.357155	0.463102	0.578353	0.42734	0.342478	0.289394	0.304909	0.466129	0.550764	0.378454	0.650943	0.271464	0.546027	0.352445	0.748475	0.533414	0.712463	0.584415	0.374833	0.165408	0.348817	0.292522	0.46305	0.426659	0.639339	0.465195	0.248412	0.354301	0.675073	0.346334	0.63933	0.180645	0.525513	0.671712	0.487852	0.232951	0.416354	0.65914	0.212903	0.335396	0.572406	0.575186	0.724668	0.182996	0.436901	0.490386	0.693548	0.475301
Ws	852	0.151245	0.0559857	0.225973	0.105682	0.177201	0.240851	0.221739	0.301087	0.335622	0.206317	0.318464	0.264883	0.430541	0.293136	0.628648	0.128794	0.466403	0.151197	0.133669	0.305581	0.142899	0.28195	0.150856	0.0873667	0.47667	0.154462	0.332725	0.172101	0.458893	0.130435	0.419732	0.299666	0.248221	0.471014	0.0818686	0.257636	0.179474	0.472826	0.340112	0.314996	0.172865	0.370903	0.539642	0.332996	0.100772	0.230179	0.535326	0.0863076
Ws	853	0.143549	0.247401	0.392993	0.203865	0.131518	0.10696	0.117234	0.294277	0.379624	0.20982	0.485527	0.0820204	0.428445	0.121467	0.632448	0.326211	0.546276	0.358332	0.151747	0.0945911	0.143454	0.174151	0.242607	0.241305	0.479577	0.248827	0.142923	0.131928	0.523111	0.143392	0.460612	0.100463	0.323768	0.499073	0.274032	0.0885194	0.244466	0.495984	0.132608	0.183428	0.361446	0.38443	0.562367	0.132157	0.213152	0.304394	0.532681	0.266049
Ws	854	0.490911	0.601261	0.702249	0.579185	0.478834	0.461208	0.475893	0.580986	0.643934	0.468819	0.753064	0.461575	0.625558	0.525113	0.808669	0.656657	0.805058	0.718468	0.539867	0.40036	0.498592	0.479407	0.602219	0.581362	0.752204	0.586459	0.447694	0.492371	0.780538	0.510563	0.753611	0.362875	0.652668	0.764717	0.623214	0.393008	0.546566	0.747457	0.403271	0.506276	0.683749	0.686529	0.800953	0.427121	0.610987	0.599972	0.787265	0.591689
Ws	855	0.346542	0.450394	0.573365	0.39994	0.330617	0.257975	0.276768	0.457071	0.547049	0.372784	0.65368	0.21181	0.531412	0.251953	0.745399	0.519059	0.699495	0.564408	0.333333	0.147647	0.340606	0.209596	0.44697	0.417953	0.635625	0.445614	0.151901	0.336869	0.656566	0.325758	0.631119	0.155167	0.507071	0.662393	0.466151	0.217631	0.408739	0.641414	0.151385	0.30035	0.560545	0.563326	0.714349	0.135307	0.401208	0.483066	0.687879	0.46344
Ws	856	0.305834	0.409569	0.543097	0.361888	0.294605	0.213012	0.234783	0.428623	0.514111	0.373257	0.642763	0.195318	0.537999	0.210282	0.761564	0.483046	0.699934	0.51262	0.298958	0.123959	0.311304	0.187088	0.396574	0.390757	0.630965	0.402136	0.108862	0.283696	0.662451	0.300395	0.61427	0.13233	0.470092	0.65942	0.42769	0.206252	0.407482	0.65942	0.111921	0.258208	0.524533	0.52932	0.723359	0.154365	0.373155	0.463342	0.686594	0.427428
Ws	857	0.193331	0.30272	0.437361	0.267885	0.173867	0.121289	0.14011	0.348239	0.445021	0.274781	0.531004	0.120152	0.471659	0.188856	0.680301	0.374834	0.587388	0.422852	0.209172	0.0695235	0.178216	0.136684	0.307939	0.279963	0.538303	0.314159	0.109666	0.193545	0.582843	0.18886	0.529794	0.0549296	0.374648	0.565728	0.322745	0.104295	0.304618	0.553208	0.0746933	0.171314	0.402851	0.451571	0.627589	0.0843979	0.273266	0.364126	0.588732	0.311331
Ws	858	0.329653	0.439556	0.567614	0.409915	0.321475	0.274274	0.2841	0.443431	0.533999	0.374122	0.64954	0.261033	0.554032	0.325759	0.753525	0.509916	0.698242	0.551874	0.356397	0.159911	0.329927	0.278865	0.43862	0.412202	0.636995	0.439954	0.224884	0.324635	0.67578	0.333112	0.623245	0.162437	0.497279	0.66545	0.464824	0.207215	0.41487	0.658151	0.184648	0.318635	0.551403	0.554183	0.729283	0.193968	0.423903	0.470016	0.685219	0.454298
Ws	859	0.467024	0.5705	0.669094	0.558462	0.463592	0.432792	0.452781	0.540698	0.608078	0.443221	0.720326	0.441682	0.60034	0.504871	0.802294	0.62115	0.782981	0.683355	0.515318	0.374435	0.468217	0.459514	0.565292	0.551382	0.70709	0.55104	0.419066	0.459884	0.735729	0.483439	0.703846	0.335599	0.616913	0.735778	0.583276	0.363944	0.516279	0.712403	0.374644	0.481095	0.643373	0.647227	0.782285	0.395349	0.580787	0.564706	0.751163	0.561402
Ws	860	0.370035	0.474886	0.581011	0.458746	0.355742	0.306954	0.336232	0.455882	0.524768	0.370699	0.647823	0.266667	0.535868	0.332223	0.749261	0.545135	0.706328	0.599251	0.373359	0.191489	0.357255	0.280303	0.484848	0.440991	0.628407	0.475026	0.233947	0.375	0.659893	0.371212	0.629336	0.205128	0.54082	0.659125	0.506258	0.253444	0.418833	0.656863	0.208602	0.352341	0.55906	0.563198	0.715686	0.196306	0.461059	0.480392	0.677206	0.479661
Ws	861	0.109625	0.168156	0.260107	0.166451	0.116916	0.169325	0.147826	0.330072	0.372235	0.247607	0.389422	0.169342	0.488512	0.204813	0.665674	0.205633	0.48913	0.265918	0.143131	0.218008	0.102029	0.21805	0.169302	0.171589	0.512902	0.20122	0.261423	0.111232	0.480632	0.11693	0.451226	0.220847	0.291173	0.501115	0.169904	0.158223	0.201045	0.523551	0.265264	0.246968	0.249694	0.408027	0.575874	0.233569	0.19125	0.2711	0.573551	0.155527
Ws	862	0.530781	0.595606	0.684029	0.594789	0.526972	0.475417	0.520898	0.542627	0.604253	0.50826	0.714705	0.509713	0.616725	0.567574	0.779559	0.633771	0.765291	0.694972	0.565373	0.422819	0.526636	0.527545	0.595727	0.592296	0.714848	0.581373	0.478665	0.490361	0.747047	0.554566	0.701081	0.406664	0.632342	0.720312	0.604373	0.441406	0.558729	0.713966	0.434101	0.543559	0.640609	0.658844	0.768908	0.459115	0.611353	0.571248	0.74591	0.583465
Ws	863	0.188898	0.292751	0.429923	0.26855	0.175243	0.14728	0.155936	0.317697	0.40824	0.255035	0.523566	0.137684	0.441217	0.202318	0.658304	0.365911	0.583504	0.404494	0.228619	0.0639095	0.186367	0.155516	0.289581	0.277931	0.523979	0.295801	0.122309	0.182772	0.555465	0.199438	0.510804	0.0910112	0.35383	0.541199	0.304088	0.0880305	0.289652	0.541199	0.100689	0.190935	0.405171	0.418496	0.608394	0.0827454	0.296125	0.346552	0.561657	0.308066
Ws	864	0.293985	0.387051	0.472195	0.372221	0.283732	0.26035	0.28187	0.371226	0.453658	0.273585	0.562362	0.266473	0.504372	0.333333	0.70871	0.433962	0.611063	0.49099	0.341806	0.167068	0.285031	0.284305	0.372927	0.367925	0.54694	0.363853	0.236857	0.27217	0.582333	0.316324	0.533382	0.160522	0.420583	0.569666	0.395825	0.184781	0.339403	0.570755	0.190809	0.311064	0.456581	0.459361	0.626526	0.18963	0.388027	0.378283	0.602358	0.373557
Ws	865	0.144962	0.256669	0.368421	0.22629	0.13169	0.120314	0.119794	0.317105	0.399123	0.213754	0.449932	0.0993927	0.438703	0.163688	0.651947	0.322741	0.519139	0.370639	0.188125	0.0968645	0.154386	0.177831	0.255981	0.228649	0.487484	0.252632	0.153375	0.146053	0.493541	0.161483	0.456478	0.109109	0.315072	0.494939	0.290314	0.0829709	0.226132	0.497076	0.150085	0.199696	0.356531	0.387247	0.564241	0.114749	0.25455	0.281992	0.543421	0.259427
Ws	866	0.381995	0.493451	0.596907	0.475609	0.369012	0.347162	0.355062	0.472628	0.563196	0.397259	0.686037	0.326727	0.546733	0.396502	0.757224	0.564385	0.734738	0.608054	0.424986	0.225604	0.391533	0.344559	0.497014	0.469495	0.661563	0.494276	0.29654	0.386131	0.678965	0.393165	0.655671	0.228523	0.547976	0.694834	0.523218	0.274296	0.436004	0.67062	0.263056	0.391628	0.587899	0.590679	0.743989	0.260114	0.496896	0.506727	0.71542	0.491938
Ws	867	0.147009	0.25274	0.403289	0.207178	0.130042	0.0754496	0.0782609	0.3375	0.421491	0.249292	0.506656	0.0701923	0.485976	0.111871	0.684418	0.335849	0.561364	0.352809	0.150517	0.118085	0.149167	0.126515	0.237121	0.25684	0.521037	0.255921	0.106966	0.120833	0.548864	0.15303	0.497115	0.105769	0.348864	0.554808	0.284574	0.0844008	0.282267	0.533333	0.0975806	0.145578	0.385843	0.434615	0.599265	0.14438	0.19743	0.339951	0.5875	0.276866
Ws	868	0.322567	0.42988	0.567171	0.406488	0.320628	0.266386	0.282825	0.437431	0.52428	0.363234	0.645548	0.232767	0.53928	0.296918	0.746765	0.509069	0.699774	0.54603	0.34035	0.14204	0.326041	0.243931	0.436966	0.406234	0.621614	0.430881	0.192695	0.324309	0.652436	0.329483	0.616553	0.158224	0.496836	0.652571	0.459621	0.205561	0.400231	0.639963	0.161754	0.314804	0.550556	0.553336	0.718395	0.13885	0.419115	0.467609	0.68163	0.453451
Ws	869	0.418683	0.521416	0.643996	0.500488	0.402178	0.360726	0.37624	0.524648	0.59575	0.408849	0.703768	0.342795	0.56922	0.414696	0.776963	0.595535	0.755762	0.648204	0.446165	0.238737	0.410141	0.355634	0.529449	0.487111	0.694435	0.528984	0.309107	0.417019	0.7242	0.418481	0.692579	0.25493	0.58694	0.713073	0.555139	0.298044	0.474779	0.692488	0.284234	0.41075	0.632106	0.634886	0.763877	0.265367	0.510004	0.553438	0.738732	0.536683
Ws	870	0.0927133	0.212213	0.354594	0.121161	0.0573992	0.089989	0.0899042	0.322458	0.393696	0.226895	0.475237	0.150196	0.461348	0.136553	0.669375	0.268788	0.541217	0.295182	0.117664	0.196899	0.0890395	0.146379	0.16397	0.198913	0.505994	0.213024	0.184371	0.0655367	0.530046	0.0954032	0.481095	0.173272	0.327581	0.514993	0.235846	0.136294	0.252069	0.512712	0.188409	0.165802	0.333469	0.416688	0.582752	0.211405	0.148741	0.307245	0.559958	0.218695
Ws	871	0.463675	0.554443	0.657895	0.547855	0.455721	0.430825	0.451561	0.538462	0.603576	0.437228	0.71645	0.438462	0.591932	0.509313	0.794257	0.624698	0.771562	0.668179	0.51335	0.363202	0.455385	0.456294	0.555361	0.537615	0.710131	0.554588	0.408348	0.445513	0.739277	0.486014	0.711538	0.335897	0.610956	0.724359	0.579787	0.364749	0.509094	0.706197	0.364392	0.477368	0.638245	0.641026	0.772624	0.385808	0.563863	0.559955	0.745833	0.552813
Ws	872	0.55112	0.634125	0.727459	0.626561	0.549197	0.500501	0.544414	0.585443	0.650233	0.529377	0.762398	0.531938	0.645981	0.593504	0.816542	0.673832	0.809455	0.741289	0.589113	0.475536	0.548861	0.54977	0.623226	0.621209	0.758053	0.610082	0.515799	0.518249	0.79486	0.57921	0.751947	0.431678	0.670196	0.762902	0.640093	0.460578	0.584143	0.761779	0.471376	0.574012	0.687255	0.705161	0.808327	0.495437	0.647344	0.612559	0.789662	0.622898
Ws	873	0.157051	0.0770548	0.276316	0.0928218	0.169118	0.220174	0.19221	0.329167	0.370614	0.212657	0.373377	0.254487	0.443089	0.255896	0.641553	0.174528	0.5	0.176966	0.143423	0.343085	0.153333	0.25947	0.117424	0.121855	0.49187	0.18136	0.321883	0.15	0.482576	0.147727	0.445513	0.310256	0.300758	0.487179	0.113475	0.26739	0.210271	0.486111	0.310753	0.302296	0.21988	0.392628	0.568627	0.352713	0.104361	0.252451	0.55	0.091107
Ws	874	0.181293	0.308894	0.439214	0.215312	0.154575	0.079542	0.0958971	0.404577	0.501359	0.340287	0.567953	0.159155	0.527997	0.113739	0.750338	0.369652	0.640525	0.386612	0.216971	0.179303	0.191549	0.0743705	0.263658	0.293914	0.594641	0.322313	0.152242	0.153991	0.626889	0.186833	0.579632	0.161755	0.426889	0.628386	0.321546	0.16494	0.35244	0.623435	0.144116	0.0718597	0.427287	0.518093	0.682684	0.183426	0.242332	0.408175	0.649824	0.317847
Ws	875	0.306838	0.414726	0.553289	0.382178	0.288445	0.256924	0.259239	0.425	0.526974	0.356132	0.633117	0.219231	0.545427	0.279796	0.751712	0.486557	0.681818	0.52514	0.335124	0.127571	0.313333	0.226894	0.418182	0.397877	0.615549	0.416447	0.169656	0.3	0.661364	0.307576	0.606731	0.15	0.482955	0.634936	0.442287	0.186777	0.38314	0.638889	0.15	0.298299	0.531325	0.524038	0.702941	0.146318	0.400467	0.46299	0.6625	0.431343
Ws	876	0.529972	0.619956	0.704481	0.61453	0.522769	0.493195	0.515276	0.568243	0.629919	0.507394	0.747982	0.505509	0.632169	0.576917	0.816457	0.658338	0.796683	0.720847	0.578736	0.399415	0.529369	0.523342	0.604218	0.605686	0.728247	0.588336	0.480452	0.501577	0.760934	0.550369	0.721414	0.403638	0.650246	0.756237	0.615584	0.429975	0.57181	0.731982	0.425894	0.539621	0.656545	0.684719	0.804849	0.429814	0.631094	0.590753	0.777365	0.608915
Ws	877	0.26862	0.372472	0.486216	0.316007	0.244398	0.18371	0.20383	0.369048	0.45614	0.287287	0.562771	0.192125	0.489547	0.25584	0.675473	0.442273	0.622294	0.473649	0.262298	0.115248	0.244286	0.209957	0.361472	0.336029	0.544715	0.362281	0.168757	0.252381	0.564502	0.24026	0.53663	0.0886447	0.419048	0.575092	0.375633	0.131444	0.318937	0.553571	0.123425	0.232993	0.474326	0.477106	0.628852	0.143134	0.333445	0.395658	0.602381	0.380242
Ws	878	0.385528	0.48938	0.613542	0.456336	0.363422	0.310201	0.327406	0.491573	0.581609	0.410748	0.692106	0.28159	0.572486	0.349057	0.786825	0.56254	0.746425	0.61236	0.391866	0.1836	0.377378	0.295965	0.491828	0.454526	0.672102	0.498048	0.24852	0.377434	0.701532	0.373596	0.667891	0.206742	0.548825	0.699222	0.509563	0.256616	0.4497	0.683989	0.21236	0.363907	0.590565	0.593345	0.752313	0.178338	0.466607	0.517625	0.725843	0.500839
Ws	879	0.259326	0.373409	0.520279	0.31159	0.233613	0.178248	0.196419	0.405882	0.519505	0.375361	0.631169	0.196833	0.554376	0.249057	0.759065	0.436959	0.687968	0.460806	0.273311	0.131331	0.258824	0.19385	0.347594	0.380244	0.640172	0.369659	0.168478	0.229412	0.683422	0.259715	0.61629	0.112217	0.471658	0.656863	0.400751	0.207195	0.405198	0.656863	0.136243	0.228812	0.499929	0.539367	0.723529	0.153671	0.330731	0.464706	0.675	0.397015
Ws	880	0.350507	0.454359	0.572799	0.425372	0.33959	0.270019	0.290289	0.46028	0.537137	0.360695	0.649472	0.230554	0.539093	0.297478	0.745871	0.531123	0.698173	0.571774	0.345563	0.155167	0.338318	0.236265	0.460776	0.418268	0.627764	0.451845	0.194193	0.350935	0.668649	0.339564	0.623472	0.165205	0.51028	0.650971	0.481408	0.22986	0.40589	0.646677	0.169671	0.31496	0.553654	0.556434	0.706157	0.154966	0.420561	0.475444	0.678855	0.469591
[truncated: 832 more columns]
