# Supplementary material for: A network-based framework for shape analysis enables accurate characterization of leaf epidermal cells
Source: Nat Commun. 2021 Jan 19;12:458. doi: 10.1038/s41467-020-20730-y (PMC7815848; doi:10.1038/s41467-020-20730-y)
Supplement: Supplementary file 4 — Source Data [file 41467_2020_20730_MOESM4_ESM.zip › SourceData/FigureS11_Centralities/FigS11_centralities.xlsx]

## Sheet: allCentralities
		Detected lobes and junctions											RMSE
CellNumber	Label	degreeCentrality	eigenvectorCentrality	closenessCentrality	informationCentrality	betweennessCentrality	currentFlowCentrality	loadCentrality	harmonicCentrality	reachingCentrality	ManualMeanLobesWithJunctions		degreeCentrality	eigenvectorCentrality	closenessCentrality	informationCentrality	betweennessCentrality	currentFlowCentrality	loadCentrality	harmonicCentrality	reachingCentrality
1	ory	17	10	5	12	4	10	4	9	9	6.25		10.75	3.75	1.25	5.75	2.25	3.75	2.25	2.75	2.75
2	cla	10	13	7	14	3	14	3	11	6	7.8		2.2	5.2	0.8	6.2	4.8	6.2	4.8	3.2	1.8
3	cla	14	14	6	13	5	13	5	12	7	11.45		2.55	2.55	5.45	1.55	6.45	1.55	6.45	0.55	4.45
4	wt	12	13	9	13	1	13	1	12	10	9.65		2.35	3.35	0.65	3.35	8.65	3.35	8.65	2.35	0.35
5	wt	16	16	7	16	7	18	7	11	6	9.45		6.55	6.55	2.45	6.55	2.45	8.55	2.45	1.55	3.45
6	cla	10	11	4	11	2	10	2	8	5	11.45		1.45	0.45	7.45	0.45	9.45	1.45	9.45	3.45	6.45
7	ory	12	14	5	14	1	13	1	9	8	6.6		5.4	7.4	1.6	7.4	5.6	6.4	5.6	2.4	1.4
8	ory	12	15	7	16	4	17	4	10	11	5.8		6.2	9.2	1.2	10.2	1.8	11.2	1.8	4.2	5.2
9	wt	14	17	4	18	5	18	5	9	16	9.35		4.65	7.65	5.35	8.65	4.35	8.65	4.35	0.35	6.65
10	wt	10	7	5	5	2	5	2	6	6	7.3		2.7	0.3	2.3	2.3	5.3	2.3	5.3	1.3	1.3
11	ory	18	13	11	14	6	15	6	12	8	6		12	7	5	8	0	9	0	6	2
12	cla	17	28	9	28	5	25	5	12	11	9.55		7.45	18.45	0.55	18.45	4.55	15.45	4.55	2.45	1.45
13	ory	14	14	8	14	2	12	2	13	8	5.2		8.8	8.8	2.8	8.8	3.2	6.8	3.2	7.8	2.8
14	wt	9	11	6	10	3	10	3	8	5	6.85		2.15	4.15	0.85	3.15	3.85	3.15	3.85	1.15	1.85
15	wt	16	18	8	18	2	18	2	14	8	6.8		9.2	11.2	1.2	11.2	4.8	11.2	4.8	7.2	1.2
16	ory	15	14	10	16	2	14	2	13	11	6.5		8.5	7.5	3.5	9.5	4.5	7.5	4.5	6.5	4.5
17	cla	11	14	8	12	2	12	2	12	10	10.4		0.6	3.6	2.4	1.6	8.4	1.6	8.4	1.6	0.4
18	cla	12	12	9	12	1	12	1	9	9	9.65		2.35	2.35	0.65	2.35	8.65	2.35	8.65	0.65	0.65
19	ory	15	18	6	16	4	17	4	12	9	5.6		9.4	12.4	0.4	10.4	1.6	11.4	1.6	6.4	3.4
20	wt	11	11	9	12	1	12	1	12	7	9.8		1.2	1.2	0.8	2.2	8.8	2.2	8.8	2.2	2.8
21	wt	12	12	5	12	8	11	8	9	5	8.1		3.9	3.9	3.1	3.9	0.1	2.9	0.1	0.9	3.1
22	wt	10	9	4	9	4	8	4	7	5	9.4		0.6	0.4	5.4	0.4	5.4	1.4	5.4	2.4	4.4
23	cla	16	13	7	13	5	11	5	10	8	8.4		7.6	4.6	1.4	4.6	3.4	2.6	3.4	1.6	0.4
24	cla	13	14	7	14	3	10	3	11	10	10.3		2.7	3.7	3.3	3.7	7.3	0.3	7.3	0.7	0.3
25	ory	11	14	7	12	6	7	6	9	11	6.5		4.5	7.5	0.5	5.5	0.5	0.5	0.5	2.5	4.5
26	cla	12	9	7	10	7	6	7	11	5	10.15		1.85	1.15	3.15	0.15	3.15	4.15	3.15	0.85	5.15
27	ory	15	13	6	12	3	7	3	9	8	7.4		7.6	5.6	1.4	4.6	4.4	0.4	4.4	1.6	0.6
28	cla	11	10	5	10	8	8	8	9	5	9.05		1.95	0.95	4.05	0.95	1.05	1.05	1.05	0.05	4.05
29	ory	13	17	8	17	10	17	10	14	11	6.1		6.9	10.9	1.9	10.9	3.9	10.9	3.9	7.9	4.9
30	wt	16	12	5	13	7	11	7	14	7	7.1		8.9	4.9	2.1	5.9	0.1	3.9	0.1	6.9	0.1
