# Supplementary material for: A network-based framework for shape analysis enables accurate characterization of leaf epidermal cells
Source: Nat Commun. 2021 Jan 19;12:458. doi: 10.1038/s41467-020-20730-y (PMC7815848; doi:10.1038/s41467-020-20730-y)
Supplement: Supplementary file 4 — Source Data [file 41467_2020_20730_MOESM4_ESM.zip › SourceData/FigureS3_UnweightedVisGraphs/FigS3_distanceMatrices.xlsx]

## Sheet: UnweightedEqual#Nodes
Shape	Triangular (rectangular) small	Triangular (equilateral) small	Triangular (obtuse) small	Triangular (rectangular) large	Triangular (equilateral) large	Triangular (obtuse) large	Rectangular (square) small	Rectangular (rectangle) small	Rectangular (trapeze) small	Rectangular (rhombus) small	Rectangular (square) large	Rectangular (rectangle) large	Rectangular (trapeze) large	Rectangular (rhombus) large	Circular (circle) small	Circular (ellipse) small	Circular (rotated ellipse) small	Circular (circle) large	Circular (ellipse) large	Circular (rotated ellipse) large
Triangular (rectangular) small	0	0.3	0.35	0.5	0.3	0.2	0.55	0.35	0.2	0.35	0.55	0.35	0.35	0.35	0.85	0.75	0.5	0.85	0.65	0.55
Triangular (equilateral) small	0.3	0	0.45	0.55	0.05	0.35	0.55	0.3	0.2	0.4	0.55	0.3	0.3	0.35	0.75	0.75	0.6	0.75	0.65	0.6
Triangular (obtuse) small	0.35	0.45	0	0.3	0.45	0.35	0.55	0.5	0.4	0.45	0.55	0.5	0.45	0.45	0.8	0.7	0.55	0.8	0.6	0.55
Triangular (rectangular) large	0.5	0.55	0.3	0	0.55	0.5	0.6	0.6	0.6	0.6	0.6	0.6	0.6	0.6	0.65	0.6	0.6	0.65	0.6	0.6
Triangular (equilateral) large	0.3	0.05	0.45	0.55	0	0.35	0.55	0.3	0.2	0.4	0.55	0.3	0.3	0.35	0.75	0.75	0.6	0.75	0.65	0.6
Triangular (obtuse) large	0.2	0.35	0.35	0.5	0.35	0	0.6	0.5	0.25	0.5	0.6	0.5	0.35	0.5	0.9	0.8	0.7	0.9	0.75	0.7
Rectangular (square) small	0.55	0.55	0.55	0.6	0.55	0.6	0	0.45	0.45	0.5	0.1	0.45	0.3	0.55	0.8	0.35	0.25	0.8	0.15	0.25
Rectangular (rectangle) small	0.35	0.3	0.5	0.6	0.3	0.5	0.45	0	0.25	0.25	0.45	0	0.2	0.25	0.75	0.6	0.4	0.8	0.6	0.5
Rectangular (trapeze) small	0.2	0.2	0.4	0.6	0.2	0.25	0.45	0.25	0	0.3	0.45	0.25	0.3	0.25	0.8	0.65	0.45	0.8	0.55	0.45
Rectangular (rhombus) small	0.35	0.4	0.45	0.6	0.4	0.5	0.5	0.25	0.3	0	0.45	0.25	0.35	0.2	0.85	0.7	0.3	0.85	0.5	0.45
Rectangular (square) large	0.55	0.55	0.55	0.6	0.55	0.6	0.1	0.45	0.45	0.45	0	0.45	0.3	0.55	0.8	0.35	0.25	0.8	0.15	0.25
Rectangular (rectangle) large	0.35	0.3	0.5	0.6	0.3	0.5	0.45	0	0.25	0.25	0.45	0	0.2	0.25	0.75	0.6	0.4	0.8	0.6	0.5
Rectangular (trapeze) large	0.35	0.3	0.45	0.6	0.3	0.35	0.3	0.2	0.3	0.35	0.3	0.2	0	0.35	0.55	0.45	0.4	0.65	0.4	0.4
Rectangular (rhombus) large	0.35	0.35	0.45	0.6	0.35	0.5	0.55	0.25	0.25	0.2	0.55	0.25	0.35	0	0.85	0.8	0.4	0.85	0.5	0.5
Circular (circle) small	0.85	0.75	0.8	0.65	0.75	0.9	0.8	0.75	0.8	0.85	0.8	0.75	0.55	0.85	0	0.65	0.75	0.2	0.75	0.75
Circular (ellipse) small	0.75	0.75	0.7	0.6	0.75	0.8	0.35	0.6	0.65	0.7	0.35	0.6	0.45	0.8	0.65	0	0.5	0.7	0.3	0.3
Circular (rotated ellipse) small	0.5	0.6	0.55	0.6	0.6	0.7	0.25	0.4	0.45	0.3	0.25	0.4	0.4	0.4	0.75	0.5	0	0.8	0.3	0.25
Circular (circle) large	0.85	0.75	0.8	0.65	0.75	0.9	0.8	0.8	0.8	0.85	0.8	0.8	0.65	0.85	0.2	0.7	0.8	0	0.8	0.85
Circular (ellipse) large	0.65	0.65	0.6	0.6	0.65	0.75	0.15	0.6	0.55	0.5	0.15	0.6	0.4	0.5	0.75	0.3	0.3	0.8	0	0.15
Circular (rotated ellipse) large	0.55	0.6	0.55	0.6	0.6	0.7	0.25	0.5	0.45	0.45	0.25	0.5	0.4	0.5	0.75	0.3	0.25	0.85	0.15	0

## Sheet: UnweightedDifferent#Nodes
Shape	Triangular (rectangular) small	Triangular (equilateral) small	Triangular (obtuse) small	Triangular (rectangular) large	Triangular (equilateral) large	Triangular (obtuse) large	Rectangular (square) small	Rectangular (rectangle) small	Rectangular (trapeze) small	Rectangular (rhombus) small	Rectangular (square) large	Rectangular (rectangle) large	Rectangular (trapeze) large	Rectangular (rhombus) large	Circular (circle) small	Circular (ellipse) small	Circular (rotated ellipse) small	Circular (circle) large	Circular (ellipse) large	Circular (rotated ellipse) large
Triangular (rectangular) small	0	0.383929	0.214286	0.25	0.404762	0.256158	0.404762	0.383929	0.214286	0.321429	0.508929	0.471429	0.340336	0.477679	0.744048	0.525974	0.521429	0.825893	0.540179	0.541126
Triangular (equilateral) small	0.383929	0	0.464286	0.3125	0.166667	0.467672	0.416667	0.1875	0.3125	0.354167	0.53125	0.2	0.246324	0.1875	0.708333	0.642045	0.3875	0.71875	0.46875	0.505682
Triangular (obtuse) small	0.214286	0.464286	0	0.214286	0.505952	0.14532	0.547619	0.455357	0.214286	0.464286	0.651786	0.496429	0.441176	0.589286	0.744048	0.74026	0.664286	0.754464	0.683036	0.683983
Triangular (rectangular) large	0.25	0.3125	0.214286	0	0.333333	0.224138	0.52381	0.3125	0.285714	0.452381	0.629464	0.45	0.380252	0.40625	0.85119	0.775974	0.514286	0.897321	0.683036	0.683983
Triangular (equilateral) large	0.404762	0.166667	0.505952	0.333333	0	0.481322	0.583333	0.229167	0.345238	0.416667	0.59375	0.291667	0.35049	0.21875	0.875	0.746212	0.375	0.885417	0.572917	0.568182
Triangular (obtuse) large	0.256158	0.467672	0.14532	0.224138	0.481322	0	0.591954	0.467672	0.325123	0.494253	0.671336	0.536207	0.463489	0.567888	0.854885	0.782132	0.674138	0.899784	0.727371	0.728318
Rectangular (square) small	0.404762	0.416667	0.547619	0.52381	0.583333	0.591954	0	0.395833	0.333333	0.416667	0.572917	0.508333	0.495098	0.572917	0.375	0.287879	0.4	0.46875	0.541667	0.439394
Rectangular (rectangle) small	0.383929	0.1875	0.455357	0.3125	0.229167	0.467672	0.395833	0	0.3125	0.354167	0.53125	0.2625	0.275735	0.34375	0.645833	0.642045	0.4875	0.65625	0.65625	0.657197
Rectangular (trapeze) small	0.214286	0.3125	0.214286	0.285714	0.345238	0.325123	0.333333	0.3125	0	0.261905	0.46875	0.45	0.352941	0.40625	0.60119	0.525974	0.45	0.611607	0.46875	0.469697
Rectangular (rhombus) small	0.321429	0.354167	0.464286	0.452381	0.416667	0.494253	0.416667	0.354167	0.261905	0	0.322917	0.291667	0.176471	0.40625	0.791667	0.409091	0.283333	0.802083	0.302083	0.30303
Rectangular (square) large	0.508929	0.53125	0.651786	0.629464	0.59375	0.671336	0.572917	0.53125	0.46875	0.322917	0	0.475	0.286765	0.59375	0.864583	0.511364	0.3125	0.875	0.15625	0.300189
Rectangular (rectangle) large	0.471429	0.2	0.496429	0.45	0.291667	0.536207	0.508333	0.2625	0.45	0.291667	0.475	0	0.213235	0.34375	0.883333	0.579545	0.475	0.89375	0.59375	0.594697
Rectangular (trapeze) large	0.340336	0.246324	0.441176	0.380252	0.35049	0.463489	0.495098	0.275735	0.352941	0.176471	0.286765	0.213235	0	0.340074	0.870098	0.494652	0.332353	0.880515	0.380515	0.381462
Rectangular (rhombus) large	0.477679	0.1875	0.589286	0.40625	0.21875	0.567888	0.572917	0.34375	0.40625	0.40625	0.59375	0.34375	0.340074	0	0.895833	0.735795	0.375	0.90625	0.5625	0.563447
Circular (circle) small	0.744048	0.708333	0.744048	0.85119	0.875	0.854885	0.375	0.645833	0.60119	0.791667	0.864583	0.883333	0.870098	0.895833	0	0.556818	0.708333	0.34375	0.895833	0.776515
Circular (ellipse) small	0.525974	0.642045	0.74026	0.775974	0.746212	0.782132	0.287879	0.642045	0.525974	0.409091	0.511364	0.579545	0.494652	0.735795	0.556818	0	0.459091	0.650568	0.465909	0.318182
Circular (rotated ellipse) small	0.521429	0.3875	0.664286	0.514286	0.375	0.674138	0.4	0.4875	0.45	0.283333	0.3125	0.475	0.332353	0.375	0.708333	0.459091	0	0.81875	0.2875	0.268182
Circular (circle) large	0.825893	0.71875	0.754464	0.897321	0.885417	0.899784	0.46875	0.65625	0.611607	0.802083	0.875	0.89375	0.880515	0.90625	0.34375	0.650568	0.81875	0	0.90625	0.817235
Circular (ellipse) large	0.540179	0.46875	0.683036	0.683036	0.572917	0.727371	0.541667	0.65625	0.46875	0.302083	0.15625	0.59375	0.380515	0.5625	0.895833	0.465909	0.2875	0.90625	0	0.268939
Circular (rotated ellipse) large	0.541126	0.505682	0.683983	0.683983	0.568182	0.728318	0.439394	0.657197	0.469697	0.30303	0.300189	0.594697	0.381462	0.563447	0.776515	0.318182	0.268182	0.817235	0.268939	0
