# Supplementary material for: A network-based framework for shape analysis enables accurate characterization of leaf epidermal cells
Source: Nat Commun. 2021 Jan 19;12:458. doi: 10.1038/s41467-020-20730-y (PMC7815848; doi:10.1038/s41467-020-20730-y)
Supplement: Supplementary file 4 — Source Data [file 41467_2020_20730_MOESM4_ESM.zip › SourceData/FigureS17_OptimalDistance/FigS17_RMSE.xlsx]

## Sheet: DetectedLobes
			Pixel distance [px]
CellNumber	Label	ManualMeanLobesAndJunctions	2	3	4	5	6	7	8	9	10	11	12	13	14	15	16	17	18	19	20	21	22	23	24	25	26	27	28	29	30	31	32	33	34	35	36	37	38	39
8	ory	5.8	24	15	10	10	8	7	8	7	6	6	6	6	5	5	6	5	5	6	6	6	5	6	5	4	4	5	5	5	4	4	4	3	3	3	3	3	3	2
29	ory	6.1	16	10	9	7	7	7	7	7	7	7	6	6	7	6	5	6	5	4	3	4	3	5	5	3	4	3	4	3	3	3	3	3	3	3	2	2	2	2
25	ory	6.5	27	15	13	11	7	8	7	7	7	6	6	7	7	7	6	6	6	5	5	5	6	5	5	4	5	5	5	4	5	5	4	4	5	5	4	4	3	3
27	ory	7.4	29	17	11	10	8	9	8	8	7	8	8	8	8	8	8	8	7	8	8	6	6	6	7	6	4	5	4	6	5	5	3	4	4	4	4	4	4	4
13	ory	5.2	19	12	11	9	8	8	6	6	6	6	6	6	6	6	6	6	6	5	5	4	5	6	5	5	5	5	4	4	3	3	3	4	4	4	4	4	3	3
19	ory	5.6	31	17	13	10	9	8	7	7	6	7	7	6	7	6	6	6	6	5	6	4	5	5	4	4	4	5	5	5	3	3	3	3	3	3	3	3	3	3
11	ory	6	14	10	7	6	4	4	4	5	5	4	5	4	3	3	3	3	4	4	3	3	3	3	3	2	2	3	3	2	3	2	3	3	3	2	2	2	2	2
1	ory	6.75	14	9	5	5	4	5	4	4	4	4	4	4	4	4	4	4	4	4	3	4	3	3	3	4	3	2	2	3	3	3	3	2	2	3	2	2	2	2
7	ory	6.6	16	11	11	8	7	7	5	5	5	5	5	5	5	5	5	5	4	5	4	5	3	4	4	3	3	3	3	3	3	3	3	3	3	3	3	3	3	2
16	ory	6.5	17	11	6	6	6	6	5	5	5	4	4	4	4	4	4	3	4	4	4	3	3	3	3	3	3	2	2	3	3	3	3	3	2	2	2	2	2	2
2	cla	7.8	30	12	9	11	8	7	8	7	8	6	6	7	6	6	5	4	4	5	4	3	3	5	3	4	3	3	3	3	3	3	3	3	3	3	3	3	3	3
3	cla	11.45	35	23	17	13	12	10	10	9	9	9	7	7	8	7	7	7	7	6	7	7	6	6	6	5	5	6	5	5	5	5	6	5	4	4	4	4	5	5
17	cla	10.4	40	18	13	11	8	9	9	7	7	8	7	7	7	7	7	7	7	7	6	6	7	7	6	5	5	6	5	5	6	6	6	4	5	5	6	4	4	4
18	cla	9.65	46	37	26	14	14	13	13	12	13	11	11	11	11	10	10	10	8	9	10	10	9	10	8	8	7	7	6	7	5	5	5	5	5	4	6	5	4	4
24	cla	10.3	34	24	15	16	14	13	12	11	11	10	11	10	8	9	9	9	7	8	6	7	7	6	7	8	6	7	7	5	5	7	6	7	6	4	5	5	4	5
26	cla	10.15	33	21	14	10	9	6	8	6	9	6	6	7	6	6	6	6	6	6	6	5	6	6	6	5	5	6	5	6	5	5	5	6	5	6	6	6	5	5
23	cla	8.4	28	17	16	11	10	10	10	9	9	9	9	9	9	9	9	9	8	7	9	8	7	7	9	7	8	6	5	7	4	4	5	5	5	5	4	4	3	3
28	cla	9.05	39	26	19	9	11	8	8	8	8	8	8	7	8	8	8	8	7	8	7	7	7	7	7	7	7	6	7	7	6	6	6	7	6	6	6	6	5	5
12	cla	9.55	33	22	15	13	12	13	11	10	10	11	8	8	8	8	8	9	7	7	8	7	6	7	7	6	5	7	7	5	5	5	6	6	5	5	5	6	5	5
6	cla	11.45	40	21	15	13	10	11	10	10	10	9	9	9	9	11	9	9	9	9	8	8	9	9	8	8	8	7	9	8	6	8	8	7	7	7	6	6	6	6
14	WT	6.85	16	10	9	6	5	4	6	5	4	4	5	3	4	4	3	3	3	3	3	3	3	3	3	3	3	3	3	3	3	3	3	3	3	3	3	3	3	3
4	WT	9.65	21	13	10	9	8	9	7	8	7	7	6	8	6	7	8	6	7	5	7	6	5	4	4	4	3	3	3	3	3	3	2	2	3	3	3	3	3	3
10	WT	7.3	19	10	8	8	8	6	6	6	6	6	6	6	6	5	5	6	5	5	4	5	4	4	5	4	3	3	4	3	2	2	2	2	3	3	2	2	2	2
22	WT	9.4	28	18	14	11	12	10	9	10	10	9	8	8	8	7	8	8	5	7	7	5	5	6	5	5	5	4	5	5	4	5	5	5	5	5	5	3	3	3
20	WT	9.8	21	15	8	10	7	5	6	5	6	5	6	5	6	5	5	5	4	5	5	5	5	4	4	4	3	4	5	4	4	2	3	3	3	3	4	4	3	3
21	WT	8.1	20	9	10	7	5	7	5	6	6	4	5	4	4	4	5	4	5	4	4	4	3	4	4	4	4	4	3	3	3	3	3	4	4	4	4	4	4	4
30	WT	7.1	14	8	7	6	6	7	4	5	4	5	4	4	5	5	4	4	4	3	4	3	4	3	3	2	3	3	2	2	2	2	2	2	2	2	2	2	2	2
5	WT	9.45	20	11	11	9	7	7	6	6	5	4	6	5	6	6	6	4	4	3	4	4	3	3	3	4	3	3	3	3	3	3	2	3	2	2	3	3	4	3
15	WT	6.8	18	9	10	6	5	5	5	5	4	4	3	3	3	4	3	4	3	3	3	3	3	3	3	3	3	3	3	3	3	3	3	3	3	3	3	3	3	3
9	WT	9.35	25	12	11	8	8	8	7	7	6	7	6	7	7	7	6	6	6	6	5	6	5	5	6	5	5	5	5	5	5	5	4	4	4	4	4	4	4	3

## Sheet: RMSE
		RMSE
CellNumber	Label	2 px	3 px	4 px	5 px	6 px	7 px	8 px	9 px	10 px	11 px	12 px	13 px	14 px	15 px	16 px	17 px	18 px	19 px	20 px	21 px	22 px	23 px	24 px	25 px	26 px	27 px	28 px	29 px	30 px	31 px	32 px	33 px	34 px	35 px	36 px	37 px	38 px	39 px
8	ory	18.2	9.2	4.2	4.2	2.2	1.2	2.2	1.2	0.2	0.2	0.2	0.2	0.8	0.8	0.2	0.8	0.8	0.2	0.2	0.2	0.8	0.2	0.8	1.8	1.8	0.8	0.8	0.8	1.8	1.8	1.8	2.8	2.8	2.8	2.8	2.8	2.8	3.8
29	ory	9.9	3.9	2.9	0.9	0.9	0.9	0.9	0.9	0.9	0.9	0.1	0.1	0.9	0.1	1.1	0.1	1.1	2.1	3.1	2.1	3.1	1.1	1.1	3.1	2.1	3.1	2.1	3.1	3.1	3.1	3.1	3.1	3.1	3.1	4.1	4.1	4.1	4.1
25	ory	20.5	8.5	6.5	4.5	0.5	1.5	0.5	0.5	0.5	0.5	0.5	0.5	0.5	0.5	0.5	0.5	0.5	1.5	1.5	1.5	0.5	1.5	1.5	2.5	1.5	1.5	1.5	2.5	1.5	1.5	2.5	2.5	1.5	1.5	2.5	2.5	3.5	3.5
27	ory	21.6	9.6	3.6	2.6	0.6	1.6	0.6	0.6	0.4	0.6	0.6	0.6	0.6	0.6	0.6	0.6	0.4	0.6	0.6	1.4	1.4	1.4	0.4	1.4	3.4	2.4	3.4	1.4	2.4	2.4	4.4	3.4	3.4	3.4	3.4	3.4	3.4	3.4
13	ory	13.8	6.8	5.8	3.8	2.8	2.8	0.8	0.8	0.8	0.8	0.8	0.8	0.8	0.8	0.8	0.8	0.8	0.2	0.2	1.2	0.2	0.8	0.2	0.2	0.2	0.2	1.2	1.2	2.2	2.2	2.2	1.2	1.2	1.2	1.2	1.2	2.2	2.2
19	ory	25.4	11.4	7.4	4.4	3.4	2.4	1.4	1.4	0.4	1.4	1.4	0.4	1.4	0.4	0.4	0.4	0.4	0.6	0.4	1.6	0.6	0.6	1.6	1.6	1.6	0.6	0.6	0.6	2.6	2.6	2.6	2.6	2.6	2.6	2.6	2.6	2.6	2.6
11	ory	8	4	1	0	2	2	2	1	1	2	1	2	3	3	3	3	2	2	3	3	3	3	3	4	4	3	3	4	3	4	3	3	3	4	4	4	4	4
1	ory	7.25	2.25	1.75	1.75	2.75	1.75	2.75	2.75	2.75	2.75	2.75	2.75	2.75	2.75	2.75	2.75	2.75	2.75	3.75	2.75	3.75	3.75	3.75	2.75	3.75	4.75	4.75	3.75	3.75	3.75	3.75	4.75	4.75	3.75	4.75	4.75	4.75	4.75
7	ory	9.4	4.4	4.4	1.4	0.4	0.4	1.6	1.6	1.6	1.6	1.6	1.6	1.6	1.6	1.6	1.6	2.6	1.6	2.6	1.6	3.6	2.6	2.6	3.6	3.6	3.6	3.6	3.6	3.6	3.6	3.6	3.6	3.6	3.6	3.6	3.6	3.6	4.6
16	ory	10.5	4.5	0.5	0.5	0.5	0.5	1.5	1.5	1.5	2.5	2.5	2.5	2.5	2.5	2.5	3.5	2.5	2.5	2.5	3.5	3.5	3.5	3.5	3.5	3.5	4.5	4.5	3.5	3.5	3.5	3.5	3.5	4.5	4.5	4.5	4.5	4.5	4.5
2	cla	22.2	4.2	1.2	3.2	0.2	0.8	0.2	0.8	0.2	1.8	1.8	0.8	1.8	1.8	2.8	3.8	3.8	2.8	3.8	4.8	4.8	2.8	4.8	3.8	4.8	4.8	4.8	4.8	4.8	4.8	4.8	4.8	4.8	4.8	4.8	4.8	4.8	4.8
3	cla	23.55	11.55	5.55	1.55	0.55	1.45	1.45	2.45	2.45	2.45	4.45	4.45	3.45	4.45	4.45	4.45	4.45	5.45	4.45	4.45	5.45	5.45	5.45	6.45	6.45	5.45	6.45	6.45	6.45	6.45	5.45	6.45	7.45	7.45	7.45	7.45	6.45	6.45
17	cla	29.6	7.6	2.6	0.6	2.4	1.4	1.4	3.4	3.4	2.4	3.4	3.4	3.4	3.4	3.4	3.4	3.4	3.4	4.4	4.4	3.4	3.4	4.4	5.4	5.4	4.4	5.4	5.4	4.4	4.4	4.4	6.4	5.4	5.4	4.4	6.4	6.4	6.4
18	cla	36.35	27.35	16.35	4.35	4.35	3.35	3.35	2.35	3.35	1.35	1.35	1.35	1.35	0.35	0.35	0.35	1.65	0.65	0.35	0.35	0.65	0.35	1.65	1.65	2.65	2.65	3.65	2.65	4.65	4.65	4.65	4.65	4.65	5.65	3.65	4.65	5.65	5.65
24	cla	23.7	13.7	4.7	5.7	3.7	2.7	1.7	0.7	0.7	0.3	0.7	0.3	2.3	1.3	1.3	1.3	3.3	2.3	4.3	3.3	3.3	4.3	3.3	2.3	4.3	3.3	3.3	5.3	5.3	3.3	4.3	3.3	4.3	6.3	5.3	5.3	6.3	5.3
26	cla	22.85	10.85	3.85	0.15	1.15	4.15	2.15	4.15	1.15	4.15	4.15	3.15	4.15	4.15	4.15	4.15	4.15	4.15	4.15	5.15	4.15	4.15	4.15	5.15	5.15	4.15	5.15	4.15	5.15	5.15	5.15	4.15	5.15	4.15	4.15	4.15	5.15	5.15
23	cla	19.6	8.6	7.6	2.6	1.6	1.6	1.6	0.6	0.6	0.6	0.6	0.6	0.6	0.6	0.6	0.6	0.4	1.4	0.6	0.4	1.4	1.4	0.6	1.4	0.4	2.4	3.4	1.4	4.4	4.4	3.4	3.4	3.4	3.4	4.4	4.4	5.4	5.4
28	cla	29.95	16.95	9.95	0.05	1.95	1.05	1.05	1.05	1.05	1.05	1.05	2.05	1.05	1.05	1.05	1.05	2.05	1.05	2.05	2.05	2.05	2.05	2.05	2.05	2.05	3.05	2.05	2.05	3.05	3.05	3.05	2.05	3.05	3.05	3.05	3.05	4.05	4.05
12	cla	23.45	12.45	5.45	3.45	2.45	3.45	1.45	0.45	0.45	1.45	1.55	1.55	1.55	1.55	1.55	0.55	2.55	2.55	1.55	2.55	3.55	2.55	2.55	3.55	4.55	2.55	2.55	4.55	4.55	4.55	3.55	3.55	4.55	4.55	4.55	3.55	4.55	4.55
6	cla	28.55	9.55	3.55	1.55	1.45	0.45	1.45	1.45	1.45	2.45	2.45	2.45	2.45	0.45	2.45	2.45	2.45	2.45	3.45	3.45	2.45	2.45	3.45	3.45	3.45	4.45	2.45	3.45	5.45	3.45	3.45	4.45	4.45	4.45	5.45	5.45	5.45	5.45
14	WT	9.15	3.15	2.15	0.85	1.85	2.85	0.85	1.85	2.85	2.85	1.85	3.85	2.85	2.85	3.85	3.85	3.85	3.85	3.85	3.85	3.85	3.85	3.85	3.85	3.85	3.85	3.85	3.85	3.85	3.85	3.85	3.85	3.85	3.85	3.85	3.85	3.85	3.85
4	WT	11.35	3.35	0.35	0.65	1.65	0.65	2.65	1.65	2.65	2.65	3.65	1.65	3.65	2.65	1.65	3.65	2.65	4.65	2.65	3.65	4.65	5.65	5.65	5.65	6.65	6.65	6.65	6.65	6.65	6.65	7.65	7.65	6.65	6.65	6.65	6.65	6.65	6.65
10	WT	11.7	2.7	0.7	0.7	0.7	1.3	1.3	1.3	1.3	1.3	1.3	1.3	1.3	2.3	2.3	1.3	2.3	2.3	3.3	2.3	3.3	3.3	2.3	3.3	4.3	4.3	3.3	4.3	5.3	5.3	5.3	5.3	4.3	4.3	5.3	5.3	5.3	5.3
22	WT	18.6	8.6	4.6	1.6	2.6	0.6	0.4	0.6	0.6	0.4	1.4	1.4	1.4	2.4	1.4	1.4	4.4	2.4	2.4	4.4	4.4	3.4	4.4	4.4	4.4	5.4	4.4	4.4	5.4	4.4	4.4	4.4	4.4	4.4	4.4	6.4	6.4	6.4
20	WT	11.2	5.2	1.8	0.2	2.8	4.8	3.8	4.8	3.8	4.8	3.8	4.8	3.8	4.8	4.8	4.8	5.8	4.8	4.8	4.8	4.8	5.8	5.8	5.8	6.8	5.8	4.8	5.8	5.8	7.8	6.8	6.8	6.8	6.8	5.8	5.8	6.8	6.8
21	WT	11.9	0.9	1.9	1.1	3.1	1.1	3.1	2.1	2.1	4.1	3.1	4.1	4.1	4.1	3.1	4.1	3.1	4.1	4.1	4.1	5.1	4.1	4.1	4.1	4.1	4.1	5.1	5.1	5.1	5.1	5.1	4.1	4.1	4.1	4.1	4.1	4.1	4.1
30	WT	6.9	0.9	0.1	1.1	1.1	0.1	3.1	2.1	3.1	2.1	3.1	3.1	2.1	2.1	3.1	3.1	3.1	4.1	3.1	4.1	3.1	4.1	4.1	5.1	4.1	4.1	5.1	5.1	5.1	5.1	5.1	5.1	5.1	5.1	5.1	5.1	5.1	5.1
5	WT	10.55	1.55	1.55	0.45	2.45	2.45	3.45	3.45	4.45	5.45	3.45	4.45	3.45	3.45	3.45	5.45	5.45	6.45	5.45	5.45	6.45	6.45	6.45	5.45	6.45	6.45	6.45	6.45	6.45	6.45	7.45	6.45	7.45	7.45	6.45	6.45	5.45	6.45
15	WT	11.2	2.2	3.2	0.8	1.8	1.8	1.8	1.8	2.8	2.8	3.8	3.8	3.8	2.8	3.8	2.8	3.8	3.8	3.8	3.8	3.8	3.8	3.8	3.8	3.8	3.8	3.8	3.8	3.8	3.8	3.8	3.8	3.8	3.8	3.8	3.8	3.8	3.8
9	WT	15.65	2.65	1.65	1.35	1.35	1.35	2.35	2.35	3.35	2.35	3.35	2.35	2.35	2.35	3.35	3.35	3.35	3.35	4.35	3.35	4.35	4.35	3.35	4.35	4.35	4.35	4.35	4.35	4.35	4.35	5.35	5.35	5.35	5.35	5.35	5.35	5.35	6.35
	meanOry+WT	13.1375	4.7875	2.8025	1.6425	1.7725	1.6025	1.8525	1.7125	1.8525	2.1025	2.0125	2.1125	2.1825	2.1425	2.2125	2.3925	2.5825	2.6925	2.7825	2.9325	3.2125	3.1625	3.1125	3.5125	3.7125	3.6625	3.6625	3.7125	3.9625	4.0625	4.2625	4.1625	4.1125	4.1125	4.2125	4.3125	4.4125	4.6125
	meanClasp	25.98	12.28	6.08	2.32	1.98	2.04	1.58	1.74	1.48	1.8	2.15	2.01	2.21	1.91	2.21	2.21	2.82	2.62	2.91	3.09	3.12	2.89	3.24	3.52	3.92	3.72	3.92	4.02	4.82	4.42	4.22	4.32	4.72	4.92	4.72	4.92	5.42	5.32
