# Supplementary material for: A network-based framework for shape analysis enables accurate characterization of leaf epidermal cells
Source: Nat Commun. 2021 Jan 19;12:458. doi: 10.1038/s41467-020-20730-y (PMC7815848; doi:10.1038/s41467-020-20730-y)
Supplement: Supplementary file 4 — Source Data [file 41467_2020_20730_MOESM4_ESM.zip › SourceData/Figure1_VisibilityGraphs/Fig1_adjacencyMatrix.xlsx]

## Sheet: Fig1_adjMatrix
Nodes	1	2	3	4	5	6	7	8	9	10	11	12	13	14	15	16	17	18	19	20	21	22
1	0	0.122631	0.249124	0.331332	0.414121	0	0.687721	0.766965	0.841853	0.957782	0.946299	0.896165	0.771177	0.654452	0.640155	0.685066	0.645732	0.570953	0.419602	0.316511	0	0.12929
2	0.122631	0	0.127488	0.225865	0.32738	0	0.606566	0.699107	0.787761	0.907549	0.910412	0.874739	0.754802	0.654982	0.664102	0.727965	0.706145	0.648548	0.502179	0.415446	0	0.240139
3	0.249124	0.127488	0	0.127488	0.24761	0	0	0	0.727329	0.849105	0.867302	0.847707	0.735985	0.657142	0.689778	0.770539	0.766361	0.726493	0.588562	0.518332	0.479675	0.357529
4	0.331332	0.225865	0.127488	0	0.121922	0	0	0	0	0	0.747796	0.735985	0.630275	0.567549	0.618651	0.712789	0.726493	0.707659	0.584865	0.540028	0.526525	0.411599
5	0.414121	0.32738	0.24761	0.121922	0	0.166797	0.279229	0.378205	0.480639	0.602547	0.627378	0.620658	0.520559	0.47434	0.543019	0.648236	0.679301	0.681638	0.578051	0.559337	0.569228	0.466967
6	0	0	0	0	0.166797	0	0.130181	0.252009	0.374516	0	0.54387	0.567549	0.494869	0.497143	0.594624	0.711896	0.765266	0.791095	0.70774	0.707086	0.727925	0.630688
7	0.687721	0.606566	0	0	0.279229	0.130181	0	0.127488	0.255655	0	0.432164	0.47373	0.424058	0.462986	0.576498	0.698072	0.768171	0.814191	0.752769	0.772189	0.808094	0.721901
8	0.766965	0.699107	0	0	0.378205	0.252009	0.127488	0	0.12929	0	0.30799	0.36227	0.3367	0.410755	0.533726	0	0.738965	0.8035	0.765455	0.804651	0.855484	0.7829
9	0.841853	0.787761	0.727329	0	0.480639	0.374516	0.255655	0.12929	0	0.121922	0.179491	0.24831	0.258691	0.370401	0	0	0	0.789082	0.775776	0.833568	0.897938	0.84003
10	0.957782	0.907549	0.849105	0	0.602547	0	0	0	0.121922	0	0.116338	0.228285	0.295923	0.432432	0	0	0	0	0.860708	0.928965	1	0.94932
11	0.946299	0.910412	0.867302	0.747796	0.627378	0.54387	0.432164	0.30799	0.179491	0.116338	0	0.118066	0.21511	0.36067	0	0	0	0	0.799459	0.879652	0.959622	0.922248
12	0.896165	0.874739	0.847707	0.735985	0.620658	0.567549	0.47373	0.36227	0.24831	0.228285	0.118066	0	0.127488	0	0	0	0	0	0	0	0	0.857813
13	0.771177	0.754802	0.735985	0.630275	0.520559	0.494869	0.424058	0.3367	0.258691	0.295923	0.21511	0.127488	0	0.146093	0	0	0	0	0.585656	0.670732	0.755989	0.730463
14	0.654452	0.654982	0.657142	0.567549	0.47434	0.497143	0.462986	0.410755	0.370401	0.432432	0.36067	0	0.146093	0	0.125429	0	0.3367	0.424058	0.439596	0.527183	0.615981	0.600191
15	0.640155	0.664102	0.689778	0.618651	0.543019	0.594624	0.576498	0.533726	0	0	0	0	0	0.125429	0	0.121922	0.211859	0.307708	0.350586	0.455619	0.555133	0.563612
16	0.685066	0.727965	0.770539	0.712789	0.648236	0.711896	0.698072	0	0	0	0	0	0	0	0.121922	0	0.113061	0.234903	0.327822	0.448776	0.556018	0.590328
17	0.645732	0.706145	0.766361	0.726493	0.679301	0.765266	0.768171	0.738965	0	0	0	0	0	0.3367	0.211859	0.113061	0	0.127488	0.249124	0.374516	0	0.537559
18	0.570953	0.648548	0.726493	0.707659	0.681638	0.791095	0.814191	0.8035	0.789082	0	0	0	0	0.424058	0.307708	0.234903	0.127488	0	0.152106	0	0	0
19	0.419602	0.502179	0.588562	0.584865	0.578051	0.70774	0.752769	0.765455	0.775776	0.860708	0.799459	0	0.585656	0.439596	0.350586	0.327822	0.249124	0.152106	0	0.125429	0	0.29971
20	0.316511	0.415446	0.518332	0.540028	0.559337	0.707086	0.772189	0.804651	0.833568	0.928965	0.879652	0	0.670732	0.527183	0.455619	0.448776	0.374516	0	0.125429	0	0.108891	0.188911
21	0	0	0.479675	0.526525	0.569228	0.727925	0.808094	0.855484	0.897938	1	0.959622	0	0.755989	0.615981	0.555133	0.556018	0	0	0	0.108891	0	0.122631
22	0.12929	0.240139	0.357529	0.411599	0.466967	0.630688	0.721901	0.7829	0.84003	0.94932	0.922248	0.857813	0.730463	0.600191	0.563612	0.590328	0.537559	0	0.29971	0.188911	0.122631	0
