# Supplementary material for: A network-based framework for shape analysis enables accurate characterization of leaf epidermal cells
Source: Nat Commun. 2021 Jan 19;12:458. doi: 10.1038/s41467-020-20730-y (PMC7815848; doi:10.1038/s41467-020-20730-y)
Supplement: Supplementary file 4 — Source Data [file 41467_2020_20730_MOESM4_ESM.zip › SourceData/FigureS2_RotationalDistance/FigS2_distanceMatrices.xlsx]

## Sheet: RotationalEqual#Nodes
Shape	Triangular (rectangular) small	Triangular (equilateral) small	Triangular (obtuse) small	Triangular (rectangular) large	Triangular (equilateral) large	Triangular (obtuse) large	Rectangular (square) small	Rectangular (rectangle) small	Rectangular (trapeze) small	Rectangular (rhombus) small	Rectangular (square) large	Rectangular (rectangle) large	Rectangular (trapeze) large	Rectangular (rhombus) large	Circular (circle) small	Circular (ellipse) small	Circular (rotated ellipse) small	Circular (circle) large	Circular (ellipse) large	Circular (rotated ellipse) large
Triangular (rectangular) small	0	4.38394	4.2933	5.79754	4.38394	4.22434	5.04802	4.80909	4.74329	4.56812	5.06722	4.80909	5.81254	4.68089	7.15336	6.38338	5.38255	7.71687	6.37507	6.18973
Triangular (equilateral) small	4.38394	0	6.05266	7.7005	0	5.89538	5.33426	5.26021	5.71543	4.83515	5.32437	5.26021	6.52059	4.82343	6.82778	6.00838	6.04204	7.31265	5.82369	6.32231
Triangular (obtuse) small	4.2933	6.05266	0	4.61994	6.05266	5.36065	5.90631	5.96963	5.94794	5.16387	5.92319	5.96963	7.14435	5.56716	8.29746	7.42632	6.47761	8.88911	7.2703	7.25243
Triangular (rectangular) large	5.79754	7.7005	4.61994	0	7.7005	6.46255	7.31247	7.00369	6.69095	6.3712	7.33492	7.00369	7.5538	6.31463	8.99113	8.04081	7.42358	9.56865	7.77047	7.9277
Triangular (equilateral) large	4.38394	0	6.05266	7.7005	0	5.89538	5.33426	5.26021	5.71543	4.83515	5.32437	5.26021	6.52059	4.82343	6.82778	6.00838	6.04204	7.31265	5.82369	6.32231
Triangular (obtuse) large	4.22434	5.89538	5.36065	6.46255	5.89538	0	5.07152	4.44866	4.65848	4.58951	5.09796	4.44866	5.50625	4.71693	7.25316	6.40079	5.10367	7.84472	6.55039	5.67898
Rectangular (square) small	5.04802	5.33426	5.90631	7.31247	5.33426	5.07152	0	3.08698	3.96204	1.88289	0.10264	3.08698	4.25272	3.41705	4.52289	4.0006	4.00126	5.06113	4.14322	4.05447
Rectangular (rectangle) small	4.80909	5.26021	5.96963	7.00369	5.26021	4.44866	3.08698	0	4.3704	3.3468	3.08873	0	4.064	2.17598	5.02074	4.45895	4.04746	5.54226	4.57805	4.38688
Rectangular (trapeze) small	4.74329	5.71543	5.94794	6.69095	5.71543	4.65848	3.96204	4.3704	0	3.54451	3.98854	4.3704	3.61501	4.0769	5.79903	4.85985	4.71674	6.33213	4.87348	4.43001
Rectangular (rhombus) small	4.56812	4.83515	5.16387	6.3712	4.83515	4.58951	1.88289	3.3468	3.54451	0	1.9028	3.3468	4.32225	2.54716	5.39122	4.36912	4.63398	6.00392	4.19912	4.51471
Rectangular (square) large	5.06722	5.32437	5.92319	7.33492	5.32437	5.09796	0.10264	3.08873	3.98854	1.9028	0	3.08873	4.27938	3.42599	4.51692	3.99961	4.00666	5.05107	4.14413	4.06575
Rectangular (rectangle) large	4.80909	5.26021	5.96963	7.00369	5.26021	4.44866	3.08698	0	4.3704	3.3468	3.08873	0	4.064	2.17598	5.02074	4.45895	4.04746	5.54226	4.57805	4.38688
Rectangular (trapeze) large	5.81254	6.52059	7.14435	7.5538	6.52059	5.50625	4.25272	4.064	3.61501	4.32225	4.27938	4.064	0	4.1162	5.42193	4.91786	4.8075	5.88091	5.10991	4.62203
Rectangular (rhombus) large	4.68089	4.82343	5.56716	6.31463	4.82343	4.71693	3.41705	2.17598	4.0769	2.54716	3.42599	2.17598	4.1162	0	5.55586	4.551	4.91012	6.14647	4.30303	4.87407
Circular (circle) small	7.15336	6.82778	8.29746	8.99113	6.82778	7.25316	4.52289	5.02074	5.79903	5.39122	4.51692	5.02074	5.42193	5.55586	0	1.61841	3.18882	0.93706	2.39646	2.53302
Circular (ellipse) small	6.38338	6.00838	7.42632	8.04081	6.00838	6.40079	4.0006	4.45895	4.85985	4.36912	3.99961	4.45895	4.91786	4.551	1.61841	0	3.00525	2.20836	1.07115	1.85891
Circular (rotated ellipse) small	5.38255	6.04204	6.47761	7.42358	6.04204	5.10367	4.00126	4.04746	4.71674	4.63398	4.00666	4.04746	4.8075	4.91012	3.18882	3.00525	0	3.77311	3.6851	2.22068
Circular (circle) large	7.71687	7.31265	8.88911	9.56865	7.31265	7.84472	5.06113	5.54226	6.33213	6.00392	5.05107	5.54226	5.88091	6.14647	0.93706	2.20836	3.77311	0	2.8933	3.07616
Circular (ellipse) large	6.37507	5.82369	7.2703	7.77047	5.82369	6.55039	4.14322	4.57805	4.87348	4.19912	4.14413	4.57805	5.10991	4.30303	2.39646	1.07115	3.6851	2.8933	0	2.54673
Circular (rotated ellipse) large	6.18973	6.32231	7.25243	7.9277	6.32231	5.67898	4.05447	4.38688	4.43001	4.51471	4.06575	4.38688	4.62203	4.87407	2.53302	1.85891	2.22068	3.07616	2.54673	0

## Sheet: RotationalReduced#Nodes
Shape	Triangular (rectangular) small	Triangular (equilateral) small	Triangular (obtuse) small	Triangular (rectangular) large	Triangular (equilateral) large	Triangular (obtuse) large	Rectangular (square) small	Rectangular (rectangle) small	Rectangular (trapeze) small	Rectangular (rhombus) small	Rectangular (square) large	Rectangular (rectangle) large	Rectangular (trapeze) large	Rectangular (rhombus) large	Circular (circle) small	Circular (ellipse) small	Circular (rotated ellipse) small	Circular (circle) large	Circular (ellipse) large	Circular (rotated ellipse) large
Triangular (rectangular) small	0	3.63647	2.23438	4.76256	5.66056	4.65974	3.24273	4.07655	4.43018	2.82115	4.84754	4.65863	4.70256	4.34525	4.85043	4.36359	5.03917	4.59249	4.193	5.25425
Triangular (equilateral) small	3.63647	0	3.70063	5.51189	5.50109	6.11725	3.28473	3.94658	3.6494	3.48765	6.51349	4.56853	4.88371	6.06197	5.66325	4.96236	5.4385	5.51462	5.43184	5.59127
Triangular (obtuse) small	2.23438	3.70063	0	4.83093	5.70156	4.77326	3.88962	3.78433	4.02916	3.54892	5.2134	5.08064	5.03814	4.61178	4.87498	4.44836	5.35287	4.49288	3.88051	5.54034
Triangular (rectangular) large	4.76256	5.51189	4.83093	0	5.9471	6.18299	3.12115	5.46983	5.02655	2.94869	8.33259	9.60947	10.9122	7.42411	8.10576	6.74743	5.4037	10.7408	9.67144	9.45202
Triangular (equilateral) large	5.66056	5.50109	5.70156	5.9471	0	7.20576	4.8257	5.54799	5.80407	4.77112	8.20762	10.1964	10.4831	7.42323	7.29834	5.37745	4.60988	7.8074	7.02424	7.28415
Triangular (obtuse) large	4.65974	6.11725	4.77326	6.18299	7.20576	0	3.80333	5.90349	5.30869	3.56126	8.68737	10.5324	10.7697	7.8303	9.25584	6.87033	6.02987	11.8605	10.6511	10.0091
Rectangular (square) small	3.24273	3.28473	3.88962	3.12115	4.8257	3.80333	0	3.79404	3.57606	1.13928	2.61926	2.56918	2.69065	2.45924	3.37431	3.09366	3.89879	3.67362	4.06036	4.18136
Rectangular (rectangle) small	4.07655	3.94658	3.78433	5.46983	5.54799	5.90349	3.79404	0	2.92862	3.70626	5.88696	3.32854	3.93334	5.38464	4.44196	3.73472	4.52136	4.33319	4.37052	4.74558
Rectangular (trapeze) small	4.43018	3.6494	4.02916	5.02655	5.80407	5.30869	3.57606	2.92862	0	3.39058	4.89298	4.01709	4.12032	4.45273	4.12532	3.7484	5.15726	4.00752	4.09636	5.48976
Rectangular (rhombus) small	2.82115	3.48765	3.54892	2.94869	4.77112	3.56126	1.13928	3.70626	3.39058	0	2.93389	2.69015	2.9209	2.38445	3.42741	3.22295	3.87027	3.59177	3.7213	4.16341
Rectangular (square) large	4.84754	6.51349	5.2134	8.33259	8.20762	8.68737	2.61926	5.88696	4.89298	2.93389	0	8.15825	7.08328	3.01311	6.30957	5.65869	5.70374	7.68549	6.48086	7.08407
Rectangular (rectangle) large	4.65863	4.56853	5.08064	9.60947	10.1964	10.5324	2.56918	3.32854	4.01709	2.69015	8.15825	0	7.29824	8.16163	8.60028	6.52607	5.6184	9.32673	8.37634	8.23398
Rectangular (trapeze) large	4.70256	4.88371	5.03814	10.9122	10.4831	10.7697	2.69065	3.93334	4.12032	2.9209	7.08328	7.29824	0	6.90225	8.85231	7.26364	6.16653	8.73297	7.40166	8.19834
Rectangular (rhombus) large	4.34525	6.06197	4.61178	7.42411	7.42323	7.8303	2.45924	5.38464	4.45273	2.38445	3.01311	8.16163	6.90225	0	6.77433	5.76437	5.48142	9.30063	6.64738	7.86859
Circular (circle) small	4.85043	5.66325	4.87498	8.10576	7.29834	9.25584	3.37431	4.44196	4.12532	3.42741	6.30957	8.60028	8.85231	6.77433	0	2.18874	3.81673	3.25284	4.80294	5.39315
Circular (ellipse) small	4.36359	4.96236	4.44836	6.74743	5.37745	6.87033	3.09366	3.73472	3.7484	3.22295	5.65869	6.52607	7.26364	5.76437	2.18874	0	3.0743	3.61299	4.57636	4.51986
Circular (rotated ellipse) small	5.03917	5.4385	5.35287	5.4037	4.60988	6.02987	3.89879	4.52136	5.15726	3.87027	5.70374	5.6184	6.16653	5.48142	3.81673	3.0743	0	4.58731	4.32562	4.46185
Circular (circle) large	4.59249	5.51462	4.49288	10.7408	7.8074	11.8605	3.67362	4.33319	4.00752	3.59177	7.68549	9.32673	8.73297	9.30063	3.25284	3.61299	4.58731	0	4.86447	5.99022
Circular (ellipse) large	4.193	5.43184	3.88051	9.67144	7.02424	10.6511	4.06036	4.37052	4.09636	3.7213	6.48086	8.37634	7.40166	6.64738	4.80294	4.57636	4.32562	4.86447	0	5.93269
Circular (rotated ellipse) large	5.25425	5.59127	5.54034	9.45202	7.28415	10.0091	4.18136	4.74558	5.48976	4.16341	7.08407	8.23398	8.19834	7.86859	5.39315	4.51986	4.46185	5.99022	5.93269	0
