# Supplementary material for: A network-based framework for shape analysis enables accurate characterization of leaf epidermal cells
Source: Nat Commun. 2021 Jan 19;12:458. doi: 10.1038/s41467-020-20730-y (PMC7815848; doi:10.1038/s41467-020-20730-y)
Supplement: Supplementary file 4 — Source Data [file 41467_2020_20730_MOESM4_ESM.zip › SourceData/FigureS12_GraVisOutput/ShapeResultsTable.csv]

	CellNumber	Lobes	Necks	Junctions	JunctionLobes	Complexity	Circularity	Area	Perimeter
1	1.0	7.0	7.0	6.0	3.0	0.6225608126169473	17.81320475661644	539638.0	215366.0
2	2.0	2.0	2.0	3.0	1.0	0.9019607843137255	12.849806797184716	18361.0	107313.0
3	3.0	7.0	7.0	6.0	4.0	0.6126946811636791	0.037792625284007966	1054.0	308461.0
4	4.0	4.0	4.0	6.0	0.0	0.5749799518845229	0.5606575451376055	17095.0	206078.0
5	5.0	4.0	4.0	5.0	4.0	0.8360071301247772	3.3162844927429718	16231.0	222312.0
6	6.0	5.0	5.0	6.0	2.0	0.5422708618331054	0.12865180266102005	3797.0	400321.0
7	7.0	7.0	7.0	9.0	6.0	0.5367192862045299	0.45468618965667795	16194.0	536842.0
8	8.0	3.0	3.0	3.0	2.0	0.9281045751633987	15.162904313012728	21344.0	113035.0
9	9.0	5.0	5.0	6.0	3.0	0.7174863387978142	0.07298737206199396	1094.0	511964.0
10	10.0	3.0	3.0	5.0	3.0	0.819047619047619	5.366287357975766	10526.0	134731.0
11	11.0	3.0	3.0	6.0	0.0	0.6370221327967807	0.06797791779421153	1396.0	478247.0
12	12.0	5.0	5.0	7.0	3.0	0.6873706004140787	0.6709213612815378	13401.0	561429.0
13	13.0	5.0	5.0	6.0	5.0	0.8013468013468014	1.2375500215216144	15133.0	158492.0
14	14.0	3.0	3.0	4.0	1.0	0.946236559139785	2.5102954276150973	10113.0	71127.0
15	15.0	2.0	2.0	6.0	1.0	0.6819209039548022	0.2714040024806552	4012.0	548744.0
16	16.0	4.0	4.0	5.0	3.0	0.743734335839599	0.7364634677611288	9948.0	425725.0
17	17.0	3.0	3.0	6.0	1.0	0.7399749373433584	0.7605236433765657	10273.0	573632.0
18	18.0	3.0	3.0	4.0	3.0	0.8994708994708994	3.565829139232198	11925.0	247112.0
19	19.0	7.0	7.0	7.0	5.0	0.6768388106416275	0.14225662254681054	2956.0	285538.0
20	20.0	9.0	9.0	10.0	4.0	0.5429029671210907	0.4933535717721629	15189.0	443811.0
21	21.0	4.0	4.0	7.0	2.0	0.6815850815850816	0.9708049260437721	17211.0	725516.0
22	22.0	5.0	5.0	4.0	3.0	0.9789473684210527	7.740422420222588	13675.0	181616.0
23	23.0	4.0	4.0	6.0	2.0	0.7417417417417418	0.33868597271075085	1994.0	228922.0
24	24.0	4.0	4.0	5.0	3.0	0.9526315789473684	2.4486814016752687	4443.0	117954.0
25	25.0	8.0	8.0	8.0	5.0	0.6816901408450704	0.08972987310557025	1821.0	489432.0
26	26.0	2.0	2.0	3.0	2.0	1.0	25.911943171311137	14898.0	64076.0
27	27.0	6.0	6.0	6.0	5.0	0.662861491628615	0.02434775496343118	532.0	730707.0
28	28.0	9.0	9.0	8.0	6.0	0.7891865079365079	1.022535406073344	17293.0	577686.0
29	29.0	4.0	4.0	5.0	2.0	0.967391304347826	6.381430550427205	16271.0	143303.0
30	30.0	6.0	6.0	8.0	3.0	0.6967418546365914	0.18153641060411774	2393.0	244583.0
31	31.0	3.0	3.0	3.0	3.0	0.9818840579710145	3.6958316538342144	9529.0	160754.0
32	32.0	5.0	5.0	7.0	3.0	0.6737089201877934	0.12319225079558455	2590.0	572163.0
33	33.0	4.0	4.0	6.0	2.0	0.5917721518987342	0.5876163483647694	15353.0	860082.0
34	34.0	2.0	2.0	5.0	1.0	0.8366013071895425	10.778810333205055	16335.0	72553.0
35	35.0	6.0	6.0	9.0	5.0	0.5694205393000574	0.036210260181271714	1027.0	521058.0
36	36.0	6.0	6.0	5.0	1.0	0.8571428571428571	5.1577577071748415	17587.0	108273.0
37	37.0	3.0	3.0	3.0	3.0	0.9852941176470589	2.4221556640714272	3158.0	70382.0
38	38.0	7.0	7.0	6.0	4.0	0.644384221619994	0.05033092002256119	1366.0	959793.0
39	39.0	5.0	5.0	5.0	3.0	0.8172757475083057	2.6306993538067696	20248.0	218374.0
40	40.0	6.0	6.0	5.0	4.0	0.8647959183673469	0.7164405093729663	7024.0	619136.0
41	41.0	7.0	7.0	6.0	2.0	0.6319207108680793	0.3495889875490449	8446.0	563956.0
42	42.0	6.0	6.0	5.0	4.0	0.8758434547908233	2.773256943490337	17302.0	221115.0
43	43.0	4.0	4.0	5.0	1.0	0.9402298850574713	1.5548120968565853	6043.0	274183.0
44	44.0	5.0	5.0	5.0	3.0	0.7852987837123215	0.25047072245865754	3947.0	515119.0
45	45.0	5.0	5.0	6.0	3.0	0.7197420634920635	0.8238365629816116	13812.0	646233.0
46	46.0	6.0	6.0	4.0	1.0	0.8691322901849218	2.285132205987257	14155.0	367878.0
47	47.0	6.0	6.0	5.0	3.0	0.6491228070175439	0.2736183583603332	6420.0	991549.0
48	48.0	5.0	5.0	5.0	5.0	0.9471264367816092	4.489580293927241	17135.0	162818.0
49	49.0	6.0	6.0	9.0	1.0	0.6876456876456877	0.22377260224471096	3984.0	618623.0
50	50.0	6.0	6.0	8.0	6.0	0.7666666666666667	0.9975770890143849	14542.0	661608.0
51	51.0	7.0	7.0	7.0	3.0	0.6976356976356977	0.5155229806017515	12682.0	948109.0
52	52.0	6.0	6.0	6.0	3.0	0.6895104895104895	1.1727854078118094	20616.0	489445.0
53	53.0	6.0	6.0	8.0	2.0	0.6410256410256411	0.766497409044253	13474.0	420418.0
54	54.0	7.0	7.0	9.0	5.0	0.5638583638583639	0.36881289634355024	12210.0	480967.0
55	55.0	11.0	11.0	8.0	6.0	0.7004813032210292	0.8437503321681329	18577.0	633270.0
56	56.0	3.0	3.0	6.0	3.0	0.8033333333333333	6.700875623759995	17663.0	160331.0
57	57.0	2.0	2.0	6.0	0.0	0.7572463768115942	0.7146042078859356	1863.0	166367.0
58	58.0	8.0	8.0	8.0	5.0	0.7928571428571428	0.15054362601564258	1965.0	605332.0
59	59.0	2.0	2.0	2.0	2.0	1.0	24.05662697985557	11647.0	70296.0
60	60.0	5.0	5.0	7.0	3.0	0.5124716553287982	0.010120041327687174	398.0	754304.0
61	61.0	2.0	2.0	4.0	2.0	0.7784615384615384	7.702632926173821	22832.0	253618.0
62	62.0	6.0	6.0	5.0	3.0	0.8141176470588235	0.17922820582314697	1942.0	528367.0
63	63.0	3.0	3.0	4.0	2.0	0.8624338624338624	2.889741954007544	9664.0	276448.0
64	64.0	7.0	7.0	9.0	6.0	0.7765027322404372	0.16752997187841437	2581.0	760459.0
65	65.0	8.0	8.0	7.0	5.0	0.6099875156054931	0.41828588124065663	13634.0	605720.0
66	66.0	7.0	7.0	5.0	2.0	0.8011611030478955	1.8791264651599104	22050.0	316668.0
67	67.0	6.0	6.0	6.0	4.0	0.7899159663865546	2.0991442976367174	10608.0	400744.0
68	68.0	5.0	5.0	7.0	4.0	0.6988700564971752	0.30456368292950203	4419.0	814026.0
69	69.0	3.0	3.0	4.0	3.0	0.9	5.789319980057091	10644.0	108971.0
70	70.0	3.0	3.0	4.0	2.0	0.8666666666666667	0.8207982753506539	1610.0	116975.0
71	71.0	6.0	6.0	6.0	1.0	0.6442161339421614	0.06522970441323188	1409.0	615639.0
72	72.0	4.0	4.0	4.0	4.0	0.9809523809523809	14.085644729836156	15344.0	191171.0
73	73.0	6.0	6.0	6.0	4.0	0.7898989898989899	0.1302129323262161	1108.0	597766.0
74	74.0	8.0	8.0	9.0	5.0	0.6629746835443038	0.299883340809059	7672.0	804777.0
75	75.0	4.0	4.0	4.0	4.0	0.9210526315789473	12.097700064893411	21373.0	247320.0
76	76.0	6.0	6.0	5.0	5.0	0.9766666666666667	0.5661751201560802	1542.0	297398.0
77	77.0	7.0	7.0	6.0	3.0	0.8239795918367347	0.3252745991444177	3189.0	459031.0
78	78.0	2.0	2.0	3.0	1.0	0.8152173913043478	3.6969952066688774	9532.0	353713.0
79	79.0	3.0	3.0	6.0	2.0	0.8300492610837439	0.49649032839913265	1759.0	421666.0
80	80.0	10.0	10.0	8.0	5.0	0.6240506329113924	0.09818912305948334	2512.0	904133.0
81	81.0	6.0	6.0	10.0	2.0	0.7689265536723164	1.2613944759464912	18560.0	751018.0
82	82.0	3.0	3.0	3.0	3.0	0.9631578947368421	6.836336229738593	12569.0	280541.0
83	83.0	8.0	8.0	12.0	7.0	0.632183908045977	0.061936004352431594	1950.0	1308180.0
84	84.0	6.0	6.0	5.0	3.0	0.955026455026455	6.58624340635039	22026.0	264606.0
85	85.0	4.0	4.0	6.0	4.0	0.8233618233618234	1.1773383378548778	3636.0	370639.0
86	86.0	5.0	5.0	8.0	5.0	0.7912912912912913	0.4803012256710311	2807.0	566952.0
87	87.0	8.0	8.0	8.0	5.0	0.5776302349336058	0.16429054675779023	5222.0	658417.0
88	88.0	5.0	5.0	8.0	4.0	0.7177579365079365	1.2353969658612176	20712.0	868889.0
89	89.0	8.0	8.0	7.0	3.0	0.5678451982799809	0.4090895464147638	13924.0	816003.0
90	90.0	5.0	5.0	7.0	3.0	0.61337513061651	0.6832519907763795	21375.0	1286550.0
91	91.0	7.0	7.0	7.0	3.0	0.6123249299719888	0.7123292003696992	20543.0	858234.0
92	92.0	5.0	5.0	6.0	3.0	0.7123287671232876	0.95525708881248	20476.0	895391.0
93	93.0	5.0	5.0	6.0	2.0	0.8444444444444444	1.7736818318603358	15464.0	527155.0
94	94.0	2.0	2.0	4.0	2.0	0.9619047619047619	8.249620391218626	8682.0	249636.0
95	95.0	3.0	3.0	6.0	2.0	0.7307692307692307	0.0804960684496684	896.0	665462.0
96	96.0	3.0	3.0	4.0	1.0	0.8833333333333333	6.581636609270617	7542.0	260080.0
97	97.0	3.0	3.0	4.0	3.0	0.8916666666666667	0.8538719671862799	1028.0	265507.0
98	98.0	8.0	8.0	6.0	5.0	0.5792426367461431	0.03663302147176301	1266.0	1031416.0
99	99.0	2.0	2.0	4.0	1.0	0.8947368421052632	13.473064084282441	22854.0	263623.0
100	100.0	2.0	2.0	3.0	1.0	0.9019607843137255	0.8275365804969864	1236.0	250765.0
101	101.0	6.0	6.0	6.0	4.0	0.6416142169566827	0.052640718898792384	1159.0	696377.0
102	102.0	4.0	4.0	8.0	3.0	0.7012012012012012	2.712256274167874	15618.0	501095.0
103	103.0	7.0	7.0	6.0	2.0	0.7138535995160314	0.266540582692722	3653.0	490744.0
104	104.0	3.0	3.0	6.0	2.0	0.7862318840579711	4.479773895000216	11295.0	291501.0
105	105.0	3.0	3.0	8.0	2.0	0.7474509803921568	0.15898176931203015	1704.0	732699.0
106	106.0	2.0	2.0	6.0	1.0	0.8115942028985508	3.3022422779210894	8140.0	295160.0
107	107.0	4.0	4.0	5.0	3.0	0.8523809523809524	0.8877630598965817	1786.0	303228.0
108	108.0	2.0	2.0	2.0	2.0	0.9777777777777777	3.7832638803560674	1785.0	127634.0
109	109.0	3.0	3.0	3.0	2.0	0.9833333333333333	0.31148053277709625	375.0	239145.0
110	110.0	3.0	3.0	5.0	2.0	0.8891625615763546	0.35123055258930347	1280.0	416496.0
111	111.0	7.0	7.0	11.0	6.0	0.48992628992628995	0.07590965745254619	3770.0	1365044.0
112	112.0	7.0	7.0	9.0	4.0	0.7759562841530054	1.722324569754636	26414.0	984294.0
113	113.0	8.0	8.0	12.0	5.0	0.4837231352718078	0.2671096024410435	13706.0	1603866.0
114	114.0	4.0	4.0	4.0	1.0	0.8199767711962834	3.6847181809116734	27456.0	362626.0
115	115.0	3.0	3.0	6.0	3.0	0.6894586894586895	2.092438267495376	6594.0	249342.0
116	116.0	6.0	6.0	12.0	5.0	0.5534941249226963	0.04873402883731569	1933.0	1099926.0
117	117.0	8.0	8.0	8.0	6.0	0.6605185779203422	0.779998200838549	24014.0	1350109.0
118	118.0	2.0	2.0	3.0	2.0	1.0	33.38246401150611	22976.0	117681.0
119	119.0	8.0	8.0	7.0	2.0	0.6643863179074446	0.03621261373185514	732.0	694036.0
120	120.0	8.0	8.0	10.0	5.0	0.5694068051791629	0.537276869118646	14532.0	735204.0
121	121.0	3.0	3.0	7.0	1.0	0.7569892473118279	4.067749458509015	16680.0	503000.0
122	122.0	4.0	4.0	6.0	4.0	0.7931034482758621	0.7346772770993396	2753.0	490715.0
123	123.0	5.0	5.0	5.0	2.0	0.764065335753176	0.19223916398778124	2622.0	807643.0
124	124.0	2.0	2.0	2.0	2.0	0.9848484848484849	16.885924301084785	11622.0	207963.0
125	125.0	6.0	6.0	5.0	4.0	0.816911250873515	0.04484400798140346	540.0	723727.0
126	126.0	4.0	4.0	3.0	2.0	0.967032967032967	12.97442146968258	11383.0	248392.0
127	127.0	2.0	2.0	4.0	1.0	0.7807881773399015	0.23138079226439112	812.0	378481.0
128	128.0	5.0	5.0	6.0	3.0	0.8539682539682539	0.37336994646970784	2024.0	390469.0
129	129.0	4.0	4.0	4.0	2.0	0.8746438746438746	1.7068753088745876	5218.0	348835.0
130	130.0	9.0	9.0	8.0	8.0	0.8204081632653061	0.23020616708825975	2361.0	515028.0
131	131.0	6.0	6.0	5.0	5.0	0.9778325123152709	2.6508534719333627	9842.0	343452.0
132	132.0	5.0	5.0	4.0	3.0	0.9450757575757576	0.841563171052467	3922.0	492368.0
133	133.0	4.0	4.0	3.0	3.0	0.9571428571428572	2.3272713585866716	4682.0	232477.0
