# Supplementary material for: A network-based framework for shape analysis enables accurate characterization of leaf epidermal cells
Source: Nat Commun. 2021 Jan 19;12:458. doi: 10.1038/s41467-020-20730-y (PMC7815848; doi:10.1038/s41467-020-20730-y)
Supplement: Supplementary file 4 — Source Data [file 41467_2020_20730_MOESM4_ESM.zip › SourceData/FigureS12_GraVisOutput/LobeParameters.csv]

	CellLabel	NodeLabelLobe	NodeLabelNeck1	NodeLabelNeck2	LobeLength	NeckWidth
0	1.0	17.0	13.0	28.0	5.851285414334187	18.422706342988807
1	1.0	41.0	28.0	42.0	1.547	20.141334265633944
2	1.0	44.0	42.0	53.0	3.597619351738035	13.766011768119334
3	1.0	57.0	53.0	63.0	5.215787284773029	10.740690946117015
4	1.0	67.0	63.0	70.0	2.577280737521623	8.949817875241932
5	1.0	77.0	70.0	79.0	2.3073077384692318	13.29678231753833
6	1.0	0.0	79.0	13.0	12.627979450410901	14.833364587982055
7	2.0	11.0	5.0	14.0	4.846908396080949	5.0492575691877715
8	2.0	0.0	14.0	5.0	6.239092642363952	5.0492575691877715
9	3.0	6.0	4.0	18.0	2.881487463099571	19.06885536680165
10	3.0	24.0	18.0	26.0	2.187788380991178	13.130450487321447
11	3.0	39.0	26.0	54.0	18.492827852981275	14.579301492184047
12	3.0	59.0	54.0	62.0	3.5635179247479587	10.720208626701254
13	3.0	67.0	62.0	69.0	2.0375193250617283	8.941628319271608
14	3.0	73.0	69.0	74.0	0.884	7.959068852573146
15	3.0	0.0	74.0	4.0	5.1592969482285085	18.151622131368864
16	4.0	27.0	20.0	28.0	1.3442905191959065	12.282908816725783
17	4.0	41.0	28.0	45.0	6.068452356243724	20.5339804470541
18	4.0	47.0	45.0	65.0	3.101882815323622	26.086426604653997
19	4.0	2.0	65.0	20.0	26.34724146851051	9.574683127916035
20	5.0	6.0	5.0	9.0	0.988342046054907	6.328476909968148
21	5.0	14.0	9.0	16.0	3.217808571061989	8.386360354766541
22	5.0	20.0	16.0	27.0	7.425731546453857	9.945
23	5.0	0.0	27.0	5.0	8.13207931589455	11.096312946199742
24	6.0	20.0	16.0	21.0	0.937623591853362	8.77344949264541
25	6.0	37.0	21.0	56.0	23.003117049652204	12.50164789137816
26	6.0	64.0	56.0	65.0	1.3442905191959065	13.136028813914805
27	6.0	71.0	65.0	75.0	4.892043540280483	12.722384760727842
28	6.0	1.0	75.0	16.0	18.224126865230062	17.03421207452813
29	7.0	22.0	15.0	24.0	2.9650261381647214	11.669134843680572
30	7.0	28.0	24.0	32.0	3.7764496554303486	11.781600994771466
31	7.0	43.0	32.0	44.0	1.547	17.509282024115095
32	7.0	47.0	44.0	64.0	5.647404093917842	25.280120351770478
33	7.0	80.0	64.0	82.0	3.9347931330630335	21.4779711565129
34	7.0	87.0	82.0	90.0	3.315	10.610301833595498
35	7.0	0.0	90.0	15.0	7.731842212564868	21.603809756614687
36	8.0	9.0	5.0	13.0	5.525	5.950607111883627
37	8.0	14.0	13.0	16.0	1.3977267257944237	4.892043540280483
38	8.0	1.0	16.0	5.0	5.039575378938189	5.215787284773029
39	9.0	3.0	1.0	14.0	3.12541197284454	17.408572744484253
40	9.0	25.0	14.0	30.0	8.22464497714035	16.283666325493165
41	9.0	34.0	30.0	36.0	2.0375193250617283	9.347542404290017
42	9.0	39.0	36.0	49.0	4.4420450245354335	18.065313780834252
43	9.0	0.0	49.0	1.0	1.4150904564726596	20.1692014963409
44	10.0	5.0	4.0	6.0	0.663	3.3223584996204125
45	10.0	12.0	6.0	17.0	8.697971545136257	5.733235822814199
46	10.0	0.0	17.0	4.0	6.223416505425296	5.345276887121938
47	11.0	32.0	15.0	49.0	23.02858176267049	9.769099958542752
48	11.0	55.0	49.0	56.0	0.988342046054907	10.575721724780772
49	11.0	0.0	56.0	15.0	22.061291100024043	15.776366375056078
50	12.0	5.0	4.0	12.0	1.3977267257944237	13.210181414348556
51	12.0	15.0	12.0	17.0	1.56270598642227	8.150077300246913
52	12.0	19.0	17.0	23.0	1.8882248277151743	9.92779623078556
53	12.0	36.0	23.0	50.0	19.84698125660424	14.034805057427766
54	12.0	66.0	50.0	4.0	11.744231945938399	21.96032864052813
55	13.0	5.0	4.0	13.0	1.4150904564726596	15.160664431349966
56	13.0	18.0	13.0	19.0	1.4825130690823607	10.098515138375543
57	13.0	27.0	19.0	38.0	12.472312736617857	14.008680808698584
58	13.0	42.0	38.0	43.0	0.7968268318775416	8.221675255080317
59	13.0	0.0	43.0	4.0	6.036173125416467	19.61802946271618
60	14.0	13.0	7.0	14.0	1.56270598642227	10.351673970909246
61	14.0	16.0	14.0	24.0	2.21	12.332512882620476
62	14.0	0.0	24.0	7.0	9.883420460549072	13.089470119145389
63	15.0	27.0	15.0	42.0	21.748017013052017	9.149506762662128
64	15.0	0.0	42.0	15.0	23.205000000000002	9.149506762662128
65	16.0	25.0	13.0	37.0	18.390865259688027	12.136904712487448
66	16.0	40.0	37.0	42.0	1.105	8.801240026269026
67	16.0	51.0	42.0	52.0	1.56270598642227	16.037353459969633
68	16.0	56.0	52.0	13.0	6.374614655020332	20.104927654682076
69	17.0	25.0	15.0	32.0	10.790595164308593	16.733363469428376
70	17.0	39.0	32.0	47.0	10.283032869732548	15.659842304442277
71	17.0	3.0	47.0	15.0	16.37489206071295	17.485555753249592
72	18.0	9.0	4.0	11.0	3.7764496554303486	8.386360354766541
73	18.0	15.0	11.0	21.0	218.03831327773565	9.061
74	18.0	27.0	21.0	4.0	7.215573851053013	10.216321108892378
75	19.0	4.0	2.0	17.0	3.0781738092576902	20.693909442152297
76	19.0	18.0	17.0	22.0	1.1268833125040054	8.251324378546757
77	19.0	33.0	22.0	35.0	3.3223584996204125	17.935072511701758
78	19.0	39.0	35.0	49.0	6.144435938310367	20.333201051482277
79	19.0	51.0	49.0	58.0	2.2210225122677167	14.159530536002952
80	19.0	66.0	58.0	69.0	4.075038650123457	14.694422785533291
81	19.0	0.0	69.0	2.0	1.7817589623739793	8.22464497714035
82	20.0	10.0	9.0	11.0	41.09946453422477	3.315
83	20.0	15.0	11.0	17.0	2.0965900886916353	9.653425713185968
84	20.0	23.0	17.0	26.0	3.1410001591849688	12.735814108253935
85	20.0	28.0	26.0	31.0	1.326	8.004960462113477
86	20.0	32.0	31.0	36.0	1.105	7.127035849495917
87	20.0	44.0	36.0	46.0	2.7954534515888474	13.09133564614398
88	20.0	50.0	46.0	63.0	6.328476909968148	20.85612490373032
89	20.0	69.0	63.0	70.0	1.1901214223767254	10.280657761057899
90	20.0	83.0	70.0	9.0	17.90645595867591	13.488243955385741
91	21.0	2.0	1.0	11.0	1.2886403687608114	15.160664431349966
92	21.0	21.0	11.0	38.0	16.443350510160634	14.720988995308705
93	21.0	49.0	38.0	62.0	15.993133432820473	18.030133000064087
94	21.0	0.0	62.0	1.0	0.911206343261503	8.697971545136257
95	22.0	6.0	3.0	8.0	2.7336190297845087	7.671597291307724
96	22.0	9.0	8.0	12.0	1.1268833125040054	6.66306753680315
97	22.0	14.0	12.0	16.0	1.593653663755083	6.374614655020332
98	22.0	18.0	16.0	19.0	1.105	4.550668522316254
99	22.0	0.0	19.0	3.0	1.1268833125040054	6.5035610245464754
100	23.0	15.0	8.0	23.0	11.376671305790635	8.71760265210568
101	23.0	26.0	23.0	28.0	1.683085856395924	7.319738861462205
102	23.0	33.0	28.0	35.0	2.9485077581719197	10.100933075711373
103	23.0	0.0	35.0	8.0	3.984134159387708	10.849276934432082
104	24.0	5.0	2.0	8.0	3.187307327510166	8.45884537038005
105	24.0	10.0	8.0	12.0	1.7260651783753704	5.4717029341878565
106	24.0	13.0	12.0	15.0	0.937623591853362	5.34984354911431
107	24.0	0.0	15.0	2.0	3.164238454984074	8.41542928197962
108	25.0	6.0	3.0	13.0	3.494316814486059	14.592695432989753
109	25.0	17.0	13.0	18.0	0.7968268318775416	9.101337044632508
110	25.0	22.0	18.0	24.0	2.253766625008011	9.541468650055922
111	25.0	30.0	24.0	43.0	8.31911635932567	16.21603971381422
112	25.0	50.0	43.0	52.0	2.586738680269037	12.235099713529106
113	25.0	56.0	52.0	58.0	2.3073077384692318	9.112063432615031
114	25.0	65.0	58.0	69.0	5.577787823142791	12.393746205243998
115	25.0	0.0	69.0	3.0	1.989	7.763362287050631
116	26.0	4.0	2.0	7.0	3.373418592466698	4.745071232342039
117	26.0	9.0	7.0	2.0	3.459197161192175	4.745071232342039
118	27.0	22.0	10.0	24.0	3.0781738092576902	19.659064906551382
119	27.0	29.0	24.0	35.0	5.154561475043246	15.50941407661811
120	27.0	36.0	35.0	43.0	1.3977267257944237	12.726223163216964
121	27.0	48.0	43.0	52.0	4.193180177383271	13.14160477262956
122	27.0	62.0	52.0	67.0	8.41542928197962	17.742047373400847
123	27.0	70.0	67.0	10.0	5.381701682553577	19.499414991224736
124	28.0	5.0	3.0	9.0	2.176597574196939	9.200078967052404
125	28.0	14.0	9.0	16.0	3.7046350697470865	10.83801665435148
126	28.0	19.0	16.0	21.0	1.976684092109814	6.936020833302045
127	28.0	25.0	21.0	32.0	4.724440390141461	14.78719571115497
128	28.0	35.0	32.0	36.0	0.4941710230274535	6.363111581608482
129	28.0	39.0	36.0	43.0	2.176597574196939	11.962613844808333
130	28.0	48.0	43.0	50.0	2.9068011627904653	11.098513504068912
131	28.0	52.0	50.0	57.0	2.688581038391813	10.4034444296108
132	28.0	0.0	57.0	3.0	4.204811767487339	14.627796177141654
133	29.0	4.0	3.0	9.0	1.593653663755083	8.996084537175047
134	29.0	12.0	9.0	14.0	1.7260651783753704	7.34638040125884
135	29.0	16.0	14.0	20.0	2.21	8.84
136	29.0	0.0	20.0	3.0	3.763494386869735	8.756732838222256
137	30.0	12.0	8.0	13.0	1.4150904564726596	8.31911635932567
138	30.0	22.0	13.0	34.0	13.718030944709229	13.709127178635407
139	30.0	47.0	34.0	48.0	1.56270598642227	18.76288698468335
140	30.0	50.0	48.0	53.0	1.683085856395924	7.813529932111351
141	30.0	55.0	53.0	56.0	0.442	4.770734325027961
142	30.0	0.0	56.0	8.0	1.4150904564726596	15.223355247776361
143	31.0	10.0	6.0	11.0	1.768	7.517249297449168
144	31.0	13.0	11.0	17.0	2.586738680269037	8.949817875241932
145	31.0	23.0	17.0	6.0	9.389249437521617	9.686256294358518
146	32.0	10.0	7.0	23.0	4.474908937620966	21.664764249813565
147	32.0	34.0	23.0	38.0	6.203765630647244	18.831741847211052
148	32.0	39.0	38.0	51.0	1.4150904564726596	19.848211657476853
149	32.0	64.0	51.0	66.0	3.373418592466698	20.41111780378527
150	32.0	0.0	66.0	7.0	7.140728534260352	16.627955406483384
151	33.0	24.0	14.0	26.0	2.9485077581719197	17.078596312343706
152	33.0	34.0	26.0	48.0	14.534005813952326	19.53944976195594
153	33.0	52.0	48.0	58.0	4.598712102317344	14.055669496683535
154	33.0	77.0	58.0	14.0	21.886811736751426	11.880677169252602
155	34.0	8.0	5.0	14.0	4.29104381240742	4.770734325027961
156	34.0	1.0	14.0	5.0	6.378444402830521	4.770734325027961
157	35.0	5.0	4.0	17.0	1.7260651783753704	20.60521324810787
158	35.0	30.0	17.0	33.0	6.096556487067105	18.914553259329175
159	35.0	42.0	33.0	52.0	12.722384760727842	14.267770954146972
160	35.0	57.0	52.0	63.0	4.6985244492287155	14.407437315497853
161	35.0	71.0	63.0	74.0	3.763494386869735	15.49050783544555
162	35.0	0.0	74.0	4.0	5.834567421840286	16.313632612021152
163	36.0	6.0	4.0	7.0	0.6988633628972118	5.039575378938189
164	36.0	8.0	7.0	9.0	0.442	3.6582009239515534
165	36.0	10.0	9.0	13.0	1.1268833125040054	6.25082394568908
166	36.0	17.0	13.0	20.0	3.315	9.0177749472916
167	36.0	21.0	20.0	25.0	1.2886403687608114	7.0754522823632975
168	36.0	1.0	25.0	4.0	4.4420450245354335	8.203834347425598
169	37.0	5.0	4.0	6.0	0.6988633628972118	3.4308426078734655
170	37.0	10.0	6.0	13.0	4.42	8.179985941308212
171	37.0	0.0	13.0	4.0	5.458297353570983	7.922164161389235
172	38.0	28.0	14.0	32.0	7.047786673843073	20.831521427874634
173	38.0	34.0	32.0	35.0	0.442	4.966357316987975
174	38.0	37.0	35.0	40.0	1.250164789137816	8.630325891876852
175	38.0	42.0	40.0	46.0	1.6089042855309945	9.276736602922387
176	38.0	51.0	46.0	63.0	7.0512508110263665	19.984315274734836
177	38.0	77.0	63.0	81.0	6.378444402830521	21.226356847089892
178	38.0	0.0	81.0	14.0	1.7817589623739793	21.27232627147299
179	39.0	12.0	6.0	13.0	1.593653663755083	11.787817652135615
180	39.0	16.0	13.0	18.0	2.176597574196939	6.91839432238435
181	39.0	21.0	18.0	28.0	4.941710230274536	12.558168218335028
182	39.0	32.0	28.0	33.0	0.7968268318775416	9.197424204634688
183	39.0	40.0	33.0	6.0	10.358748814408042	13.783740058489206
184	40.0	9.0	6.0	11.0	2.4410247847983846	7.127035849495917
185	40.0	12.0	11.0	17.0	0.937623591853362	9.686256294358518
186	40.0	20.0	17.0	23.0	2.0375193250617283	9.595065658972846
187	40.0	29.0	23.0	33.0	3.750494367413448	13.596440159100469
188	40.0	36.0	33.0	45.0	4.353195148393878	15.023124209031888
189	40.0	5.0	45.0	6.0	1.6089042855309945	14.752474233158315
190	41.0	22.0	8.0	35.0	18.602109692182765	16.13148623035088
191	41.0	47.0	35.0	55.0	11.72133665585969	15.925806510189679
192	41.0	59.0	55.0	61.0	1.593653663755083	10.175604158967662
193	41.0	64.0	61.0	66.0	1.683085856395924	7.897465226260891
194	41.0	71.0	66.0	74.0	3.366171712791848	10.424549150922548
195	41.0	75.0	74.0	76.0	0.221	3.217808571061989
196	41.0	0.0	76.0	8.0	1.7260651783753704	14.885953681239238
197	42.0	5.0	4.0	6.0	21.722175328451797	3.094
198	42.0	7.0	6.0	11.0	1.250164789137816	8.28381584778416
199	42.0	14.0	11.0	15.0	1.105	7.171441486897875
200	42.0	20.0	15.0	24.0	4.5560317163075155	10.667686253354098
201	42.0	25.0	24.0	29.0	1.105	9.0177749472916
202	42.0	0.0	29.0	4.0	6.443201843804057	14.866254572016452
203	43.0	10.0	5.0	11.0	1.683085856395924	9.993990444261993
204	43.0	13.0	11.0	17.0	1.822412686523006	8.58208762481484
205	43.0	19.0	17.0	21.0	1.56270598642227	5.946501828806579
206	43.0	28.0	21.0	5.0	9.945	12.155
207	44.0	6.0	5.0	16.0	1.4150904564726596	19.088055427413238
208	44.0	21.0	16.0	24.0	3.8595990724426286	12.829425941950793
209	44.0	30.0	24.0	32.0	2.7954534515888474	10.71109280139053
210	44.0	35.0	32.0	48.0	4.846908396080949	21.886811736751426
211	44.0	0.0	48.0	5.0	7.888183187528039	21.110995357869793
212	45.0	11.0	6.0	12.0	0.988342046054907	10.180402840752421
213	45.0	14.0	12.0	19.0	2.4410247847983846	11.129275627820528
214	45.0	28.0	19.0	40.0	13.789054100988944	14.887594097099772
215	45.0	55.0	40.0	63.0	13.522599750048066	19.850672230430888
216	45.0	0.0	63.0	6.0	1.3977267257944237	11.268833125040054
217	46.0	2.0	1.0	7.0	1.250164789137816	10.389350797812153
218	46.0	12.0	7.0	13.0	1.683085856395924	10.795120471768715
219	46.0	15.0	13.0	19.0	1.9011138840164206	9.020482581325679
220	46.0	20.0	19.0	25.0	1.105	10.168401890169369
221	46.0	32.0	25.0	34.0	3.0781738092576902	12.682011394096758
222	46.0	35.0	34.0	1.0	0.911206343261503	8.10801985690711
223	47.0	8.0	5.0	15.0	4.152213024400361	13.8367886447687
224	47.0	22.0	15.0	31.0	8.630325891876852	18.649309933614166
225	47.0	33.0	31.0	38.0	1.7260651783753704	11.290483160609204
226	47.0	49.0	38.0	59.0	13.767785624420508	14.048718126576532
227	47.0	62.0	59.0	68.0	3.005924982430533	13.010876450108963
228	47.0	3.0	68.0	5.0	3.5428995187557892	19.49315213094075
229	48.0	3.0	2.0	7.0	1.105	9.149506762662128
230	48.0	8.0	7.0	9.0	0.7968268318775416	3.570364267130176
231	48.0	16.0	9.0	22.0	9.015066500032043	12.789390485867575
232	48.0	23.0	22.0	24.0	0.4941710230274535	3.2630258963115817
233	48.0	29.0	24.0	2.0	3.802227768032841	9.86858419430062
234	49.0	19.0	13.0	20.0	1.3442905191959065	11.105112561338583
235	49.0	27.0	20.0	28.0	1.3442905191959065	12.370078940734373
236	49.0	29.0	28.0	41.0	1.250164789137816	20.188564708765206
237	49.0	48.0	41.0	56.0	9.883420460549072	15.260206027442749
238	49.0	60.0	56.0	62.0	2.0375193250617283	9.069081761677971
239	49.0	4.0	62.0	13.0	11.536538692346157	15.338418986323202
240	50.0	11.0	5.0	12.0	1.56270598642227	10.938941904955891
241	50.0	17.0	12.0	23.0	6.907796826774801	14.473391067749121
242	50.0	28.0	23.0	31.0	3.005924982430533	10.874008506526009
243	50.0	32.0	31.0	38.0	1.105	11.84568246239954
244	50.0	53.0	38.0	58.0	8.251324378546757	18.960975739660658
245	50.0	0.0	58.0	5.0	3.3223584996204125	10.389350797812153
246	51.0	20.0	15.0	25.0	5.458297353570983	11.462211392222708
247	51.0	33.0	25.0	36.0	4.447539207247082	14.235213697026117
248	51.0	39.0	36.0	42.0	1.3977267257944237	9.574683127916035
249	51.0	44.0	42.0	46.0	1.593653663755083	5.884578914416902
250	51.0	53.0	46.0	61.0	7.785350409583373	21.330793609240143
251	51.0	68.0	61.0	73.0	5.271672315309441	16.06017811233736
252	51.0	4.0	73.0	15.0	12.425232432433608	18.569261159238405
253	52.0	10.0	4.0	14.0	4.598712102317344	13.180570435303625
254	52.0	19.0	14.0	23.0	4.770734325027961	12.829425941950793
255	52.0	26.0	23.0	38.0	5.039575378938189	17.824441225463424
256	52.0	45.0	38.0	47.0	29.771907362478476	13.039
257	52.0	51.0	47.0	52.0	0.7968268318775416	8.644462389298711
258	52.0	56.0	52.0	4.0	6.080512889551341	22.71574707113988
259	53.0	14.0	13.0	19.0	1.250164789137816	8.84
260	53.0	31.0	19.0	33.0	3.3806499375120165	17.85865980413984
261	53.0	36.0	33.0	39.0	1.976684092109814	10.006200577641847
262	53.0	40.0	39.0	50.0	1.6089042855309945	15.408312723981169
263	53.0	61.0	50.0	62.0	1.3977267257944237	17.425398044234168
264	53.0	2.0	62.0	13.0	8.91975274320987	19.105958075951072
265	54.0	6.0	4.0	16.0	3.070230121668407	17.408572744484253
266	54.0	18.0	16.0	24.0	3.0781738092576902	10.480620640019369
267	54.0	41.0	24.0	57.0	24.851447543352478	11.627204651161861
268	54.0	66.0	57.0	72.0	7.543193289317197	16.79745388444332
269	54.0	74.0	72.0	76.0	1.593653663755083	5.762974926199142
270	54.0	83.0	76.0	88.0	5.946501828806579	14.380291860737737
271	54.0	0.0	88.0	4.0	3.9161299774139264	8.596303449739311
272	55.0	9.0	4.0	13.0	4.222199071573959	11.122690906430872
273	55.0	18.0	13.0	19.0	1.105	11.359485991892415
274	55.0	20.0	19.0	23.0	0.442	6.710544091204527
275	55.0	25.0	23.0	31.0	2.176597574196939	10.626400707671436
276	55.0	37.0	31.0	40.0	3.597619351738035	11.5640242995248
277	55.0	44.0	40.0	45.0	0.442	8.31911635932567
278	55.0	46.0	45.0	52.0	1.56270598642227	10.610301833595498
279	55.0	57.0	52.0	58.0	0.937623591853362	10.783803642500173
280	55.0	64.0	58.0	65.0	0.911206343261503	11.227583043558395
281	55.0	66.0	65.0	71.0	1.326	9.157510414954492
282	55.0	0.0	71.0	4.0	3.763494386869735	9.324000214500213
283	56.0	10.0	5.0	18.0	7.813529932111351	6.140460243336814
284	56.0	19.0	18.0	20.0	0.625082394568908	2.9732509144032897
285	56.0	0.0	20.0	5.0	7.922164161389235	5.950607111883627
286	57.0	8.0	3.0	14.0	8.502039755258734	5.733235822814199
287	57.0	20.0	14.0	3.0	6.91839432238435	5.733235822814199
288	58.0	9.0	6.0	11.0	1.976684092109814	7.610875508113373
289	58.0	15.0	11.0	16.0	1.250164789137816	8.044521427654972
290	58.0	18.0	16.0	20.0	1.56270598642227	6.593063779457924
291	58.0	23.0	20.0	31.0	3.757	14.138819363723409
292	58.0	33.0	31.0	37.0	1.9011138840164206	9.197424204634688
293	58.0	41.0	37.0	42.0	0.7968268318775416	7.785350409583373
294	58.0	48.0	42.0	50.0	2.6611924019130972	12.886403687608114
295	58.0	52.0	50.0	6.0	3.344336855043164	16.47450870284149
296	59.0	5.0	3.0	8.0	3.6582009239515534	3.8595990724426286
297	59.0	0.0	8.0	3.0	3.570364267130176	3.8595990724426286
298	60.0	36.0	14.0	44.0	10.052463827341038	20.967065626834863
299	60.0	49.0	44.0	63.0	8.40090739146671	20.953084474606598
300	60.0	79.0	63.0	89.0	13.908961176162654	20.005078205295774
301	60.0	97.0	89.0	98.0	1.105	14.95632909506875
302	60.0	0.0	98.0	14.0	1.7260651783753704	22.409443589701194
303	61.0	11.0	6.0	19.0	7.514	5.538244126074617
304	61.0	0.0	19.0	6.0	9.895767024339245	5.538244126074617
305	62.0	11.0	10.0	19.0	1.4150904564726596	14.365
306	62.0	21.0	19.0	24.0	9.505569420082104	7.514
307	62.0	31.0	24.0	32.0	1.56270598642227	11.662854924931546
308	62.0	35.0	32.0	40.0	3.0781738092576902	13.210181414348556
309	62.0	41.0	40.0	47.0	1.547	10.445611231517283
310	62.0	7.0	47.0	10.0	4.447539207247082	18.976424663249922
311	63.0	6.0	1.0	7.0	1.4825130690823607	9.492715364952222
312	63.0	10.0	7.0	15.0	4.245271369417979	8.84
313	63.0	22.0	15.0	1.0	9.62809524257005	9.410033634371345
314	64.0	17.0	6.0	20.0	4.152213024400361	19.773017094009706
315	64.0	24.0	20.0	29.0	4.245271369417979	11.771232603257825
316	64.0	32.0	29.0	37.0	3.5635179247479587	12.425232432433608
317	64.0	42.0	37.0	43.0	1.1268833125040054	9.492715364952222
318	64.0	48.0	43.0	51.0	3.2630258963115817	13.267364621506413
319	64.0	56.0	51.0	60.0	4.6985244492287155	10.83801665435148
320	64.0	0.0	60.0	6.0	1.8882248277151743	11.536538692346157
321	65.0	17.0	12.0	22.0	4.245271369417979	13.497293432388583
322	65.0	34.0	22.0	36.0	3.984134159387708	18.951958051874218
323	65.0	37.0	36.0	54.0	1.683085856395924	24.619439676808245
324	65.0	64.0	54.0	65.0	1.56270598642227	16.207001511692408
325	65.0	66.0	65.0	69.0	0.442	6.854563589317704
326	65.0	76.0	69.0	77.0	1.3442905191959065	12.534811406638713
327	65.0	83.0	77.0	86.0	3.315	12.565944174633279
328	65.0	0.0	86.0	12.0	6.681367674361291	20.717497628816083
329	66.0	10.0	7.0	11.0	0.988342046054907	6.854563589317704
330	66.0	16.0	11.0	23.0	6.808091435931218	12.999609994149823
331	66.0	25.0	23.0	27.0	1.1268833125040054	6.593063779457924
332	66.0	32.0	27.0	33.0	0.911206343261503	9.061
333	66.0	39.0	33.0	43.0	4.985987264323887	13.305962009565485
334	66.0	45.0	43.0	48.0	1.976684092109814	7.020012037026717
335	66.0	1.0	48.0	7.0	6.732343425583696	15.759330093630249
336	67.0	5.0	4.0	6.0	1.1901214223767254	2.873
337	67.0	11.0	6.0	17.0	7.594815402628295	8.908794811869896
338	67.0	19.0	17.0	22.0	2.0849098301845093	7.215573851053013
339	67.0	23.0	22.0	25.0	0.4941710230274535	5.239145159279326
340	67.0	28.0	25.0	30.0	1.1901214223767254	8.41542928197962
341	67.0	34.0	30.0	4.0	5.467238059569017	11.05
342	68.0	26.0	12.0	34.0	12.50164789137816	17.65926909586011
343	68.0	36.0	34.0	42.0	2.0375193250617283	12.082456248627594
344	68.0	46.0	42.0	47.0	1.2886403687608114	7.0512508110263665
345	68.0	54.0	47.0	58.0	4.682906042192177	15.374993983738662
346	68.0	0.0	58.0	12.0	3.28540119315739	15.343194582615448
347	69.0	8.0	3.0	12.0	7.023489873275252	8.011059480493202
348	69.0	14.0	12.0	16.0	1.7817589623739793	6.593063779457924
349	69.0	0.0	16.0	3.0	4.35880132605284	6.526051792623163
350	70.0	6.0	2.0	7.0	1.4150904564726596	7.983577205739292
351	70.0	8.0	7.0	12.0	192.21690186349377	6.851
352	70.0	17.0	12.0	2.0	7.19523870347607	5.377162076783626
353	71.0	16.0	12.0	18.0	2.3802428447534507	8.66703282559839
354	71.0	24.0	18.0	25.0	1.250164789137816	11.746311123071788
355	71.0	29.0	25.0	30.0	1.105	7.956
356	71.0	34.0	30.0	39.0	3.12541197284454	12.517265196519567
357	71.0	41.0	39.0	52.0	3.005924982430533	18.57583551283764
358	71.0	71.0	52.0	12.0	20.897066325204598	13.421088182409054
359	72.0	3.0	1.0	5.0	2.3492622246143577	5.489526117981406
360	72.0	8.0	5.0	10.0	2.6611924019130972	6.764910716336173
361	72.0	12.0	10.0	14.0	2.253766625008011	6.593063779457924
362	72.0	0.0	14.0	1.0	0.911206343261503	2.9650261381647214
363	73.0	15.0	5.0	22.0	11.985048226853324	12.886403687608114
364	73.0	25.0	22.0	26.0	1.3977267257944237	5.733235822814199
365	73.0	30.0	26.0	32.0	1.326	9.746576065470375
366	73.0	35.0	32.0	37.0	1.56270598642227	7.971332448217173
367	73.0	40.0	37.0	44.0	2.9650261381647214	11.203632000382733
368	73.0	0.0	44.0	5.0	1.547	8.84276206849421
369	74.0	12.0	8.0	14.0	2.0965900886916353	8.683922155339717
370	74.0	20.0	14.0	24.0	4.892043540280483	16.15115416928462
371	74.0	29.0	24.0	31.0	3.094	10.187596625308641
372	74.0	32.0	31.0	45.0	1.683085856395924	21.655744780542644
373	74.0	58.0	45.0	61.0	4.193180177383271	21.385675673216404
374	74.0	62.0	61.0	66.0	0.937623591853362	8.41542928197962
375	74.0	71.0	66.0	76.0	4.867020135565498	12.46447836854796
376	74.0	0.0	76.0	8.0	5.800986898795756	16.704150172936064
377	75.0	5.0	4.0	7.0	1.1901214223767254	4.353195148393878
378	75.0	10.0	7.0	12.0	2.187788380991178	6.735969789124652
379	75.0	15.0	12.0	17.0	2.577280737521623	6.332334561597326
380	75.0	0.0	17.0	4.0	4.5560317163075155	7.023489873275252
381	76.0	4.0	2.0	5.0	0.937623591853362	5.000659156551264
382	76.0	6.0	5.0	11.0	1.976684092109814	9.40224494469273
383	76.0	13.0	11.0	14.0	0.6988633628972118	4.882049569596769
384	76.0	17.0	14.0	18.0	0.7968268318775416	6.904260713501482
385	76.0	19.0	18.0	23.0	1.105	8.949817875241932
386	76.0	0.0	23.0	2.0	1.547	6.412809212817733
387	77.0	6.0	4.0	8.0	0.937623591853362	6.883005884059667
388	77.0	11.0	8.0	14.0	2.470855115137268	9.595065658972846
389	77.0	15.0	14.0	21.0	1.4825130690823607	9.92779623078556
390	77.0	28.0	21.0	33.0	5.967	13.924753857788655
391	77.0	35.0	33.0	39.0	1.989	9.734040271130995
392	77.0	42.0	39.0	46.0	2.6611924019130972	10.006200577641847
393	77.0	1.0	46.0	4.0	2.652	11.052209779044189
394	78.0	11.0	5.0	17.0	9.62809524257005	4.941710230274536
395	78.0	0.0	17.0	5.0	8.322051309623127	4.941710230274536
396	79.0	9.0	5.0	10.0	1.2886403687608114	7.517249297449168
397	79.0	15.0	10.0	23.0	8.257241427983077	10.506220062420166
398	79.0	0.0	23.0	5.0	7.543193289317197	6.633682310753207
399	80.0	7.0	3.0	12.0	3.802227768032841	12.999609994149823
400	80.0	13.0	12.0	21.0	1.683085856395924	13.952785600015504
401	80.0	27.0	21.0	31.0	6.032126076268632	13.569471986779737
402	80.0	37.0	31.0	47.0	9.157510414954492	12.939356552781131
403	80.0	49.0	47.0	54.0	2.3802428447534507	8.908794811869896
404	80.0	61.0	54.0	62.0	1.105	12.64150908713038
405	80.0	63.0	62.0	65.0	0.7968268318775416	5.340706320328801
406	80.0	69.0	65.0	72.0	3.2630258963115817	8.996084537175047
407	80.0	76.0	72.0	78.0	1.4150904564726596	9.846287879195895
408	80.0	0.0	78.0	3.0	1.3442905191959065	7.747618279187482
409	81.0	17.0	4.0	26.0	14.040024074053434	16.510046062927866
410	81.0	30.0	26.0	36.0	4.5560317163075155	12.726223163216964
411	81.0	40.0	36.0	42.0	2.470855115137268	8.322051309623127
412	81.0	46.0	42.0	50.0	3.5635179247479587	10.992389822054164
413	81.0	52.0	50.0	56.0	1.593653663755083	9.93271463397595
414	81.0	57.0	56.0	4.0	2.0012401155283692	12.604752000733692
415	82.0	9.0	4.0	12.0	4.063035564697902	10.001318313102528
416	82.0	14.0	12.0	19.0	3.5635179247479587	9.786582702864163
417	82.0	2.0	19.0	4.0	2.6703531601644004	6.529792722590818
418	83.0	8.0	5.0	13.0	4.0024802310567384	11.966695951681901
419	83.0	17.0	13.0	34.0	6.363111581608482	25.57878097173515
420	83.0	47.0	34.0	48.0	1.976684092109814	21.743525013207957
421	83.0	52.0	48.0	56.0	3.005924982430533	13.14160477262956
422	83.0	58.0	56.0	63.0	1.9011138840164206	10.849276934432082
423	83.0	64.0	63.0	74.0	1.7817589623739793	15.878200212870475
424	83.0	81.0	74.0	82.0	1.2886403687608114	13.951035266244581
425	83.0	2.0	82.0	5.0	3.8595990724426286	15.389282276961458
426	84.0	4.0	3.0	7.0	0.7968268318775416	7.116749047142241
427	84.0	10.0	7.0	12.0	2.253766625008011	7.785350409583373
428	84.0	13.0	12.0	15.0	1.105	4.5345408808389855
429	84.0	16.0	15.0	20.0	0.988342046054907	9.093283950256914
430	84.0	25.0	20.0	26.0	1.56270598642227	9.061
431	84.0	27.0	26.0	3.0	1.3442905191959065	7.19863188390683
432	85.0	2.0	1.0	6.0	1.250164789137816	8.908794811869896
433	85.0	7.0	6.0	9.0	1.105	4.867020135565498
434	85.0	16.0	9.0	21.0	7.455270484697386	8.365952007990483
435	85.0	0.0	21.0	1.0	1.3977267257944237	9.492715364952222
436	86.0	7.0	6.0	8.0	0.7968268318775416	3.315
437	86.0	11.0	8.0	19.0	6.144435938310367	9.734040271130995
438	86.0	24.0	19.0	25.0	1.326	9.305648445970867
439	86.0	28.0	25.0	31.0	2.688581038391813	9.764099139193538
440	86.0	1.0	31.0	6.0	7.517249297449168	12.598938447345475
441	87.0	17.0	12.0	24.0	5.884578914416902	14.34288297379575
442	87.0	40.0	24.0	42.0	3.7764496554303486	25.510906001159583
443	87.0	44.0	42.0	50.0	3.164238454984074	11.417382756131108
444	87.0	54.0	50.0	56.0	2.0375193250617283	9.567028483285705
445	87.0	59.0	56.0	63.0	2.3904804956326253	9.746576065470375
446	87.0	64.0	63.0	70.0	1.3977267257944237	11.474987407400498
447	87.0	84.0	70.0	85.0	1.9011138840164206	21.207941177775837
448	87.0	0.0	85.0	12.0	6.721452595979533	18.315020829908985
449	88.0	23.0	14.0	32.0	12.280920486673628	16.228082819606264
450	88.0	41.0	32.0	43.0	2.873	14.944895215423895
451	88.0	47.0	43.0	52.0	4.075038650123457	11.978933925855005
452	88.0	55.0	52.0	59.0	3.070230121668407	9.441124138575871
453	88.0	6.0	59.0	14.0	11.5640242995248	17.814848245213877
454	89.0	12.0	11.0	21.0	1.3977267257944237	15.734517120013566
455	89.0	31.0	21.0	34.0	5.381701682553577	18.7342313960301
456	89.0	42.0	34.0	46.0	5.525	13.219421243004552
457	89.0	47.0	46.0	60.0	1.3977267257944237	19.78783204396075
458	89.0	71.0	60.0	73.0	2.873	21.505241895872736
459	89.0	78.0	73.0	81.0	3.7764496554303486	10.41517455446619
460	89.0	85.0	81.0	89.0	2.9650261381647214	11.076488252149234
461	89.0	3.0	89.0	11.0	6.883005884059667	17.2011272305044
462	90.0	16.0	12.0	19.0	3.0781738092576902	10.218711171180052
463	90.0	34.0	19.0	36.0	3.494316814486059	22.986124901774986
464	90.0	38.0	36.0	53.0	3.005924982430533	24.073788775346518
465	90.0	56.0	53.0	63.0	2.8301809129453193	14.984060764692593
466	90.0	80.0	63.0	12.0	23.525862619678794	15.12680022344448
467	91.0	12.0	7.0	17.0	3.678173051937606	15.578540656942163
468	91.0	30.0	17.0	33.0	5.8387514076213245	21.98477964410833
469	91.0	37.0	33.0	45.0	5.345276887121938	17.132845939889847
470	91.0	48.0	45.0	57.0	3.865921106282434	16.070818523024894
471	91.0	74.0	57.0	76.0	3.2630258963115817	24.728310091876477
472	91.0	78.0	76.0	83.0	2.0849098301845093	10.610301833595498
473	91.0	0.0	83.0	7.0	3.164238454984074	14.39047740695214
474	92.0	15.0	10.0	19.0	4.063035564697902	12.598938447345475
475	92.0	27.0	19.0	30.0	3.909889128862863	15.784104060731481
476	92.0	35.0	30.0	47.0	7.412565345411802	21.110995357869793
477	92.0	50.0	47.0	53.0	2.0849098301845093	8.274967190267283
478	92.0	67.0	53.0	10.0	21.385675673216404	15.51728487848309
479	93.0	25.0	12.0	30.0	9.895767024339245	17.004079510517467
480	93.0	32.0	30.0	34.0	1.1268833125040054	6.710544091204527
481	93.0	38.0	34.0	41.0	2.586738680269037	10.692837836608202
482	93.0	43.0	41.0	45.0	1.593653663755083	6.144435938310367
483	93.0	5.0	45.0	12.0	6.988633628972118	15.208911072131365
484	94.0	9.0	6.0	14.0	5.34984354911431	5.039575378938189
485	94.0	3.0	14.0	6.0	5.34984354911431	5.039575378938189
486	95.0	19.0	8.0	34.0	17.702086204738695	11.511109112505189
487	95.0	40.0	34.0	41.0	1.1268833125040054	10.41517455446619
488	95.0	50.0	41.0	8.0	13.703782142167906	13.529821432672346
489	96.0	3.0	2.0	6.0	1.593653663755083	6.904260713501482
490	96.0	10.0	6.0	14.0	5.634416562520027	5.2017222148054
491	96.0	1.0	14.0	2.0	1.768	5.529418233412987
492	97.0	7.0	5.0	8.0	1.1901214223767254	5.253110031210083
493	97.0	11.0	8.0	14.0	4.193180177383271	7.133885477073486
494	97.0	0.0	14.0	5.0	4.35880132605284	6.332334561597326
495	98.0	6.0	5.0	16.0	1.683085856395924	16.21001480566875
496	98.0	28.0	16.0	31.0	4.682906042192177	19.289135232041897
497	98.0	39.0	31.0	40.0	1.3977267257944237	14.262635275432098
498	98.0	44.0	40.0	63.0	6.378444402830521	28.999040294464923
499	98.0	75.0	63.0	76.0	1.1901214223767254	20.724568849556317
500	98.0	80.0	76.0	83.0	2.6611924019130972	10.83801665435148
501	98.0	84.0	83.0	89.0	1.3977267257944237	9.093283950256914
502	98.0	0.0	89.0	5.0	4.760485689506901	11.17526004171715
503	99.0	8.0	4.0	13.0	7.061633026432342	4.760485689506901
504	99.0	18.0	13.0	4.0	8.619	4.760485689506901
505	100.0	8.0	3.0	12.0	7.5593630684072854	5.178195535126112
506	100.0	16.0	12.0	3.0	6.735969789124652	5.178195535126112
507	101.0	8.0	6.0	15.0	2.7954534515888474	12.579540532149814
508	101.0	32.0	15.0	33.0	1.976684092109814	23.02858176267049
509	101.0	35.0	33.0	48.0	3.070230121668407	20.285103524507832
510	101.0	53.0	48.0	55.0	2.3802428447534507	9.520971379013803
511	101.0	66.0	55.0	70.0	6.469678276390566	19.910861282224836
512	101.0	72.0	70.0	6.0	3.3223584996204125	15.263406238451495
513	102.0	7.0	5.0	8.0	1.2886403687608114	4.474908937620966
514	102.0	16.0	8.0	23.0	10.309122950086492	10.916594707141966
515	102.0	24.0	23.0	28.0	1.3442905191959065	7.772793384620487
516	102.0	35.0	28.0	5.0	10.783803642500173	5.784123529109661
517	103.0	4.0	2.0	11.0	2.3492622246143577	13.703782142167906
518	103.0	13.0	11.0	19.0	2.7336190297845087	12.235099713529106
519	103.0	22.0	19.0	23.0	1.3442905191959065	6.164275950993758
520	103.0	31.0	23.0	35.0	7.020012037026717	11.069872131149484
521	103.0	39.0	35.0	44.0	3.757	12.753059632888101
522	103.0	46.0	44.0	49.0	1.593653663755083	7.319738861462205
523	103.0	0.0	49.0	2.0	2.7691220630373086	14.825130690823604
524	104.0	10.0	5.0	16.0	7.620495325108466	5.590906903177695
525	104.0	18.0	16.0	19.0	0.6988633628972118	4.550668522316254
526	104.0	0.0	19.0	5.0	7.709701485790485	6.526051792623163
527	105.0	10.0	5.0	13.0	3.750494367413448	10.471296242586206
528	105.0	20.0	13.0	32.0	12.15700892489596	12.552333089908027
529	105.0	44.0	32.0	5.0	16.362957006604887	13.357251700855233
530	106.0	12.0	5.0	17.0	8.304426048800723	5.435881253301989
531	106.0	23.0	17.0	5.0	8.40090739146671	5.435881253301989
532	107.0	3.0	2.0	6.0	1.593653663755083	5.538244126074617
533	107.0	11.0	6.0	15.0	7.047786673843073	6.593063779457924
534	107.0	17.0	15.0	19.0	1.8882248277151743	6.328476909968148
535	107.0	0.0	19.0	2.0	1.7817589623739793	6.068452356243724
536	108.0	5.0	2.0	7.0	3.5428995187557892	3.5635179247479587
537	108.0	0.0	7.0	2.0	3.5635179247479587	3.5635179247479587
538	109.0	4.0	1.0	6.0	2.873	7.023489873275252
539	109.0	8.0	6.0	11.0	2.881487463099571	7.103010136554783
540	109.0	14.0	11.0	1.0	3.452130356750741	7.116749047142241
541	110.0	7.0	4.0	16.0	5.340706320328801	12.456639073201087
542	110.0	22.0	16.0	26.0	6.128517683747025	10.280657761057899
543	110.0	0.0	26.0	4.0	4.03287155758772	9.925336115215444
544	111.0	26.0	21.0	27.0	1.4150904564726596	10.356391070252224
545	111.0	44.0	27.0	65.0	25.782280930902914	14.579301492184047
546	111.0	77.0	65.0	81.0	5.950607111883627	19.329605531412174
547	111.0	84.0	81.0	86.0	2.2210225122677167	7.52698877373947
548	111.0	87.0	86.0	89.0	0.312541197284454	5.04441879704689
549	111.0	91.0	89.0	96.0	2.7954534515888474	9.028600611390448
550	111.0	0.0	96.0	21.0	22.19372625315542	17.948683405754306
551	112.0	13.0	5.0	14.0	1.3977267257944237	13.40105805524325
552	112.0	15.0	14.0	19.0	1.1268833125040054	8.177
553	112.0	22.0	19.0	27.0	3.28540119315739	10.83801665435148
554	112.0	43.0	27.0	47.0	6.25082394568908	20.38238322669849
555	112.0	51.0	47.0	53.0	1.56270598642227	9.764099139193538
556	112.0	56.0	53.0	58.0	1.7260651783753704	7.735
557	112.0	0.0	58.0	5.0	4.251019877629367	12.691635749579328
558	113.0	27.0	9.0	42.0	20.86900086252334	16.71730247378446
559	113.0	43.0	42.0	52.0	1.6089042855309945	15.178372672984414
560	113.0	71.0	52.0	72.0	1.7260651783753704	26.943879156498607
561	113.0	79.0	72.0	81.0	1.593653663755083	15.08152966379737
562	113.0	82.0	81.0	90.0	1.1901214223767254	14.69276080251768
563	113.0	92.0	90.0	100.0	2.6976487910771483	14.324141894019341
564	113.0	106.0	100.0	108.0	2.3492622246143577	11.84568246239954
565	113.0	0.0	108.0	9.0	6.559643359207877	18.27230352199744
566	114.0	22.0	8.0	29.0	12.536759469655626	13.305962009565485
567	114.0	31.0	29.0	32.0	0.6988633628972118	5.154561475043246
568	114.0	35.0	32.0	36.0	1.1268833125040054	6.644716999240825
569	114.0	0.0	36.0	8.0	9.128129381204015	11.105112561338583
570	115.0	5.0	4.0	9.0	1.6089042855309945	6.939540762903551
571	115.0	14.0	9.0	20.0	7.968268318775416	4.193180177383271
572	115.0	0.0	20.0	4.0	6.363111581608482	8.66703282559839
573	116.0	8.0	5.0	13.0	3.315	11.978933925855005
574	116.0	26.0	13.0	44.0	18.60867244055846	14.267770954146972
575	116.0	53.0	44.0	55.0	2.8301809129453193	15.802659048400685
576	116.0	70.0	55.0	85.0	19.247311110905855	21.637694562961183
577	116.0	89.0	85.0	93.0	3.9347931330630335	9.945
578	116.0	0.0	93.0	5.0	6.443201843804057	13.189831007257068
579	117.0	14.0	3.0	24.0	13.362735348722582	17.960924391578516
580	117.0	28.0	24.0	30.0	1.768	9.567028483285705
581	117.0	35.0	30.0	36.0	1.3442905191959065	9.0177749472916
582	117.0	40.0	36.0	50.0	6.721452595979533	17.992169074350095
583	117.0	58.0	50.0	60.0	2.652	14.150904564726595
584	117.0	65.0	60.0	73.0	7.19523870347607	17.693807108703318
585	117.0	77.0	73.0	84.0	5.04441879704689	13.569471986779737
586	117.0	0.0	84.0	3.0	3.101882815323622	9.063694721249165
587	118.0	7.0	2.0	9.0	3.373418592466698	5.647404093917842
588	118.0	0.0	9.0	2.0	3.5635179247479587	5.647404093917842
589	119.0	3.0	2.0	13.0	1.4825130690823607	15.221751016226746
590	119.0	18.0	13.0	19.0	1.4150904564726596	9.846287879195895
591	119.0	20.0	19.0	21.0	0.312541197284454	3.101882815323622
592	119.0	22.0	21.0	25.0	0.6988633628972118	7.116749047142241
593	119.0	36.0	25.0	43.0	12.205123923991923	13.68238111587307
594	119.0	46.0	43.0	48.0	1.593653663755083	7.968268318775416
595	119.0	50.0	48.0	56.0	2.470855115137268	11.325037130181958
596	119.0	70.0	56.0	2.0	4.193180177383271	22.37454468810483
597	120.0	15.0	10.0	16.0	1.250164789137816	9.544027713706619
598	120.0	17.0	16.0	19.0	0.625082394568908	5.458297353570983
599	120.0	22.0	19.0	29.0	4.199	15.034498594898336
600	120.0	41.0	29.0	54.0	18.36428885091933	12.875028310648485
601	120.0	60.0	54.0	65.0	5.458297353570983	13.119286718415754
602	120.0	70.0	65.0	71.0	1.105	8.908794811869896
603	120.0	78.0	71.0	80.0	2.688581038391813	12.666597214721875
604	120.0	0.0	80.0	10.0	3.8595990724426286	16.919134168154113
605	121.0	13.0	6.0	21.0	10.424549150922548	6.883005884059667
606	121.0	24.0	21.0	25.0	0.911206343261503	6.1563476185153805
607	121.0	30.0	25.0	6.0	8.889585929614494	7.912911095165926
608	122.0	5.0	2.0	6.0	1.2886403687608114	6.068452356243724
609	122.0	10.0	6.0	16.0	5.950607111883627	10.237811582560015
610	122.0	22.0	16.0	29.0	9.513273516513651	7.0754522823632975
611	122.0	0.0	29.0	2.0	0.6988633628972118	4.826712856592984
612	123.0	19.0	13.0	20.0	1.4150904564726596	11.72133665585969
613	123.0	24.0	20.0	34.0	5.647404093917842	16.914803516446767
614	123.0	35.0	34.0	40.0	0.988342046054907	9.13615176099872
615	123.0	53.0	40.0	55.0	3.644825373046012	21.67603330870296
616	123.0	0.0	55.0	13.0	5.577787823142791	21.330793609240143
617	124.0	5.0	1.0	8.0	5.3223848038261945	3.7829106518658357
618	124.0	11.0	8.0	1.0	3.12541197284454	3.7829106518658357
619	125.0	7.0	3.0	15.0	5.313200353835718	14.607748936780094
620	125.0	17.0	15.0	21.0	2.3073077384692318	8.365952007990483
621	125.0	28.0	21.0	29.0	1.56270598642227	12.666597214721875
622	125.0	35.0	29.0	42.0	7.376237116579158	17.846348674168617
623	125.0	44.0	42.0	48.0	2.0012401155283692	9.410033634371345
624	125.0	1.0	48.0	3.0	2.9485077581719197	13.660946563104623
625	126.0	4.0	1.0	6.0	3.1410001591849688	6.144435938310367
626	126.0	7.0	6.0	8.0	0.937623591853362	2.881487463099571
627	126.0	10.0	8.0	12.0	1.7260651783753704	5.039575378938189
628	126.0	0.0	12.0	1.0	1.250164789137816	4.245271369417979
629	127.0	9.0	1.0	15.0	9.786582702864163	5.345276887121938
630	127.0	22.0	15.0	1.0	10.03301056512949	5.345276887121938
631	128.0	6.0	4.0	12.0	2.9485077581719197	11.098513504068912
632	128.0	17.0	12.0	23.0	6.424223299356896	11.762931309839397
633	128.0	24.0	23.0	28.0	0.911206343261503	7.34638040125884
634	128.0	32.0	28.0	34.0	2.253766625008011	9.37623591853362
635	128.0	0.0	34.0	4.0	3.3223584996204125	9.505569420082104
636	129.0	7.0	2.0	8.0	1.593653663755083	8.035409261512447
637	129.0	9.0	8.0	13.0	1.105	7.620495325108466
638	129.0	16.0	13.0	17.0	1.105	6.644716999240825
639	129.0	21.0	17.0	2.0	7.50749718614666	9.876005113404915
640	130.0	6.0	3.0	9.0	2.6976487910771483	8.765095150652957
641	130.0	12.0	9.0	15.0	2.7691220630373086	8.203834347425598
642	130.0	16.0	15.0	18.0	0.911206343261503	4.966357316987975
643	130.0	22.0	18.0	25.0	3.373418592466698	9.378840066873941
644	130.0	28.0	25.0	32.0	2.7336190297845087	11.601973797591512
645	130.0	34.0	32.0	35.0	0.4941710230274535	4.6620001072501065
646	130.0	38.0	35.0	42.0	3.12541197284454	11.305613517186938
647	130.0	47.0	42.0	49.0	2.470855115137268	9.40224494469273
648	130.0	0.0	49.0	3.0	1.1268833125040054	6.5447350595726945
649	131.0	5.0	3.0	6.0	1.105	4.851944146422133
650	131.0	7.0	6.0	9.0	0.6988633628972118	4.906996331769569
651	131.0	11.0	9.0	14.0	1.7260651783753704	7.971332448217173
652	131.0	15.0	14.0	17.0	0.663	5.1592969482285085
653	131.0	21.0	17.0	23.0	1.875247183706724	9.693816792161899
654	131.0	24.0	23.0	3.0	1.3977267257944237	13.379172807016134
655	132.0	5.0	3.0	7.0	1.593653663755083	6.374614655020332
656	132.0	12.0	7.0	14.0	2.9485077581719197	10.06460302247436
657	132.0	15.0	14.0	21.0	1.3442905191959065	10.408138065955889
658	132.0	29.0	21.0	31.0	2.9485077581719197	14.055669496683535
659	132.0	32.0	31.0	3.0	1.105	7.543193289317197
660	133.0	8.0	5.0	9.0	1.3442905191959065	6.721452595979533
661	133.0	10.0	9.0	14.0	1.768	8.40090739146671
662	133.0	15.0	14.0	17.0	1.1901214223767254	4.760485689506901
663	133.0	0.0	17.0	5.0	6.068452356243724	9.276736602922387
