# Supplementary material for: A network-based framework for shape analysis enables accurate characterization of leaf epidermal cells
Source: Nat Commun. 2021 Jan 19;12:458. doi: 10.1038/s41467-020-20730-y (PMC7815848; doi:10.1038/s41467-020-20730-y)
Supplement: Supplementary file 4 — Source Data [file 41467_2020_20730_MOESM4_ESM.zip › SourceData/FigureS6_S7_NodeDensity/FigS7_BHI_clusters.xlsx]

## Sheet: Sheet1
Number of nodes	Triangular (rectangular) large	Triangular (equilateral) large	Triangular (obtuse) large	Rectangular (square) large	Rectangular (rectangle) large	Rectangular (trapeze) large	Rectangular (rhombus) large	Circular (circle) large	Circular (ellipse) large	Circular (rotated ellipse) large	BHI
20	7.765	8.195	9.6625	9.8	12	10.66	9.86	12.265	13.435	23.005	1
19	8.17368	8.62632	10.1711	10.3158	12.6316	11.2211	10.3789	12.9105	14.1421	24.2158	1
18	8.62778	9.10556	10.7361	10.8889	13.3333	11.8444	10.9556	13.6278	14.9278	25.5611	0.867
17	9.13529	9.64118	11.3676	11.5294	14.1176	12.5412	11.6	14.4294	15.8059	27.0647	0.867
16	9.70625	10.2438	12.0781	12.25	15	13.325	12.325	15.3313	16.7937	28.7563	0.55
15	10.3533	10.9267	12.8833	13.0667	16	14.2133	13.1467	16.3533	17.9133	30.6733	0.467
14	11.0929	11.7071	13.8036	14	17.1429	15.2286	14.0857	17.5214	19.1929	32.8643	0.54
13	11.9462	12.6077	14.8654	15.0769	18.4615	16.4	15.1692	18.8692	20.6692	35.3923	0.83
12	12.9417	13.6583	16.1042	16.3333	20	17.7667	16.4333	20.4417	22.3917	38.3417	0.467
