# Supplementary material for: A network-based framework for shape analysis enables accurate characterization of leaf epidermal cells
Source: Nat Commun. 2021 Jan 19;12:458. doi: 10.1038/s41467-020-20730-y (PMC7815848; doi:10.1038/s41467-020-20730-y)
Supplement: Supplementary file 4 — Source Data [file 41467_2020_20730_MOESM4_ESM.zip › SourceData/FigureS6_S7_NodeDensity/FigS6_distanceMatrices.xlsx]

## Sheet: distMatrix_20Nodes
Shape	Triangular (rectangular) large	Triangular (equilateral) large	Triangular (obtuse) large	Rectangular (square) large	Rectangular (rectangle) large	Rectangular (trapeze) large	Rectangular (rhombus) large	Circular (circle) large	Circular (ellipse) large	Circular (rotated ellipse) large
Triangular (rectangular) large	0	0.45	0.5	0.55	0.5	0.5	0.5	0.9	0.9	0.9
Triangular (equilateral) large	0.45	0	0.25	0.55	0.35	0.25	0.35	0.9	0.9	0.9
Triangular (obtuse) large	0.5	0.25	0	0.4	0.35	0.35	0.35	0.9	0.9	0.9
Rectangular (square) large	0.55	0.55	0.4	0	0.2	0.3	0.2	0.85	0.85	0.85
Rectangular (rectangle) large	0.5	0.35	0.35	0.2	0	0.2	0	0.9	0.9	0.9
Rectangular (trapeze) large	0.5	0.25	0.35	0.3	0.2	0	0.2	0.9	0.9	0.9
Rectangular (rhombus) large	0.5	0.35	0.35	0.2	0	0.2	0	0.9	0.9	0.9
Circular (circle) large	0.9	0.9	0.9	0.85	0.9	0.9	0.9	0	0	0
Circular (ellipse) large	0.9	0.9	0.9	0.85	0.9	0.9	0.9	0	0	0
Circular (rotated ellipse) large	0.9	0.9	0.9	0.85	0.9	0.9	0.9	0	0	0

## Sheet: distMatrix_19Nodes
Shape	Triangular (rectangular) large	Triangular (equilateral) large	Triangular (obtuse) large	Rectangular (square) large	Rectangular (rectangle) large	Rectangular (trapeze) large	Rectangular (rhombus) large	Circular (circle) large	Circular (ellipse) large	Circular (rotated ellipse) large
Triangular (rectangular) large	0	0.473684	0.526316	0.526316	0.473684	0.526316	0.473684	0.894737	0.894737	0.894737
Triangular (equilateral) large	0.473684	0	0.210526	0.473684	0.368421	0.263158	0.368421	0.894737	0.894737	0.894737
Triangular (obtuse) large	0.526316	0.210526	0	0.315789	0.315789	0.315789	0.315789	0.894737	0.894737	0.894737
Rectangular (square) large	0.526316	0.473684	0.315789	0	0.157895	0.263158	0.157895	0.894737	0.894737	0.894737
Rectangular (rectangle) large	0.473684	0.368421	0.315789	0.157895	0	0.157895	0	0.894737	0.894737	0.894737
Rectangular (trapeze) large	0.526316	0.263158	0.315789	0.263158	0.157895	0	0.157895	0.894737	0.894737	0.894737
Rectangular (rhombus) large	0.473684	0.368421	0.315789	0.157895	0	0.157895	0	0.894737	0.894737	0.894737
Circular (circle) large	0.894737	0.894737	0.894737	0.894737	0.894737	0.894737	0.894737	0	0	0
Circular (ellipse) large	0.894737	0.894737	0.894737	0.894737	0.894737	0.894737	0.894737	0	0	0
Circular (rotated ellipse) large	0.894737	0.894737	0.894737	0.894737	0.894737	0.894737	0.894737	0	0	0

## Sheet: distMatrix_18Nodes
Shape	Triangular (rectangular) large	Triangular (equilateral) large	Triangular (obtuse) large	Rectangular (square) large	Rectangular (rectangle) large	Rectangular (trapeze) large	Rectangular (rhombus) large	Circular (circle) large	Circular (ellipse) large	Circular (rotated ellipse) large
Triangular (rectangular) large	0	0.444444	0.555556	0.5	0.5	0.555556	0.5	0.888889	0.888889	0.888889
Triangular (equilateral) large	0.444444	0	0.333333	0.5	0.388889	0.333333	0.388889	0.888889	0.888889	0.888889
Triangular (obtuse) large	0.555556	0.333333	0	0.222222	0.111111	0.166667	0.111111	0.888889	0.888889	0.888889
Rectangular (square) large	0.5	0.5	0.222222	0	0.222222	0.222222	0.222222	0.888889	0.888889	0.888889
Rectangular (rectangle) large	0.5	0.388889	0.111111	0.222222	0	0.166667	0	0.888889	0.888889	0.888889
Rectangular (trapeze) large	0.555556	0.333333	0.166667	0.222222	0.166667	0	0.166667	0.888889	0.888889	0.888889
Rectangular (rhombus) large	0.5	0.388889	0.111111	0.222222	0	0.166667	0	0.888889	0.888889	0.888889
Circular (circle) large	0.888889	0.888889	0.888889	0.888889	0.888889	0.888889	0.888889	0	0	0
Circular (ellipse) large	0.888889	0.888889	0.888889	0.888889	0.888889	0.888889	0.888889	0	0	0
Circular (rotated ellipse) large	0.888889	0.888889	0.888889	0.888889	0.888889	0.888889	0.888889	0	0	0

## Sheet: distMatrix_17Nodes
Shape	Triangular (rectangular) large	Triangular (equilateral) large	Triangular (obtuse) large	Rectangular (square) large	Rectangular (rectangle) large	Rectangular (trapeze) large	Rectangular (rhombus) large	Circular (circle) large	Circular (ellipse) large	Circular (rotated ellipse) large
Triangular (rectangular) large	0	0.411765	0.588235	0.529412	0.470588	0.529412	0.470588	0.882353	0.882353	0.882353
Triangular (equilateral) large	0.411765	0	0.411765	0.411765	0.411765	0.470588	0.411765	0.764706	0.764706	0.764706
Triangular (obtuse) large	0.588235	0.411765	0	0.176471	0.176471	0.176471	0.176471	0.705882	0.705882	0.705882
Rectangular (square) large	0.529412	0.411765	0.176471	0	0.176471	0.176471	0.176471	0.823529	0.823529	0.823529
Rectangular (rectangle) large	0.470588	0.411765	0.176471	0.176471	0	0.176471	0	0.823529	0.823529	0.823529
Rectangular (trapeze) large	0.529412	0.470588	0.176471	0.176471	0.176471	0	0.176471	0.705882	0.705882	0.705882
Rectangular (rhombus) large	0.470588	0.411765	0.176471	0.176471	0	0.176471	0	0.823529	0.823529	0.823529
Circular (circle) large	0.882353	0.764706	0.705882	0.823529	0.823529	0.705882	0.823529	0	0	0
Circular (ellipse) large	0.882353	0.764706	0.705882	0.823529	0.823529	0.705882	0.823529	0	0	0
Circular (rotated ellipse) large	0.882353	0.764706	0.705882	0.823529	0.823529	0.705882	0.823529	0	0	0

## Sheet: distMatrix_16Nodes
Shape	Triangular (rectangular) large	Triangular (equilateral) large	Triangular (obtuse) large	Rectangular (square) large	Rectangular (rectangle) large	Rectangular (trapeze) large	Rectangular (rhombus) large	Circular (circle) large	Circular (ellipse) large	Circular (rotated ellipse) large
Triangular (rectangular) large	0	0.4375	0.5625	0.5625	0.5625	0.5	0.5625	0.875	0.875	0.875
Triangular (equilateral) large	0.4375	0	0.3125	0.375	0.25	0.3125	0.25	0.6875	0.6875	0.6875
Triangular (obtuse) large	0.5625	0.3125	0	0.25	0.1875	0.125	0.1875	0.625	0.625	0.625
Rectangular (square) large	0.5625	0.375	0.25	0	0.25	0.1875	0.25	0.8125	0.8125	0.8125
Rectangular (rectangle) large	0.5625	0.25	0.1875	0.25	0	0.25	0	0.625	0.625	0.625
Rectangular (trapeze) large	0.5	0.3125	0.125	0.1875	0.25	0	0.25	0.6875	0.6875	0.6875
Rectangular (rhombus) large	0.5625	0.25	0.1875	0.25	0	0.25	0	0.625	0.625	0.625
Circular (circle) large	0.875	0.6875	0.625	0.8125	0.625	0.6875	0.625	0	0	0
Circular (ellipse) large	0.875	0.6875	0.625	0.8125	0.625	0.6875	0.625	0	0	0
Circular (rotated ellipse) large	0.875	0.6875	0.625	0.8125	0.625	0.6875	0.625	0	0	0

## Sheet: distMatrix_15Nodes
Shape	Triangular (rectangular) large	Triangular (equilateral) large	Triangular (obtuse) large	Rectangular (square) large	Rectangular (rectangle) large	Rectangular (trapeze) large	Rectangular (rhombus) large	Circular (circle) large	Circular (ellipse) large	Circular (rotated ellipse) large
Triangular (rectangular) large	0	0.4	0.533333	0.533333	0.533333	0.466667	0.533333	0.866667	0.866667	0.866667
Triangular (equilateral) large	0.4	0	0.266667	0.266667	0.266667	0.266667	0.266667	0.733333	0.733333	0.733333
Triangular (obtuse) large	0.533333	0.266667	0	0.133333	0.2	0.4	0.2	0.8	0.8	0.8
Rectangular (square) large	0.533333	0.266667	0.133333	0	0.0666667	0.333333	0.0666667	0.733333	0.733333	0.733333
Rectangular (rectangle) large	0.533333	0.266667	0.2	0.0666667	0	0.4	0	0.8	0.8	0.8
Rectangular (trapeze) large	0.466667	0.266667	0.4	0.333333	0.4	0	0.4	0.533333	0.533333	0.533333
Rectangular (rhombus) large	0.533333	0.266667	0.2	0.0666667	0	0.4	0	0.8	0.8	0.8
Circular (circle) large	0.866667	0.733333	0.8	0.733333	0.8	0.533333	0.8	0	0	0
Circular (ellipse) large	0.866667	0.733333	0.8	0.733333	0.8	0.533333	0.8	0	0	0
Circular (rotated ellipse) large	0.866667	0.733333	0.8	0.733333	0.8	0.533333	0.8	0	0	0

## Sheet: distMatrix_14Nodes
Shape	Triangular (rectangular) large	Triangular (equilateral) large	Triangular (obtuse) large	Rectangular (square) large	Rectangular (rectangle) large	Rectangular (trapeze) large	Rectangular (rhombus) large	Circular (circle) large	Circular (ellipse) large	Circular (rotated ellipse) large
Triangular (rectangular) large	0	0.357143	0.571429	0.571429	0.642857	0.571429	0.642857	0.857143	0.857143	0.857143
Triangular (equilateral) large	0.357143	0	0.285714	0.285714	0.357143	0.214286	0.357143	0.571429	0.571429	0.571429
Triangular (obtuse) large	0.571429	0.285714	0	0.5	0.285714	0.428571	0.285714	0.5	0.5	0.5
Rectangular (square) large	0.571429	0.285714	0.5	0	0.5	0.357143	0.5	0.785714	0.785714	0.785714
Rectangular (rectangle) large	0.642857	0.357143	0.285714	0.5	0	0.142857	0	0.285714	0.285714	0.285714
Rectangular (trapeze) large	0.571429	0.214286	0.428571	0.357143	0.142857	0	0.142857	0.428571	0.428571	0.428571
Rectangular (rhombus) large	0.642857	0.357143	0.285714	0.5	0	0.142857	0	0.285714	0.285714	0.285714
Circular (circle) large	0.857143	0.571429	0.5	0.785714	0.285714	0.428571	0.285714	0	0	0
Circular (ellipse) large	0.857143	0.571429	0.5	0.785714	0.285714	0.428571	0.285714	0	0	0
Circular (rotated ellipse) large	0.857143	0.571429	0.5	0.785714	0.285714	0.428571	0.285714	0	0	0

## Sheet: distMatrix_13Nodes
Shape	Triangular (rectangular) large	Triangular (equilateral) large	Triangular (obtuse) large	Rectangular (square) large	Rectangular (rectangle) large	Rectangular (trapeze) large	Rectangular (rhombus) large	Circular (circle) large	Circular (ellipse) large	Circular (rotated ellipse) large
Triangular (rectangular) large	0	0.461538	0.615385	0.615385	0.692308	0.692308	0.692308	0.846154	0.846154	0.846154
Triangular (equilateral) large	0.461538	0	0.307692	0.307692	0.384615	0.384615	0.384615	0.538462	0.538462	0.538462
Triangular (obtuse) large	0.615385	0.307692	0	0.307692	0.307692	0.538462	0.307692	0.615385	0.615385	0.615385
Rectangular (square) large	0.615385	0.307692	0.307692	0	0.230769	0.538462	0.230769	0.384615	0.384615	0.384615
Rectangular (rectangle) large	0.692308	0.384615	0.307692	0.230769	0	0.461538	0	0.538462	0.538462	0.538462
Rectangular (trapeze) large	0.692308	0.384615	0.538462	0.538462	0.461538	0	0.461538	0.153846	0.153846	0.153846
Rectangular (rhombus) large	0.692308	0.384615	0.307692	0.230769	0	0.461538	0	0.538462	0.538462	0.538462
Circular (circle) large	0.846154	0.538462	0.615385	0.384615	0.538462	0.153846	0.538462	0	0	0
Circular (ellipse) large	0.846154	0.538462	0.615385	0.384615	0.538462	0.153846	0.538462	0	0	0
Circular (rotated ellipse) large	0.846154	0.538462	0.615385	0.384615	0.538462	0.153846	0.538462	0	0	0

## Sheet: distMatrix_12Nodes
Shape	Triangular (rectangular) large	Triangular (equilateral) large	Triangular (obtuse) large	Rectangular (square) large	Rectangular (rectangle) large	Rectangular (trapeze) large	Rectangular (rhombus) large	Circular (circle) large	Circular (ellipse) large	Circular (rotated ellipse) large
Triangular (rectangular) large	0	0.5	0.666667	0.666667	0.75	0.75	0.75	0.75	0.75	0.75
Triangular (equilateral) large	0.5	0	0.416667	0.25	0.333333	0.333333	0.333333	0.333333	0.333333	0.333333
Triangular (obtuse) large	0.666667	0.416667	0	0.333333	0.333333	0.333333	0.333333	0.333333	0.333333	0.333333
Rectangular (square) large	0.666667	0.25	0.333333	0	0.333333	0.333333	0.333333	0.333333	0.333333	0.333333
Rectangular (rectangle) large	0.75	0.333333	0.333333	0.333333	0	0	0	0	0	0
Rectangular (trapeze) large	0.75	0.333333	0.333333	0.333333	0	0	0	0	0	0
Rectangular (rhombus) large	0.75	0.333333	0.333333	0.333333	0	0	0	0	0	0
Circular (circle) large	0.75	0.333333	0.333333	0.333333	0	0	0	0	0	0
Circular (ellipse) large	0.75	0.333333	0.333333	0.333333	0	0	0	0	0	0
Circular (rotated ellipse) large	0.75	0.333333	0.333333	0.333333	0	0	0	0	0	0
