# Supplementary material for: A network-based framework for shape analysis enables accurate characterization of leaf epidermal cells
Source: Nat Commun. 2021 Jan 19;12:458. doi: 10.1038/s41467-020-20730-y (PMC7815848; doi:10.1038/s41467-020-20730-y)
Supplement: Supplementary file 4 — Source Data [file 41467_2020_20730_MOESM4_ESM.zip › SourceData/Figure6_S13_S15_S19_LobeDetection/Fig6_S13_S15_S19_detectedLobes.xlsx]

## Sheet: GoldStandard
			Manual detected lobes detected by 20 experts (A-T), separated into true lobes and tri-cellular junctions:
CellNumber	Label	ExpectedJunctions	LobesA	JunctionsA	LobesB	JunctionsB	LobesC	JunctionsC	LobesD	JunctionsD	LobesE	JunctionsE	LobesF	JunctionsF	LobesG	JunctionsG	LobesH	JunctionsH	LobesI	JunctionsI	LobesJ	JunctionsJ	LobesK	JunctionsK	LobesL	JunctionsL	LobesM	JunctionsM	LobesN	JunctionsN	LobesO	JunctionsO	LobesP	JunctionsP	LobesQ	JunctionsQ	LobesR	JunctionsR	LobesS	JunctionsS	LobesT	JunctionsT		LobesMean	JunctionsMean	LobesAndJunctions
1	ory	7	0	7	0	7	0	6	0	7	0	5	1	7	0	7	0	7	0	7	0	6	0	7	0	6	1	7	0	3	0	7	1	7	0	6	1	7	0	7	1	7		0.25	6.5	6.75
2	cla	6	2	6	0	5	1	6	3	6	0	5	0	6	4	6	3	5	3	6	1	6	0	6	2	6	3	6	0	4	4	6	4	6	1	6	3	6	3	6	4	6		2.05	5.75	7.8
3	cla	7	5	7	4	5	3	7	4	7	7	7	4	7	6	7	5	6	4	7	4	7	5	7	5	7	5	7	2	3	5	6	6	7	4	5	5	7	4	7	12	7		4.95	6.5	11.45
4	wt	8	2	8	2	6	2	8	2	8	2	8	2	8	2	8	2	8	2	8	1	8	2	8	2	7	2	8	2	5	3	8	2	8	2	7	2	8	2	8	2	8		2	7.65	9.65
5	wt	10	0	10	0	8	0	7	0	8	0	9	1	9	0	10	1	10	0	10	0	10	1	10	2	10	0	10	0	5	0	9	2	8	0	9	0	9	0	9	2	10		0.45	9	9.45
6	cla	7	5	7	2	6	5	7	5	7	3	7	4	7	5	7	4	7	5	6	4	6	5	6	5	7	5	7	4	5	6	7	6	7	5	7	5	7	3	6	10	7		4.8	6.65	11.45
7	ory	7	0	7	0	7	0	4	0	7	0	7	0	7	1	7	0	7	0	4	0	7	0	7	0	7	0	7	0	2	0	7	1	7	0	7	0	7	0	7	1	7		0.15	6.45	6.6
8	ory	6	0	6	0	6	0	5	0	6	0	3	0	6	2	6	0	6	0	3	1	6	0	6	1	6	2	6	0	0	1	5	1	6	0	6	0	6	0	6	2	6		0.5	5.3	5.8
9	wt	9	0	9	1	9	1	9	1	9	1	9	0	9	1	9	0	8	1	9	1	9	1	9	0	9	1	9	1	3	1	9	1	9	1	9	0	9	1	7	2	9		0.8	8.55	9.35
10	wt	6	1	6	1	6	3	6	2	6	3	6	1	6	3	6	0	6	2	6	2	6	0	6	2	6	0	6	1	1	1	6	3	6	1	6	1	6	0	6	4	6		1.55	5.75	7.3
11	ory	6	0	6	0	6	1	5	1	5	0	4	1	6	1	6	0	6	1	6	1	6	0	6	0	6	1	6	0	0	1	3	1	6	1	6	1	6	1	6	1	6		0.65	5.35	6
12	cla	7	3	7	2	7	3	7	2	7	3	5	3	7	3	7	1	6	3	7	3	7	3	7	6	7	3	7	0	0	3	7	4	7	3	7	3	7	3	7	7	7		3.05	6.5	9.55
13	ory	6	0	6	0	6	0	6	0	6	0	2	0	6	0	6	0	5	0	2	0	6	0	5	0	6	0	6	0	1	0	5	0	6	0	6	0	6	0	6	0	6		0	5.2	5.2
14	wt	7	1	7	1	4	1	7	1	7	1	6	1	7	1	7	0	5	1	7	1	7	0	4	1	6	1	7	2	1	1	4	1	7	1	7	1	7	0	5	1	7		0.9	5.95	6.85
15	wt	6	1	6	1	5	1	5	1	6	1	4	2	6	2	6	1	4	1	6	1	5	0	4	2	6	2	6	1	3	1	6	3	6	1	6	2	5	0	5	6	6		1.5	5.3	6.8
16	ory	5	2	5	1	5	1	5	3	5	0	1	2	5	5	5	1	5	0	1	1	5	1	5	4	5	3	5	0	0	5	5	4	5	3	4	2	5	1	4	6	5		2.25	4.25	6.5
17	cla	9	3	8	3	7	2	8	3	6	2	6	3	7	5	8	2	6	3	6	3	7	2	6	5	8	3	8	2	0	5	8	5	9	4	7	4	9	2	8	6	9		3.35	7.05	10.4
18	cla	7	3	7	2	7	2	7	4	6	1	5	2	7	5	6	2	6	2	7	5	5	2	6	5	7	6	7	2	1	0	7	5	7	5	7	3	7	1	7	10	7		3.35	6.3	9.65
19	ory	7	0	7	0	7	0	2	0	6	0	2	0	7	0	7	0	6	0	2	0	7	0	6	0	7	0	7	0	0	0	3	0	7	0	7	0	7	0	6	2	7		0.1	5.5	5.6
20	wt	9	2	8	0	8	2	9	1	9	3	9	3	8	3	8	0	7	3	8	2	7	1	8	2	9	1	7	0	3	2	9	2	8	3	9	2	8	1	8	4	9		1.85	7.95	9.8
21	wt	6	3	6	2	5	2	5	3	6	3	6	2	5	3	6	1	5	3	6	1	6	1	6	3	6	3	6	3	0	3	6	4	6	3	6	3	6	2	6	4	6		2.6	5.5	8.1
22	wt	8	2	8	1	6	2	8	2	8	2	7	2	8	2	8	1	8	2	8	2	8	2	8	2	8	2	8	1	1	2	8	3	8	3	8	2	8	1	7	3	8		1.95	7.45	9.4
23	cla	6	3	6	1	6	2	4	2	6	1	5	2	6	5	6	2	6	2	6	4	6	1	6	4	6	4	6	0	1	5	6	5	6	3	6	3	6	2	6	5	6		2.8	5.6	8.4
24	cla	6	5	6	4	3	4	6	5	6	4	4	4	6	6	6	4	5	4	5	4	6	4	5	7	6	6	6	1	0	6	6	8	6	7	6	5	5	4	6	9	6		5.05	5.25	10.3
25	ory	7	1	7	0	7	0	7	0	7	0	2	0	7	1	7	0	6	0	3	0	7	0	6	1	7	1	7	0	0	1	7	1	7	1	7	0	7	0	7	1	7		0.4	6.1	6.5
26	cla	7	4	7	4	4	4	7	4	7	4	6	4	7	5	7	3	5	4	6	4	7	3	5	4	7	4	7	3	0	4	7	4	7	3	7	4	7	4	7	6	7		3.95	6.2	10.15
27	ory	8	0	8	0	6	0	8	0	8	0	7	0	8	1	8	0	8	0	7	0	8	0	8	0	8	0	8	0	0	0	8	0	8	0	8	0	8	0	8	0	7		0.05	7.35	7.4
28	cla	6	4	6	2	5	3	6	2	6	2	5	3	6	6	6	3	6	2	4	3	6	3	5	6	6	4	6	1	0	5	6	6	6	3	6	4	6	3	6	7	6		3.6	5.45	9.05
29	ory	7	0	7	0	6	0	7	0	7	0	4	0	7	0	7	0	6	0	5	0	7	0	5	0	7	0	7	0	0	0	5	0	7	0	7	0	7	0	7	0	7		0	6.1	6.1
30	wt	5	2	5	1	3	2	5	2	5	2	5	2	5	3	5	2	5	3	4	2	5	2	5	3	5	3	5	3	0	2	5	5	5	3	5	3	5	2	5	3	5		2.5	4.6	7.1
																																											Sum detected junctions (means)		187.05
																																											Sum expected junctions		208
																																											RecoveredJunctions (%)		89.9279

## Sheet: ToolsDefault
																	Without tri-cellular junctions				With tri-cellular junctions
Cell	Label	ExpectedJunctions	LobesGraVis	JunctionsGraVis	LobesAsJunctionsGraVis	LobesPaceQuant	JunctionsPaceQuant	LobesLobeFinder	JunctionsLobeFinder	LobesLOCO-EFA	JunctionsLOCO-EFA		LobesAndJunctionsGraVis	LobesAndJunctionsPaCeQuant	LobesAndJunctionsLobeFInder		RMSE GraVis	RMSE PaCeQuant	RMSE LobeFinder		RMSE GraVis	RMSE PaCeQuant	RMSE LobeFinder	RMSE LOCO-EFA
1	ory	7	0	7	4	3	7	5	3	9	n.a.		7	10	8		0.25	2.75	4.75		0.25	3.25	1.25	2.25
2	cla	6	2	6	5	3	6	4	4	14	n.a.		8	9	8		0.05	0.95	1.95		0.2	1.2	0.2	6.2
3	cla	7	3	7	4	12	7	6	5	20	n.a.		10	19	11		1.95	7.05	1.05		1.45	7.55	0.45	8.55
4	wt	8	2	8	6	3	8	9	6	10	n.a.		10	11	15		0	1	7		0.35	1.35	5.35	0.35
5	wt	10	1	10	5	3	10	5	6	14	n.a.		11	13	11		0.55	2.55	4.55		1.55	3.55	1.55	4.55
6	cla	7	3	7	6	12	7	7	7	26	n.a.		10	19	14		1.8	7.2	2.2		1.45	7.55	2.55	14.55
7	ory	7	0	7	5	7	7	6	3	11	n.a.		7	14	9		0.15	6.85	5.85		0.4	7.4	2.4	4.4
8	ory	6	2	6	6	8	6	7	3	9	n.a.		8	14	10		1.5	7.5	6.5		2.2	8.2	4.2	3.2
9	wt	9	0	9	7	0	9	2	7	14	n.a.		9	9	9		0.8	0.8	1.2		0.35	0.35	0.35	4.65
10	wt	6	0	6	6	5	6	6	3	12	n.a.		6	11	9		1.55	3.45	4.45		1.3	3.7	1.7	4.7
11	ory	6	1	6	4	6	6	9	4	9	n.a.		7	12	13		0.35	5.35	8.35		1	6	7	3
12	cla	7	3	7	7	7	7	4	6	13	n.a.		10	14	10		0.05	3.95	0.95		0.45	4.45	0.45	3.45
13	ory	6	3	6	5	6	6	2	6	13	n.a.		9	12	8		3	6	2		3.8	6.8	2.8	7.8
14	wt	7	1	7	2	0	7	5	3	8	n.a.		8	7	8		0.1	0.9	4.1		1.15	0.15	1.15	1.15
15	wt	6	2	6	3	4	6	4	4	10	n.a.		8	10	8		0.5	2.5	2.5		1.2	3.2	1.2	3.2
16	ory	5	2	5	5	10	5	7	2	16	n.a.		7	15	9		0.25	7.75	4.75		0.5	8.5	2.5	9.5
17	cla	9	3	8	5	8	9	6	6	20	n.a.		11	17	12		0.35	4.65	2.65		0.6	6.6	1.6	9.6
18	cla	7	4	7	7	11	7	7	6	15	n.a.		11	18	13		0.65	7.65	3.65		1.35	8.35	3.35	5.35
19	ory	7	2	7	5	8	7	6	2	8	n.a.		9	15	8		1.9	7.9	5.9		3.4	9.4	2.4	2.4
20	wt	9	0	9	6	4	9	5	5	10	n.a.		9	13	10		1.85	2.15	3.15		0.8	3.2	0.2	0.2
21	wt	6	3	6	3	4	6	5	3	8	n.a.		9	10	8		0.4	1.4	2.4		0.9	1.9	0.1	0.1
22	wt	8	2	8	7	2	8	5	6	13	n.a.		10	10	11		0.05	0.05	3.05		0.6	0.6	1.6	3.6
23	cla	6	3	6	6	7	6	6	6	14	n.a.		9	13	12		0.2	4.2	3.2		0.6	4.6	3.6	5.6
24	cla	6	7	5	3	13	6	8	3	16	n.a.		12	19	11		1.95	7.95	2.95		1.7	8.7	0.7	5.7
25	ory	7	1	7	6	8	7	5	2	10	n.a.		8	15	7		0.6	7.6	4.6		1.5	8.5	0.5	3.5
26	cla	7	4	7	2	12	7	5	5	17	n.a.		11	19	10		0.05	8.05	1.05		0.85	8.85	0.15	6.85
27	ory	8	0	8	8	3	8	7	6	11	n.a.		8	11	13		0.05	2.95	6.95		0.6	3.6	5.6	3.6
28	cla	6	2	6	6	10	6	3	6	13	n.a.		8	16	9		1.6	6.4	0.6		1.05	6.95	0.05	3.95
29	ory	7	2	7	5	7	7	5	4	12	n.a.		9	14	9		2	7	5		2.9	7.9	2.9	5.9
30	wt	5	1	5	4	3	5	7	4	11	n.a.		6	8	11		1.5	0.5	4.5		1.1	0.9	3.9	3.9
	Sum	208		206			208		136
	RecoveredJunctions (%)			99.0385			100		65.3846

## Sheet: ToolsTuned
																Without tri-cellular junctions				With tri-cellular junctions
Cell	Label	ExpectedJunctions	LobesG	JunctionsG	LobesPQ	JunctionsPQ	LobesLF	JunctionsLF	LobesLE	JunctionsLE		LobesAndJunctionsGraVis	LobesAndJunctionsPaCeQuant	LobesAndJunctionsLobeFInder		RMSE GraVis	RMSE PaCeQuant	RMSE LobeFinder		RMSE GraVis	RMSE PaCeQuant	RMSE LobeFinder	RMSE LOCO-EFA
1	ory	7	2	2	0	4	5	3	6	n.a.		4	4	8		1.75	0.25	4.75		2.75	2.75	1.25	0.75
2	cla	6	5	3	1	5	4	4	5	n.a.		8	6	8		2.95	1.05	1.95		0.2	1.8	0.2	2.8
3	cla	7	3	5	3	7	6	5	11	n.a.		8	10	11		1.95	1.95	1.05		3.45	1.45	0.45	0.45
4	wt	8	5	3	2	5	9	6	10	n.a.		8	7	15		3	0	7		1.65	2.65	5.35	0.35
5	wt	10	6	1	2	7	5	6	7	n.a.		7	9	11		5.55	1.55	4.55		2.45	0.45	1.55	2.45
6	cla	7	2	8	9	7	7	7	10	n.a.		10	16	14		2.8	4.2	2.2		1.45	4.55	2.55	1.45
7	ory	7	1	4	1	6	6	3	7	n.a.		5	7	9		0.85	0.85	5.85		1.6	0.4	2.4	0.4
8	ory	6	3	4	1	5	7	3	3	n.a.		7	6	10		2.5	0.5	6.5		1.2	0.2	4.2	2.8
9	wt	9	3	4	0	8	2	7	6	n.a.		7	8	9		2.2	0.8	1.2		2.35	1.35	0.35	3.35
10	wt	6	2	4	0	6	6	3	9	n.a.		6	6	9		0.45	1.55	4.45		1.3	1.3	1.7	1.7
11	ory	6	2	2	2	4	9	4	3	n.a.		4	6	13		1.35	1.35	8.35		2	0	7	3
12	cla	7	5	5	3	7	4	6	13	n.a.		10	10	10		1.95	0.05	0.95		0.45	0.45	0.45	3.45
13	ory	6	1	5	0	5	2	6	6	n.a.		6	5	8		1	0	2		0.8	0.2	2.8	0.8
14	wt	7	1	3	0	4	5	3	5	n.a.		4	4	8		0.1	0.9	4.1		2.85	2.85	1.15	1.85
15	wt	6	3	1	1	5	4	4	5	n.a.		4	6	8		1.5	0.5	2.5		2.8	0.8	1.2	1.8
16	ory	5	3	3	2	5	7	2	4	n.a.		6	7	9		0.75	0.25	4.75		0.5	0.5	2.5	2.5
17	cla	9	3	6	4	9	6	6	10	n.a.		9	13	12		0.35	0.65	2.65		1.4	2.6	1.6	0.4
18	cla	7	9	2	2	7	7	6	11	n.a.		11	9	13		5.65	1.35	3.65		1.35	0.65	3.35	1.35
19	ory	7	1	5	2	6	6	2	8	n.a.		6	8	8		0.9	1.9	5.9		0.4	2.4	2.4	2.4
20	wt	9	2	4	1	7	5	5	7	n.a.		6	8	10		0.15	0.85	3.15		3.8	1.8	0.2	2.8
21	wt	6	4	3	1	4	5	3	6	n.a.		7	5	8		1.4	1.6	2.4		1.1	3.1	0.1	2.1
22	wt	8	3	6	1	7	5	6	5	n.a.		9	8	11		1.05	0.95	3.05		0.4	1.4	1.6	4.4
23	cla	6	4	5	4	6	6	6	11	n.a.		9	10	12		1.2	1.2	3.2		0.6	1.6	3.6	2.6
24	cla	6	8	3	6	6	8	3	12	n.a.		11	12	11		2.95	0.95	2.95		0.7	1.7	0.7	1.7
25	ory	7	3	4	0	6	5	2	4	n.a.		7	6	7		2.6	0.4	4.6		0.5	0.5	0.5	2.5
26	cla	7	4	3	3	6	5	5	9	n.a.		7	9	10		0.05	0.95	1.05		3.15	1.15	0.15	1.15
27	ory	8	2	6	1	7	7	6	8	n.a.		8	8	13		1.95	0.95	6.95		0.6	0.6	5.6	0.6
28	cla	6	4	4	6	6	3	6	9	n.a.		8	12	9		0.4	2.4	0.6		1.05	2.95	0.05	0.05
29	ory	7	2	4	1	6	5	4	6	n.a.		6	7	9		2	1	5		0.1	0.9	2.9	0.1
30	wt	5	1	4	3	5	7	4	8	n.a.		5	8	11		1.5	0.5	4.5		2.1	0.9	3.9	0.9
	Sum	208		116		178		136
	RecoveredJunctions (%)			55.7692		85.5769		65.3846
