# Supplementary material for: A network-based framework for shape analysis enables accurate characterization of leaf epidermal cells
Source: Nat Commun. 2021 Jan 19;12:458. doi: 10.1038/s41467-020-20730-y (PMC7815848; doi:10.1038/s41467-020-20730-y)
Supplement: Supplementary file 4 — Source Data [file 41467_2020_20730_MOESM4_ESM.zip › SourceData/Figure2_ShapeComparison/Fig2_distanceMatrices.xlsx]

## Sheet: LaplacianEqual#Nodes
Shape	Triangular (rectangular) small	Triangular (equilateral) small	Triangular (obtuse) small	Triangular (rectangular) large	Triangular (equilateral) large	Triangular (obtuse) large	Rectangular (square) small	Rectangular (rectangle) small	Rectangular (trapeze) small	Rectangular (rhombus) small	Rectangular (square) large	Rectangular (rectangle) large	Rectangular (trapeze) large	Rectangular (rhombus) large	Circular (circle) small	Circular (ellipse) small	Circular (rotated ellipse) small	Circular (circle) large	Circular (ellipse) large	Circular (rotated ellipse) large
Triangular (rectangular) small	0	0.25	0.3	0.45	0.25	0.1	0.45	0.25	0.2	0.45	0.45	0.25	0.25	0.25	0.9	0.9	0.9	0.9	0.9	0.9
Triangular (equilateral) small	0.25	0	0.2	0.45	0	0.25	0.55	0.35	0.4	0.55	0.55	0.35	0.25	0.35	0.9	0.9	0.9	0.9	0.9	0.9
Triangular (obtuse) small	0.3	0.2	0	0.35	0.2	0.35	0.35	0.35	0.35	0.35	0.35	0.35	0.25	0.35	0.9	0.9	0.9	0.9	0.9	0.9
Triangular (rectangular) large	0.45	0.45	0.35	0	0.45	0.5	0.55	0.5	0.5	0.55	0.55	0.5	0.5	0.5	0.9	0.9	0.9	0.9	0.9	0.9
Triangular (equilateral) large	0.25	0	0.2	0.45	0	0.25	0.55	0.35	0.4	0.55	0.55	0.35	0.25	0.35	0.9	0.9	0.9	0.9	0.9	0.9
Triangular (obtuse) large	0.1	0.25	0.35	0.5	0.25	0	0.4	0.35	0.2	0.4	0.4	0.35	0.35	0.35	0.9	0.9	0.9	0.9	0.9	0.9
Rectangular (square) small	0.45	0.55	0.35	0.55	0.55	0.4	0	0.2	0.25	0	0	0.2	0.3	0.2	0.85	0.85	0.85	0.85	0.85	0.85
Rectangular (rectangle) small	0.25	0.35	0.35	0.5	0.35	0.35	0.2	0	0.15	0.2	0.2	0	0.2	0	0.9	0.9	0.9	0.9	0.9	0.9
Rectangular (trapeze) small	0.2	0.4	0.35	0.5	0.4	0.2	0.25	0.15	0	0.25	0.25	0.15	0.15	0.15	0.9	0.9	0.9	0.9	0.9	0.9
Rectangular (rhombus) small	0.45	0.55	0.35	0.55	0.55	0.4	0	0.2	0.25	0	0	0.2	0.3	0.2	0.85	0.85	0.85	0.85	0.85	0.85
Rectangular (square) large	0.45	0.55	0.35	0.55	0.55	0.4	0	0.2	0.25	0	0	0.2	0.3	0.2	0.85	0.85	0.85	0.85	0.85	0.85
Rectangular (rectangle) large	0.25	0.35	0.35	0.5	0.35	0.35	0.2	0	0.15	0.2	0.2	0	0.2	0	0.9	0.9	0.9	0.9	0.9	0.9
Rectangular (trapeze) large	0.25	0.25	0.25	0.5	0.25	0.35	0.3	0.2	0.15	0.3	0.3	0.2	0	0.2	0.9	0.9	0.9	0.9	0.9	0.9
Rectangular (rhombus) large	0.25	0.35	0.35	0.5	0.35	0.35	0.2	0	0.15	0.2	0.2	0	0.2	0	0.9	0.9	0.9	0.9	0.9	0.9
Circular (circle) small	0.9	0.9	0.9	0.9	0.9	0.9	0.85	0.9	0.9	0.85	0.85	0.9	0.9	0.9	0	0	0	0	0	0
Circular (ellipse) small	0.9	0.9	0.9	0.9	0.9	0.9	0.85	0.9	0.9	0.85	0.85	0.9	0.9	0.9	0	0	0	0	0	0
Circular (rotated ellipse) small	0.9	0.9	0.9	0.9	0.9	0.9	0.85	0.9	0.9	0.85	0.85	0.9	0.9	0.9	0	0	0	0	0	0
Circular (circle) large	0.9	0.9	0.9	0.9	0.9	0.9	0.85	0.9	0.9	0.85	0.85	0.9	0.9	0.9	0	0	0	0	0	0
Circular (ellipse) large	0.9	0.9	0.9	0.9	0.9	0.9	0.85	0.9	0.9	0.85	0.85	0.9	0.9	0.9	0	0	0	0	0	0
Circular (rotated ellipse) large	0.9	0.9	0.9	0.9	0.9	0.9	0.85	0.9	0.9	0.85	0.85	0.9	0.9	0.9	0	0	0	0	0	0

## Sheet: LaplacianDifferent#Nodes
Shape	Triangular (rectangular) small	Triangular (equilateral) small	Triangular (obtuse) small	Triangular (rectangular) large	Triangular (equilateral) large	Triangular (obtuse) large	Rectangular (square) small	Rectangular (rectangle) small	Rectangular (trapeze) small	Rectangular (rhombus) small	Rectangular (square) large	Rectangular (rectangle) large	Rectangular (trapeze) large	Rectangular (rhombus) large	Circular (circle) small	Circular (ellipse) small	Circular (rotated ellipse) small	Circular (circle) large	Circular (ellipse) large	Circular (rotated ellipse) large
Triangular (rectangular) small	0	0.125	0.214286	0.285714	0.345238	0.327586	0.440476	0.169643	0.142857	0.440476	0.272321	0.303571	0.239496	0.272321	0.886905	0.883117	0.878571	0.897321	0.897321	0.898268
Triangular (equilateral) small	0.125	0	0.142857	0.232143	0.291667	0.271552	0.458333	0.25	0.169643	0.458333	0.34375	0.25	0.161765	0.34375	0.895833	0.892045	0.8875	0.90625	0.90625	0.907197
Triangular (obtuse) small	0.214286	0.142857	0	0.214286	0.261905	0.216749	0.369048	0.276786	0.142857	0.369048	0.34375	0.303571	0.268908	0.34375	0.886905	0.883117	0.878571	0.897321	0.897321	0.898268
Triangular (rectangular) large	0.285714	0.232143	0.214286	0	0.22619	0.0763547	0.511905	0.366071	0.285714	0.511905	0.486607	0.303571	0.226891	0.486607	0.922619	0.918831	0.914286	0.933036	0.933036	0.933983
Triangular (equilateral) large	0.345238	0.291667	0.261905	0.22619	0	0.212644	0.5	0.354167	0.27381	0.5	0.385417	0.191667	0.29902	0.385417	0.875	0.871212	0.866667	0.885417	0.885417	0.886364
Triangular (obtuse) large	0.327586	0.271552	0.216749	0.0763547	0.212644	0	0.514368	0.368534	0.288177	0.514368	0.46444	0.276724	0.248479	0.46444	0.923851	0.920063	0.915517	0.934267	0.934267	0.935214
Rectangular (square) small	0.440476	0.458333	0.369048	0.511905	0.5	0.514368	0	0.270833	0.369048	0	0.489583	0.508333	0.495098	0.489583	0.791667	0.787879	0.783333	0.802083	0.802083	0.80303
Rectangular (rectangle) small	0.169643	0.25	0.276786	0.366071	0.354167	0.368534	0.270833	0	0.1875	0.270833	0.34375	0.2625	0.290441	0.34375	0.895833	0.892045	0.8875	0.90625	0.90625	0.907197
Rectangular (trapeze) small	0.142857	0.169643	0.142857	0.285714	0.27381	0.288177	0.369048	0.1875	0	0.369048	0.34375	0.282143	0.239496	0.34375	0.886905	0.883117	0.878571	0.897321	0.897321	0.898268
Rectangular (rhombus) small	0.440476	0.458333	0.369048	0.511905	0.5	0.514368	0	0.270833	0.369048	0	0.489583	0.508333	0.495098	0.489583	0.791667	0.787879	0.783333	0.802083	0.802083	0.80303
Rectangular (square) large	0.272321	0.34375	0.34375	0.486607	0.385417	0.46444	0.489583	0.34375	0.34375	0.489583	0	0.26875	0.284926	0	0.927083	0.923295	0.91875	0.9375	0.9375	0.938447
Rectangular (rectangle) large	0.303571	0.25	0.303571	0.303571	0.191667	0.276724	0.508333	0.2625	0.282143	0.508333	0.26875	0	0.139706	0.26875	0.933333	0.929545	0.925	0.94375	0.94375	0.944697
Rectangular (trapeze) large	0.239496	0.161765	0.268908	0.226891	0.29902	0.248479	0.495098	0.290441	0.239496	0.495098	0.284926	0.139706	0	0.284926	0.928922	0.925134	0.920588	0.939338	0.939338	0.940285
Rectangular (rhombus) large	0.272321	0.34375	0.34375	0.486607	0.385417	0.46444	0.489583	0.34375	0.34375	0.489583	0	0.26875	0.284926	0	0.927083	0.923295	0.91875	0.9375	0.9375	0.938447
Circular (circle) small	0.886905	0.895833	0.886905	0.922619	0.875	0.923851	0.791667	0.895833	0.886905	0.791667	0.927083	0.933333	0.928922	0.927083	0	0.352273	0.683333	0.34375	0.34375	0.382576
Circular (ellipse) small	0.883117	0.892045	0.883117	0.918831	0.871212	0.920063	0.787879	0.892045	0.883117	0.787879	0.923295	0.929545	0.925134	0.923295	0.352273	0	0.759091	0.198864	0.198864	0.19697
Circular (rotated ellipse) small	0.878571	0.8875	0.878571	0.914286	0.866667	0.915517	0.783333	0.8875	0.878571	0.783333	0.91875	0.925	0.920588	0.91875	0.683333	0.759091	0	0.675	0.675	0.698485
Circular (circle) large	0.897321	0.90625	0.897321	0.933036	0.885417	0.934267	0.802083	0.90625	0.897321	0.802083	0.9375	0.94375	0.939338	0.9375	0.34375	0.198864	0.675	0	0	0.168561
Circular (ellipse) large	0.897321	0.90625	0.897321	0.933036	0.885417	0.934267	0.802083	0.90625	0.897321	0.802083	0.9375	0.94375	0.939338	0.9375	0.34375	0.198864	0.675	0	0	0.168561
Circular (rotated ellipse) large	0.898268	0.907197	0.898268	0.933983	0.886364	0.935214	0.80303	0.907197	0.898268	0.80303	0.938447	0.944697	0.940285	0.938447	0.382576	0.19697	0.698485	0.168561	0.168561	0

## Sheet: LaplacianReduced#Nodes
Shape	Triangular (rectangular) small	Triangular (equilateral) small	Triangular (obtuse) small	Triangular (rectangular) large	Triangular (equilateral) large	Triangular (obtuse) large	Rectangular (square) small	Rectangular (rectangle) small	Rectangular (trapeze) small	Rectangular (rhombus) small	Rectangular (square) large	Rectangular (rectangle) large	Rectangular (trapeze) large	Rectangular (rhombus) large	Circular (circle) small	Circular (ellipse) small	Circular (rotated ellipse) small	Circular (circle) large	Circular (ellipse) large	Circular (rotated ellipse) large
Triangular (rectangular) small	0	0.214286	0.214286	0.428571	0.428571	0.428571	0.333333	0.142857	0.142857	0.333333	0.714286	0.714286	0.642857	0.714286	0.857143	0.857143	0.857143	0.857143	0.857143	0.857143
Triangular (equilateral) small	0.214286	0	0.285714	0.4375	0.4375	0.4375	0.25	0.25	0.214286	0.25	0.75	0.625	0.6875	0.75	0.875	0.875	0.875	0.875	0.875	0.875
Triangular (obtuse) small	0.214286	0.285714	0	0.5	0.5	0.5	0.333333	0.285714	0.142857	0.333333	0.714286	0.714286	0.642857	0.714286	0.857143	0.857143	0.857143	0.857143	0.857143	0.857143
Triangular (rectangular) large	0.428571	0.4375	0.5	0	0.25	0.142857	0.416667	0.3125	0.428571	0.416667	0.428571	0.5	0.535714	0.428571	0.833333	0.727273	0.7	0.928571	0.928571	0.928571
Triangular (equilateral) large	0.428571	0.4375	0.5	0.25	0	0.291667	0.5	0.3125	0.428571	0.5	0.708333	0.708333	0.625	0.708333	0.875	0.909091	0.8	0.875	0.875	0.875
Triangular (obtuse) large	0.428571	0.4375	0.5	0.142857	0.291667	0	0.416667	0.3125	0.428571	0.416667	0.413793	0.517241	0.482759	0.413793	0.833333	0.727273	0.7	0.931034	0.931034	0.931034
Rectangular (square) small	0.333333	0.25	0.333333	0.416667	0.5	0.416667	0	0.333333	0.25	0	0.75	0.583333	0.666667	0.75	0.75	0.75	0.75	0.75	0.75	0.75
Rectangular (rectangle) small	0.142857	0.25	0.285714	0.3125	0.3125	0.3125	0.333333	0	0.214286	0.333333	0.625	0.5	0.5625	0.625	0.875	0.875	0.875	0.875	0.875	0.875
Rectangular (trapeze) small	0.142857	0.214286	0.142857	0.428571	0.428571	0.428571	0.25	0.214286	0	0.25	0.714286	0.714286	0.642857	0.714286	0.857143	0.857143	0.857143	0.857143	0.857143	0.857143
Rectangular (rhombus) small	0.333333	0.25	0.333333	0.416667	0.5	0.416667	0	0.333333	0.25	0	0.75	0.583333	0.666667	0.75	0.75	0.75	0.75	0.75	0.75	0.75
Rectangular (square) large	0.714286	0.75	0.714286	0.428571	0.708333	0.413793	0.75	0.625	0.714286	0.75	0	0.3125	0.25	0	0.708333	0.590909	0.7	0.9375	0.9375	0.9375
Rectangular (rectangle) large	0.714286	0.625	0.714286	0.5	0.708333	0.517241	0.583333	0.5	0.714286	0.583333	0.3125	0	0.205882	0.3125	0.916667	0.590909	0.6	0.78125	0.78125	0.787879
Rectangular (trapeze) large	0.642857	0.6875	0.642857	0.535714	0.625	0.482759	0.666667	0.5625	0.642857	0.666667	0.25	0.205882	0	0.25	0.75	0.590909	0.6	0.9375	0.9375	0.939394
Rectangular (rhombus) large	0.714286	0.75	0.714286	0.428571	0.708333	0.413793	0.75	0.625	0.714286	0.75	0	0.3125	0.25	0	0.708333	0.590909	0.7	0.9375	0.9375	0.9375
Circular (circle) small	0.857143	0.875	0.857143	0.833333	0.875	0.833333	0.75	0.875	0.857143	0.75	0.708333	0.916667	0.75	0.708333	0	0	0	0	0	0
Circular (ellipse) small	0.857143	0.875	0.857143	0.727273	0.909091	0.727273	0.75	0.875	0.857143	0.75	0.590909	0.590909	0.590909	0.590909	0	0	0	0	0	0
Circular (rotated ellipse) small	0.857143	0.875	0.857143	0.7	0.8	0.7	0.75	0.875	0.857143	0.75	0.7	0.6	0.6	0.7	0	0	0	0	0	0
Circular (circle) large	0.857143	0.875	0.857143	0.928571	0.875	0.931034	0.75	0.875	0.857143	0.75	0.9375	0.78125	0.9375	0.9375	0	0	0	0	0	0
Circular (ellipse) large	0.857143	0.875	0.857143	0.928571	0.875	0.931034	0.75	0.875	0.857143	0.75	0.9375	0.78125	0.9375	0.9375	0	0	0	0	0	0
Circular (rotated ellipse) large	0.857143	0.875	0.857143	0.928571	0.875	0.931034	0.75	0.875	0.857143	0.75	0.9375	0.787879	0.939394	0.9375	0	0	0	0	0	0
