# Supplementary material for: A network-based framework for shape analysis enables accurate characterization of leaf epidermal cells
Source: Nat Commun. 2021 Jan 19;12:458. doi: 10.1038/s41467-020-20730-y (PMC7815848; doi:10.1038/s41467-020-20730-y)
Supplement: Supplementary file 4 — Source Data [file 41467_2020_20730_MOESM4_ESM.zip › SourceData/FigureS9_FourierDifferentDomains/FigS9_distanceMatrices.xlsx]

## Sheet: SandgrainsFTeuclidean
Sand grain	1	2	3	4	5	6	7	8	9	10	11	12	13	14	15	16	17	18	19	20	21	22	23	24
1	0	759.495	1028.32	514.429	355.801	1000.74	1466.82	632.906	611.337	30.0832	870.807	975.718	716.441	2277.88	1186.92	772.832	1163.2	930.963	537.848	652.161	572.892	213.759	247.421	449.806
2	759.495	0	596.825	465.988	718.204	685.779	1107.38	145.986	149.335	743.661	459.802	732.11	64.6607	2767.13	1189.34	1212.65	741.583	303.626	577.195	234.932	487.923	856.295	875.74	711.784
3	1028.32	596.825	0	941.6	1075.66	822.002	468.984	608.03	452.196	956.858	496.906	702.508	592.295	4869.28	931.271	811.902	224.368	433.757	1014.72	823.707	965.389	1120.41	1203.68	1061.49
4	514.429	465.988	941.6	0	403.12	769.476	1255.61	199.008	614.558	449.214	608.681	847.736	384.843	2876.57	1281.8	1269.12	887.861	478.612	116.276	124.808	50.2195	549.986	594.206	377.493
5	355.801	718.204	1075.66	403.12	0	938.019	1367.66	501.432	628.713	346.227	670.099	962.655	654.835	2430.59	1247.28	1058.92	1012.53	558.579	296.446	509.496	428.235	247.946	248.073	104.995
6	1000.74	685.779	822.002	769.476	938.019	0	200.891	636.475	577.042	954.497	783.063	299.767	652.323	4465.06	124.169	294.17	684.807	581.561	917.157	870.156	785.071	1060.5	1089.86	936.803
7	1466.82	1107.38	468.984	1255.61	1367.66	200.891	0	1186.15	969.459	1407.61	812.796	137.753	1123.74	3837.62	312.706	342.965	555.455	737.652	1544	1322.2	1287.63	1427.34	1489.42	1387.08
8	632.906	145.986	608.03	199.008	501.432	636.475	1186.15	0	337.136	568.384	524.691	711.352	131.061	2633.51	1173.28	1189.64	747.511	323.068	414.239	113.137	239.169	682.96	696.336	460.888
9	611.337	149.335	452.196	614.558	628.713	577.042	969.459	337.136	0	527.774	360.407	597.369	205.497	2644.49	1069.95	1082.34	627.152	179.878	754.082	383.888	639.078	671.007	753.075	678.994
10	30.0832	743.661	956.858	449.214	346.227	954.497	1407.61	568.384	527.774	0	850.417	922.792	666.277	2203.61	1147.59	684.553	1084.7	910.475	506.187	625.454	542.794	229.085	249.104	415.491
11	870.807	459.802	496.906	608.681	670.099	783.063	812.796	524.691	360.407	850.417	0	764.655	472.899	3372.09	1114.96	1171.32	375.229	59.6406	852.594	645.291	633.556	758.555	820.11	677.044
12	975.718	732.11	702.508	847.736	962.655	299.767	137.753	711.352	597.369	922.792	764.655	0	692.289	4640.29	292.406	215.149	620.671	602.561	1024.71	945.822	868.89	1044.69	1094.55	986.98
13	716.441	64.6607	592.295	384.843	654.835	652.323	1123.74	131.061	205.497	666.277	472.899	692.289	0	2622.9	1169.62	1181.83	738.452	285.771	550.233	241.588	407.679	765.31	803.614	639.607
14	2277.88	2767.13	4869.28	2876.57	2430.59	4465.06	3837.62	2633.51	2644.49	2203.61	3372.09	4640.29	2622.9	0	4112.43	3595.8	3586.5	3046.58	3011.21	2953.12	2907.96	2321.58	2371.45	2699.01
15	1186.92	1189.34	931.271	1281.8	1247.28	124.169	312.706	1173.28	1069.95	1147.59	1114.96	292.406	1169.62	4112.43	0	104.403	903.792	965.595	1442.72	1377.8	1297.99	1286.94	1348.45	1263.38
16	772.832	1212.65	811.902	1269.12	1058.92	294.17	342.965	1189.64	1082.34	684.553	1171.32	215.149	1181.83	3595.8	104.403	0	970.044	1022.39	1503.38	1416.07	1292.52	995.555	1105.41	1114.67
17	1163.2	741.583	224.368	887.861	1012.53	684.807	555.455	747.511	627.152	1084.7	375.229	620.671	738.452	3586.5	903.792	970.044	0	325.676	1040.47	931.001	903.974	1099.42	1127.44	1024.27
18	930.963	303.626	433.757	478.612	558.579	581.561	737.652	323.068	179.878	910.475	59.6406	602.561	285.771	3046.58	965.595	1022.39	325.676	0	698.003	520.148	512.079	783.072	784.873	541.784
19	537.848	577.195	1014.72	116.276	296.446	917.157	1544	414.239	754.082	506.187	852.594	1024.71	550.233	3011.21	1442.72	1503.38	1040.47	698.003	0	309.614	67.0671	499.985	500.237	271.901
20	652.161	234.932	823.707	124.808	509.496	870.156	1322.2	113.137	383.888	625.454	645.291	945.822	241.588	2953.12	1377.8	1416.07	931.001	520.148	309.614	0	150.416	622.126	658.513	519.481
21	572.892	487.923	965.389	50.2195	428.235	785.071	1287.63	239.169	639.078	542.794	633.556	868.89	407.679	2907.96	1297.99	1292.52	903.974	512.079	67.0671	150.416	0	582.495	627.711	418.808
22	213.759	856.295	1120.41	549.986	247.946	1060.5	1427.34	682.96	671.007	229.085	758.555	1044.69	765.31	2321.58	1286.94	995.555	1099.42	783.072	499.985	622.126	582.495	0	30.0666	350.333
23	247.421	875.74	1203.68	594.206	248.073	1089.86	1489.42	696.336	753.075	249.104	820.11	1094.55	803.614	2371.45	1348.45	1105.41	1127.44	784.873	500.237	658.513	627.711	30.0666	0	341.27
24	449.806	711.784	1061.49	377.493	104.995	936.803	1387.08	460.888	678.994	415.491	677.044	986.98	639.607	2699.01	1263.38	1114.67	1024.27	541.784	271.901	519.481	418.808	350.333	341.27	0

## Sheet: SandgrainFTcorrelation
Sand grain	1	2	3	4	5	6	7	8	9	10	11	12	13	14	15	16	17	18	19	20	21	22	23	24
1	0	0.05293	0.01427	0.01822	0.01707	0.04555	0.01065	0.05237	0.00496	0.00818	0.00588	0.01518	0.04889	0.02218	0.07015	0.03589	0.04129	0.00513	0.03242	0.01349	0.03826	0.00324	0.01915	0.02841
2	0.05293	0	0.00833	0.01131	0.04634	0.01825	0.0136	0.00403	0.00263	0.07733	0.01482	0.00727	0.00219	0.07155	0.02818	0.02034	0.01281	0.00689	0.00468	0.00993	0.01513	0.05377	0.05123	0.04213
3	0.01427	0.00833	0	0.0395	0.03379	0.00741	0.00821	0.00732	0.0094	0.03238	0.01403	0.01194	0.00726	0.08214	0.0335	0.01141	0.01371	0.02021	0.00749	0.01085	0.04042	0.02605	0.0334	0.02986
4	0.01822	0.01131	0.0395	0	0.00997	0.02634	0.01187	0.00327	0.01591	0.01595	0.01353	0.03054	0.0065	0.02449	0.05846	0.02999	0.03488	0.01235	0.00199	0.00037	0.0068	0.01212	0.01858	0.01354
5	0.01707	0.04634	0.03379	0.00997	0	0.05253	0.01216	0.01201	0.01743	0.05007	0.02302	0.04299	0.03651	0.0417	0.07576	0.06324	0.05047	0.02463	0.0094	0.02121	0.01587	0.00978	0.00944	0.00559
6	0.04555	0.01825	0.00741	0.02634	0.05253	0	0.00723	0.01399	0.01821	0.07042	0.0213	0.00948	0.01772	0.08396	0.01573	0.01185	0.01402	0.01379	0.01211	0.01935	0.03563	0.06139	0.05589	0.05751
7	0.01065	0.0136	0.00821	0.01187	0.01216	0.00723	0	0.00949	0.01204	0.02767	0.00421	0.00807	0.00997	0.08054	0.00499	0.00212	0.01023	0.00979	0.01181	0.0178	0.02442	0.02002	0.02256	0.02128
8	0.05237	0.00403	0.00732	0.00327	0.01201	0.01399	0.00949	0	0.0074	0.08986	0.01294	0.02004	0.00514	0.04425	0.03728	0.02109	0.01859	0.00238	0.01192	0.00285	0.00779	0.0338	0.02494	0.01203
9	0.00496	0.00263	0.0094	0.01591	0.01743	0.01821	0.01204	0.0074	0	0.01119	0.01663	0.01075	0.00484	0.06615	0.02732	0.0204	0.0146	0.00576	0.01353	0.00334	0.01762	0.01201	0.01805	0.02073
10	0.00818	0.07733	0.03238	0.01595	0.05007	0.07042	0.02767	0.08986	0.01119	0	0.04601	0.05069	0.08501	0.04951	0.11145	0.06351	0.05438	0.05272	0.06606	0.04926	0.0799	0.02876	0.04	0.06504
11	0.00588	0.01482	0.01403	0.01353	0.02302	0.0213	0.00421	0.01294	0.01663	0.04601	0	0.00581	0.01365	0.07908	0.01643	0.01231	0.00564	0.00417	0.00473	0.0217	0.01781	0.01775	0.01782	0.01303
12	0.01518	0.00727	0.01194	0.03054	0.04299	0.00948	0.00807	0.02004	0.01075	0.05069	0.00581	0	0.01665	0.04956	0.01447	0.00812	0.00991	0.00738	0.0223	0.01719	0.02948	0.04535	0.04163	0.04315
13	0.04889	0.00219	0.00726	0.0065	0.03651	0.01772	0.00997	0.00514	0.00484	0.08501	0.01365	0.01665	0	0.07452	0.03755	0.0223	0.01594	0.005	0.00478	0.00418	0.01434	0.05754	0.05057	0.03777
14	0.02218	0.07155	0.08214	0.02449	0.0417	0.08396	0.08054	0.04425	0.06615	0.04951	0.07908	0.04956	0.07452	0	0.08934	0.08718	0.07769	0.07609	0.03666	0.06333	0.03655	0.04304	0.04506	0.03573
15	0.07015	0.02818	0.0335	0.05846	0.07576	0.01573	0.00499	0.03728	0.02732	0.11145	0.01643	0.01447	0.03755	0.08934	0	0.00304	0.01313	0.02008	0.03507	0.03114	0.0685	0.09311	0.08376	0.0803
16	0.03589	0.02034	0.01141	0.02999	0.06324	0.01185	0.00212	0.02109	0.0204	0.06351	0.01231	0.00812	0.0223	0.08718	0.00304	0	0.0131	0.01503	0.02151	0.02473	0.03413	0.06459	0.06644	0.05908
17	0.04129	0.01281	0.01371	0.03488	0.05047	0.01402	0.01023	0.01859	0.0146	0.05438	0.00564	0.00991	0.01594	0.07769	0.01313	0.0131	0	0.00928	0.01881	0.02078	0.04571	0.03316	0.06613	0.06229
18	0.00513	0.00689	0.02021	0.01235	0.02463	0.01379	0.00979	0.00238	0.00576	0.05272	0.00417	0.00738	0.005	0.07609	0.02008	0.01503	0.00928	0	0.01508	0.00679	0.01021	0.01877	0.0131	0.01114
19	0.03242	0.00468	0.00749	0.00199	0.0094	0.01211	0.01181	0.01192	0.01353	0.06606	0.00473	0.0223	0.00478	0.03666	0.03507	0.02151	0.01881	0.01508	0	0.01136	0.00867	0.02661	0.01905	0.01456
20	0.01349	0.00993	0.01085	0.00037	0.02121	0.01935	0.0178	0.00285	0.00334	0.04926	0.0217	0.01719	0.00418	0.06333	0.03114	0.02473	0.02078	0.00679	0.01136	0	0.00802	0.02478	0.02307	0.02392
21	0.03826	0.01513	0.04042	0.0068	0.01587	0.03563	0.02442	0.00779	0.01762	0.0799	0.01781	0.02948	0.01434	0.03655	0.0685	0.03413	0.04571	0.01021	0.00867	0.00802	0	0.02889	0.02905	0.02222
22	0.00324	0.05377	0.02605	0.01212	0.00978	0.06139	0.02002	0.0338	0.01201	0.02876	0.01775	0.04535	0.05754	0.04304	0.09311	0.06459	0.03316	0.01877	0.02661	0.02478	0.02889	0	0.00616	0.012
23	0.01915	0.05123	0.0334	0.01858	0.00944	0.05589	0.02256	0.02494	0.01805	0.04	0.01782	0.04163	0.05057	0.04506	0.08376	0.06644	0.06613	0.0131	0.01905	0.02307	0.02905	0.00616	0	0.00776
24	0.02841	0.04213	0.02986	0.01354	0.00559	0.05751	0.02128	0.01203	0.02073	0.06504	0.01303	0.04315	0.03777	0.03573	0.0803	0.05908	0.06229	0.01114	0.01456	0.02392	0.02222	0.012	0.00776	0

## Sheet: FishFTeuclidean
Fish	1	2	3	4	5	6	7	8	9	10	11	12	13	14	15	16	17	18	19	20
1	0	5747.07	2939.88	1869.85	356.366	10952.3	5613.07	4947.03	2221.38	1326.61	4650.38	6274.68	983.611	2684.38	2689.39	632.001	2438.22	1181.75	4390.03	2608.46
2	5747.07	0	7503.63	6978.02	4840.29	5631.94	10449.6	6830.75	4829.82	6451.05	9710.16	8211.72	7494.3	7989.31	3023.35	6039.19	3145.96	4965.28	11226	4248.82
3	2939.88	7503.63	0	2493.68	3449.23	13249.7	1964.1	603.206	5288.13	1222.14	1222.86	1263.61	1747.03	1327.24	4927.99	3702.84	4690.66	4737.48	3048.99	5591.03
4	1869.85	6978.02	2493.68	0	2391.44	11856.6	2094.77	2137.37	3539.54	1302.54	1048.52	2898.28	1857.18	1153.87	4575.68	2087.22	4467.79	2400.89	3483.21	4003.2
5	356.366	4840.29	3449.23	2391.44	0	10248.2	5781.41	4390.95	524.424	917.24	4663.39	5228.02	1814.84	3224.42	2573.15	1174.27	2053.43	1222.61	6097.88	668.719
6	10952.3	5631.94	13249.7	11856.6	10248.2	0	12655.6	10123.9	7697.58	11643.6	11864.5	11399.9	9296.54	12840.3	8354.6	9259.19	8777.56	9345.68	13670.2	7203.73
7	5613.07	10449.6	1964.1	2094.77	5781.41	12655.6	0	1336.49	6800	3521.16	923.483	296.014	3322.13	2289.65	5541.32	4639.03	8304.17	6422.57	2647.32	5978.05
8	4947.03	6830.75	603.206	2137.37	4390.95	10123.9	1336.49	0	5239.8	3441.18	1061.7	990.977	903.64	1975.78	4690.81	3059.88	5141.16	3673.52	1921.94	3009.47
9	2221.38	4829.82	5288.13	3539.54	524.424	7697.58	6800	5239.8	0	3029.09	5810.76	6716.31	2600.07	2523.86	2129.08	1600.57	2584.22	732.462	6978.21	615.114
10	1326.61	6451.05	1222.14	1302.54	917.24	11643.6	3521.16	3441.18	3029.09	0	2693.09	4088.55	1517.61	1770.17	3290.33	1446.76	3474.86	1995.77	3551.83	3515.49
11	4650.38	9710.16	1222.86	1048.52	4663.39	11864.5	923.483	1061.7	5810.76	2693.09	0	638.78	2770.67	1697.14	4752.33	3964.47	7754.48	5646.01	1881.13	5386.67
12	6274.68	8211.72	1263.61	2898.28	5228.02	11399.9	296.014	990.977	6716.31	4088.55	638.78	0	1879.62	2872.03	5498.03	3787.2	6258.31	4692.97	2715.89	4143.04
13	983.611	7494.3	1747.03	1857.18	1814.84	9296.54	3322.13	903.64	2600.07	1517.61	2770.67	1879.62	0	2131.83	4020.78	3117.62	6506.93	2806.63	4481.26	3189.69
14	2684.38	7989.31	1327.24	1153.87	3224.42	12840.3	2289.65	1975.78	2523.86	1770.17	1697.14	2872.03	2131.83	0	5561.55	966.395	5433.84	3045.61	5919.09	2767.9
15	2689.39	3023.35	4927.99	4575.68	2573.15	8354.6	5541.32	4690.81	2129.08	3290.33	4752.33	5498.03	4020.78	5561.55	0	3046.46	1640.2	2676.98	7514.19	1565.07
16	632.001	6039.19	3702.84	2087.22	1174.27	9259.19	4639.03	3059.88	1600.57	1446.76	3964.47	3787.2	3117.62	966.395	3046.46	0	3858.25	951.505	5901.29	1879.83
17	2438.22	3145.96	4690.66	4467.79	2053.43	8777.56	8304.17	5141.16	2584.22	3474.86	7754.48	6258.31	6506.93	5433.84	1640.2	3858.25	0	2563.34	9518.76	2086.22
18	1181.75	4965.28	4737.48	2400.89	1222.61	9345.68	6422.57	3673.52	732.462	1995.77	5646.01	4692.97	2806.63	3045.61	2676.98	951.505	2563.34	0	6737.52	1001.96
19	4390.03	11226	3048.99	3483.21	6097.88	13670.2	2647.32	1921.94	6978.21	3551.83	1881.13	2715.89	4481.26	5919.09	7514.19	5901.29	9518.76	6737.52	0	7364.95
20	2608.46	4248.82	5591.03	4003.2	668.719	7203.73	5978.05	3009.47	615.114	3515.49	5386.67	4143.04	3189.69	2767.9	1565.07	1879.83	2086.22	1001.96	7364.95	0

## Sheet: FishFTcorrelation
Fish	1	2	3	4	5	6	7	8	9	10	11	12	13	14	15	16	17	18	19	20
1	0	0.03751	0.04076	0.03346	0.02654	0.0754	0.04409	0.07192	0.03498	0.01824	0.03153	0.07294	0.0605	0.02678	0.01559	0.02926	0.02659	0.02963	0.06161	0.03057
2	0.03751	0	0.01426	0.03828	0.02417	0.02894	0.03095	0.0535	0.04391	0.06325	0.02047	0.05797	0.04128	0.03452	0.027	0.0337	0.01983	0.03058	0.04771	0.03833
3	0.04076	0.01426	0	0.06245	0.03992	0.03199	0.10107	0.15254	0.04978	0.02545	0.06554	0.15793	0.08628	0.05449	0.03674	0.03867	0.03042	0.05275	0.0756	0.05571
4	0.03346	0.03828	0.06245	0	0.01973	0.1162	0.01969	0.0083	0.01237	0.02313	0.012	0.0138	0.03453	0.01049	0.02346	0.02056	0.02342	0.01445	0.06986	0.01669
5	0.02654	0.02417	0.03992	0.01973	0	0.07709	0.0443	0.11964	0.03003	0.01029	0.02504	0.10258	0.03934	0.01557	0.01602	0.04026	0.00928	0.01195	0.06208	0.02989
6	0.0754	0.02894	0.03199	0.1162	0.07709	0	0.10884	0.12868	0.10641	0.09151	0.09793	0.13536	0.17829	0.11958	0.06107	0.12308	0.06116	0.08579	0.13659	0.12047
7	0.04409	0.03095	0.10107	0.01969	0.0443	0.10884	0	0.03587	0.0175	0.05156	0.02401	0.0341	0.02715	0.02711	0.05354	0.05819	0.04851	0.02033	0.08276	0.03709
8	0.07192	0.0535	0.15254	0.0083	0.11964	0.12868	0.03587	0	0.03746	0.03104	0.06545	0.00681	0.01693	0.02749	0.0617	0.05085	0.07375	0.03088	0.14504	0.03723
9	0.03498	0.04391	0.04978	0.01237	0.03003	0.10641	0.0175	0.03746	0	0.01284	0.01733	0.03622	0.01287	0.01383	0.02047	0.01462	0.02855	0.01106	0.04934	0.00644
10	0.01824	0.06325	0.02545	0.02313	0.01029	0.09151	0.05156	0.03104	0.01284	0	0.03153	0.02982	0.02201	0.01724	0.02346	0.00853	0.03225	0.01022	0.04427	0.01388
11	0.03153	0.02047	0.06554	0.012	0.02504	0.09793	0.02401	0.06545	0.01733	0.03153	0	0.0606	0.03248	0.01406	0.02907	0.03541	0.0417	0.03195	0.09182	0.02642
12	0.07294	0.05797	0.15793	0.0138	0.10258	0.13536	0.0341	0.00681	0.03622	0.02982	0.0606	0	0.01074	0.02387	0.04955	0.06568	0.07306	0.03449	0.14237	0.04158
13	0.0605	0.04128	0.08628	0.03453	0.03934	0.17829	0.02715	0.01693	0.01287	0.02201	0.03248	0.01074	0	0.02426	0.04634	0.0528	0.07462	0.01298	0.0913	0.01775
14	0.02678	0.03452	0.05449	0.01049	0.01557	0.11958	0.02711	0.02749	0.01383	0.01724	0.01406	0.02387	0.02426	0	0.02192	0.01383	0.02491	0.01592	0.09607	0.01276
15	0.01559	0.027	0.03674	0.02346	0.01602	0.06107	0.05354	0.0617	0.02047	0.02346	0.02907	0.04955	0.04634	0.02192	0	0.01534	0.01643	0.01259	0.04694	0.02347
16	0.02926	0.0337	0.03867	0.02056	0.04026	0.12308	0.05819	0.05085	0.01462	0.00853	0.03541	0.06568	0.0528	0.01383	0.01534	0	0.02809	0.01222	0.03955	0.0149
17	0.02659	0.01983	0.03042	0.02342	0.00928	0.06116	0.04851	0.07375	0.02855	0.03225	0.0417	0.07306	0.07462	0.02491	0.01643	0.02809	0	0.01921	0.04783	0.03019
18	0.02963	0.03058	0.05275	0.01445	0.01195	0.08579	0.02033	0.03088	0.01106	0.01022	0.03195	0.03449	0.01298	0.01592	0.01259	0.01222	0.01921	0	0.06984	0.01433
19	0.06161	0.04771	0.0756	0.06986	0.06208	0.13659	0.08276	0.14504	0.04934	0.04427	0.09182	0.14237	0.0913	0.09607	0.04694	0.03955	0.04783	0.06984	0	0.05455
20	0.03057	0.03833	0.05571	0.01669	0.02989	0.12047	0.03709	0.03723	0.00644	0.01388	0.02642	0.04158	0.01775	0.01276	0.02347	0.0149	0.03019	0.01433	0.05455	0

## Sheet: LeavesFTeuclidean
Leaf	1	2	3	4	5	6	7	8	9	10	11	12	13	14	15	16	17	18	19	20
1	0	10439.7	30980.7	44579	65266.7	48580	47406.8	63275.7	55601.8	61992.8	13855.1	50164.1	31651.5	51954.7	37571.1	41325.6	43782.4	44372.2	23801.9	22362.2
2	10439.7	0	24748.5	45067.3	60335	45504.4	44617.5	57422.9	49350.9	57228	32165.3	46083.4	29213.6	46298.6	34760.8	43368.7	41204	41390.6	18130.6	11417.6
3	30980.7	24748.5	0	21974.2	13752.7	17367.8	19027.5	30520.1	23020.7	31457.3	10974	13428.7	660.354	19365	6161.49	19926.2	15534.4	13277.5	4980.12	15649.5
4	44579	45067.3	21974.2	0	24510.5	10967	4624.67	835.015	5493.91	10562.9	4453.49	15262.2	22991.4	10283.9	21685	1264.41	11039.1	14473	26913.4	37046.1
5	65266.7	60335	13752.7	24510.5	0	16811.6	21136.1	31932.4	24118.8	26700.2	13494.5	12829.8	14063.2	19955.7	13663.4	22892.3	16621.7	12676.9	22950.8	27204.7
6	48580	45504.4	17367.8	10967	16811.6	0	6316.87	17089.9	9083.59	4958.08	12218.8	7932.99	18155.6	4010.58	12793.6	9923.95	2311.77	4229.93	18492.4	31395.9
7	47406.8	44617.5	19027.5	4624.67	21136.1	6316.87	0	8956.63	1101.83	4321.25	7169.91	12567.5	19604.8	4227.22	18902.6	3575.77	4299.1	9211.05	21564.8	33030.1
8	63275.7	57422.9	30520.1	835.015	31932.4	17089.9	8956.63	0	8355.46	13443.7	4387.37	24400.6	32042.9	13560	29443	1428.04	13904	19534.1	33759.7	45470.5
9	55601.8	49350.9	23020.7	5493.91	24118.8	9083.59	1101.83	8355.46	0	5252.77	6929.56	16464.7	24309.1	5418.82	21460.4	4534.21	5676.42	11439	25950.3	37701.1
10	61992.8	57228	31457.3	10562.9	26700.2	4958.08	4321.25	13443.7	5252.77	0	10001.1	18413.9	26886.6	2081.36	21317.7	9455.99	1613.89	8698.79	28439.2	47317
11	13855.1	32165.3	10974	4453.49	13494.5	12218.8	7169.91	4387.37	6929.56	10001.1	0	12702.7	15078.3	10520.1	20073.4	3322.66	12351.5	13582.8	24094.2	26505
12	50164.1	46083.4	13428.7	15262.2	12829.8	7932.99	12567.5	24400.6	16464.7	18413.9	12702.7	0	12118.4	11676.9	6969.88	13566.7	8470.31	3793.66	26616.6	29443.8
13	31651.5	29213.6	660.354	22991.4	14063.2	18155.6	19604.8	32042.9	24309.1	26886.6	15078.3	12118.4	0	20698.2	6262.43	21157.5	15839.2	14084.6	6673.82	14049.2
14	51954.7	46298.6	19365	10283.9	19955.7	4010.58	4227.22	13560	5418.82	2081.36	10520.1	11676.9	20698.2	0	16751.2	9004.26	560.173	6623.42	20396.9	34128.7
15	37571.1	34760.8	6161.49	21685	13663.4	12793.6	18902.6	29443	21460.4	21317.7	20073.4	6969.88	6262.43	16751.2	0	20091	14503.2	8625.98	5708.33	19326.6
16	41325.6	43368.7	19926.2	1264.41	22892.3	9923.95	3575.77	1428.04	4534.21	9455.99	3322.66	13566.7	21157.5	9004.26	20091	0	10151	13112.9	25580.6	35326.4
17	43782.4	41204	15534.4	11039.1	16621.7	2311.77	4299.1	13904	5676.42	1613.89	12351.5	8470.31	15839.2	560.173	14503.2	10151	0	4556.07	17152.7	29198.3
18	44372.2	41390.6	13277.5	14473	12676.9	4229.93	9211.05	19534.1	11439	8698.79	13582.8	3793.66	14084.6	6623.42	8625.98	13112.9	4556.07	0	14540.9	27358.7
19	23801.9	18130.6	4980.12	26913.4	22950.8	18492.4	21564.8	33759.7	25950.3	28439.2	24094.2	26616.6	6673.82	20396.9	5708.33	25580.6	17152.7	14540.9	0	17762.8
20	22362.2	11417.6	15649.5	37046.1	27204.7	31395.9	33030.1	45470.5	37701.1	47317	26505	29443.8	14049.2	34128.7	19326.6	35326.4	29198.3	27358.7	17762.8	0

## Sheet: LeavesFTcorrelation
Leaf	1	2	3	4	5	6	7	8	9	10	11	12	13	14	15	16	17	18	19	20
1	0	0.08372	0.0355	0.09372	0.05637	0.01449	0.03661	0.0297	0.031	0.06433	0.08339	0.04225	0.04557	0.03924	0.04051	0.06432	0.01766	0.0167	0.12788	0.07962
2	0.08372	0	0.06781	0.15303	0.11136	0.01981	0.09	0.06222	0.04107	0.03859	0.0425	0.08112	0.05209	0.02746	0.0454	0.08599	0.04442	0.02947	0.01728	0.02212
3	0.0355	0.06781	0	0.19564	0.06431	0.03224	0.08437	0.02006	0.03553	0.03689	0.10578	0.01734	0.00751	0.0548	0.02705	0.14721	0.05748	0.01237	0.10129	0.04401
4	0.09372	0.15303	0.19564	0	0.12104	0.04908	0.01966	0.12805	0.14922	0.0986	0.07564	0.16508	0.15999	0.13632	0.14903	0.02096	0.07357	0.14831	0.17986	0.16753
5	0.05637	0.11136	0.06431	0.12104	0	0.06445	0.042	0.02309	0.01661	0.07284	0.14386	0.05628	0.07415	0.0241	0.0859	0.08291	0.02063	0.03835	0.15781	0.08763
6	0.01449	0.01981	0.03224	0.04908	0.06445	0	0.01021	0.02641	0.03718	0.01169	0.11164	0.05033	0.035	0.03316	0.0339	0.03706	0.01046	0.01564	0.08112	0.06389
7	0.03661	0.09	0.08437	0.01966	0.042	0.01021	0	0.06352	0.07075	0.03539	0.05465	0.10042	0.08108	0.07833	0.06959	0.01576	0.02544	0.04968	0.1303	0.12466
8	0.0297	0.06222	0.02006	0.12805	0.02309	0.02641	0.06352	0	0.02194	0.02475	0.07654	0.03087	0.02199	0.03032	0.04795	0.07274	0.02229	0.02811	0.12107	0.06652
9	0.031	0.04107	0.03553	0.14922	0.01661	0.03718	0.07075	0.02194	0	0.04003	0.12047	0.0169	0.01881	0.01527	0.02356	0.10224	0.01952	0.01929	0.07541	0.04585
10	0.06433	0.03859	0.03689	0.0986	0.07284	0.01169	0.03539	0.02475	0.04003	0	0.08947	0.04232	0.05123	0.05115	0.03612	0.04632	0.01818	0.02124	0.04187	0.02079
11	0.08339	0.0425	0.10578	0.07564	0.14386	0.11164	0.05465	0.07654	0.12047	0.08947	0	0.08402	0.12742	0.08907	0.06906	0.03813	0.07899	0.05864	0.06687	0.07223
12	0.04225	0.08112	0.01734	0.16508	0.05628	0.05033	0.10042	0.03087	0.0169	0.04232	0.08402	0	0.02729	0.02914	0.03479	0.11428	0.04331	0.03312	0.14368	0.04901
13	0.04557	0.05209	0.00751	0.15999	0.07415	0.035	0.08108	0.02199	0.01881	0.05123	0.12742	0.02729	0	0.02682	0.0118	0.10986	0.03516	0.03559	0.08025	0.02508
14	0.03924	0.02746	0.0548	0.13632	0.0241	0.03316	0.07833	0.03032	0.01527	0.05115	0.08907	0.02914	0.02682	0	0.02683	0.0661	0.02761	0.02438	0.0952	0.05002
15	0.04051	0.0454	0.02705	0.14903	0.0859	0.0339	0.06959	0.04795	0.02356	0.03612	0.06906	0.03479	0.0118	0.02683	0	0.06903	0.03323	0.02174	0.04947	0.02054
16	0.06432	0.08599	0.14721	0.02096	0.08291	0.03706	0.01576	0.07274	0.10224	0.04632	0.03813	0.11428	0.10986	0.0661	0.06903	0	0.03529	0.08887	0.11176	0.08731
17	0.01766	0.04442	0.05748	0.07357	0.02063	0.01046	0.02544	0.02229	0.01952	0.01818	0.07899	0.04331	0.03516	0.02761	0.03323	0.03529	0	0.01043	0.10434	0.07581
18	0.0167	0.02947	0.01237	0.14831	0.03835	0.01564	0.04968	0.02811	0.01929	0.02124	0.05864	0.03312	0.03559	0.02438	0.02174	0.08887	0.01043	0	0.06823	0.04505
19	0.12788	0.01728	0.10129	0.17986	0.15781	0.08112	0.1303	0.12107	0.07541	0.04187	0.06687	0.14368	0.08025	0.0952	0.04947	0.11176	0.10434	0.06823	0	0.02715
20	0.07962	0.02212	0.04401	0.16753	0.08763	0.06389	0.12466	0.06652	0.04585	0.02079	0.07223	0.04901	0.02508	0.05002	0.02054	0.08731	0.07581	0.04505	0.02715	0
