# Supplementary material for: A network-based framework for shape analysis enables accurate characterization of leaf epidermal cells
Source: Nat Commun. 2021 Jan 19;12:458. doi: 10.1038/s41467-020-20730-y (PMC7815848; doi:10.1038/s41467-020-20730-y)
Supplement: Supplementary file 4 — Source Data [file 41467_2020_20730_MOESM4_ESM.zip › SourceData/FigureS16_LobeDetectionMedian/FigS16_ToolsGoldStandardMedian.xlsx]

## Sheet: Sheet1
															Without tri-cellular junctions				With tri-cellular junctions
Cell	Label	allJunctions	LobesG	JunctionsG	LobesAsJunctionsG	LobesPQ	JunctionsPQ	LobesLF	JunctionsLF	LobesLE	JunctionsLE	ManualLobesMedian	ManualJunctionsMedian		RMSE_GraVis	RMSE_PaCe	RMSE_Lobe		RMSE_GraVis	RMSE_PaCe	RMSE_Lobe	RMSE_LOCOEFA
1	ory	7	0	7	4	3	7	5	3	9	n.a.	0	7		0	3	5		0	3	1	2
2	cla	6	2	6	5	3	6	4	4	14	n.a.	2.5	6		0.5	0.5	1.5		0	1	0	6
3	cla	7	3	7	4	12	7	6	5	20	n.a.	5	7		2	7	1		1	8	0	9
4	wt	8	2	8	6	3	8	9	6	10	n.a.	2	8		0	1	7		0	1	5	0
5	wt	10	1	10	5	3	10	5	6	14	n.a.	0	9		1	3	5		1	3	1	4
6	cla	7	3	7	6	12	7	7	7	26	n.a.	5	7		2	7	2		2	7	2	14
7	ory	7	0	7	5	7	7	6	3	11	n.a.	0	7		0	7	6		0	7	2	4
8	ory	6	2	6	6	8	6	7	3	9	n.a.	0	6		2	8	7		2	8	4	3
9	wt	9	0	9	7	0	9	2	7	14	n.a.	1	9		1	1	1		1	1	1	4
10	wt	6	0	6	6	5	6	6	3	12	n.a.	1	6		1	4	5		1	4	2	5
11	ory	6	1	6	4	6	6	9	4	9	n.a.	1	6		0	5	8		0.5	5.5	6.5	2.5
12	cla	7	3	7	7	7	7	4	6	13	n.a.	3	7		0	4	1		0	4	0	3
13	ory	6	3	6	5	6	6	2	6	13	n.a.	0	6		3	6	2		3	6	2	7
14	wt	7	1	7	2	0	7	5	3	8	n.a.	1	7		0	1	4		0	1	0	0
15	wt	6	2	6	3	4	6	4	4	10	n.a.	1	6		1	3	3		1	3	1	3
16	ory	5	2	5	5	10	5	7	2	16	n.a.	2	5		0	8	5		0	8	2	9
17	cla	9	3	8	5	8	9	6	6	20	n.a.	3	7.5		0	5	3		1	7	2	10
18	cla	7	4	7	7	11	7	7	6	15	n.a.	2.5	7		1.5	8.5	4.5		1.5	8.5	3.5	5.5
19	ory	7	2	7	5	8	7	6	2	8	n.a.	0	7		2	8	6		2	8	1	1
20	wt	9	0	9	6	4	9	5	5	10	n.a.	2	8		2	2	3		1	3	0	0
21	wt	6	3	6	3	4	6	5	3	8	n.a.	3	6		0	1	2		0	1	1	1
22	wt	8	2	8	7	2	8	5	6	13	n.a.	2	8		0	0	3		0	0	1	3
23	cla	6	3	6	6	7	6	6	6	14	n.a.	2.5	6		0.5	4.5	3.5		0.5	4.5	3.5	5.5
24	cla	6	7	5	3	13	6	8	3	16	n.a.	4.5	6		2.5	8.5	3.5		2	9	1	6
25	ory	7	1	7	6	8	7	5	2	10	n.a.	0	7		1	8	5		1	8	0	3
26	cla	7	4	7	2	12	7	5	5	17	n.a.	4	7		0	8	1		0	8	1	6
27	ory	8	0	8	8	3	8	7	6	11	n.a.	0	8		0	3	7		0	3	5	3
28	cla	6	2	6	6	10	6	3	6	13	n.a.	3	6		1	7	0		1	7	0	4
29	ory	7	2	7	5	7	7	5	4	12	n.a.	0	7		2	7	5		2	7	2	5
30	wt	5	1	5	4	3	5	7	4	11	n.a.	2	5		1	1	5		1	1	4	4
