# Supplementary material for: A network-based framework for shape analysis enables accurate characterization of leaf epidermal cells
Source: Nat Commun. 2021 Jan 19;12:458. doi: 10.1038/s41467-020-20730-y (PMC7815848; doi:10.1038/s41467-020-20730-y)
Supplement: Supplementary file 4 — Source Data [file 41467_2020_20730_MOESM4_ESM.zip › SourceData/FigureS22_S23_CladesShapeFeatures/FigS22_distanceMatrix.xlsx]

## Sheet: FigS16_distanceMatrixClades_ed
Name	Order	MajorClade	SampleNumber	Cell	1	2	3	4	5	6	7	8	9	10	11	12	13	14	15	16	17	18	19	20	21	22	23	24	25	26	27	28	29	30	31	32	33	34	35	36	37	38	39	40	41	42	43	44	45
Acanthus_hungaricus	Lamiales	eudicots	8.22.1.22	1	0	0.0812133	0.122727	0.321753	0.23588	0.147619	0.125397	0.0741201	0.0919255	0.32093	0.255804	0.521429	0.333273	0.404887	0.136934	0.29011	0.324176	0.161905	0.421024	0.417933	0.114286	0.274603	0.193651	0.114286	0.209382	0.138828	0.218323	0.132773	0.275215	0.147253	0.455844	0.695759	0.535597	0.522253	0.334152	0.470186	0.461905	0.259019	0.457143	0.41443	0.629106	0.590226	0.632713	0.671086	0.666002
Acanthus_hungaricus	Lamiales	eudicots	8.22.1.11	2	0.0812133	0	0.118462	0.30028	0.221567	0.132835	0.0687106	0.0599563	0.0653167	0.317458	0.22774	0.495719	0.30189	0.380137	0.0857	0.288725	0.297757	0.175715	0.395193	0.376712	0.0902153	0.264405	0.162405	0.0866928	0.196074	0.119951	0.177784	0.0867043	0.226605	0.0885142	0.444458	0.675407	0.502133	0.453899	0.274722	0.416677	0.40574	0.236336	0.410822	0.396984	0.591605	0.549387	0.586772	0.631203	0.627305
Acanthus_hungaricus	Lamiales	eudicots	8.22.1.26	3	0.122727	0.118462	0	0.284091	0.205074	0.147727	0.110029	0.099473	0.115777	0.263214	0.257102	0.53125	0.338464	0.370813	0.112528	0.29662	0.255869	0.185606	0.368997	0.433269	0.0727273	0.246573	0.257323	0.10974	0.187754	0.130536	0.233202	0.134492	0.25534	0.139277	0.472727	0.696733	0.54266	0.5	0.3125	0.442292	0.463095	0.332071	0.437273	0.425505	0.649733	0.608681	0.646853	0.679709	0.680993
Acanthus_hungaricus	Lamiales	eudicots	8.22.1.30	4	0.321753	0.30028	0.284091	0	0.116015	0.231061	0.303211	0.292819	0.295619	0.131871	0.139205	0.292614	0.116801	0.120813	0.305155	0.189977	0.0644356	0.299663	0.248714	0.441006	0.253896	0.0974026	0.439394	0.244481	0.153664	0.215618	0.426877	0.342246	0.431955	0.321096	0.593182	0.784801	0.629098	0.704545	0.509233	0.638241	0.656277	0.513889	0.619545	0.535354	0.661765	0.660629	0.66837	0.694747	0.685437
Acanthus_hungaricus	Lamiales	eudicots	8.22.1.18	5	0.23588	0.221567	0.205074	0.116015	0	0.164905	0.221484	0.21301	0.210819	0.127907	0.122456	0.381177	0.179717	0.208384	0.231424	0.206619	0.0889343	0.237295	0.269855	0.44285	0.185714	0.104836	0.364341	0.16113	0.0758417	0.129994	0.352123	0.264432	0.358224	0.255814	0.527061	0.739462	0.586542	0.630814	0.439135	0.56451	0.584385	0.425887	0.557442	0.485201	0.657505	0.614443	0.65192	0.6967	0.690464
Acanthus_hungaricus	Lamiales	eudicots	8.22.1.17	6	0.147619	0.132835	0.147727	0.231061	0.164905	0	0.0851371	0.144928	0.0981555	0.255814	0.155303	0.416667	0.218834	0.317783	0.108278	0.212121	0.230936	0.150393	0.322756	0.396841	0.128139	0.215729	0.224242	0.0852814	0.124378	0.101399	0.210474	0.150267	0.225265	0.153846	0.436364	0.655066	0.494039	0.486597	0.3009	0.427668	0.44026	0.29798	0.416364	0.383838	0.617647	0.570973	0.608033	0.649156	0.652869
Acanthus_hungaricus	Lamiales	eudicots	8.22.1.20	7	0.125397	0.0687106	0.110029	0.303211	0.221484	0.0851371	0	0.108351	0.0800552	0.319675	0.214534	0.465774	0.277677	0.376775	0.0509098	0.244811	0.284493	0.132275	0.379754	0.393955	0.0873016	0.269841	0.163492	0.114286	0.18787	0.117827	0.148378	0.110364	0.191815	0.0860806	0.411833	0.621032	0.467343	0.414683	0.235243	0.371014	0.377778	0.242424	0.366667	0.352092	0.610305	0.568087	0.605147	0.643095	0.646005
Acanthus_hungaricus	Lamiales	eudicots	8.22.1.4	8	0.0741201	0.0599563	0.099473	0.292819	0.21301	0.144928	0.108351	0	0.0869565	0.283114	0.266984	0.532609	0.330582	0.374714	0.107989	0.294314	0.279025	0.155663	0.386656	0.382054	0.073706	0.257419	0.202899	0.111594	0.185594	0.134894	0.192029	0.107417	0.237821	0.117057	0.424374	0.650928	0.495723	0.503344	0.321784	0.446377	0.452588	0.261748	0.435652	0.385595	0.587538	0.523701	0.575165	0.618676	0.61574
Acanthus_hungaricus	Lamiales	eudicots	8.22.1.14	9	0.0919255	0.0653167	0.115777	0.295619	0.210819	0.0981555	0.0800552	0.0869565	0	0.309572	0.219203	0.482337	0.2816	0.382342	0.0798869	0.249164	0.279025	0.15942	0.386656	0.427536	0.0937888	0.254658	0.15942	0.0795031	0.177158	0.10981	0.184783	0.0944587	0.223677	0.0824972	0.444269	0.664289	0.498218	0.451087	0.271399	0.4	0.394617	0.240668	0.400145	0.401845	0.633419	0.58919	0.631678	0.670051	0.668286
Acanthus_hungaricus	Lamiales	eudicots	8.22.1.7	10	0.32093	0.317458	0.263214	0.131871	0.127907	0.255814	0.319675	0.283114	0.309572	0	0.157703	0.415698	0.196791	0.203794	0.323313	0.218247	0.110657	0.328883	0.287187	0.493073	0.269435	0.120709	0.457364	0.253156	0.172162	0.227788	0.434277	0.332421	0.449986	0.339595	0.627696	0.832667	0.6809	0.714669	0.535974	0.660566	0.666777	0.533592	0.650465	0.576697	0.713779	0.715597	0.717421	0.744256	0.735157
Acanthus_spinosus	Lamiales	eudicots	8.21.2.4	11	0.255804	0.22774	0.257102	0.139205	0.122456	0.155303	0.214534	0.266984	0.219203	0.157703	0	0.3125	0.103046	0.188322	0.210366	0.101763	0.112981	0.21412	0.211675	0.46875	0.221875	0.105655	0.340625	0.186607	0.11847	0.189503	0.309783	0.284375	0.347892	0.266426	0.509943	0.734375	0.581455	0.586538	0.414062	0.530842	0.54122	0.438605	0.524375	0.47459	0.674632	0.637923	0.678809	0.717253	0.711767
Acanthus_spinosus	Lamiales	eudicots	8.21.2.10	12	0.521429	0.495719	0.53125	0.292614	0.381177	0.416667	0.465774	0.532609	0.482337	0.415698	0.3125	0	0.242286	0.275493	0.464558	0.300881	0.337569	0.416667	0.196934	0.539561	0.513393	0.30754	0.590625	0.453571	0.387593	0.463942	0.553668	0.55	0.593373	0.533654	0.726989	0.875	0.74001	0.823317	0.648438	0.76019	0.766815	0.688605	0.7275	0.698706	0.749916	0.765155	0.769693	0.791448	0.785527
Acanthus_spinosus	Lamiales	eudicots	8.21.2.19	13	0.333273	0.30189	0.338464	0.116801	0.179717	0.218834	0.277677	0.330582	0.2816	0.196791	0.103046	0.242286	0	0.132745	0.268447	0.11863	0.114341	0.231755	0.162407	0.438729	0.307957	0.112719	0.393108	0.250814	0.173059	0.262415	0.366401	0.34341	0.412994	0.339338	0.537745	0.753263	0.598464	0.631451	0.467761	0.56896	0.584931	0.478967	0.555443	0.499169	0.64936	0.622537	0.648416	0.686576	0.688282
Acanthus_spinosus	Lamiales	eudicots	8.21.2.11	14	0.404887	0.380137	0.370813	0.120813	0.208384	0.317783	0.376775	0.374714	0.382342	0.203794	0.188322	0.275493	0.132745	0	0.361682	0.227058	0.157027	0.338369	0.221202	0.476764	0.340602	0.167711	0.513743	0.331203	0.210919	0.297233	0.478833	0.414396	0.501427	0.392375	0.643062	0.809211	0.663503	0.742409	0.568257	0.672654	0.693358	0.600611	0.658421	0.620813	0.693991	0.697368	0.698147	0.730618	0.72192
Acanthus_spinosus	Lamiales	eudicots	8.21.2.27	15	0.136934	0.0857	0.112528	0.305155	0.231424	0.108278	0.0509098	0.107989	0.0798869	0.323313	0.210366	0.464558	0.268447	0.361682	0	0.26329	0.277808	0.137459	0.377819	0.401142	0.0905923	0.269261	0.178862	0.124739	0.197488	0.130707	0.153499	0.0956958	0.165736	0.0888055	0.38337	0.598895	0.440824	0.422608	0.243521	0.373277	0.372009	0.249199	0.356341	0.331855	0.618169	0.570603	0.613581	0.645611	0.654108
Acanthus_spinosus	Lamiales	eudicots	8.21.2.18	16	0.29011	0.288725	0.29662	0.189977	0.206619	0.212121	0.244811	0.294314	0.249164	0.218247	0.101763	0.300881	0.11863	0.227058	0.26329	0	0.163004	0.167142	0.239719	0.412439	0.286081	0.149573	0.312821	0.253114	0.1969	0.25641	0.300446	0.287179	0.356194	0.294872	0.458508	0.682692	0.529004	0.551282	0.379407	0.491416	0.498535	0.402486	0.48359	0.43007	0.619292	0.577212	0.621302	0.659604	0.659862
Acanthus_spinosus	Lamiales	eudicots	8.21.2.30	17	0.324176	0.297757	0.255869	0.0644356	0.0889343	0.230936	0.284493	0.279025	0.279025	0.110657	0.112981	0.337569	0.114341	0.157027	0.277808	0.163004	0	0.27269	0.218744	0.443652	0.227473	0.0720391	0.413919	0.224176	0.12908	0.195971	0.399785	0.317388	0.40421	0.311355	0.571129	0.766569	0.611241	0.666209	0.481885	0.604013	0.629304	0.501277	0.592198	0.514597	0.65511	0.631579	0.650042	0.694545	0.682669
Acanthus_spinosus	Lamiales	eudicots	8.21.2.8	18	0.161905	0.175715	0.185606	0.299663	0.237295	0.150393	0.132275	0.155663	0.15942	0.328883	0.21412	0.416667	0.231755	0.338369	0.137459	0.167142	0.27269	0	0.368973	0.367218	0.171605	0.266314	0.2	0.17619	0.231435	0.179487	0.183575	0.173856	0.227577	0.15622	0.326263	0.533854	0.383728	0.414174	0.272569	0.368438	0.367196	0.292929	0.33321	0.333333	0.572985	0.507565	0.560596	0.603312	0.605421
Acanthus_spinosus	Lamiales	eudicots	8.21.2.28	19	0.421024	0.395193	0.368997	0.248714	0.269855	0.322756	0.379754	0.386656	0.386656	0.287187	0.211675	0.196934	0.162407	0.221202	0.377819	0.239719	0.218744	0.368973	0	0.526094	0.348248	0.192872	0.515723	0.321024	0.265841	0.311805	0.490361	0.420644	0.515344	0.414611	0.660892	0.860702	0.716363	0.762518	0.573703	0.702707	0.715723	0.600534	0.69566	0.620736	0.74836	0.740389	0.749246	0.776635	0.77232
Acanthus_spinosus	Lamiales	eudicots	8.21.2.24	20	0.417933	0.376712	0.433269	0.441006	0.44285	0.396841	0.393955	0.382054	0.427536	0.493073	0.46875	0.539561	0.438729	0.476764	0.401142	0.412439	0.443652	0.367218	0.526094	0	0.417933	0.441912	0.38156	0.428571	0.44665	0.384615	0.338807	0.378473	0.354653	0.363612	0.202515	0.355884	0.368155	0.298486	0.250831	0.293154	0.311246	0.293681	0.204255	0.198474	0.300205	0.253879	0.304293	0.370684	0.328599
Aconitum_carmichaelii_var._arendsi	Ranunculales	eudicots	4.17.2.24	21	0.114286	0.0902153	0.0727273	0.253896	0.185714	0.128139	0.0873016	0.073706	0.0937888	0.269435	0.221875	0.513393	0.307957	0.340602	0.0905923	0.286081	0.227473	0.171605	0.348248	0.417933	0	0.21746	0.226984	0.0714286	0.158209	0.096337	0.20528	0.114286	0.231497	0.10989	0.446753	0.668527	0.507026	0.475275	0.286384	0.413665	0.428571	0.312266	0.415714	0.401876	0.625592	0.582707	0.626796	0.665098	0.66664
Aconitum_carmichaelii_var._arendsi	Ranunculales	eudicots	4.17.2.4	22	0.274603	0.264405	0.246573	0.0974026	0.104836	0.215729	0.269841	0.257419	0.254658	0.120709	0.105655	0.30754	0.112719	0.167711	0.269261	0.149573	0.0720391	0.266314	0.192872	0.441912	0.21746	0	0.412698	0.21746	0.120114	0.178266	0.387336	0.309057	0.396634	0.287546	0.557287	0.756076	0.603565	0.659035	0.473338	0.602346	0.615873	0.463203	0.583651	0.503608	0.66395	0.638262	0.654363	0.699078	0.685998
Aconitum_carmichaelii_var._arendsi	Ranunculales	eudicots	4.17.2.5	23	0.193651	0.162405	0.257323	0.439394	0.364341	0.224242	0.163492	0.202899	0.15942	0.457364	0.340625	0.590625	0.393108	0.513743	0.178862	0.312821	0.413919	0.2	0.515723	0.38156	0.226984	0.412698	0	0.212698	0.308458	0.25812	0.0637681	0.135948	0.123561	0.137607	0.324242	0.552778	0.399089	0.336752	0.167708	0.315459	0.28254	0.165657	0.311111	0.283838	0.596435	0.542356	0.584221	0.627944	0.637244
Aconitum_carmichaelii_var._arendsi	Ranunculales	eudicots	4.17.2.8	24	0.114286	0.0866928	0.10974	0.244481	0.16113	0.0852814	0.114286	0.111594	0.0795031	0.253156	0.186607	0.453571	0.250814	0.331203	0.124739	0.253114	0.224176	0.17619	0.321024	0.428571	0.0714286	0.21746	0.212698	0	0.125586	0.0630037	0.207453	0.129412	0.251119	0.134432	0.47013	0.695759	0.535597	0.507692	0.326339	0.456522	0.457143	0.29798	0.45	0.424531	0.634454	0.597744	0.632713	0.671086	0.671588
Aconitum_carmichaelii_var._arendsi	Ranunculales	eudicots	4.17.2.20	25	0.209382	0.196074	0.187754	0.153664	0.0758417	0.124378	0.18787	0.185594	0.177158	0.172162	0.11847	0.387593	0.173059	0.210919	0.197488	0.1969	0.12908	0.231435	0.265841	0.44665	0.158209	0.120114	0.308458	0.125586	0	0.106008	0.283095	0.240035	0.32692	0.207807	0.526052	0.755597	0.601908	0.582807	0.394706	0.525243	0.52054	0.394995	0.520896	0.477009	0.668689	0.624621	0.659101	0.703816	0.690736
Aconitum_carmichaelii_var._arendsi	Ranunculales	eudicots	4.17.2.9	26	0.138828	0.119951	0.130536	0.215618	0.129994	0.101399	0.117827	0.134894	0.10981	0.227788	0.189503	0.463942	0.262415	0.297233	0.130707	0.25641	0.195971	0.179487	0.311805	0.384615	0.096337	0.178266	0.25812	0.0630037	0.106008	0	0.22408	0.17813	0.276027	0.153846	0.471329	0.700521	0.541824	0.516026	0.327925	0.462096	0.46044	0.336441	0.462051	0.433955	0.599068	0.567958	0.591716	0.638262	0.627632
Aconitum_carmichaelii_var._arendsi	Ranunculales	eudicots	4.17.2.13	27	0.218323	0.177784	0.233202	0.426877	0.352123	0.210474	0.148378	0.192029	0.184783	0.434277	0.309783	0.553668	0.366401	0.478833	0.153499	0.300446	0.399785	0.183575	0.490361	0.338807	0.20528	0.387336	0.0637681	0.207453	0.283095	0.22408	0	0.134271	0.0941592	0.119565	0.286561	0.513247	0.351924	0.333194	0.160666	0.3	0.27412	0.1435	0.286957	0.246596	0.549407	0.501144	0.54618	0.583702	0.589628
Aconitum_carmichaelii_var._arendsi	Ranunculales	eudicots	4.17.2.17	28	0.132773	0.0867043	0.134492	0.342246	0.264432	0.150267	0.110364	0.107417	0.0944587	0.332421	0.284375	0.55	0.34341	0.414396	0.0956958	0.287179	0.317388	0.173856	0.420644	0.378473	0.114286	0.309057	0.135948	0.129412	0.240035	0.17813	0.134271	0	0.174628	0.047813	0.391979	0.620129	0.462488	0.413009	0.224908	0.360102	0.348459	0.213072	0.347059	0.348901	0.590374	0.560018	0.592273	0.630433	0.632139
Aconitum_carmichaelii_var._arendsi	Ranunculales	eudicots	4.17.2.30	29	0.275215	0.226605	0.25534	0.431955	0.358224	0.225265	0.191815	0.237821	0.223677	0.449986	0.347892	0.593373	0.412994	0.501427	0.165736	0.356194	0.40421	0.227577	0.515344	0.354653	0.231497	0.396634	0.123561	0.251119	0.32692	0.276027	0.0941592	0.174628	0	0.161415	0.243373	0.457549	0.299625	0.282206	0.134413	0.221687	0.235686	0.127784	0.265663	0.228794	0.568069	0.509648	0.554716	0.598442	0.602813
Aconitum_carmichaelii_var._arendsi	Ranunculales	eudicots	4.17.2.26	30	0.147253	0.0885142	0.139277	0.321096	0.255814	0.153846	0.0860806	0.117057	0.0824972	0.339595	0.266426	0.533654	0.339338	0.392375	0.0888055	0.294872	0.311355	0.15622	0.414611	0.363612	0.10989	0.287546	0.137607	0.134432	0.207807	0.153846	0.119565	0.047813	0.161415	0	0.385781	0.610777	0.43926	0.397436	0.211939	0.357748	0.338828	0.210956	0.349487	0.329448	0.578706	0.531232	0.571006	0.616843	0.614167
Actiniopteris_semiflabellata	Polypodiales	ferns	gp17-010-ad-18	31	0.455844	0.444458	0.472727	0.593182	0.527061	0.436364	0.411833	0.424374	0.444269	0.627696	0.509943	0.726989	0.537745	0.643062	0.38337	0.458508	0.571129	0.326263	0.660892	0.202515	0.446753	0.557287	0.324242	0.47013	0.526052	0.471329	0.286561	0.391979	0.243373	0.385781	0	0.239915	0.233383	0.113462	0.208381	0.14664	0.192208	0.248485	0.0836364	0.079798	0.39893	0.327888	0.403389	0.475286	0.446064
Actiniopteris_semiflabellata	Polypodiales	ferns	gp17-010-ad-25	32	0.695759	0.675407	0.696733	0.784801	0.739462	0.655066	0.621032	0.650928	0.664289	0.832667	0.734375	0.875	0.753263	0.809211	0.598895	0.682692	0.766569	0.533854	0.860702	0.355884	0.668527	0.756076	0.552778	0.695759	0.755597	0.700521	0.513247	0.620129	0.457549	0.610777	0.239915	0	0.344647	0.232572	0.421875	0.32466	0.371949	0.47096	0.290312	0.281723	0.364555	0.292234	0.362796	0.407139	0.399136
Actiniopteris_semiflabellata	Polypodiales	ferns	gp17-010-ad-22	33	0.535597	0.502133	0.54266	0.629098	0.586542	0.494039	0.467343	0.495723	0.498218	0.6809	0.581455	0.74001	0.598464	0.663503	0.440824	0.529004	0.611241	0.383728	0.716363	0.368155	0.507026	0.603565	0.399089	0.535597	0.601908	0.541824	0.351924	0.462488	0.299625	0.43926	0.233383	0.344647	0	0.2221	0.268186	0.151889	0.20281	0.317271	0.251639	0.231164	0.573639	0.499014	0.558008	0.609502	0.610038
Actiniopteris_semiflabellata	Polypodiales	ferns	gp17-010-ad-12	34	0.522253	0.453899	0.5	0.704545	0.630814	0.486597	0.414683	0.503344	0.451087	0.714669	0.586538	0.823317	0.631451	0.742409	0.422608	0.551282	0.666209	0.414174	0.762518	0.298486	0.475275	0.659035	0.336752	0.507692	0.582807	0.516026	0.333194	0.413009	0.282206	0.397436	0.113462	0.232572	0.2221	0	0.209135	0.131522	0.194872	0.281954	0.110769	0.188131	0.442925	0.374566	0.43713	0.490673	0.481468
Actiniopteris_semiflabellata	Polypodiales	ferns	gp17-010-ad-29	35	0.334152	0.274722	0.3125	0.509233	0.439135	0.3009	0.235243	0.321784	0.271399	0.535974	0.414062	0.648438	0.467761	0.568257	0.243521	0.379407	0.481885	0.272569	0.573703	0.250831	0.286384	0.473338	0.167708	0.326339	0.394706	0.327925	0.160666	0.224908	0.134413	0.211939	0.208381	0.421875	0.268186	0.209135	0	0.166168	0.154018	0.113084	0.163125	0.152936	0.449281	0.396323	0.435928	0.487088	0.484026
Actiniopteris_semiflabellata	Polypodiales	ferns	gp17-010-ad-26	36	0.470186	0.416677	0.442292	0.638241	0.56451	0.427668	0.371014	0.446377	0.4	0.660566	0.530842	0.76019	0.56896	0.672654	0.373277	0.491416	0.604013	0.368438	0.702707	0.293154	0.413665	0.602346	0.315459	0.456522	0.525243	0.462096	0.3	0.360102	0.221687	0.357748	0.14664	0.32466	0.151889	0.131522	0.166168	0	0.0877847	0.236891	0.167391	0.161353	0.500628	0.424322	0.498122	0.546056	0.536896
Actiniopteris_semiflabellata	Polypodiales	ferns	gp17-010-ad-1	37	0.461905	0.40574	0.463095	0.656277	0.584385	0.44026	0.377778	0.452588	0.394617	0.666777	0.54122	0.766815	0.584931	0.693358	0.372009	0.498535	0.629304	0.367196	0.715723	0.311246	0.428571	0.615873	0.28254	0.457143	0.52054	0.46044	0.27412	0.348459	0.235686	0.338828	0.192208	0.371949	0.20281	0.194872	0.154018	0.0877847	0	0.236075	0.216667	0.189322	0.519073	0.455138	0.512933	0.556373	0.556105
Actiniopteris_semiflabellata	Polypodiales	ferns	gp17-010-ad-11	38	0.259019	0.236336	0.332071	0.513889	0.425887	0.29798	0.242424	0.261748	0.240668	0.533592	0.438605	0.688605	0.478967	0.600611	0.249199	0.402486	0.501277	0.292929	0.600534	0.293681	0.312266	0.463203	0.165657	0.29798	0.394995	0.336441	0.1435	0.213072	0.127784	0.210956	0.248485	0.47096	0.317271	0.281954	0.113084	0.236891	0.236075	0	0.235152	0.212121	0.49792	0.427888	0.488973	0.534083	0.534789
Actiniopteris_semiflabellata	Polypodiales	ferns	gp17-010-ad-5	39	0.457143	0.410822	0.437273	0.619545	0.557442	0.416364	0.366667	0.435652	0.400145	0.650465	0.524375	0.7275	0.555443	0.658421	0.356341	0.48359	0.592198	0.33321	0.69566	0.204255	0.415714	0.583651	0.311111	0.45	0.520896	0.462051	0.286957	0.347059	0.265663	0.349487	0.0836364	0.290312	0.251639	0.110769	0.163125	0.167391	0.216667	0.235152	0	0.113232	0.35893	0.278797	0.360296	0.416946	0.396592
Actiniopteris_semiflabellata	Polypodiales	ferns	gp17-010-ad-23	40	0.41443	0.396984	0.425505	0.535354	0.485201	0.383838	0.352092	0.385595	0.401845	0.576697	0.47459	0.698706	0.499169	0.620813	0.331855	0.43007	0.514597	0.333333	0.620736	0.198474	0.401876	0.503608	0.283838	0.424531	0.477009	0.433955	0.246596	0.348901	0.228794	0.329448	0.079798	0.281723	0.231164	0.188131	0.152936	0.161353	0.189322	0.212121	0.113232	0	0.373737	0.298929	0.368478	0.44015	0.416794
Adiantum_hispidulum	Polypodiales	ferns	gp17-003-ad-29	41	0.629106	0.591605	0.649733	0.661765	0.657505	0.617647	0.610305	0.587538	0.633419	0.713779	0.674632	0.749916	0.64936	0.693991	0.618169	0.619292	0.65511	0.572985	0.74836	0.300205	0.625592	0.66395	0.596435	0.634454	0.668689	0.599068	0.549407	0.590374	0.568069	0.578706	0.39893	0.364555	0.573639	0.442925	0.449281	0.500628	0.519073	0.49792	0.35893	0.373737	0	0.233485	0.0433187	0.0942073	0.0664416
Adiantum_hispidulum	Polypodiales	ferns	gp17-003-ad-23	42	0.590226	0.549387	0.608681	0.660629	0.614443	0.570973	0.568087	0.523701	0.58919	0.715597	0.637923	0.765155	0.622537	0.697368	0.570603	0.577212	0.631579	0.507565	0.740389	0.253879	0.582707	0.638262	0.542356	0.597744	0.624621	0.567958	0.501144	0.560018	0.509648	0.531232	0.327888	0.292234	0.499014	0.374566	0.396323	0.424322	0.455138	0.427888	0.278797	0.298929	0.233485	0	0.227833	0.295799	0.255933
Adiantum_hispidulum	Polypodiales	ferns	gp17-003-ad-25	43	0.632713	0.586772	0.646853	0.66837	0.65192	0.608033	0.605147	0.575165	0.631678	0.717421	0.678809	0.769693	0.648416	0.698147	0.613581	0.621302	0.650042	0.560596	0.749246	0.304293	0.626796	0.654363	0.584221	0.632713	0.659101	0.591716	0.54618	0.592273	0.554716	0.571006	0.403389	0.362796	0.558008	0.43713	0.435928	0.498122	0.512933	0.488973	0.360296	0.368478	0.0433187	0.227833	0	0.104985	0.0732207
Adiantum_hispidulum	Polypodiales	ferns	gp17-003-ad-20	44	0.671086	0.631203	0.679709	0.694747	0.6967	0.649156	0.643095	0.618676	0.670051	0.744256	0.717253	0.791448	0.686576	0.730618	0.645611	0.659604	0.694545	0.603312	0.776635	0.370684	0.665098	0.699078	0.627944	0.671086	0.703816	0.638262	0.583702	0.630433	0.598442	0.616843	0.475286	0.407139	0.609502	0.490673	0.487088	0.546056	0.556373	0.534083	0.416946	0.44015	0.0942073	0.295799	0.104985	0	0.0528886
Adiantum_hispidulum	Polypodiales	ferns	gp17-003-ad-11	45	0.666002	0.627305	0.680993	0.685437	0.690464	0.652869	0.646005	0.61574	0.668286	0.735157	0.711767	0.785527	0.688282	0.72192	0.654108	0.659862	0.682669	0.605421	0.77232	0.328599	0.66664	0.685998	0.637244	0.671588	0.690736	0.627632	0.589628	0.632139	0.602813	0.614167	0.446064	0.399136	0.610038	0.481468	0.484026	0.536896	0.556105	0.534789	0.396592	0.416794	0.0664416	0.255933	0.0732207	0.0528886	0
Adiantum_hispidulum	Polypodiales	ferns	gp17-003-ad-4	46	0.667702	0.629765	0.688241	0.697134	0.701972	0.654809	0.648464	0.608696	0.675725	0.747725	0.71875	0.790082	0.695721	0.733124	0.656416	0.656773	0.694935	0.594404	0.777482	0.271739	0.662267	0.697809	0.623551	0.673137	0.707982	0.643534	0.581522	0.639578	0.59501	0.618311	0.41413	0.379755	0.594797	0.456104	0.475883	0.511957	0.544669	0.517787	0.37413	0.39888	0.0754185	0.178245	0.0679509	0.138766	0.0975832
Adiantum_hispidulum	Polypodiales	ferns	gp17-003-ad-18	47	0.637233	0.598749	0.643074	0.682534	0.67039	0.626223	0.613923	0.587698	0.636198	0.729628	0.685285	0.772023	0.65464	0.70576	0.616958	0.622956	0.666349	0.58501	0.75754	0.293935	0.627897	0.668791	0.597988	0.637233	0.681279	0.611952	0.558713	0.59472	0.57708	0.581567	0.413028	0.371924	0.580741	0.455936	0.457985	0.509004	0.529734	0.507516	0.366299	0.387497	0.0363805	0.219348	0.0467782	0.0901033	0.0539744
Adiantum_hispidulum	Polypodiales	ferns	gp17-003-ad-15	48	0.610652	0.570987	0.625066	0.632225	0.635502	0.596164	0.589687	0.560526	0.615398	0.681879	0.656611	0.733472	0.632546	0.66512	0.592204	0.599378	0.627708	0.544423	0.71949	0.230722	0.610652	0.637398	0.580732	0.616433	0.642136	0.572477	0.531541	0.576403	0.53994	0.557655	0.360694	0.328351	0.543779	0.404958	0.421152	0.464991	0.494688	0.464004	0.318035	0.341391	0.083305	0.16524	0.0796251	0.151847	0.121097
Adiantum_hispidulum	Polypodiales	ferns	gp17-003-ad-13	49	0.669078	0.623548	0.678654	0.693901	0.696055	0.653433	0.63271	0.601908	0.674372	0.743597	0.715585	0.772943	0.689873	0.726349	0.635227	0.650925	0.69356	0.576887	0.772391	0.285214	0.661121	0.702331	0.610549	0.675407	0.703854	0.637618	0.567556	0.627401	0.567561	0.60581	0.409091	0.368374	0.57294	0.447663	0.468552	0.506384	0.518686	0.504028	0.361266	0.3715	0.0486022	0.197345	0.0506704	0.114	0.0626901
Adiantum_hispidulum	Polypodiales	ferns	gp17-003-ad-1	50	0.613886	0.576013	0.619755	0.662587	0.650512	0.600233	0.576646	0.552853	0.612851	0.715807	0.661058	0.771307	0.641321	0.699761	0.577008	0.594406	0.645355	0.53639	0.745481	0.288276	0.5999	0.661894	0.562704	0.620879	0.666632	0.592075	0.521435	0.561333	0.531047	0.54662	0.38951	0.329983	0.535825	0.414336	0.409364	0.470599	0.487113	0.461538	0.330559	0.358197	0.0765117	0.212735	0.0548682	0.135463	0.108724
Adromischus sp.	Saxifragales	eudicots	gp15-036-17	51	0.602857	0.568219	0.600909	0.350909	0.446047	0.481212	0.546032	0.59913	0.555652	0.453953	0.375625	0.118125	0.29038	0.336316	0.531707	0.350256	0.375385	0.494321	0.269434	0.588936	0.574286	0.379048	0.66	0.517143	0.431642	0.517949	0.622609	0.624706	0.691325	0.606154	0.776364	0.894062	0.785246	0.872692	0.708125	0.809565	0.81619	0.738384	0.77	0.768889	0.774225	0.804662	0.797988	0.814251	0.795642
Adromischus sp.	Saxifragales	eudicots	gp15-036-12	52	0.280788	0.28342	0.300549	0.195925	0.188452	0.236155	0.265736	0.303348	0.265867	0.211708	0.121767	0.284483	0.109123	0.164701	0.265349	0.179045	0.153467	0.318646	0.156148	0.50807	0.27931	0.106732	0.414176	0.250246	0.18528	0.243148	0.378186	0.321095	0.406107	0.297082	0.621003	0.846713	0.686829	0.662467	0.463362	0.609145	0.615764	0.466214	0.608276	0.584639	0.723677	0.707674	0.717507	0.761924	0.753227
Adromischus sp.	Saxifragales	eudicots	gp15-036-1	53	0.521024	0.496252	0.514151	0.269082	0.350812	0.417381	0.462564	0.518458	0.48373	0.375603	0.311321	0.0713443	0.225818	0.248014	0.469857	0.2985	0.288306	0.418472	0.188679	0.535729	0.478167	0.2944	0.583019	0.439892	0.355674	0.431543	0.561321	0.552497	0.616958	0.5179	0.723156	0.862028	0.72858	0.810051	0.655366	0.754881	0.762983	0.678674	0.716792	0.70021	0.743013	0.764718	0.761248	0.774828	0.768104
Adromischus sp.	Saxifragales	eudicots	gp15-036-9	54	0.325914	0.297388	0.328753	0.15222	0.197674	0.223397	0.269288	0.323222	0.282777	0.22093	0.105741	0.216206	0.0694731	0.139841	0.27283	0.134168	0.134807	0.287539	0.146994	0.484414	0.310631	0.1244	0.396124	0.26412	0.212947	0.272809	0.362235	0.335021	0.401513	0.328563	0.575687	0.809048	0.651544	0.644902	0.466206	0.593731	0.599114	0.491074	0.587209	0.527719	0.697737	0.663665	0.692927	0.73228	0.723983
Adromischus sp.	Saxifragales	eudicots	gp15-036-18	55	0.538095	0.52968	0.55303	0.325758	0.410853	0.442761	0.492063	0.540258	0.504026	0.457364	0.32581	0.0960648	0.28106	0.316277	0.498193	0.317664	0.358974	0.425926	0.213138	0.556344	0.533862	0.349206	0.603704	0.495238	0.424268	0.494302	0.590982	0.581264	0.634984	0.55698	0.73468	0.879919	0.749545	0.830484	0.679977	0.775845	0.783598	0.700337	0.737407	0.73064	0.756883	0.77555	0.77208	0.789865	0.780364
Adromischus sp.	Saxifragales	eudicots	gp15-036-2	56	0.299029	0.300705	0.235878	0.109444	0.151727	0.244042	0.304978	0.250457	0.284227	0.174983	0.141535	0.320692	0.133587	0.17463	0.32027	0.181105	0.0934599	0.316433	0.177322	0.49401	0.249237	0.0849129	0.418339	0.239528	0.153601	0.216455	0.415682	0.329069	0.44707	0.334951	0.608297	0.822664	0.669744	0.710045	0.524348	0.653356	0.663708	0.497009	0.63466	0.559086	0.705467	0.684868	0.697018	0.741875	0.729457
Adromischus sp.	Saxifragales	eudicots	gp15-036-16	57	0.272487	0.250888	0.234007	0.0867003	0.0826873	0.191919	0.246032	0.238325	0.250403	0.122308	0.0815972	0.341435	0.123301	0.166179	0.247516	0.160969	0.0777371	0.253086	0.211041	0.449961	0.203175	0.0634921	0.392593	0.195238	0.0953566	0.178063	0.366747	0.278431	0.37751	0.270655	0.541751	0.774595	0.6102	0.64245	0.460359	0.587601	0.597354	0.464646	0.576296	0.503367	0.674589	0.632693	0.666338	0.710912	0.693048
Adromischus sp.	Saxifragales	eudicots	gp15-036-10	58	0.567702	0.557078	0.570652	0.480567	0.489552	0.517787	0.513458	0.565217	0.521739	0.515672	0.39221	0.274004	0.371675	0.449466	0.537823	0.33612	0.440357	0.439614	0.25458	0.572618	0.552795	0.418219	0.624155	0.551346	0.474367	0.525641	0.597826	0.587212	0.64065	0.559643	0.756785	0.872849	0.773699	0.845736	0.689878	0.791304	0.798758	0.722442	0.753043	0.742644	0.752616	0.777705	0.776949	0.793283	0.774431
Adromischus sp.	Saxifragales	eudicots	gp15-036-25	59	0.794505	0.813488	0.809441	0.72465	0.7339	0.755245	0.776862	0.807135	0.763935	0.757156	0.646635	0.534856	0.624391	0.682186	0.788931	0.564103	0.684066	0.680199	0.50508	0.729542	0.818132	0.659035	0.811966	0.793956	0.731056	0.782051	0.814381	0.786199	0.826691	0.801282	0.898951	0.957332	0.906999	0.961538	0.824519	0.893813	0.923626	0.869658	0.880769	0.882673	0.879165	0.883025	0.886095	0.890949	0.869037
Adromischus sp.	Saxifragales	eudicots	gp15-036-11	60	0.328571	0.303836	0.295909	0.145909	0.133953	0.234545	0.288571	0.304638	0.294203	0.162326	0.12375	0.29625	0.0989873	0.152632	0.299024	0.170769	0.0940659	0.31037	0.157358	0.482553	0.265714	0.0828571	0.435556	0.237143	0.147761	0.212821	0.410435	0.349412	0.422892	0.321026	0.612727	0.838437	0.677705	0.686923	0.508437	0.631304	0.64	0.508081	0.63	0.576364	0.715401	0.699398	0.709231	0.748383	0.738883
Agave_sisalana	Asparagales	monocots	gp15-095-29	61	0.327035	0.305641	0.320503	0.144428	0.162666	0.227273	0.269841	0.323516	0.286583	0.200175	0.108031	0.235887	0.0524023	0.125212	0.28075	0.12531	0.111426	0.273596	0.136742	0.457104	0.28725	0.109575	0.409319	0.248694	0.173969	0.259305	0.373539	0.364832	0.417541	0.339537	0.566862	0.786038	0.632734	0.646402	0.46665	0.59065	0.596621	0.486804	0.585699	0.529488	0.684147	0.656157	0.675129	0.713927	0.705593
Agave_sisalana	Asparagales	monocots	gp15-095-30	62	0.763354	0.759976	0.77668	0.591403	0.64004	0.662055	0.71256	0.775362	0.724638	0.683519	0.559783	0.36413	0.502477	0.568078	0.735419	0.498885	0.584568	0.626141	0.444217	0.711378	0.75528	0.567978	0.801449	0.712422	0.66061	0.72854	0.782609	0.758312	0.814301	0.780936	0.871146	0.919158	0.877406	0.927676	0.800272	0.873913	0.896687	0.843874	0.864783	0.864076	0.859916	0.852076	0.851942	0.860713	0.834224
Agave_sisalana	Asparagales	monocots	gp15-095-2	63	0.409524	0.392042	0.378427	0.217532	0.23625	0.322511	0.380952	0.3706	0.374741	0.282761	0.216766	0.197173	0.151497	0.188179	0.371661	0.244811	0.184371	0.373898	0.0847559	0.516211	0.349206	0.174603	0.52381	0.32381	0.238332	0.312576	0.492581	0.420728	0.516542	0.415751	0.663925	0.850818	0.706479	0.767247	0.576141	0.707798	0.720635	0.607504	0.694762	0.617605	0.738477	0.73183	0.733446	0.766752	0.75685
Agave_sisalana	Asparagales	monocots	gp15-095-22	64	0.132219	0.125474	0.0686654	0.242505	0.170213	0.126692	0.130868	0.0942029	0.115634	0.223899	0.230386	0.506649	0.31888	0.350504	0.142709	0.280687	0.214753	0.148279	0.345042	0.393617	0.0808511	0.226444	0.252719	0.0908815	0.16672	0.0804692	0.226873	0.134168	0.264163	0.15521	0.434043	0.659408	0.503662	0.528028	0.342753	0.473173	0.473556	0.319256	0.462766	0.392757	0.60991	0.558391	0.596563	0.641419	0.645133
Agave_sisalana	Asparagales	monocots	gp15-095-6	65	0.409821	0.385916	0.355114	0.153409	0.184593	0.326231	0.384177	0.375453	0.377717	0.166424	0.203125	0.28125	0.147547	0.134868	0.375381	0.228365	0.123283	0.349923	0.174233	0.480053	0.326339	0.16245	0.510417	0.325446	0.229711	0.291266	0.485054	0.412684	0.519767	0.406651	0.648864	0.820312	0.675973	0.757212	0.570312	0.678533	0.700893	0.604956	0.65375	0.620581	0.702624	0.696311	0.697023	0.733907	0.726344
Agave_sisalana	Asparagales	monocots	gp15-095-5	66	0.221429	0.214212	0.225	0.205682	0.140698	0.121591	0.175397	0.221558	0.176087	0.233721	0.115625	0.35	0.156962	0.252632	0.178963	0.131731	0.16772	0.158333	0.274528	0.430585	0.210714	0.172024	0.273611	0.180357	0.10597	0.171474	0.241304	0.216912	0.281777	0.221154	0.443182	0.667188	0.508811	0.513462	0.328125	0.45163	0.475595	0.36048	0.445	0.401263	0.643449	0.604135	0.642973	0.681587	0.68317
Agave_sisalana	Asparagales	monocots	gp15-095-13	67	0.422222	0.411263	0.406313	0.299242	0.318605	0.351515	0.409524	0.404831	0.402899	0.330233	0.232986	0.187153	0.235162	0.271637	0.391057	0.260684	0.267155	0.380247	0.131237	0.530969	0.357143	0.225397	0.544444	0.357143	0.280597	0.335897	0.518841	0.440523	0.533066	0.424786	0.684848	0.876215	0.723679	0.780128	0.593229	0.718841	0.733333	0.620202	0.701111	0.644444	0.758526	0.745029	0.754372	0.786161	0.782247
Agave_sisalana	Asparagales	monocots	gp15-095-14	68	0.409382	0.400327	0.427239	0.224729	0.284797	0.309815	0.36271	0.422237	0.378326	0.328011	0.208489	0.219683	0.155299	0.207384	0.376047	0.144087	0.233557	0.280634	0.162489	0.459511	0.409382	0.219853	0.433831	0.365885	0.298507	0.368542	0.421804	0.390694	0.446682	0.413318	0.554681	0.779035	0.618302	0.651119	0.470732	0.591045	0.604691	0.4951	0.581045	0.516961	0.672919	0.640108	0.674291	0.712664	0.707579
Agave_sisalana	Asparagales	monocots	gp15-095-26	69	0.253571	0.234418	0.264773	0.129545	0.137209	0.21553	0.259325	0.267572	0.224819	0.169477	0.115625	0.3	0.0958861	0.215132	0.253963	0.15609	0.114286	0.29537	0.217453	0.480053	0.228571	0.0869048	0.340278	0.191071	0.138246	0.207692	0.327174	0.267647	0.406476	0.260256	0.597727	0.815625	0.666598	0.641346	0.467187	0.60163	0.574405	0.410985	0.5875	0.561364	0.700401	0.686936	0.688979	0.733907	0.725209
Agave_sisalana	Asparagales	monocots	gp15-095-17	70	0.299107	0.28867	0.263258	0.184659	0.193798	0.232008	0.293651	0.25317	0.294837	0.205426	0.145833	0.302083	0.113792	0.166118	0.308943	0.194712	0.142972	0.304398	0.147406	0.45922	0.268452	0.116567	0.427778	0.241071	0.18408	0.217949	0.432065	0.31973	0.428589	0.327724	0.598295	0.789062	0.638832	0.697917	0.513021	0.635054	0.661012	0.495896	0.63375	0.540088	0.680816	0.670818	0.673817	0.715943	0.706937
Alpinia_zerumbet	Zingiberales	monocots	gp15-090-20	71	0.306349	0.315221	0.308838	0.243434	0.230233	0.253535	0.315873	0.30628	0.308213	0.24186	0.156944	0.238542	0.155837	0.209942	0.331165	0.216239	0.189988	0.325926	0.125786	0.498582	0.314286	0.160317	0.433333	0.274603	0.217413	0.270085	0.442271	0.338562	0.446854	0.344444	0.619192	0.835069	0.682149	0.719444	0.535243	0.655556	0.68254	0.50101	0.645556	0.580808	0.719846	0.700585	0.712229	0.751963	0.743265
Alpinia_zerumbet	Zingiberales	monocots	gp15-090-11	72	0.140336	0.139404	0.158021	0.351203	0.263338	0.131907	0.136321	0.141347	0.127536	0.344733	0.272059	0.518199	0.32971	0.426161	0.161549	0.232579	0.340142	0.239216	0.439512	0.464706	0.157143	0.287208	0.216993	0.157143	0.232309	0.159879	0.264578	0.141176	0.302906	0.162293	0.526738	0.73796	0.569817	0.530882	0.347335	0.470077	0.418487	0.306477	0.465294	0.471539	0.685561	0.637152	0.680752	0.719408	0.713309
Alpinia_zerumbet	Zingiberales	monocots	gp15-090-17	73	0.258242	0.244769	0.261863	0.207293	0.204958	0.250749	0.275946	0.242714	0.233954	0.226936	0.134272	0.332418	0.13938	0.176258	0.2829	0.18315	0.153846	0.337403	0.186606	0.520575	0.261538	0.123321	0.359219	0.258242	0.184353	0.228938	0.357143	0.280672	0.423805	0.285714	0.623477	0.853022	0.699333	0.664835	0.482143	0.616436	0.619048	0.438006	0.612088	0.584083	0.73738	0.714864	0.729501	0.774429	0.765731
Alpinia_zerumbet	Zingiberales	monocots	gp15-090-2	74	0.335294	0.32635	0.312834	0.239305	0.245212	0.264706	0.327965	0.296675	0.329923	0.271546	0.186581	0.264706	0.188757	0.225232	0.333572	0.202866	0.22075	0.339143	0.114317	0.513141	0.311345	0.172969	0.45719	0.310084	0.233319	0.266968	0.432864	0.35	0.460666	0.356712	0.637701	0.85432	0.695275	0.728507	0.547335	0.673657	0.682353	0.542484	0.662353	0.602347	0.736631	0.715944	0.728159	0.766995	0.758298
Alpinia_zerumbet	Zingiberales	monocots	gp15-090-15	75	0.365157	0.354494	0.375831	0.247228	0.259501	0.299335	0.371274	0.38176	0.361612	0.272263	0.209604	0.189024	0.168416	0.227856	0.378049	0.249844	0.213348	0.383619	0.078463	0.530358	0.357143	0.18254	0.499187	0.310801	0.244995	0.319887	0.485419	0.385653	0.505143	0.402439	0.672284	0.862805	0.721911	0.777439	0.590892	0.718134	0.726829	0.554077	0.706829	0.609879	0.745663	0.743536	0.749675	0.784212	0.775514
Alpinia_zerumbet	Zingiberales	monocots	gp15-090-13	76	0.314286	0.320709	0.333556	0.307487	0.303352	0.292781	0.34267	0.325661	0.331841	0.303352	0.245404	0.25	0.245532	0.285604	0.357963	0.217572	0.28329	0.353849	0.155938	0.513141	0.326471	0.228291	0.442157	0.32479	0.278534	0.303544	0.44757	0.352941	0.475372	0.371418	0.645989	0.845588	0.692141	0.743213	0.56204	0.688363	0.691877	0.505793	0.677059	0.576649	0.725936	0.716276	0.722416	0.766995	0.758298
Alpinia_zerumbet	Zingiberales	monocots	gp15-090-27	77	0.33921	0.337219	0.346712	0.258704	0.275359	0.308833	0.332827	0.348289	0.317761	0.310242	0.196144	0.218085	0.16725	0.233203	0.34795	0.21222	0.218494	0.352115	0.111602	0.510638	0.357751	0.208544	0.444208	0.343465	0.280565	0.31233	0.448427	0.354693	0.47475	0.37234	0.642166	0.84242	0.690269	0.74734	0.562666	0.682979	0.692503	0.521384	0.672979	0.582635	0.727387	0.722524	0.725545	0.763155	0.749138
Alpinia_zerumbet	Zingiberales	monocots	gp15-090-29	78	0.639916	0.626712	0.637032	0.459893	0.50513	0.532531	0.5831	0.636189	0.59335	0.540698	0.421875	0.266544	0.382911	0.428793	0.591463	0.41365	0.453297	0.536674	0.312153	0.639237	0.635714	0.43254	0.697059	0.592857	0.526558	0.596154	0.680307	0.670588	0.728384	0.647813	0.822995	0.931526	0.834619	0.903281	0.769301	0.857545	0.856303	0.789661	0.810588	0.819964	0.820856	0.83525	0.834494	0.856816	0.825337
Alpinia_zerumbet	Zingiberales	monocots	gp15-090-14	79	0.574849	0.558557	0.567382	0.359315	0.419587	0.478233	0.515314	0.572158	0.527046	0.45267	0.360695	0.145907	0.278303	0.336916	0.519581	0.353918	0.352887	0.471222	0.231996	0.592598	0.544869	0.344512	0.640689	0.502012	0.420643	0.499097	0.61237	0.612096	0.660275	0.578368	0.780026	0.90779	0.782036	0.876354	0.707636	0.813227	0.819852	0.735809	0.773662	0.756011	0.782707	0.808324	0.802484	0.824239	0.818318
Alpinia_zerumbet	Zingiberales	monocots	gp15-090-12	80	0.201642	0.214454	0.219305	0.18652	0.160519	0.184431	0.209633	0.208896	0.188906	0.204624	0.139547	0.393678	0.186818	0.254235	0.227222	0.142352	0.17153	0.278416	0.274344	0.477867	0.230213	0.159825	0.278927	0.215928	0.153028	0.183466	0.31022	0.226504	0.379033	0.228559	0.580773	0.798671	0.645751	0.609969	0.41074	0.563318	0.541544	0.359805	0.558046	0.54441	0.686643	0.659926	0.682514	0.725033	0.720349
Alstroemeria_aurea	Liliales	monocots	7.23.2.5	81	0.495238	0.462981	0.497294	0.645022	0.577243	0.47132	0.444444	0.469462	0.48706	0.686462	0.551339	0.771577	0.58469	0.689536	0.439024	0.517399	0.617674	0.384259	0.711253	0.240502	0.479762	0.609127	0.427381	0.494048	0.550373	0.503205	0.371636	0.429692	0.379948	0.424451	0.157143	0.212426	0.368169	0.217949	0.284226	0.28442	0.330952	0.278139	0.14381	0.170815	0.305227	0.179511	0.301071	0.360351	0.32349
Alstroemeria_aurea	Liliales	monocots	7.23.2.8	82	0.52236	0.50753	0.531409	0.655632	0.589557	0.506117	0.47274	0.490683	0.517598	0.695797	0.579678	0.763587	0.606101	0.688297	0.455916	0.53241	0.622074	0.387547	0.726239	0.236553	0.506211	0.620428	0.423395	0.530435	0.588672	0.540612	0.39441	0.458677	0.371324	0.454451	0.146132	0.177747	0.347622	0.17236	0.310413	0.26087	0.321739	0.314888	0.170062	0.19537	0.367589	0.231775	0.370135	0.434448	0.398418
Alstroemeria_aurea	Liliales	monocots	7.23.2.25	83	0.459846	0.429841	0.464681	0.601966	0.533941	0.420966	0.395002	0.426361	0.440952	0.641578	0.508868	0.73522	0.544902	0.653272	0.378214	0.473319	0.580042	0.332833	0.680138	0.208309	0.435907	0.572716	0.339189	0.463707	0.515732	0.468468	0.307286	0.388076	0.294611	0.375953	0.0812039	0.245566	0.275698	0.121362	0.219806	0.189953	0.245946	0.23792	0.0908108	0.10258	0.390049	0.295824	0.401647	0.460754	0.439378
Alstroemeria_aurea	Liliales	monocots	7.23.2.22	84	0.475824	0.462065	0.491084	0.602797	0.53703	0.463403	0.434554	0.444147	0.465998	0.641682	0.521875	0.713942	0.55852	0.639879	0.404315	0.474359	0.575824	0.337322	0.670682	0.215057	0.46044	0.564347	0.364103	0.49011	0.542135	0.489744	0.340134	0.415837	0.31696	0.410256	0.0965035	0.221034	0.300126	0.144231	0.257332	0.214381	0.269231	0.257498	0.121538	0.136364	0.370588	0.265818	0.384615	0.448365	0.425784
Alstroemeria_aurea	Liliales	monocots	7.23.2.6	85	0.504506	0.442218	0.492831	0.690665	0.614874	0.483527	0.412166	0.480887	0.429627	0.699391	0.577706	0.816799	0.62603	0.742229	0.412752	0.536052	0.663692	0.42779	0.761808	0.297373	0.464046	0.654522	0.320656	0.497795	0.565061	0.504991	0.319448	0.395263	0.270074	0.374978	0.139536	0.310141	0.170811	0.135583	0.195103	0.104173	0.124513	0.276727	0.116443	0.16548	0.411011	0.342988	0.403002	0.447334	0.451164
Alstroemeria_aurea	Liliales	monocots	7.23.2.7	86	0.300253	0.257243	0.304807	0.428801	0.352542	0.285868	0.262396	0.239579	0.299218	0.449578	0.341814	0.585039	0.39655	0.493363	0.237535	0.32698	0.413693	0.223206	0.509267	0.237808	0.285967	0.400899	0.205015	0.300253	0.350152	0.288632	0.16843	0.236439	0.16345	0.231563	0.203942	0.42471	0.269984	0.290929	0.104466	0.224933	0.245175	0.116564	0.214779	0.168589	0.457148	0.386054	0.452951	0.512903	0.493894
Alstroemeria_aurea	Liliales	monocots	7.23.2.3	87	0.524845	0.485408	0.531268	0.618365	0.557562	0.515057	0.485162	0.463768	0.52381	0.659324	0.577446	0.735151	0.568362	0.659774	0.466975	0.499124	0.588151	0.392071	0.688503	0.233117	0.51677	0.583161	0.429607	0.531056	0.583758	0.504539	0.399068	0.458677	0.383746	0.455248	0.157199	0.208997	0.367732	0.201206	0.315023	0.281988	0.32795	0.295564	0.178696	0.197691	0.307902	0.202027	0.30806	0.375869	0.348728
Alstroemeria_aurea	Liliales	monocots	7.23.2.16	88	0.51211	0.457226	0.487959	0.644115	0.5854	0.446217	0.408389	0.471734	0.455226	0.686817	0.560327	0.75207	0.597032	0.676368	0.407931	0.518424	0.612255	0.37315	0.71923	0.224038	0.461211	0.613476	0.354967	0.484201	0.562617	0.510104	0.331054	0.40857	0.26123	0.401341	0.0771222	0.233961	0.249159	0.110418	0.210317	0.170919	0.213939	0.280888	0.0857616	0.138136	0.350073	0.273764	0.347819	0.408653	0.387695
Alstroemeria_aurea	Liliales	monocots	7.23.2.21	89	0.416234	0.391553	0.42803	0.568182	0.487667	0.386364	0.3557	0.385046	0.401845	0.596371	0.481061	0.723958	0.526947	0.635965	0.331855	0.445221	0.537379	0.338384	0.648513	0.263378	0.397619	0.533911	0.283838	0.420346	0.486658	0.426573	0.246047	0.348841	0.192954	0.332751	0.107576	0.283854	0.139096	0.155303	0.152936	0.0954545	0.123593	0.20202	0.144242	0.146465	0.48574	0.397642	0.482114	0.533796	0.523997
Alstroemeria_aurea	Liliales	monocots	7.23.2.19	90	0.459622	0.436318	0.465909	0.59814	0.542764	0.422865	0.39066	0.429153	0.437657	0.637613	0.517691	0.708807	0.546187	0.637016	0.375932	0.470862	0.570793	0.337006	0.676594	0.217602	0.43412	0.562246	0.316437	0.464935	0.520168	0.476266	0.292041	0.384541	0.231106	0.371689	0.0636364	0.23954	0.207831	0.120073	0.191051	0.121883	0.180165	0.245179	0.120413	0.105601	0.44385	0.337724	0.459387	0.522987	0.49813
Amaranthus_caudatus	Caryophyllales	eudicots	4.05.1.26	91	0.134921	0.126332	0.141667	0.251768	0.190698	0.0717172	0.0873016	0.147343	0.103865	0.296382	0.165625	0.409722	0.220534	0.302632	0.099187	0.223932	0.224542	0.1	0.324528	0.379669	0.134921	0.219048	0.211111	0.0984127	0.16534	0.105983	0.186232	0.163399	0.221151	0.148718	0.384848	0.611632	0.454645	0.463889	0.274653	0.397585	0.415873	0.306061	0.39	0.340404	0.601367	0.553801	0.591584	0.628809	0.631782
Amaranthus_caudatus	Caryophyllales	eudicots	4.05.1.12	92	0.167404	0.172101	0.18758	0.282971	0.207665	0.126974	0.140622	0.179424	0.135946	0.3038	0.198944	0.399208	0.215725	0.323758	0.147544	0.148971	0.255998	0.0672926	0.342014	0.355409	0.18169	0.242567	0.209233	0.152716	0.204541	0.157277	0.189835	0.180116	0.233837	0.184182	0.346479	0.558869	0.401986	0.439057	0.278829	0.372076	0.401476	0.313274	0.367465	0.329492	0.571816	0.541459	0.573714	0.611875	0.613581
Amaranthus_caudatus	Caryophyllales	eudicots	4.05.1.29	93	0.219048	0.175647	0.235101	0.418182	0.344703	0.213131	0.149206	0.206763	0.175845	0.444703	0.340625	0.590625	0.381997	0.502632	0.152304	0.295726	0.403297	0.192593	0.511321	0.337589	0.21746	0.379365	0.0666667	0.214286	0.300829	0.238462	0.0683575	0.124183	0.0791165	0.123077	0.29798	0.516146	0.354645	0.312821	0.129514	0.271014	0.260317	0.120202	0.266667	0.249495	0.547475	0.487135	0.53833	0.58177	0.581688
Amaranthus_caudatus	Caryophyllales	eudicots	4.05.1.4	94	0.205357	0.178938	0.176136	0.157197	0.0726744	0.126894	0.189484	0.177989	0.174366	0.164486	0.109375	0.375	0.187896	0.219298	0.204776	0.169071	0.128663	0.220679	0.234473	0.447917	0.14494	0.121032	0.311806	0.115774	0.0486629	0.120192	0.296649	0.209926	0.319528	0.216346	0.508712	0.742188	0.575478	0.586538	0.408854	0.529167	0.53869	0.381944	0.519583	0.470328	0.659704	0.619987	0.662475	0.700848	0.695764
Amaranthus_caudatus	Caryophyllales	eudicots	4.05.1.2	95	0.183673	0.173889	0.16141	0.15538	0.076412	0.119666	0.172336	0.154244	0.158681	0.169435	0.189413	0.421556	0.211961	0.243555	0.173718	0.254317	0.140502	0.217309	0.323258	0.417933	0.126531	0.138322	0.301134	0.1	0.0872677	0.077708	0.282831	0.219208	0.310302	0.18472	0.508349	0.729751	0.57444	0.558673	0.375319	0.50142	0.512245	0.379612	0.49551	0.473098	0.63058	0.591837	0.626796	0.668642	0.660415
Amaranthus_caudatus	Caryophyllales	eudicots	4.05.1.14	96	0.428904	0.415737	0.424683	0.256871	0.325581	0.328048	0.386489	0.433771	0.387765	0.325581	0.214753	0.121366	0.163085	0.235312	0.389677	0.214967	0.258881	0.322997	0.102457	0.496042	0.425914	0.227021	0.501292	0.368771	0.317598	0.370602	0.465369	0.451163	0.517792	0.433214	0.640169	0.820858	0.672703	0.725403	0.575945	0.666026	0.678516	0.605826	0.638837	0.626028	0.705634	0.693041	0.699051	0.738268	0.730025
Amaranthus_caudatus	Caryophyllales	eudicots	4.05.1.22	97	0.177778	0.191998	0.19246	0.262626	0.191768	0.131313	0.142857	0.187026	0.149758	0.287929	0.190972	0.399058	0.213783	0.326441	0.17228	0.134921	0.235653	0.0705467	0.332135	0.319656	0.187302	0.222222	0.206349	0.165079	0.198057	0.147741	0.197895	0.176844	0.240199	0.18254	0.350938	0.5656	0.420765	0.453144	0.266989	0.387302	0.409524	0.292929	0.377302	0.313131	0.525592	0.480368	0.522025	0.565536	0.56398
Amaranthus_caudatus	Caryophyllales	eudicots	4.05.1.17	98	0.215668	0.22669	0.220308	0.270406	0.206302	0.156403	0.184844	0.220664	0.173913	0.316454	0.198589	0.385249	0.219409	0.308008	0.203514	0.152192	0.243294	0.082039	0.343883	0.307367	0.226114	0.239631	0.243011	0.193702	0.21393	0.181555	0.224755	0.203542	0.255862	0.222498	0.352493	0.549479	0.39926	0.453371	0.290491	0.393922	0.406759	0.311502	0.359892	0.351254	0.517912	0.47134	0.509512	0.556049	0.55896
Amaranthus_caudatus	Caryophyllales	eudicots	4.05.1.25	99	0.219913	0.208593	0.242424	0.204545	0.161029	0.106061	0.173882	0.23386	0.175889	0.258985	0.150568	0.340909	0.16379	0.245215	0.175166	0.148019	0.187812	0.124579	0.288165	0.323985	0.207359	0.189033	0.294949	0.161905	0.168476	0.18648	0.258235	0.241176	0.297919	0.224942	0.433333	0.609612	0.451068	0.519522	0.34233	0.458235	0.482251	0.373737	0.436364	0.393939	0.52852	0.487469	0.528241	0.56986	0.568309
Amaranthus_caudatus	Caryophyllales	eudicots	4.05.1.9	100	0.264935	0.239103	0.25	0.132576	0.0817477	0.181818	0.224387	0.255599	0.230567	0.17618	0.0999053	0.35322	0.145186	0.171451	0.221729	0.164336	0.105228	0.199776	0.236993	0.424242	0.231169	0.0988456	0.355556	0.179221	0.0841248	0.156177	0.32971	0.286631	0.359255	0.262238	0.50303	0.715672	0.569796	0.589744	0.418087	0.527536	0.544589	0.444444	0.502121	0.464646	0.656863	0.608453	0.646136	0.690709	0.672846
Amaranthus_hybridus	Caryophyllales	eudicots	4.04.2.6	101	0.727099	0.711764	0.750234	0.512652	0.5959	0.623555	0.681067	0.74167	0.692066	0.627068	0.527223	0.268847	0.467963	0.49688	0.679281	0.463521	0.538348	0.604811	0.406341	0.673832	0.723122	0.53821	0.764376	0.677909	0.603016	0.69429	0.736105	0.72638	0.781518	0.732752	0.849672	0.940319	0.856177	0.921689	0.7947	0.866338	0.881787	0.827033	0.828763	0.847652	0.83654	0.844043	0.846337	0.865609	0.83413
Amaranthus_hybridus	Caryophyllales	eudicots	4.04.2.24	102	0.10197	0.056684	0.104624	0.277952	0.204223	0.092999	0.0470717	0.0864568	0.0884558	0.297915	0.197019	0.472342	0.282264	0.359195	0.0482198	0.2542	0.279525	0.12218	0.371286	0.391049	0.0783251	0.237548	0.184291	0.0935961	0.161434	0.115385	0.159795	0.0974983	0.181415	0.0875332	0.402194	0.625808	0.468438	0.438218	0.250718	0.374413	0.401314	0.25775	0.366667	0.35458	0.60563	0.547576	0.587499	0.637621	0.640853
Amaranthus_hybridus	Caryophyllales	eudicots	4.04.2.26	103	0.208075	0.183244	0.184783	0.151515	0.135996	0.111331	0.181504	0.173913	0.173913	0.185372	0.142663	0.394248	0.176665	0.228261	0.175857	0.186734	0.137602	0.181428	0.255674	0.334721	0.149482	0.138026	0.307729	0.122774	0.142764	0.101449	0.286232	0.222165	0.317094	0.197324	0.46469	0.667686	0.515918	0.561176	0.37534	0.501449	0.519255	0.392183	0.500145	0.412385	0.550957	0.543642	0.55244	0.584657	0.591288
Amaranthus_hybridus	Caryophyllales	eudicots	4.04.2.28	104	0.247339	0.212194	0.24131	0.427585	0.353853	0.21836	0.19281	0.220375	0.231458	0.441404	0.311275	0.557292	0.366965	0.47291	0.174319	0.301659	0.399052	0.179739	0.495376	0.267835	0.218207	0.389356	0.137255	0.240336	0.302166	0.245852	0.102728	0.164706	0.101937	0.162896	0.237968	0.475031	0.309547	0.297323	0.11106	0.23913	0.240896	0.132799	0.230196	0.195187	0.47148	0.415229	0.458696	0.503992	0.51205
Amaranthus_hybridus	Caryophyllales	eudicots	4.04.2.29	105	0.39803	0.372382	0.393809	0.153605	0.238305	0.296238	0.350301	0.394303	0.355822	0.273456	0.182292	0.158764	0.102721	0.137629	0.345388	0.187887	0.187571	0.297573	0.191932	0.454879	0.36601	0.176793	0.469732	0.321018	0.254246	0.324934	0.439655	0.431102	0.486498	0.394783	0.599269	0.772001	0.627662	0.691313	0.544001	0.634083	0.654187	0.563915	0.617586	0.578544	0.663655	0.654654	0.663742	0.702044	0.697361
Amaranthus_hybridus	Caryophyllales	eudicots	4.04.2.21	106	0.402521	0.381749	0.411096	0.177807	0.268126	0.286096	0.352474	0.413896	0.355925	0.290698	0.199449	0.158088	0.115786	0.158669	0.351506	0.156486	0.199741	0.286674	0.177858	0.424906	0.387815	0.197246	0.44281	0.328151	0.260536	0.35181	0.414962	0.402941	0.475726	0.408748	0.577273	0.772978	0.620058	0.673643	0.517463	0.614194	0.627031	0.534165	0.589412	0.548871	0.652406	0.634233	0.645667	0.684748	0.675649
Amaranthus_hybridus	Caryophyllales	eudicots	4.04.2.13	107	0.142857	0.139555	0.107955	0.198864	0.1125	0.12803	0.175198	0.11413	0.147283	0.205814	0.19375	0.45	0.256646	0.302632	0.177134	0.224038	0.181319	0.220679	0.297406	0.426862	0.133929	0.185317	0.276389	0.0857143	0.120709	0.0830128	0.2625	0.186029	0.318976	0.198397	0.506818	0.742188	0.583811	0.570192	0.395313	0.519022	0.524405	0.337879	0.5125	0.471465	0.636163	0.599436	0.635725	0.674027	0.669344
Amaranthus_hybridus	Caryophyllales	eudicots	4.04.2.11	108	0.2	0.19826	0.185197	0.19656	0.134192	0.117936	0.154869	0.185076	0.164708	0.217788	0.105574	0.38598	0.167636	0.248222	0.148978	0.183992	0.174636	0.167668	0.27333	0.391892	0.158687	0.16731	0.278679	0.127027	0.0911658	0.109148	0.25235	0.244674	0.298111	0.206514	0.460934	0.68011	0.526805	0.523649	0.34734	0.46698	0.469241	0.375648	0.455676	0.420147	0.600593	0.559541	0.596034	0.634407	0.631662
Amaranthus_hybridus	Caryophyllales	eudicots	4.04.2.27	109	0.185714	0.174755	0.192208	0.163961	0.089701	0.12987	0.188889	0.183644	0.17764	0.176412	0.111161	0.370536	0.160217	0.221429	0.204181	0.174725	0.143956	0.233333	0.253639	0.431915	0.171429	0.131746	0.296825	0.114286	0.0488273	0.136264	0.297205	0.215126	0.32117	0.217216	0.518182	0.739955	0.578454	0.589011	0.408259	0.534161	0.542857	0.383694	0.532857	0.475036	0.648663	0.621805	0.645562	0.684431	0.671588
Amaranthus_hybridus	Caryophyllales	eudicots	4.04.2.12	110	0.378419	0.366074	0.396277	0.16852	0.244186	0.28401	0.342621	0.390842	0.347364	0.290698	0.167886	0.154255	0.112308	0.156215	0.333939	0.193126	0.202595	0.314683	0.170815	0.446809	0.378419	0.18254	0.477069	0.332219	0.252779	0.328969	0.450278	0.410263	0.478211	0.388707	0.616054	0.784242	0.631322	0.71338	0.534408	0.653932	0.666768	0.563937	0.619787	0.584677	0.663727	0.668773	0.667632	0.700663	0.691965
Amaryllis_belladonna	Asparagales	monocots	7.05.1.26	111	0.149206	0.148554	0.153535	0.240404	0.155297	0.109091	0.11746	0.158454	0.114976	0.247804	0.157639	0.407639	0.220534	0.313743	0.146883	0.163248	0.203419	0.180247	0.315723	0.422222	0.15873	0.201587	0.222222	0.142857	0.108126	0.11453	0.20314	0.184967	0.268005	0.158974	0.467677	0.700521	0.543534	0.503205	0.318403	0.449758	0.449206	0.327273	0.448889	0.429293	0.633452	0.591395	0.632281	0.676713	0.670826
Amaryllis_belladonna	Asparagales	monocots	7.05.1.21	112	0.452381	0.396804	0.433333	0.626515	0.557364	0.424242	0.348016	0.428986	0.375362	0.650388	0.532292	0.747917	0.563502	0.670614	0.359146	0.476923	0.599542	0.351852	0.701258	0.383865	0.404762	0.592857	0.275	0.452381	0.512935	0.454487	0.271014	0.343137	0.217068	0.327564	0.281818	0.427083	0.249727	0.286538	0.161458	0.171739	0.104762	0.231313	0.293333	0.263131	0.591087	0.534837	0.585552	0.628992	0.631657
Amaryllis_belladonna	Asparagales	monocots	7.05.1.20	113	0.365104	0.301893	0.369362	0.55864	0.48065	0.346634	0.280141	0.345282	0.29417	0.572608	0.457419	0.707419	0.510581	0.627059	0.290821	0.436778	0.528311	0.329941	0.632147	0.303395	0.345365	0.524658	0.191942	0.35747	0.428734	0.36651	0.1847	0.256219	0.154143	0.250245	0.204788	0.399928	0.234201	0.211025	0.0815243	0.14391	0.112977	0.144036	0.214962	0.18336	0.517288	0.449176	0.503365	0.546876	0.549746
Amaryllis_belladonna	Asparagales	monocots	7.05.1.24	114	0.192416	0.1977	0.207351	0.225589	0.141545	0.16835	0.164021	0.200751	0.172303	0.24031	0.118827	0.354938	0.164713	0.270143	0.186239	0.116809	0.187627	0.123457	0.287678	0.395718	0.202116	0.178131	0.25679	0.200176	0.137277	0.169516	0.230945	0.198548	0.254053	0.204179	0.423232	0.652778	0.499089	0.50463	0.321663	0.441975	0.455379	0.34119	0.431975	0.37486	0.617416	0.569851	0.618745	0.644858	0.658942
Amaryllis_belladonna	Asparagales	monocots	7.05.1.23	115	0.504628	0.484661	0.508323	0.339309	0.381592	0.399915	0.441538	0.50296	0.445397	0.404848	0.302377	0.130502	0.255304	0.336916	0.446238	0.255327	0.323325	0.372631	0.18549	0.51813	0.477666	0.314778	0.53615	0.449698	0.386798	0.442759	0.516228	0.504225	0.56372	0.510654	0.672343	0.857724	0.705957	0.768147	0.599692	0.708022	0.721261	0.624982	0.681408	0.649452	0.729758	0.733136	0.742479	0.764021	0.759304
Amaryllis_belladonna	Asparagales	monocots	7.05.1.12	116	0.376708	0.371501	0.375494	0.280138	0.288928	0.311265	0.340407	0.376812	0.333333	0.310667	0.194293	0.170516	0.186846	0.249428	0.358961	0.197882	0.237578	0.326355	0.0824446	0.499075	0.381677	0.218427	0.471498	0.348447	0.278715	0.335284	0.445652	0.394246	0.462939	0.378763	0.613241	0.831522	0.677833	0.715719	0.527514	0.652174	0.665528	0.558849	0.648696	0.569719	0.715706	0.690013	0.708001	0.752929	0.744231
Amaryllis_belladonna	Asparagales	monocots	7.05.1.1	117	0.386749	0.360532	0.402009	0.532444	0.471857	0.347826	0.324017	0.362319	0.362319	0.585271	0.447917	0.670969	0.48248	0.58524	0.304171	0.410256	0.501593	0.28073	0.610063	0.320691	0.365424	0.507937	0.250242	0.393789	0.453061	0.397993	0.221014	0.31364	0.153047	0.309365	0.2278	0.340014	0.157995	0.227564	0.119339	0.118841	0.132505	0.168423	0.244058	0.197189	0.54716	0.485562	0.529028	0.572681	0.582382
Amaryllis_belladonna	Asparagales	monocots	7.05.1.6	118	0.210467	0.166961	0.197795	0.40234	0.318443	0.184968	0.13217	0.190702	0.162721	0.40974	0.280476	0.542079	0.363329	0.439422	0.119295	0.306042	0.365466	0.177484	0.461984	0.37055	0.171853	0.355964	0.0861386	0.20495	0.271021	0.207794	0.0746879	0.103786	0.128594	0.0912668	0.343204	0.530554	0.374777	0.333111	0.164991	0.2774	0.28364	0.184118	0.291188	0.276928	0.580134	0.540088	0.581463	0.619553	0.62166
Amaryllis_belladonna	Asparagales	monocots	7.05.1.19	119	0.265768	0.205609	0.268225	0.455832	0.387889	0.251286	0.177748	0.233388	0.187859	0.474331	0.347583	0.588738	0.397779	0.513903	0.19144	0.320755	0.429608	0.208595	0.537736	0.395022	0.24124	0.425277	0.0849057	0.261186	0.331174	0.273827	0.108491	0.151942	0.157081	0.146831	0.368611	0.552919	0.389112	0.367925	0.17615	0.277769	0.224259	0.208024	0.325094	0.313036	0.610282	0.56923	0.607402	0.642187	0.641351
Amaryllis_belladonna	Asparagales	monocots	7.05.1.29	120	0.651152	0.6308	0.658724	0.43585	0.515754	0.533724	0.600102	0.661524	0.603553	0.53976	0.447077	0.217238	0.364434	0.421477	0.599135	0.383788	0.45179	0.537634	0.332015	0.616678	0.625806	0.441372	0.687097	0.584793	0.531777	0.601323	0.659187	0.654839	0.714341	0.653019	0.79912	0.913054	0.812533	0.884305	0.732863	0.838569	0.843932	0.763767	0.797742	0.792115	0.801967	0.832404	0.82573	0.83784	0.816273
Anchusa_officinalis	Boraginales	eudicots	5.18.1.10	121	0.382143	0.364155	0.392045	0.536932	0.464147	0.357955	0.324901	0.349185	0.367754	0.564438	0.432292	0.661458	0.47086	0.578947	0.308181	0.389423	0.499542	0.262731	0.599057	0.20656	0.366369	0.492063	0.254167	0.39494	0.446206	0.399038	0.222826	0.316789	0.209588	0.305288	0.0973485	0.315104	0.197063	0.177083	0.135417	0.116123	0.154167	0.169823	0.104167	0.0868056	0.426081	0.341714	0.420796	0.487088	0.462349
Anchusa_officinalis	Boraginales	eudicots	5.18.1.3	122	0.220463	0.200296	0.242015	0.412776	0.336895	0.203112	0.174389	0.195652	0.204465	0.420176	0.314189	0.552787	0.360075	0.478307	0.144034	0.296604	0.376448	0.174174	0.484192	0.306786	0.207722	0.367653	0.122523	0.223552	0.290238	0.227304	0.0749119	0.163116	0.0807555	0.146223	0.258231	0.483108	0.32942	0.319127	0.136402	0.267098	0.262548	0.145782	0.264054	0.217445	0.506865	0.439342	0.501359	0.550575	0.55111
Anchusa_officinalis	Boraginales	eudicots	5.18.1.6	123	0.363526	0.334013	0.372099	0.521035	0.457942	0.32882	0.309524	0.327166	0.347364	0.546264	0.425199	0.645944	0.459601	0.568589	0.27945	0.371249	0.503273	0.252561	0.601967	0.191489	0.342857	0.495947	0.252482	0.364134	0.425373	0.38216	0.209759	0.288235	0.213535	0.282051	0.113733	0.345911	0.19707	0.186579	0.130818	0.128862	0.164539	0.150763	0.12234	0.101655	0.407327	0.327308	0.422636	0.474455	0.458933
Anchusa_officinalis	Boraginales	eudicots	5.18.1.18	124	0.274257	0.236267	0.266314	0.433506	0.374856	0.235674	0.199749	0.265318	0.241929	0.469606	0.349783	0.563892	0.381627	0.4858	0.186549	0.305027	0.408334	0.182496	0.511489	0.266379	0.24116	0.403583	0.170957	0.274257	0.335747	0.296903	0.118059	0.180547	0.121436	0.184438	0.232043	0.451346	0.285668	0.27104	0.113707	0.21102	0.234135	0.145315	0.19604	0.179518	0.473977	0.399985	0.471088	0.521432	0.511201
Anchusa_officinalis	Boraginales	eudicots	5.18.1.29	125	0.240541	0.199741	0.239558	0.439803	0.35418	0.226044	0.183827	0.2217	0.224834	0.447203	0.341216	0.589105	0.400616	0.492532	0.182268	0.308732	0.41283	0.202369	0.508669	0.266245	0.220077	0.399399	0.14955	0.239768	0.301129	0.251213	0.107521	0.162639	0.119831	0.156272	0.26683	0.488809	0.32942	0.294179	0.111486	0.26322	0.238867	0.111657	0.257568	0.217581	0.469143	0.401849	0.45914	0.508497	0.508229
Anchusa_officinalis	Boraginales	eudicots	5.18.1.13	126	0.420779	0.390037	0.418182	0.536364	0.481607	0.375758	0.350505	0.379183	0.398814	0.591332	0.461932	0.644034	0.499079	0.573445	0.328825	0.425408	0.515085	0.28092	0.61681	0.214894	0.396104	0.516306	0.279798	0.415584	0.475441	0.418415	0.249605	0.337433	0.234283	0.325408	0.109091	0.291903	0.216095	0.196329	0.164205	0.133202	0.181385	0.193939	0.1	0.0989899	0.417647	0.34607	0.423023	0.480838	0.460741
Anchusa_officinalis	Boraginales	eudicots	5.18.1.20	127	0.178571	0.135616	0.185227	0.311364	0.231686	0.156439	0.142262	0.124094	0.177536	0.331977	0.246875	0.5125	0.319937	0.377632	0.139024	0.250321	0.28283	0.144907	0.392453	0.289894	0.166071	0.278175	0.154167	0.178571	0.237873	0.158654	0.132065	0.130882	0.142169	0.109615	0.322727	0.55	0.396311	0.402885	0.217187	0.346196	0.363095	0.23548	0.34	0.286364	0.498864	0.439004	0.490385	0.533683	0.534218
Anchusa_officinalis	Boraginales	eudicots	5.18.1.17	128	0.271076	0.241671	0.283389	0.42312	0.348407	0.237935	0.216931	0.238862	0.258186	0.461815	0.321952	0.557292	0.364119	0.469298	0.188196	0.2868	0.396147	0.160494	0.485208	0.328474	0.250265	0.38448	0.140741	0.274956	0.337387	0.278253	0.0947397	0.197967	0.0902871	0.177588	0.208193	0.435089	0.276867	0.294753	0.128954	0.235749	0.245503	0.157127	0.224444	0.184063	0.532251	0.457626	0.517642	0.572263	0.572798
Anchusa_officinalis	Boraginales	eudicots	5.18.1.24	129	0.182675	0.131886	0.207205	0.39265	0.314696	0.176015	0.114319	0.159883	0.15094	0.415388	0.305851	0.550199	0.351737	0.462206	0.129216	0.26623	0.363573	0.162333	0.476716	0.340426	0.188146	0.363053	0.0822695	0.175076	0.271515	0.198309	0.0719241	0.0973717	0.110997	0.0870158	0.33559	0.548039	0.383328	0.350245	0.170379	0.300093	0.294934	0.153772	0.296383	0.278423	0.54591	0.476964	0.530278	0.573576	0.575716
Anchusa_officinalis	Boraginales	eudicots	5.18.1.23	130	0.435404	0.401906	0.430237	0.568676	0.512437	0.376943	0.354727	0.408696	0.4	0.622952	0.488995	0.680163	0.52317	0.603318	0.338494	0.456633	0.543622	0.309286	0.647744	0.232285	0.403106	0.545618	0.289372	0.421118	0.499156	0.442921	0.265217	0.338619	0.188999	0.340357	0.0992095	0.293274	0.16201	0.150084	0.155571	0.0956522	0.119669	0.219236	0.108261	0.109179	0.448454	0.362275	0.44317	0.491747	0.484722
Anemone_canadensis	Ranunculales	eudicots	4.16.1.24	131	0.242532	0.188356	0.284091	0.465909	0.377907	0.265152	0.221861	0.224308	0.211462	0.483615	0.392045	0.647727	0.458573	0.552632	0.207594	0.399184	0.45517	0.285354	0.553816	0.354449	0.267208	0.43272	0.0979798	0.252922	0.359057	0.291084	0.123024	0.162968	0.116238	0.164627	0.331818	0.571733	0.40313	0.339161	0.149858	0.291897	0.250216	0.157828	0.289091	0.290404	0.566845	0.525461	0.566837	0.604314	0.607415
Anemone_canadensis	Ranunculales	eudicots	4.16.1.11	132	0.289524	0.268311	0.285303	0.0625758	0.12062	0.206667	0.271111	0.285797	0.261449	0.137364	0.105625	0.309583	0.0951899	0.136667	0.29122	0.158462	0.054652	0.29679	0.225157	0.451915	0.245714	0.0704762	0.408889	0.205714	0.125174	0.200513	0.392899	0.31451	0.406265	0.301538	0.576364	0.791771	0.639235	0.676538	0.490729	0.622609	0.626667	0.484444	0.606667	0.539798	0.67672	0.663659	0.66998	0.709062	0.699963
Anemone_canadensis	Ranunculales	eudicots	4.16.1.27	133	0.286693	0.273973	0.259184	0.0784558	0.0882447	0.204442	0.272233	0.259678	0.264642	0.101625	0.0916096	0.327483	0.123808	0.169611	0.253592	0.168072	0.056902	0.251311	0.230034	0.448266	0.233659	0.0858882	0.39863	0.213503	0.105295	0.175272	0.369714	0.316519	0.395775	0.287496	0.540349	0.761451	0.606221	0.631322	0.456443	0.572126	0.580822	0.482911	0.571918	0.506711	0.661124	0.628592	0.657129	0.696251	0.693273
Anemone_canadensis	Ranunculales	eudicots	4.16.1.8	134	0.307792	0.301904	0.297078	0.11039	0.134551	0.24026	0.291486	0.302089	0.286467	0.157807	0.130682	0.292614	0.08795	0.127307	0.306779	0.189977	0.0819181	0.318422	0.170791	0.516579	0.257143	0.0909091	0.434776	0.245455	0.14654	0.215951	0.416008	0.339801	0.433578	0.331335	0.611688	0.833502	0.67756	0.706169	0.523843	0.644156	0.65974	0.499278	0.634156	0.574315	0.722689	0.696514	0.719588	0.758457	0.750562
Anemone_canadensis	Ranunculales	eudicots	4.16.1.25	135	0.455357	0.442637	0.465909	0.230114	0.318677	0.373106	0.431052	0.464447	0.42346	0.34157	0.25	0.09375	0.191456	0.213816	0.422256	0.278045	0.259444	0.396798	0.134434	0.522606	0.439286	0.260665	0.563889	0.389732	0.325793	0.404247	0.538043	0.479412	0.566642	0.471154	0.702273	0.859375	0.717725	0.794471	0.609375	0.727174	0.75119	0.651831	0.711875	0.661932	0.733874	0.755874	0.746487	0.766186	0.769902
Anemone_canadensis	Ranunculales	eudicots	4.16.1.16	136	0.426667	0.40274	0.403333	0.198939	0.257674	0.330303	0.400635	0.397101	0.394203	0.285736	0.210833	0.151458	0.155781	0.175789	0.385366	0.236923	0.192674	0.34716	0.126289	0.48383	0.374286	0.189206	0.526667	0.341905	0.252935	0.341026	0.48971	0.447843	0.524177	0.41641	0.66303	0.820729	0.674098	0.759359	0.584479	0.696232	0.710476	0.624646	0.663333	0.634747	0.706096	0.703659	0.7114	0.740359	0.730056
Anemone_canadensis	Ranunculales	eudicots	4.16.1.15	137	0.345536	0.327911	0.355114	0.130682	0.204942	0.229167	0.294147	0.345109	0.294837	0.24782	0.125	0.234375	0.0704114	0.154605	0.291159	0.11859	0.150069	0.232446	0.190153	0.4375	0.325893	0.15129	0.389583	0.283036	0.213619	0.289263	0.360734	0.3625	0.421498	0.351763	0.519886	0.71875	0.566598	0.600962	0.453125	0.543207	0.556845	0.484533	0.5225	0.494634	0.64873	0.606673	0.647559	0.691991	0.686103
Anemone_canadensis	Ranunculales	eudicots	4.16.1.23	138	0.12619	0.078441	0.15368	0.346861	0.259136	0.143939	0.0992063	0.103002	0.0833333	0.351329	0.267857	0.52381	0.333032	0.421679	0.0914634	0.274725	0.325092	0.15873	0.43531	0.409828	0.135714	0.305556	0.121429	0.12619	0.227967	0.163919	0.145445	0.0464986	0.183161	0.0576923	0.415801	0.622024	0.457065	0.413004	0.235491	0.356832	0.354762	0.2114	0.348571	0.354978	0.626178	0.58396	0.62095	0.659039	0.661878
Anemone_canadensis	Ranunculales	eudicots	4.16.1.7	139	0.275676	0.249537	0.211609	0.100123	0.0933375	0.21335	0.277563	0.2264	0.245593	0.0952231	0.0992399	0.358953	0.154122	0.187767	0.279499	0.161123	0.0892486	0.302803	0.231515	0.480736	0.236293	0.0752896	0.38048	0.189961	0.118596	0.185378	0.370447	0.288394	0.419082	0.300069	0.600737	0.817356	0.656624	0.672557	0.491976	0.621387	0.62677	0.473655	0.614865	0.565384	0.699668	0.685836	0.693187	0.734828	0.725729
Anemone_canadensis	Ranunculales	eudicots	4.16.1.29	140	0.38481	0.37177	0.290995	0.110759	0.176774	0.330456	0.384569	0.353513	0.37883	0.0816897	0.229826	0.377769	0.164557	0.172885	0.374344	0.257871	0.124496	0.368183	0.263434	0.509157	0.314647	0.137231	0.527426	0.332188	0.233894	0.283836	0.505641	0.403723	0.512582	0.411717	0.676985	0.847805	0.703465	0.770691	0.581388	0.712163	0.733695	0.58279	0.688734	0.62345	0.735463	0.7357	0.730432	0.763738	0.753836
Angiopteris_evecta	Marattiales	ferns	JH15-008-ad-17	141	0.501648	0.481296	0.512238	0.627622	0.561941	0.472028	0.449939	0.465301	0.489548	0.67822	0.549279	0.742788	0.575828	0.672571	0.423546	0.503205	0.598901	0.364554	0.694848	0.231178	0.487363	0.600885	0.38141	0.511264	0.563289	0.516026	0.351171	0.429299	0.333758	0.419872	0.10542	0.194111	0.313682	0.163462	0.276442	0.229933	0.271429	0.287296	0.136923	0.155109	0.335973	0.242047	0.351331	0.417377	0.391169
Angiopteris_evecta	Marattiales	ferns	JH15-008-ad-7	142	0.507355	0.483792	0.531391	0.609136	0.561708	0.4979	0.467075	0.475678	0.501794	0.653005	0.555538	0.715501	0.573631	0.634054	0.440111	0.500762	0.590904	0.362058	0.685036	0.180219	0.496322	0.579915	0.39769	0.521641	0.578838	0.517644	0.357835	0.457193	0.30872	0.438436	0.0964896	0.19392	0.276497	0.178789	0.293007	0.20904	0.269118	0.289029	0.163663	0.160316	0.381479	0.283555	0.38608	0.456038	0.429946
Angiopteris_evecta	Marattiales	ferns	JH15-008-ad-20	143	0.408772	0.378395	0.432815	0.563796	0.483884	0.402711	0.373016	0.371091	0.40122	0.585271	0.458607	0.686952	0.501221	0.609649	0.351733	0.419028	0.536823	0.303119	0.631082	0.16368	0.402256	0.517962	0.321637	0.420802	0.469233	0.403509	0.288902	0.358617	0.301628	0.350877	0.107018	0.311678	0.287604	0.155702	0.208059	0.21167	0.253383	0.207337	0.0882456	0.092504	0.331738	0.229323	0.332814	0.404139	0.364844
Angiopteris_evecta	Marattiales	ferns	JH15-008-ad-30	144	0.41342	0.383977	0.42298	0.526515	0.457364	0.40404	0.378066	0.364076	0.412385	0.565069	0.463699	0.648201	0.471807	0.570308	0.353166	0.400155	0.498279	0.290685	0.592529	0.169783	0.399134	0.49062	0.327273	0.421068	0.470828	0.409091	0.293039	0.358883	0.281611	0.348485	0.1	0.302478	0.270989	0.186674	0.203598	0.186649	0.232612	0.191919	0.103232	0.0909091	0.38978	0.316777	0.398781	0.455513	0.435077
Angiopteris_evecta	Marattiales	ferns	JH15-008-ad-24	145	0.489744	0.457792	0.498834	0.607226	0.545915	0.483683	0.454212	0.446674	0.479747	0.662194	0.535791	0.713809	0.561939	0.642263	0.42266	0.487179	0.576313	0.351377	0.686986	0.19058	0.475458	0.58486	0.381197	0.49243	0.549305	0.491453	0.340487	0.428255	0.300587	0.431624	0.0891997	0.217615	0.261665	0.133547	0.269431	0.181791	0.248107	0.266511	0.149744	0.143745	0.38946	0.313669	0.404997	0.458621	0.441293
Angiopteris_evecta	Marattiales	ferns	JH15-008-ad-11	146	0.501299	0.453798	0.515909	0.627273	0.545243	0.493939	0.454834	0.442556	0.500264	0.647357	0.541477	0.733523	0.555926	0.664354	0.439024	0.479953	0.591209	0.373962	0.688165	0.213346	0.487013	0.577778	0.406061	0.503896	0.543555	0.487879	0.367787	0.441711	0.367251	0.433333	0.145455	0.221733	0.354396	0.195979	0.291477	0.271146	0.312554	0.266667	0.15	0.165657	0.349198	0.218797	0.360247	0.435384	0.407618
Angiopteris_evecta	Marattiales	ferns	JH15-008-ad-19	147	0.360486	0.340134	0.375	0.48912	0.418357	0.339458	0.314927	0.325162	0.347364	0.524988	0.40625	0.614029	0.427687	0.539194	0.292683	0.359793	0.461772	0.252955	0.559414	0.265957	0.349848	0.453225	0.244444	0.371429	0.425373	0.36743	0.197271	0.311765	0.161113	0.294872	0.130174	0.348072	0.195152	0.215426	0.139295	0.153932	0.178521	0.138513	0.151702	0.123254	0.471442	0.396817	0.45581	0.50637	0.510817
Angiopteris_evecta	Marattiales	ferns	JH15-008-ad-2	148	0.431169	0.407776	0.449495	0.587121	0.51339	0.424242	0.388167	0.402723	0.422486	0.615574	0.482797	0.718908	0.524613	0.633041	0.360803	0.45066	0.558886	0.319865	0.655803	0.233075	0.424531	0.551227	0.328283	0.44127	0.501131	0.442113	0.289965	0.379085	0.257515	0.368687	0.0646465	0.271228	0.225617	0.125583	0.221512	0.142907	0.207504	0.212121	0.109192	0.10101	0.446227	0.369864	0.451736	0.506018	0.494611
Angiopteris_evecta	Marattiales	ferns	JH15-008-ad-13	149	0.441392	0.404871	0.46183	0.561772	0.492248	0.432401	0.41514	0.392048	0.440357	0.602365	0.485978	0.67695	0.50211	0.598853	0.417657	0.42735	0.526252	0.361823	0.625383	0.154483	0.435775	0.525031	0.394872	0.449817	0.498023	0.440171	0.348198	0.39628	0.360107	0.388889	0.140793	0.277444	0.345734	0.195513	0.239383	0.261984	0.311111	0.246309	0.118632	0.148407	0.375474	0.25249	0.378041	0.446594	0.41632
Angiopteris_evecta	Marattiales	ferns	JH15-008-ad-16	150	0.48734	0.458626	0.507483	0.577513	0.536491	0.480414	0.450252	0.447508	0.488512	0.630554	0.537856	0.685467	0.543686	0.616389	0.426829	0.476861	0.559189	0.346883	0.661451	0.208441	0.477236	0.555168	0.383198	0.49547	0.544594	0.490619	0.346324	0.433286	0.298658	0.426829	0.0865484	0.224593	0.266827	0.159631	0.279726	0.187628	0.249477	0.264351	0.141626	0.146834	0.431851	0.340546	0.449752	0.515798	0.488032
Angiopteris_sp.	Marattiales	ferns	gp17-002-ad-5	151	0.341301	0.303269	0.333371	0.47311	0.408013	0.29928	0.270941	0.304204	0.311235	0.522565	0.38258	0.589418	0.429502	0.512116	0.241246	0.34755	0.444674	0.208899	0.547357	0.266379	0.309335	0.44523	0.2011	0.331259	0.395153	0.339426	0.161214	0.269074	0.113682	0.243336	0.165617	0.377862	0.226262	0.241337	0.0939047	0.183986	0.194531	0.115412	0.166238	0.136414	0.468841	0.411003	0.464819	0.510168	0.510703
Angiopteris_sp.	Marattiales	ferns	gp17-002-ad-26	152	0.284341	0.244995	0.291958	0.387238	0.324463	0.273019	0.2384	0.229794	0.283305	0.42822	0.324519	0.557692	0.368184	0.430162	0.227486	0.320513	0.358516	0.204297	0.453374	0.222586	0.270055	0.350885	0.212179	0.284341	0.338835	0.278846	0.160535	0.21776	0.172845	0.217949	0.240734	0.434495	0.282945	0.326923	0.147837	0.267475	0.289652	0.182595	0.251538	0.193182	0.429042	0.357432	0.443787	0.503915	0.487323
Angiopteris_sp.	Marattiales	ferns	gp17-002-ad-23	153	0.101229	0.0755634	0.138685	0.328812	0.248062	0.152981	0.101382	0.0897616	0.0818139	0.33821	0.275202	0.534946	0.343814	0.415535	0.0912667	0.291563	0.315727	0.164875	0.416109	0.381835	0.127189	0.294419	0.129749	0.120737	0.221313	0.158395	0.133006	0.0608476	0.192901	0.0682382	0.40479	0.630628	0.474	0.427936	0.244708	0.381767	0.371121	0.206582	0.379677	0.3594	0.59318	0.553076	0.594452	0.631318	0.634649
Angiopteris_sp.	Marattiales	ferns	gp17-002-ad-30	154	0.255102	0.216382	0.270872	0.39077	0.317038	0.240878	0.232426	0.211624	0.254067	0.408401	0.295281	0.52551	0.336993	0.445489	0.234943	0.278127	0.361068	0.193374	0.461302	0.210812	0.253061	0.358277	0.219048	0.255102	0.293482	0.244113	0.168146	0.222209	0.184657	0.195971	0.253247	0.474649	0.315323	0.323391	0.143814	0.266726	0.276871	0.175222	0.260204	0.217893	0.424479	0.355532	0.417643	0.474581	0.462433
Angiopteris_sp.	Marattiales	ferns	gp17-002-ad-10	155	0.163736	0.121481	0.183941	0.386239	0.297598	0.174159	0.128205	0.142698	0.12279	0.383465	0.306319	0.542411	0.359855	0.461972	0.121549	0.298535	0.373626	0.191697	0.473772	0.381576	0.173626	0.339438	0.0952381	0.16044	0.267345	0.197802	0.0731008	0.0734324	0.142328	0.0787546	0.343457	0.570484	0.40263	0.375	0.186899	0.326613	0.316484	0.161949	0.318352	0.29748	0.59182	0.543667	0.583263	0.626703	0.626803
Angiopteris_sp.	Marattiales	ferns	gp17-002-ad-22	156	0.315701	0.285326	0.316032	0.493857	0.408234	0.284603	0.246246	0.283196	0.294555	0.501257	0.370355	0.620355	0.43152	0.54137	0.224566	0.328482	0.462924	0.22022	0.561618	0.281388	0.282754	0.455598	0.173874	0.315058	0.379454	0.331601	0.147376	0.233174	0.101704	0.221067	0.19353	0.398719	0.234825	0.244369	0.0635557	0.187701	0.196396	0.106197	0.188829	0.150969	0.490244	0.431823	0.477158	0.520527	0.526247
Angiopteris_sp.	Marattiales	ferns	gp17-002-ad-20	157	0.219048	0.162405	0.256818	0.440404	0.364341	0.235354	0.169841	0.20628	0.163768	0.466925	0.358333	0.605556	0.415331	0.513743	0.178862	0.357265	0.425763	0.233333	0.525786	0.392199	0.239683	0.412698	0.1	0.225397	0.323051	0.25812	0.147585	0.146405	0.186479	0.137607	0.409091	0.620313	0.465756	0.413889	0.238368	0.347343	0.293651	0.205051	0.344444	0.354545	0.612478	0.572431	0.613807	0.645908	0.654004
Angiopteris_sp.	Marattiales	ferns	gp17-002-ad-9	158	0.287143	0.232329	0.265	0.468182	0.395814	0.246364	0.190794	0.275652	0.221159	0.486977	0.354375	0.571875	0.396835	0.505263	0.194146	0.32359	0.441209	0.184444	0.526792	0.305532	0.237143	0.427778	0.131111	0.28	0.341194	0.289487	0.114348	0.173529	0.0833735	0.169744	0.260909	0.475	0.321311	0.266154	0.106875	0.213478	0.21619	0.138384	0.22	0.205758	0.523102	0.471579	0.507219	0.554611	0.558324
Angiopteris_sp.	Marattiales	ferns	gp17-002-ad-27	159	0.181445	0.153047	0.185475	0.323929	0.250067	0.16092	0.141762	0.135932	0.18041	0.343625	0.273348	0.531609	0.339735	0.392166	0.122932	0.306808	0.302514	0.179651	0.412275	0.32294	0.169951	0.297756	0.12682	0.181445	0.247212	0.178161	0.113818	0.135767	0.127268	0.1145	0.304911	0.530172	0.376484	0.397878	0.212105	0.334333	0.343842	0.211773	0.33023	0.268548	0.52222	0.459165	0.511936	0.555716	0.556091
Angiopteris_sp.	Marattiales	ferns	gp17-002-ad-3	160	0.316688	0.302946	0.321299	0.447707	0.386396	0.287208	0.262677	0.29024	0.303963	0.493826	0.374723	0.546045	0.401815	0.474499	0.233974	0.327661	0.417096	0.189009	0.518617	0.273301	0.298989	0.425341	0.187316	0.320733	0.38172	0.329816	0.151501	0.242582	0.119416	0.230315	0.216895	0.380462	0.234586	0.303608	0.142008	0.241401	0.256721	0.167069	0.210531	0.186019	0.478728	0.408144	0.473792	0.518891	0.517625
Annona_montana	Magnoliales	early_diverging_angiosperms	gp15-112-15	161	0.403914	0.39726	0.416252	0.304328	0.326219	0.361146	0.368341	0.412746	0.365098	0.359032	0.247003	0.166524	0.199931	0.281543	0.383395	0.175623	0.267951	0.296804	0.109331	0.437482	0.408611	0.261579	0.459361	0.394325	0.331425	0.365824	0.424509	0.430137	0.476811	0.421496	0.589664	0.777076	0.625309	0.683219	0.522902	0.626683	0.632616	0.560814	0.599315	0.570915	0.64911	0.653826	0.66183	0.683373	0.678656
Annona_montana	Magnoliales	early_diverging_angiosperms	gp15-112-20	162	0.589796	0.562483	0.582328	0.322356	0.415045	0.483612	0.531746	0.586069	0.539929	0.443759	0.372768	0.12213	0.292818	0.276047	0.536088	0.359236	0.357928	0.480852	0.251829	0.60812	0.54898	0.356009	0.651701	0.506122	0.418824	0.506279	0.627551	0.628932	0.678264	0.592883	0.786456	0.911671	0.793409	0.881672	0.71588	0.818545	0.835374	0.746547	0.789184	0.776644	0.793408	0.823845	0.817172	0.827447	0.822198
Annona_montana	Magnoliales	early_diverging_angiosperms	gp15-112-21	163	0.335165	0.318054	0.304196	0.0955711	0.132677	0.24359	0.308913	0.316054	0.305463	0.127609	0.128606	0.301683	0.0855242	0.103914	0.296123	0.166667	0.0787546	0.290123	0.190373	0.453082	0.262637	0.0799756	0.447009	0.242125	0.146192	0.230769	0.421405	0.34902	0.431881	0.333333	0.584149	0.783053	0.625893	0.695513	0.5002	0.629208	0.63956	0.528749	0.610513	0.54157	0.664199	0.64758	0.66075	0.69891	0.700616
Annona_montana	Magnoliales	early_diverging_angiosperms	gp15-112-27	164	0.47484	0.437538	0.464213	0.242537	0.321416	0.352329	0.409145	0.470906	0.415531	0.357862	0.261894	0.0932836	0.18515	0.239002	0.407535	0.252392	0.258652	0.382163	0.1363	0.512702	0.441151	0.249704	0.546932	0.395096	0.328358	0.406812	0.507138	0.49921	0.55062	0.464409	0.672185	0.853661	0.70553	0.768513	0.601446	0.707852	0.718692	0.633801	0.685522	0.654003	0.730625	0.737403	0.741941	0.760568	0.757775
Annona_montana	Magnoliales	early_diverging_angiosperms	gp15-112-7	165	0.392857	0.366438	0.379011	0.147727	0.225718	0.296346	0.354342	0.37191	0.345055	0.243502	0.172794	0.200368	0.114669	0.136997	0.34505	0.208145	0.162734	0.329702	0.171754	0.456821	0.347479	0.15733	0.486601	0.306303	0.232441	0.307692	0.460997	0.414706	0.487597	0.38914	0.62139	0.796415	0.651157	0.727376	0.539062	0.658312	0.680672	0.572787	0.642941	0.59388	0.677807	0.679677	0.687087	0.705442	0.701528
Annona_montana	Magnoliales	early_diverging_angiosperms	gp15-112-18	166	0.726007	0.705655	0.726981	0.476981	0.583482	0.609557	0.666056	0.723523	0.665552	0.573942	0.506811	0.221955	0.428757	0.440621	0.665729	0.448718	0.501832	0.602564	0.40687	0.680578	0.711722	0.516484	0.748718	0.641758	0.575392	0.653846	0.729376	0.735897	0.791319	0.730769	0.854079	0.935296	0.867802	0.935897	0.794671	0.870011	0.882051	0.824786	0.835897	0.847708	0.841766	0.854058	0.856016	0.872563	0.834694
Annona_montana	Magnoliales	early_diverging_angiosperms	gp15-112-1	167	0.552597	0.537204	0.556818	0.352273	0.391121	0.458333	0.503066	0.558465	0.508729	0.42759	0.336648	0.167614	0.267261	0.326555	0.510809	0.342075	0.332418	0.450758	0.213979	0.58148	0.518831	0.335137	0.62096	0.469481	0.404681	0.480769	0.602273	0.593449	0.638828	0.557692	0.768182	0.903409	0.771051	0.856643	0.689631	0.792688	0.809848	0.712121	0.765909	0.741162	0.784091	0.808014	0.800229	0.816208	0.809675
Annona_montana	Magnoliales	early_diverging_angiosperms	gp15-112-17	168	0.1	0.0943493	0.0693182	0.261364	0.17064	0.130682	0.125198	0.0719203	0.107246	0.252035	0.234375	0.51875	0.319146	0.352632	0.127134	0.296474	0.237363	0.171605	0.358962	0.414362	0.0714286	0.225198	0.244444	0.101786	0.170709	0.0852564	0.222826	0.141176	0.254669	0.138462	0.459091	0.679688	0.533811	0.520192	0.3375	0.469022	0.464881	0.307071	0.4625	0.40846	0.620187	0.579135	0.617308	0.655539	0.655517
Annona_montana	Magnoliales	early_diverging_angiosperms	gp15-112-6	169	0.387302	0.354425	0.39412	0.14412	0.233112	0.279942	0.333333	0.385783	0.345066	0.233112	0.170387	0.211806	0.13261	0.107352	0.355981	0.216117	0.169719	0.361552	0.183887	0.494934	0.353968	0.15873	0.480952	0.295238	0.240227	0.318681	0.449965	0.403735	0.478294	0.394994	0.641126	0.827381	0.691647	0.7413	0.553199	0.687371	0.695238	0.559885	0.668889	0.58153	0.711909	0.716792	0.72133	0.748788	0.74009
Annona_montana	Magnoliales	early_diverging_angiosperms	gp15-112-8	170	0.286567	0.278471	0.300034	0.140095	0.187088	0.199231	0.266288	0.302834	0.251785	0.202013	0.100047	0.257463	0.0712261	0.13806	0.269385	0.137007	0.120387	0.275106	0.170656	0.4765	0.28742	0.105188	0.390381	0.230917	0.179104	0.247034	0.380759	0.311501	0.395792	0.293915	0.574763	0.79396	0.634695	0.666045	0.485658	0.60597	0.615494	0.484547	0.59597	0.531886	0.693192	0.662664	0.688952	0.727679	0.715
Araucaria_bidwillii	Araucariales	gymnosperms	gp15-066-5	171	0.192381	0.136073	0.200303	0.391515	0.317519	0.181212	0.114286	0.175652	0.125217	0.409147	0.305	0.543958	0.352236	0.469298	0.117886	0.303077	0.364542	0.178765	0.472453	0.372199	0.181905	0.353651	0.0755556	0.192381	0.265274	0.199487	0.0762319	0.0894118	0.130442	0.0794872	0.337576	0.549479	0.387978	0.343718	0.169479	0.313043	0.291429	0.186263	0.3	0.282828	0.591087	0.547469	0.579724	0.626587	0.629497
Araucaria_bidwillii	Araucariales	gymnosperms	gp15-066-20	172	0.338015	0.344788	0.344183	0.293529	0.291486	0.298921	0.313694	0.339229	0.307787	0.303114	0.198358	0.253178	0.203819	0.260036	0.338363	0.198827	0.251071	0.240845	0.161816	0.483051	0.354964	0.21738	0.39548	0.335351	0.274475	0.308779	0.370118	0.341376	0.379416	0.338114	0.532203	0.739407	0.585718	0.63266	0.447564	0.570081	0.585956	0.46225	0.563559	0.49649	0.699628	0.659743	0.69311	0.737542	0.731654
Araucaria_bidwillii	Araucariales	gymnosperms	gp15-066-16	173	0.177019	0.156045	0.185606	0.304677	0.254466	0.150856	0.125604	0.144928	0.173913	0.359117	0.235054	0.455616	0.261236	0.345347	0.103924	0.259197	0.287944	0.14117	0.388296	0.356923	0.162112	0.276052	0.185024	0.190683	0.242916	0.186176	0.15942	0.135209	0.193644	0.110925	0.329117	0.527174	0.373485	0.420847	0.250566	0.362319	0.383851	0.277558	0.336232	0.292051	0.570797	0.507028	0.560672	0.600712	0.605781
Araucaria_bidwillii	Araucariales	gymnosperms	gp15-066-18	174	0.350311	0.329958	0.362154	0.524704	0.449949	0.314559	0.27864	0.315217	0.336957	0.546764	0.417799	0.639266	0.464227	0.572654	0.266967	0.382386	0.497731	0.270531	0.587572	0.327937	0.325155	0.4843	0.210386	0.353727	0.413206	0.358138	0.173913	0.275575	0.114982	0.265329	0.235178	0.388927	0.207056	0.245401	0.100883	0.141304	0.14793	0.130874	0.229565	0.193566	0.532667	0.482756	0.520453	0.565282	0.573476
Araucaria_bidwillii	Araucariales	gymnosperms	gp15-066-26	175	0.251119	0.238653	0.271221	0.409228	0.334968	0.240234	0.214764	0.225773	0.247774	0.448725	0.335843	0.581325	0.390117	0.487159	0.178372	0.331325	0.393221	0.203481	0.503296	0.318508	0.244923	0.372538	0.12905	0.264544	0.314332	0.267068	0.104374	0.197023	0.060241	0.182731	0.220811	0.449078	0.287577	0.296687	0.113422	0.237087	0.259782	0.123281	0.225783	0.182427	0.522582	0.456925	0.507165	0.550321	0.554621
Araucaria_bidwillii	Araucariales	gymnosperms	gp15-066-27	176	0.132143	0.098554	0.127525	0.318182	0.244186	0.118687	0.0674603	0.0990338	0.0899758	0.339147	0.236111	0.484375	0.295886	0.387427	0.0829946	0.239316	0.306319	0.125	0.403564	0.406028	0.111905	0.289683	0.147222	0.117063	0.195274	0.130342	0.125	0.0980392	0.179886	0.0918803	0.392172	0.597222	0.443534	0.41453	0.237847	0.36244	0.368651	0.219697	0.352778	0.334596	0.611854	0.570802	0.614892	0.653194	0.651226
Araucaria_bidwillii	Araucariales	gymnosperms	gp15-066-7	177	0.319643	0.274829	0.3125	0.484848	0.412064	0.268939	0.229167	0.289402	0.272645	0.512355	0.395833	0.640625	0.457278	0.563048	0.227896	0.387821	0.462569	0.27392	0.563286	0.30031	0.275298	0.444444	0.174306	0.308036	0.383396	0.334135	0.149909	0.212255	0.113579	0.221154	0.195076	0.429688	0.262978	0.239583	0.078125	0.175	0.184524	0.0972222	0.167083	0.159722	0.504902	0.435464	0.496548	0.54229	0.542365
Araucaria_bidwillii	Araucariales	gymnosperms	gp15-066-19	178	0.0904762	0.0613699	0.130152	0.306515	0.234729	0.144848	0.0825397	0.0771014	0.0811594	0.329147	0.26875	0.5275	0.333671	0.390175	0.0912195	0.288718	0.307985	0.160988	0.405786	0.412199	0.101905	0.269841	0.157778	0.114286	0.205572	0.14359	0.172609	0.0870588	0.213976	0.101538	0.404848	0.627188	0.474098	0.476538	0.288438	0.413913	0.411429	0.224646	0.406667	0.366465	0.636435	0.578246	0.62714	0.666587	0.671657
Araucaria_bidwillii	Araucariales	gymnosperms	gp15-066-10	179	0.273016	0.257012	0.293831	0.468975	0.384459	0.246753	0.238095	0.268461	0.254658	0.485973	0.386905	0.62128	0.432791	0.548663	0.202091	0.338828	0.454212	0.243386	0.554358	0.31459	0.271429	0.428571	0.161905	0.285714	0.353945	0.289988	0.124224	0.216807	0.0675081	0.210623	0.22987	0.438616	0.276867	0.271825	0.0995784	0.212698	0.222222	0.105339	0.233016	0.190476	0.536117	0.481203	0.517986	0.567627	0.57134
Araucaria_bidwillii	Araucariales	gymnosperms	gp15-066-25	180	0.407143	0.364155	0.37987	0.567641	0.493909	0.364719	0.305556	0.388716	0.349896	0.59773	0.468006	0.688244	0.50874	0.617168	0.312718	0.422161	0.54304	0.313492	0.641734	0.319656	0.357143	0.531746	0.245238	0.392857	0.457711	0.402015	0.232919	0.30056	0.160499	0.293956	0.20671	0.347842	0.181694	0.211081	0.106399	0.101967	0.1	0.183622	0.220952	0.205988	0.529221	0.464286	0.525993	0.569504	0.56398
Araucaria_sp.	Araucariales	gymnosperms	gp15-062-3	181	0.486115	0.453719	0.468352	0.649958	0.575962	0.432031	0.400237	0.462007	0.433564	0.673332	0.541326	0.787821	0.578611	0.699828	0.38181	0.509945	0.622984	0.379024	0.709046	0.24826	0.449266	0.609553	0.331983	0.475701	0.536895	0.48059	0.306583	0.393623	0.233532	0.374311	0.0701784	0.250365	0.18546	0.0629942	0.201081	0.115319	0.170093	0.258001	0.105888	0.126215	0.429257	0.350573	0.445944	0.51206	0.489479
Araucaria_sp.	Araucariales	gymnosperms	gp15-062-10	182	0.470839	0.423669	0.46134	0.643978	0.580556	0.430803	0.378007	0.452413	0.421485	0.661952	0.528512	0.76192	0.581887	0.684617	0.386724	0.496167	0.615951	0.366043	0.711535	0.247313	0.427099	0.608084	0.323253	0.462887	0.532236	0.483082	0.298857	0.36131	0.232642	0.370209	0.0876289	0.279559	0.224945	0.103192	0.18009	0.155625	0.175945	0.247319	0.0790722	0.127564	0.355312	0.30362	0.364729	0.41589	0.401025
Araucaria_sp.	Araucariales	gymnosperms	gp15-062-1	183	0.536905	0.516553	0.546717	0.642045	0.592054	0.518939	0.488095	0.505435	0.527476	0.689438	0.583333	0.75	0.603815	0.680921	0.464431	0.52297	0.611187	0.403549	0.712264	0.2237	0.523413	0.612103	0.440278	0.55119	0.598984	0.541667	0.396437	0.473039	0.394829	0.468483	0.223737	0.173611	0.407901	0.258013	0.303819	0.326147	0.350992	0.314394	0.178333	0.205808	0.196153	0.122964	0.196129	0.261394	0.234986
Araucaria_sp.	Araucariales	gymnosperms	gp15-062-20	184	0.460489	0.409601	0.460483	0.65602	0.575634	0.446765	0.379665	0.452409	0.394438	0.669809	0.5404	0.773508	0.593682	0.697961	0.380246	0.500347	0.625087	0.374374	0.72378	0.297776	0.436293	0.617761	0.295796	0.460489	0.521043	0.461885	0.282217	0.351245	0.238359	0.3465	0.165111	0.295397	0.135726	0.159997	0.160543	0.0527223	0.0998713	0.239421	0.197838	0.159978	0.501229	0.439342	0.492084	0.535524	0.535256
Araucaria_sp.	Araucariales	gymnosperms	gp15-062-29	185	0.32782	0.286085	0.339952	0.532297	0.450551	0.327751	0.255305	0.312738	0.269413	0.550796	0.425	0.669901	0.481412	0.586842	0.261232	0.390148	0.506073	0.281481	0.615293	0.309742	0.318797	0.498747	0.161988	0.317293	0.389159	0.349933	0.144851	0.220433	0.120862	0.221727	0.198565	0.414556	0.247627	0.207692	0.0852796	0.165675	0.151378	0.0962254	0.202105	0.156938	0.515227	0.440602	0.499595	0.544343	0.544075
Araucaria_sp.	Araucariales	gymnosperms	gp15-062-12	186	0.297619	0.254566	0.298822	0.494108	0.408484	0.276094	0.215608	0.288245	0.235105	0.501938	0.376736	0.622106	0.432021	0.534113	0.21748	0.355413	0.457875	0.231481	0.562369	0.397754	0.265873	0.449735	0.144444	0.297619	0.359453	0.30057	0.137681	0.195098	0.0919232	0.185897	0.298822	0.486979	0.314208	0.295228	0.180266	0.192351	0.189418	0.176768	0.313704	0.276094	0.616805	0.555207	0.602016	0.648314	0.652028
Araucaria_sp.	Araucariales	gymnosperms	gp15-062-22	187	0.198137	0.182996	0.222332	0.36166	0.288423	0.187747	0.163216	0.17029	0.195652	0.385996	0.26019	0.51019	0.304898	0.435355	0.125663	0.263099	0.334687	0.14117	0.438884	0.371415	0.198137	0.332988	0.136957	0.212422	0.265088	0.215719	0.0978261	0.135166	0.168282	0.125975	0.275889	0.505435	0.351746	0.358278	0.189878	0.304348	0.31087	0.21805	0.29087	0.247914	0.576668	0.512014	0.567919	0.616311	0.616043
Araucaria_sp.	Araucariales	gymnosperms	gp15-062-19	188	0.412987	0.384718	0.413961	0.564935	0.496074	0.357143	0.343434	0.390457	0.378035	0.601782	0.466924	0.708807	0.521535	0.6338	0.316123	0.438395	0.537463	0.319785	0.634771	0.196325	0.38961	0.531746	0.270563	0.406494	0.471506	0.424908	0.236307	0.325592	0.218119	0.309357	0.0818182	0.308746	0.201725	0.141234	0.14864	0.134049	0.160173	0.192641	0.0757143	0.049062	0.390756	0.316131	0.375125	0.418928	0.425452
Araucaria_sp.	Araucariales	gymnosperms	gp15-062-28	189	0.140476	0.0898565	0.140152	0.330087	0.267719	0.126623	0.0833333	0.121636	0.106108	0.349114	0.235863	0.488095	0.298825	0.39787	0.106272	0.235348	0.304945	0.123016	0.406559	0.391084	0.119048	0.297619	0.130159	0.128571	0.204158	0.150183	0.10766	0.0840336	0.160929	0.0760073	0.377922	0.597098	0.443794	0.396062	0.212426	0.357764	0.335714	0.202742	0.354286	0.340548	0.59944	0.545113	0.585587	0.635158	0.6388
Araucaria_sp.	Araucariales	gymnosperms	gp15-062-15	190	0.385461	0.356043	0.379525	0.54636	0.472628	0.329177	0.312403	0.359369	0.348211	0.570694	0.439159	0.687085	0.493895	0.599092	0.285668	0.407307	0.516873	0.295641	0.618968	0.319337	0.360936	0.515943	0.241888	0.377244	0.440365	0.396642	0.215275	0.301614	0.143939	0.290107	0.196943	0.336214	0.172639	0.201072	0.105434	0.109888	0.121955	0.176276	0.218407	0.189238	0.524821	0.461242	0.515107	0.561338	0.564196
Ardisia crispa	Ericales	eudicots	gp15-011-5	191	0.404505	0.363199	0.413595	0.538903	0.464907	0.398444	0.368511	0.350176	0.396005	0.554159	0.446227	0.656391	0.485574	0.584993	0.362448	0.382536	0.51193	0.291959	0.606663	0.152099	0.390219	0.500644	0.32973	0.406049	0.456905	0.391892	0.291128	0.347324	0.294041	0.337838	0.0962326	0.317638	0.273446	0.178881	0.193834	0.188014	0.236036	0.184275	0.119369	0.0889981	0.365274	0.275554	0.379125	0.442682	0.420102
Ardisia crispa	Ericales	eudicots	gp15-011-3	192	0.42381	0.384989	0.408144	0.600379	0.526647	0.386364	0.352183	0.403986	0.38587	0.61531	0.484375	0.708333	0.522152	0.628838	0.332063	0.451923	0.562614	0.301698	0.657626	0.226064	0.379464	0.564484	0.285417	0.408333	0.477146	0.427885	0.264493	0.333946	0.248996	0.322917	0.0765152	0.304688	0.234973	0.130609	0.179688	0.150725	0.2	0.201389	0.105833	0.107639	0.446914	0.365445	0.446129	0.503493	0.483182
Ardisia crispa	Ericales	eudicots	gp15-011-11	193	0.304762	0.240378	0.302489	0.472403	0.398671	0.274892	0.246032	0.267081	0.284679	0.490033	0.361607	0.581101	0.3912	0.516917	0.248548	0.315018	0.434066	0.195767	0.534591	0.224417	0.271429	0.436508	0.219048	0.290476	0.353589	0.298535	0.181159	0.239216	0.177567	0.217949	0.222511	0.438616	0.285324	0.251374	0.104539	0.193789	0.204762	0.139971	0.197619	0.183983	0.440031	0.368421	0.431248	0.491588	0.477255
Ardisia crispa	Ericales	eudicots	gp15-011-26	194	0.479592	0.461001	0.489332	0.589286	0.542715	0.426407	0.401361	0.453416	0.447501	0.644518	0.542411	0.708227	0.562387	0.623523	0.389	0.483516	0.571429	0.343915	0.67655	0.190404	0.465306	0.571429	0.340136	0.479592	0.544624	0.50157	0.313443	0.387995	0.248094	0.380952	0.115584	0.254943	0.1999	0.157182	0.209503	0.137533	0.155102	0.269841	0.0846939	0.102453	0.401179	0.331901	0.412752	0.478798	0.451032
Ardisia crispa	Ericales	eudicots	gp15-011-27	195	0.521164	0.483765	0.527357	0.577441	0.555125	0.505051	0.481481	0.463768	0.520129	0.622308	0.561343	0.681134	0.559541	0.614522	0.476061	0.497151	0.567766	0.41358	0.665968	0.163515	0.506878	0.571429	0.444444	0.521164	0.573521	0.5	0.406602	0.461438	0.404507	0.451567	0.181145	0.223958	0.389496	0.232194	0.316262	0.301127	0.348148	0.304714	0.177037	0.210438	0.309269	0.203982	0.312623	0.384232	0.352886
Ardisia crispa	Ericales	eudicots	gp15-011-22	196	0.539683	0.511923	0.564394	0.64436	0.589578	0.526936	0.5	0.500805	0.538647	0.696382	0.588542	0.755208	0.6015	0.683236	0.476965	0.529915	0.617013	0.401235	0.721523	0.237589	0.528042	0.619048	0.444444	0.552381	0.610558	0.548433	0.404589	0.490196	0.380411	0.481481	0.146801	0.163484	0.360656	0.166311	0.329861	0.282609	0.328571	0.318182	0.196667	0.210438	0.379184	0.307574	0.385163	0.451209	0.427271
Ardisia crispa	Ericales	eudicots	gp15-011-8	197	0.346218	0.325866	0.358957	0.511898	0.438167	0.312299	0.287208	0.319182	0.331969	0.542134	0.412684	0.620037	0.44274	0.549381	0.26198	0.367119	0.474337	0.228468	0.576249	0.214894	0.329412	0.480112	0.218954	0.357983	0.410009	0.360633	0.177877	0.270588	0.174486	0.261237	0.14385	0.349724	0.1919	0.215045	0.0953125	0.157545	0.163025	0.137136	0.126471	0.115746	0.424599	0.354091	0.415176	0.480733	0.461584
Ardisia crispa	Ericales	eudicots	gp15-011-10	198	0.492775	0.454574	0.485502	0.62278	0.56108	0.438871	0.41434	0.465767	0.446777	0.677225	0.540769	0.730603	0.582569	0.661525	0.395571	0.513705	0.595806	0.363559	0.694643	0.230986	0.452381	0.599891	0.34636	0.472906	0.548465	0.507515	0.321964	0.397972	0.254812	0.392131	0.0761755	0.22764	0.21368	0.130195	0.208962	0.130235	0.189163	0.279693	0.111034	0.114943	0.441207	0.361853	0.446848	0.511873	0.489373
Ardisia crispa	Ericales	eudicots	gp15-011-19	199	0.341558	0.326276	0.356818	0.477273	0.427061	0.315152	0.28456	0.31357	0.316996	0.520085	0.401989	0.589489	0.435443	0.517943	0.25898	0.354312	0.460539	0.208081	0.560892	0.233075	0.331169	0.445887	0.218182	0.355844	0.40787	0.358508	0.178854	0.268449	0.158379	0.256876	0.163636	0.368466	0.197615	0.25035	0.110937	0.196838	0.203463	0.129293	0.157273	0.141414	0.448128	0.378947	0.434427	0.4773	0.480244
Ardisia crispa	Ericales	eudicots	gp15-011-23	200	0.320728	0.306205	0.345588	0.426025	0.377565	0.305704	0.284781	0.287298	0.319693	0.475604	0.365196	0.537684	0.381981	0.463106	0.274988	0.316742	0.392803	0.220044	0.493156	0.188569	0.320728	0.394958	0.266667	0.333053	0.395961	0.323529	0.220375	0.278431	0.20978	0.26546	0.216578	0.400429	0.247509	0.306373	0.149816	0.248593	0.269468	0.181224	0.231373	0.202614	0.388592	0.322719	0.381947	0.437595	0.426772
Asplenium_adiantoides	Polypodiales	ferns	JH15-006-ad-5	201	0.427106	0.397963	0.439005	0.573135	0.50318	0.417249	0.385836	0.396507	0.43181	0.610912	0.481571	0.682559	0.510981	0.6074	0.383469	0.444444	0.537241	0.323837	0.640703	0.164939	0.418559	0.533578	0.360684	0.441392	0.489476	0.431624	0.311687	0.370538	0.325919	0.363248	0.12533	0.277444	0.3044	0.174145	0.223024	0.229729	0.268376	0.233877	0.0847863	0.109557	0.309246	0.211105	0.306377	0.385076	0.345652
Asplenium_adiantoides	Polypodiales	ferns	JH15-006-ad-14	202	0.442588	0.411088	0.454331	0.527659	0.486836	0.435392	0.408206	0.3965	0.446404	0.578982	0.487618	0.66421	0.48985	0.57994	0.420156	0.428399	0.503421	0.348241	0.603774	0.153954	0.433154	0.501647	0.386164	0.447439	0.510279	0.437107	0.341263	0.396448	0.349625	0.381955	0.140995	0.282282	0.335602	0.177612	0.238945	0.251354	0.300629	0.242043	0.111698	0.148466	0.290738	0.209391	0.297812	0.363857	0.336091
Asplenium_adiantoides	Polypodiales	ferns	JH15-006-ad-10	203	0.432636	0.394031	0.450573	0.510902	0.474948	0.423503	0.393341	0.374337	0.431601	0.560881	0.480945	0.631733	0.469589	0.557552	0.386179	0.41651	0.484678	0.34056	0.58828	0.146514	0.424506	0.483546	0.359079	0.43856	0.486349	0.41651	0.32211	0.377427	0.330297	0.369919	0.155802	0.296811	0.340997	0.200203	0.23031	0.26094	0.284088	0.252772	0.123333	0.13969	0.327681	0.197261	0.330687	0.396865	0.355952
Asplenium_adiantoides	Polypodiales	ferns	JH15-006-ad-16	204	0.406627	0.389069	0.417174	0.550141	0.477463	0.370041	0.345606	0.376363	0.382788	0.588708	0.456991	0.664143	0.495237	0.587222	0.312799	0.413693	0.523168	0.279496	0.613499	0.17778	0.383652	0.511373	0.283849	0.405891	0.468226	0.41594	0.240139	0.334627	0.23525	0.320909	0.0746954	0.300177	0.219368	0.1705	0.156733	0.140206	0.179087	0.184422	0.0889691	0.0653962	0.392745	0.322921	0.405783	0.477746	0.44998
Asplenium_adiantoides	Polypodiales	ferns	JH15-006-ad-11	205	0.328571	0.298108	0.339827	0.497835	0.434385	0.310606	0.277778	0.302795	0.308489	0.526578	0.396577	0.620536	0.437312	0.545739	0.247387	0.350733	0.471612	0.220899	0.570305	0.236322	0.311905	0.464286	0.214286	0.338095	0.389659	0.342491	0.193064	0.27591	0.165663	0.261905	0.151732	0.379092	0.2258	0.208333	0.111235	0.160766	0.159524	0.113276	0.152381	0.115079	0.432264	0.364035	0.43146	0.497505	0.470936
Asplenium_adiantoides	Polypodiales	ferns	JH15-006-ad-18	206	0.407143	0.378219	0.419545	0.559545	0.490698	0.383939	0.363016	0.381159	0.397536	0.596977	0.465625	0.670625	0.500127	0.598421	0.335854	0.43359	0.532198	0.280247	0.62566	0.154255	0.39	0.523651	0.298889	0.418571	0.470896	0.422051	0.268696	0.343529	0.249759	0.334872	0.08	0.297187	0.26082	0.154615	0.18875	0.180435	0.205714	0.18596	0.07	0.0688889	0.375936	0.263985	0.384793	0.450898	0.42514
Asplenium_adiantoides	Polypodiales	ferns	JH15-006-ad-8	207	0.457983	0.425866	0.476159	0.535428	0.501368	0.442959	0.422035	0.414749	0.456948	0.585271	0.507966	0.643382	0.503723	0.574303	0.409613	0.439668	0.518746	0.35512	0.619127	0.122862	0.443697	0.518674	0.394118	0.467787	0.523412	0.45098	0.348892	0.405882	0.347035	0.388386	0.173975	0.263174	0.342977	0.209465	0.255974	0.279113	0.289356	0.271836	0.132157	0.149733	0.319073	0.191656	0.318714	0.388047	0.36269
Asplenium_adiantoides	Polypodiales	ferns	JH15-006-ad-13	208	0.385714	0.355251	0.39697	0.458117	0.426578	0.37013	0.349206	0.344928	0.384679	0.511185	0.435417	0.595387	0.432188	0.516917	0.329501	0.366667	0.449084	0.268783	0.543217	0.148227	0.380952	0.444444	0.298413	0.395238	0.458706	0.379487	0.276398	0.334454	0.268044	0.316117	0.152814	0.33311	0.252693	0.256136	0.180283	0.196687	0.209524	0.159596	0.171429	0.11746	0.362669	0.290226	0.369343	0.428457	0.40399
Asplenium_adiantoides	Polypodiales	ferns	JH15-006-ad-12	209	0.438187	0.408456	0.45542	0.521853	0.479875	0.426865	0.401862	0.393255	0.437152	0.562835	0.487981	0.633413	0.485273	0.560729	0.390947	0.426282	0.497253	0.329772	0.597968	0.115794	0.429121	0.500916	0.366026	0.443407	0.502296	0.432692	0.329849	0.396267	0.329124	0.371795	0.155769	0.283053	0.32046	0.211538	0.242188	0.242726	0.280128	0.244658	0.11	0.12772	0.275195	0.203586	0.272189	0.340454	0.314246
Asplenium_adiantoides	Polypodiales	ferns	JH15-006-ad-1	210	0.438571	0.418219	0.467727	0.548182	0.493721	0.428788	0.399524	0.407101	0.436087	0.588605	0.491875	0.680625	0.505443	0.592632	0.379024	0.430513	0.521209	0.315926	0.622264	0.169787	0.432857	0.515397	0.353333	0.455714	0.515373	0.446154	0.309565	0.393529	0.315663	0.374872	0.128182	0.265	0.312623	0.175	0.223125	0.23087	0.26619	0.219091	0.1	0.107576	0.311497	0.231278	0.316627	0.376826	0.354246
Asplenium_lancifolium	Polypodiales	ferns	gp17-012-ad-13	211	0.135093	0.112567	0.139328	0.263834	0.192872	0.111331	0.0986888	0.0942029	0.134058	0.309151	0.186141	0.449728	0.249037	0.315789	0.102068	0.216555	0.236861	0.0976919	0.335316	0.317068	0.131677	0.229296	0.211594	0.145963	0.197112	0.137681	0.173913	0.132481	0.212022	0.119287	0.34664	0.570652	0.416964	0.451087	0.275136	0.384783	0.403313	0.29798	0.366957	0.317413	0.532667	0.480222	0.522382	0.570164	0.573476
Asplenium_lancifolium	Polypodiales	ferns	gp17-012-ad-17	212	0.154062	0.102203	0.168672	0.260918	0.192658	0.129234	0.114379	0.087809	0.153026	0.299134	0.228248	0.489583	0.286548	0.322239	0.115495	0.294118	0.2312	0.158315	0.357011	0.317689	0.154062	0.225023	0.208497	0.154062	0.190079	0.121418	0.182651	0.123529	0.19348	0.10181	0.362567	0.592678	0.436998	0.443816	0.259804	0.386019	0.406723	0.29798	0.368627	0.322935	0.524064	0.464912	0.513459	0.562816	0.562548
Asplenium_lancifolium	Polypodiales	ferns	gp17-012-ad-10	213	0.17033	0.13232	0.183442	0.237637	0.215308	0.157676	0.136752	0.138239	0.169294	0.292231	0.218578	0.447459	0.229935	0.28181	0.119807	0.247253	0.208791	0.10677	0.324902	0.315642	0.17033	0.217338	0.238584	0.182418	0.222076	0.155678	0.212494	0.180737	0.228386	0.144689	0.376723	0.57512	0.421816	0.476648	0.293098	0.4172	0.430037	0.325452	0.393407	0.345654	0.521126	0.455755	0.50634	0.54978	0.550064
Asplenium_lancifolium	Polypodiales	ferns	gp17-012-ad-15	214	0.157143	0.1379	0.149675	0.256277	0.184385	0.116883	0.107937	0.159006	0.127536	0.290033	0.192113	0.427679	0.218083	0.302882	0.103484	0.26044	0.229304	0.122399	0.32938	0.329179	0.128571	0.215873	0.234921	0.133333	0.201564	0.131502	0.196377	0.186555	0.243373	0.16337	0.360606	0.581473	0.426073	0.456502	0.293824	0.393789	0.409524	0.323521	0.380476	0.3443	0.542806	0.503759	0.543533	0.575706	0.5834
Asplenium_lancifolium	Polypodiales	ferns	gp17-012-ad-1	215	0.265025	0.240789	0.294279	0.430251	0.351043	0.258098	0.226464	0.232884	0.272364	0.452686	0.32597	0.563039	0.369162	0.475045	0.214886	0.301282	0.394657	0.194444	0.495608	0.259721	0.25936	0.388478	0.174713	0.282266	0.339166	0.264589	0.14955	0.220081	0.148421	0.204023	0.224922	0.444774	0.288581	0.280172	0.100216	0.230285	0.243268	0.131487	0.225862	0.180947	0.466347	0.390589	0.466792	0.517861	0.506453
Asplenium_lancifolium	Polypodiales	ferns	gp17-012-ad-16	216	0.163866	0.12181	0.167112	0.298574	0.216598	0.139037	0.124183	0.107417	0.16283	0.318741	0.213848	0.465686	0.26694	0.361455	0.125299	0.240573	0.268369	0.114742	0.370884	0.30705	0.14958	0.255836	0.166667	0.173669	0.199883	0.147059	0.141304	0.113725	0.16773	0.0965309	0.348485	0.565104	0.410961	0.42402	0.228707	0.360102	0.377311	0.24896	0.348824	0.313131	0.513369	0.460342	0.500116	0.544851	0.545788
Asplenium_lancifolium	Polypodiales	ferns	gp17-012-ad-25	217	0.205167	0.163946	0.208414	0.286992	0.229095	0.181173	0.165485	0.131668	0.204132	0.32286	0.245346	0.443484	0.233773	0.334546	0.142449	0.250409	0.259645	0.119254	0.355881	0.319149	0.190881	0.251098	0.199054	0.205167	0.233884	0.169667	0.163043	0.139925	0.194437	0.13557	0.333462	0.545213	0.391524	0.436784	0.254322	0.377336	0.390172	0.276703	0.345745	0.297443	0.524633	0.463206	0.513723	0.562938	0.563473
Asplenium_lancifolium	Polypodiales	ferns	gp17-012-ad-23	218	0.398192	0.39778	0.410529	0.205696	0.294966	0.294208	0.354029	0.401211	0.357733	0.320283	0.193829	0.169106	0.139241	0.204697	0.372183	0.156605	0.228265	0.287232	0.187724	0.439267	0.406329	0.204943	0.44557	0.363472	0.312299	0.365303	0.428178	0.410276	0.476895	0.415774	0.575719	0.784513	0.640174	0.672955	0.493078	0.606935	0.62604	0.519499	0.600127	0.547117	0.666825	0.660512	0.661224	0.694459	0.690545
Asplenium_lancifolium	Polypodiales	ferns	gp17-012-ad-9	219	0.203539	0.184994	0.191722	0.185154	0.12044	0.113845	0.162808	0.195453	0.159154	0.212183	0.124713	0.353498	0.155499	0.237808	0.160215	0.162668	0.158181	0.135689	0.253246	0.370486	0.175229	0.14475	0.283792	0.136435	0.136382	0.134204	0.255983	0.231409	0.296894	0.206069	0.424937	0.641557	0.488043	0.526376	0.348696	0.462465	0.480297	0.380595	0.459725	0.39709	0.57597	0.534869	0.567124	0.605285	0.606991
Asplenium_lancifolium	Polypodiales	ferns	gp17-012-ad-21	220	0.151786	0.120719	0.159903	0.293831	0.2201	0.135011	0.112103	0.140787	0.150751	0.32662	0.200893	0.412946	0.229769	0.332707	0.108667	0.212225	0.264423	0.0890653	0.3531	0.325608	0.1375	0.257937	0.193254	0.151786	0.204824	0.157051	0.166537	0.15105	0.227302	0.141941	0.341396	0.563616	0.408811	0.421703	0.248884	0.361568	0.375	0.281295	0.343571	0.300325	0.523873	0.470865	0.514265	0.557421	0.561004
Asplenium_vieillandii	Polypodiales	ferns	JH15-004-ad-13	221	0.457143	0.446314	0.47868	0.577922	0.520819	0.44632	0.419048	0.425673	0.46087	0.63289	0.503571	0.676935	0.530681	0.609023	0.399187	0.457875	0.541392	0.319224	0.657502	0.139818	0.452381	0.555556	0.357143	0.471429	0.534897	0.471429	0.317288	0.404482	0.305565	0.395238	0.0952381	0.238616	0.296097	0.171062	0.252083	0.210352	0.257143	0.243579	0.112381	0.121501	0.352126	0.244612	0.349563	0.424636	0.395744
Asplenium_vieillandii	Polypodiales	ferns	JH15-004-ad-12	222	0.633333	0.590998	0.63658	0.67684	0.663566	0.617749	0.587302	0.559834	0.632298	0.722813	0.673512	0.756548	0.651115	0.705639	0.586643	0.608791	0.663004	0.508995	0.75274	0.247923	0.619048	0.669841	0.547619	0.633333	0.66823	0.608059	0.515839	0.582073	0.505565	0.566667	0.275325	0.212277	0.48103	0.311996	0.427902	0.401656	0.457143	0.405195	0.287143	0.313709	0.282608	0.109273	0.273655	0.333733	0.291248
Asplenium_vieillandii	Polypodiales	ferns	JH15-004-ad-26	223	0.579365	0.543379	0.588203	0.628968	0.617017	0.560606	0.539683	0.511387	0.57833	0.680509	0.62748	0.715278	0.609805	0.661863	0.542199	0.557998	0.615385	0.473545	0.716232	0.203479	0.573016	0.619048	0.512698	0.587302	0.623786	0.56044	0.477743	0.52493	0.471218	0.509768	0.289755	0.249752	0.466693	0.328602	0.377232	0.394893	0.425397	0.386724	0.244127	0.275613	0.210593	0.0639098	0.205833	0.268511	0.224395
Asplenium_vieillandii	Polypodiales	ferns	JH15-004-ad-11	224	0.516	0.477918	0.529727	0.579	0.558605	0.509939	0.481016	0.461101	0.511536	0.630605	0.561125	0.6735	0.558076	0.611895	0.449854	0.498974	0.565099	0.381432	0.666264	0.150809	0.508	0.568762	0.416	0.520571	0.573373	0.505333	0.375826	0.455529	0.359614	0.449333	0.136727	0.210812	0.341049	0.183615	0.303312	0.256	0.304	0.292768	0.176	0.180364	0.32907	0.222797	0.330036	0.396838	0.369073
Asplenium_vieillandii	Polypodiales	ferns	JH15-004-ad-9	225	0.579256	0.547945	0.591532	0.639788	0.617235	0.570569	0.552946	0.530772	0.58507	0.688436	0.626284	0.740796	0.624762	0.680786	0.555463	0.566913	0.633976	0.492982	0.722538	0.212474	0.572407	0.639813	0.531811	0.586106	0.644551	0.572181	0.486004	0.542869	0.485806	0.521602	0.261768	0.212864	0.478442	0.308878	0.386023	0.392198	0.43816	0.384115	0.256986	0.286357	0.205919	0.0941395	0.206857	0.271799	0.230083
Asplenium_vieillandii	Polypodiales	ferns	JH15-004-ad-28	226	0.550193	0.505091	0.55344	0.640356	0.579667	0.535831	0.510832	0.48727	0.549158	0.682118	0.590372	0.748311	0.5922	0.672831	0.513349	0.524428	0.608776	0.447364	0.708312	0.221823	0.535907	0.604783	0.487387	0.550193	0.601049	0.536036	0.442421	0.500477	0.449446	0.480596	0.240786	0.1875	0.439743	0.282744	0.340372	0.352174	0.396461	0.335244	0.211081	0.244335	0.307595	0.122333	0.311171	0.373847	0.332704
Asplenium_vieillandii	Polypodiales	ferns	JH15-004-ad-3	227	0.602484	0.557872	0.609848	0.653491	0.625885	0.575099	0.559696	0.528986	0.601449	0.70846	0.642663	0.74298	0.621629	0.684592	0.569459	0.589744	0.62924	0.512882	0.733251	0.218779	0.595238	0.638026	0.549275	0.602484	0.642764	0.570792	0.496377	0.55081	0.509866	0.533445	0.307115	0.262794	0.504989	0.346572	0.408854	0.421739	0.463147	0.402284	0.26971	0.302811	0.223359	0.0620028	0.223137	0.289074	0.250385
Asplenium_vieillandii	Polypodiales	ferns	JH15-004-ad-7	228	0.551376	0.505216	0.560467	0.61593	0.584062	0.545316	0.515218	0.485175	0.540753	0.661724	0.595327	0.714593	0.574149	0.643047	0.483665	0.523171	0.589172	0.407634	0.687035	0.185536	0.53709	0.59036	0.451376	0.542202	0.595098	0.525053	0.409154	0.489261	0.384658	0.484709	0.150792	0.192015	0.357046	0.182075	0.331064	0.268847	0.331761	0.328144	0.211376	0.214345	0.311583	0.201007	0.32539	0.397352	0.373174
Asplenium_vieillandii	Polypodiales	ferns	JH15-004-ad-21	229	0.560902	0.523329	0.571087	0.615516	0.591887	0.548075	0.522974	0.496894	0.566634	0.662966	0.615367	0.712523	0.592843	0.648496	0.525491	0.547137	0.607866	0.450664	0.691587	0.194449	0.553383	0.604845	0.4868	0.567669	0.609584	0.545402	0.456849	0.514905	0.446417	0.498072	0.228571	0.19449	0.425921	0.269303	0.366248	0.346518	0.39599	0.344042	0.229023	0.255487	0.198906	0.105263	0.200472	0.269776	0.241148
Asplenium_vieillandii	Polypodiales	ferns	JH15-004-ad-15	230	0.588766	0.546615	0.592012	0.633936	0.611763	0.563842	0.542919	0.515267	0.58773	0.677805	0.628944	0.720115	0.608332	0.655468	0.526048	0.560742	0.615705	0.44852	0.709837	0.20502	0.57448	0.61612	0.493528	0.588766	0.624402	0.55178	0.453672	0.519018	0.428237	0.519169	0.200706	0.164593	0.402196	0.225915	0.378944	0.317602	0.37374	0.347063	0.230485	0.257723	0.334666	0.200599	0.343827	0.41579	0.392146
Astragalus_falcatus	Fabales	eudicots	3.06.2.11	231	0.171429	0.153481	0.128711	0.185065	0.106312	0.134508	0.192744	0.143005	0.169476	0.1813	0.189413	0.441964	0.228365	0.266917	0.185913	0.264521	0.171115	0.217309	0.323258	0.438776	0.144898	0.143991	0.290023	0.0959184	0.0872677	0.0907902	0.278838	0.188836	0.324195	0.201465	0.510575	0.734534	0.578454	0.580848	0.393973	0.526353	0.527211	0.379612	0.516327	0.463203	0.650988	0.610634	0.653122	0.693267	0.687379
Astragalus_falcatus	Fabales	eudicots	3.06.2.7	232	0.0987842	0.0655785	0.102031	0.280948	0.212766	0.167956	0.100135	0.0588961	0.106229	0.289708	0.266622	0.539894	0.340156	0.369261	0.0871821	0.32515	0.266425	0.207775	0.386592	0.361702	0.0844985	0.25819	0.187943	0.122796	0.187996	0.123022	0.18247	0.0898623	0.230838	0.104201	0.409865	0.638132	0.482386	0.481383	0.296709	0.425809	0.426545	0.255964	0.412766	0.381044	0.572761	0.537114	0.569369	0.60753	0.609236
Astragalus_falcatus	Fabales	eudicots	3.06.2.19	233	0.225275	0.199006	0.200549	0.18519	0.0909788	0.138861	0.191697	0.197165	0.195095	0.171352	0.197974	0.458448	0.246209	0.24277	0.189895	0.269231	0.153846	0.195767	0.335061	0.39011	0.158242	0.175824	0.326496	0.143956	0.101361	0.117216	0.312112	0.234906	0.327287	0.214286	0.487013	0.702352	0.539903	0.589286	0.404962	0.527568	0.552381	0.413364	0.526264	0.437673	0.600752	0.565645	0.595943	0.634599	0.633127
Astragalus_falcatus	Fabales	eudicots	3.06.2.3	234	0.106494	0.0745641	0.113636	0.284091	0.210359	0.0909091	0.0721501	0.102767	0.0541831	0.30259	0.204545	0.451705	0.261795	0.35945	0.088969	0.243881	0.272228	0.152497	0.371998	0.399903	0.0827922	0.268759	0.163636	0.0834416	0.161635	0.113928	0.187747	0.128342	0.241238	0.100233	0.445455	0.674006	0.52813	0.45542	0.272727	0.41087	0.400108	0.257576	0.41	0.402778	0.617647	0.57459	0.612292	0.652218	0.652869
Astragalus_falcatus	Fabales	eudicots	3.06.2.5	235	0.238602	0.222821	0.213733	0.15087	0.0759525	0.151838	0.198919	0.213999	0.20444	0.158337	0.158577	0.433511	0.213574	0.244121	0.194862	0.239771	0.127192	0.216312	0.298073	0.425532	0.185714	0.142013	0.329078	0.153191	0.0709749	0.121931	0.30111	0.273091	0.329403	0.237043	0.510251	0.72889	0.572375	0.584288	0.404422	0.533117	0.537386	0.415001	0.526596	0.466688	0.636933	0.604783	0.628541	0.67206	0.666944
Astragalus_falcatus	Fabales	eudicots	3.06.2.9	236	0.153612	0.145913	0.13215	0.177732	0.104129	0.104188	0.136437	0.132389	0.13646	0.188268	0.173279	0.442767	0.229555	0.263306	0.149767	0.233794	0.175701	0.208628	0.302735	0.420153	0.101445	0.145711	0.284769	0.0781701	0.0776455	0.0592048	0.260381	0.17885	0.277244	0.172573	0.496731	0.72112	0.564008	0.539542	0.365081	0.485393	0.494917	0.359778	0.475393	0.447622	0.637385	0.598125	0.632604	0.676579	0.664491
Astragalus_falcatus	Fabales	eudicots	3.06.2.18	237	0.129111	0.0827087	0.155017	0.338551	0.261518	0.157804	0.0940401	0.110747	0.0902379	0.354541	0.286262	0.542453	0.342966	0.425273	0.0973309	0.301161	0.332262	0.177265	0.433962	0.39723	0.136927	0.312069	0.110063	0.125606	0.22205	0.156265	0.115669	0.0514983	0.167538	0.0520077	0.384391	0.593603	0.438293	0.402758	0.226857	0.350123	0.356694	0.194206	0.342642	0.326472	0.613409	0.554334	0.604834	0.648345	0.651154
Astragalus_falcatus	Fabales	eudicots	3.06.2.2	238	0.0803571	0.0704909	0.0795455	0.267045	0.187258	0.107008	0.136409	0.0738225	0.0910326	0.282703	0.234375	0.5	0.302479	0.344298	0.127795	0.273237	0.244391	0.180941	0.354953	0.40625	0.0916667	0.235615	0.190278	0.085119	0.156405	0.0873397	0.202899	0.127819	0.275226	0.134615	0.473485	0.697917	0.544228	0.507212	0.328125	0.464764	0.449405	0.277146	0.461667	0.438447	0.618037	0.576598	0.617973	0.656063	0.65817
Astragalus_falcatus	Fabales	eudicots	3.06.2.22	239	0.170186	0.114503	0.166502	0.364625	0.275531	0.181159	0.122671	0.130435	0.112319	0.36451	0.321332	0.576087	0.379472	0.433066	0.132291	0.324136	0.344362	0.187601	0.444627	0.402405	0.14472	0.331435	0.102899	0.162112	0.250649	0.189799	0.141304	0.0668798	0.182818	0.0680045	0.3917	0.602921	0.433001	0.389632	0.221128	0.323913	0.339441	0.215305	0.332174	0.344313	0.608231	0.567179	0.606316	0.644689	0.639604
Astragalus_falcatus	Fabales	eudicots	3.06.2.8	240	0.128892	0.140065	0.133682	0.245148	0.17076	0.0629894	0.097735	0.131249	0.0845139	0.252548	0.158532	0.424157	0.232542	0.30825	0.115922	0.182224	0.218422	0.170481	0.316939	0.444418	0.139005	0.200107	0.228464	0.0991974	0.114037	0.0949294	0.203102	0.145671	0.236361	0.127053	0.449642	0.676176	0.512986	0.486603	0.297665	0.429604	0.430926	0.292362	0.427865	0.411645	0.650243	0.609192	0.647962	0.686335	0.681313
Bergenia_purpurascens	Saxifragales	eudicots	6.15.2.8	241	0.538095	0.516851	0.523268	0.25956	0.350683	0.448052	0.492063	0.534161	0.496204	0.347361	0.325893	0.0875496	0.240104	0.215748	0.494967	0.324786	0.289377	0.439153	0.196765	0.558933	0.495238	0.301587	0.609524	0.457143	0.361763	0.441392	0.583678	0.566573	0.628227	0.53663	0.747908	0.874256	0.758262	0.834096	0.677455	0.775845	0.796825	0.7114	0.740635	0.731602	0.75486	0.785297	0.776745	0.788898	0.784783
Bergenia_purpurascens	Saxifragales	eudicots	6.15.2.22	242	0.538249	0.517897	0.539223	0.337977	0.390098	0.428641	0.474142	0.535764	0.487611	0.435859	0.322077	0.125	0.261944	0.315789	0.481117	0.313482	0.337469	0.425528	0.219111	0.552162	0.509677	0.327701	0.606452	0.473733	0.403948	0.472291	0.572581	0.563757	0.625729	0.540116	0.739589	0.866179	0.73982	0.832816	0.667843	0.764095	0.786022	0.68915	0.733226	0.71147	0.753838	0.768979	0.771426	0.787618	0.772211
Bergenia_purpurascens	Saxifragales	eudicots	6.15.2.27	243	0.679146	0.6473	0.668887	0.429467	0.513633	0.551202	0.608101	0.673663	0.609695	0.549318	0.440194	0.218032	0.357049	0.397005	0.607373	0.399204	0.45497	0.551724	0.348514	0.628882	0.653366	0.452655	0.696552	0.593432	0.514153	0.600796	0.67916	0.673834	0.739925	0.67374	0.803762	0.91083	0.81628	0.881079	0.740302	0.826687	0.830213	0.772553	0.784023	0.796935	0.797345	0.818685	0.817588	0.829238	0.809735
Bergenia_purpurascens	Saxifragales	eudicots	6.15.2.20	244	0.165306	0.146491	0.100186	0.224258	0.133365	0.130489	0.156463	0.129104	0.150104	0.192691	0.245855	0.503189	0.289589	0.317938	0.159283	0.295133	0.194662	0.213026	0.364074	0.418367	0.104082	0.214286	0.29932	0.0938776	0.143923	0.0900052	0.273957	0.184034	0.286083	0.183673	0.49462	0.734534	0.56825	0.558673	0.373565	0.493878	0.503401	0.359204	0.483878	0.453206	0.634945	0.591837	0.628427	0.672858	0.666971
Bergenia_purpurascens	Saxifragales	eudicots	6.15.2.10	245	0.731349	0.710997	0.732323	0.482323	0.574935	0.602273	0.662698	0.728865	0.670894	0.591731	0.501736	0.236111	0.419304	0.487573	0.658875	0.444444	0.514652	0.598765	0.412212	0.671986	0.703175	0.507937	0.747222	0.645635	0.583748	0.655983	0.731884	0.728431	0.787818	0.723291	0.844444	0.921007	0.854281	0.925214	0.788194	0.848792	0.877778	0.825758	0.826667	0.843434	0.837493	0.839181	0.837936	0.854624	0.821539
Bergenia_purpurascens	Saxifragales	eudicots	6.15.2.9	246	0.474501	0.456179	0.448314	0.186339	0.269567	0.388563	0.447517	0.45208	0.454418	0.263816	0.265457	0.188172	0.200082	0.121109	0.434828	0.283292	0.213518	0.40462	0.178332	0.531457	0.416897	0.236047	0.582079	0.399539	0.293051	0.363524	0.544998	0.504617	0.583107	0.479322	0.707331	0.868112	0.730566	0.80366	0.636593	0.747172	0.760369	0.668948	0.725484	0.68915	0.743086	0.762552	0.757969	0.779795	0.779059
Bergenia_purpurascens	Saxifragales	eudicots	6.15.2.19	247	0.456478	0.450621	0.468023	0.316596	0.348837	0.350951	0.419528	0.462588	0.41911	0.360465	0.246366	0.134811	0.219164	0.285496	0.425695	0.197078	0.292487	0.347115	0.137341	0.520287	0.450166	0.273533	0.484496	0.40897	0.352482	0.405486	0.46638	0.462927	0.518212	0.462433	0.640381	0.859557	0.707587	0.704159	0.541061	0.649141	0.657364	0.572469	0.643488	0.60148	0.74145	0.727924	0.734553	0.779139	0.77004
Bergenia_purpurascens	Saxifragales	eudicots	6.15.2.11	248	0.674725	0.656932	0.687063	0.451049	0.533478	0.562438	0.620269	0.679248	0.625737	0.571556	0.464801	0.196429	0.413131	0.43797	0.622889	0.410256	0.483516	0.567766	0.355588	0.635843	0.66044	0.465201	0.712088	0.623077	0.54535	0.631868	0.694697	0.69011	0.745532	0.692308	0.817782	0.915522	0.838498	0.906593	0.766827	0.840707	0.849817	0.79354	0.805055	0.813742	0.811365	0.824176	0.826712	0.843259	0.821597
Bergenia_purpurascens	Saxifragales	eudicots	6.15.2.14	249	0.726984	0.731681	0.741162	0.580087	0.63935	0.628427	0.698413	0.743961	0.68599	0.658361	0.529514	0.355655	0.483424	0.561821	0.711963	0.466422	0.578755	0.592593	0.398323	0.676123	0.739683	0.571429	0.755556	0.695238	0.632315	0.700244	0.736715	0.720635	0.776057	0.735043	0.838817	0.905754	0.855061	0.901404	0.764385	0.833678	0.873016	0.829726	0.830635	0.823954	0.824378	0.830409	0.831878	0.836803	0.811829
Bergenia_purpurascens	Saxifragales	eudicots	6.15.2.4	250	0.532275	0.499577	0.530303	0.324355	0.3942	0.411897	0.462081	0.529791	0.480408	0.410135	0.307292	0.126929	0.24035	0.309617	0.459801	0.274929	0.3275	0.395062	0.213138	0.525085	0.511464	0.31746	0.565432	0.460141	0.398563	0.474359	0.531267	0.5313	0.584709	0.537512	0.690797	0.86468	0.721109	0.784544	0.624035	0.721417	0.737566	0.650954	0.691852	0.679012	0.742061	0.74761	0.755351	0.776965	0.771846
Berkheya_purpurea	Asterales	eudicots	5.13.1.8	251	0.268506	0.21264	0.238636	0.431818	0.369715	0.227273	0.17316	0.237978	0.212451	0.462738	0.336648	0.572443	0.382911	0.495813	0.168237	0.319639	0.40522	0.205808	0.508148	0.335348	0.217532	0.405123	0.111364	0.248377	0.31445	0.260781	0.0874506	0.153075	0.0520263	0.145396	0.25	0.46946	0.312221	0.273601	0.104403	0.218379	0.232143	0.116162	0.236364	0.199495	0.540107	0.472488	0.524946	0.573149	0.573895
Berkheya_purpurea	Asterales	eudicots	5.13.1.17	252	0.172527	0.13247	0.161963	0.352522	0.274214	0.14036	0.106227	0.157191	0.12279	0.369154	0.273352	0.519231	0.341216	0.429005	0.0923345	0.28022	0.340659	0.15873	0.451793	0.370938	0.140659	0.31746	0.106471	0.172527	0.236674	0.179487	0.107143	0.0716225	0.146299	0.0750916	0.366234	0.559495	0.391641	0.362637	0.18501	0.30645	0.321612	0.182595	0.303407	0.311688	0.586472	0.543667	0.5765	0.618675	0.621585
Berkheya_purpurea	Asterales	eudicots	5.13.1.18	253	0.137769	0.0821918	0.161582	0.352428	0.278433	0.152553	0.0739291	0.128449	0.0849712	0.363969	0.237372	0.505565	0.30189	0.392754	0.073839	0.26045	0.330875	0.134619	0.429568	0.385893	0.133072	0.323549	0.127245	0.137769	0.208342	0.164208	0.139518	0.0817083	0.185509	0.0560239	0.412827	0.620612	0.474736	0.408456	0.23598	0.376891	0.337247	0.222637	0.36863	0.35229	0.596953	0.558245	0.598282	0.630383	0.638479
Berkheya_purpurea	Asterales	eudicots	5.13.1.16	254	0.309244	0.241902	0.295989	0.48877	0.414637	0.275045	0.210271	0.281159	0.229497	0.50725	0.377574	0.620588	0.429188	0.53483	0.206743	0.358824	0.451584	0.222658	0.554939	0.309011	0.258824	0.452474	0.128758	0.297479	0.369798	0.314781	0.119949	0.2	0.0803685	0.176923	0.262567	0.490717	0.321311	0.260294	0.0816176	0.211253	0.179272	0.0871064	0.211765	0.211052	0.513369	0.44299	0.503585	0.5528	0.553336
Berkheya_purpurea	Asterales	eudicots	5.13.1.29	255	0.0722222	0.0768645	0.084596	0.276515	0.192506	0.128788	0.121032	0.0772947	0.0875604	0.283592	0.213542	0.505208	0.299226	0.359649	0.121274	0.288462	0.267552	0.16358	0.375786	0.419917	0.0785714	0.220238	0.205556	0.077381	0.16335	0.0886752	0.205918	0.130719	0.271754	0.143162	0.459596	0.676215	0.531876	0.516026	0.335069	0.463043	0.465873	0.270202	0.46	0.424242	0.63109	0.591061	0.630835	0.673071	0.670701
Berkheya_purpurea	Asterales	eudicots	5.13.1.6	256	0.225944	0.165486	0.211338	0.404519	0.330393	0.18861	0.137384	0.201399	0.157421	0.423283	0.303161	0.545797	0.360541	0.469298	0.132885	0.305482	0.377921	0.180077	0.470614	0.345928	0.183415	0.366721	0.0689655	0.217241	0.286499	0.219717	0.0486007	0.12238	0.0877995	0.109195	0.305434	0.533854	0.366686	0.312776	0.127963	0.276262	0.274877	0.148729	0.264713	0.26402	0.550556	0.482586	0.541182	0.589717	0.590252
Berkheya_purpurea	Asterales	eudicots	5.13.1.15	257	0.113933	0.100626	0.0829125	0.262626	0.200258	0.120651	0.0758377	0.0805153	0.0756844	0.280218	0.234182	0.502315	0.309423	0.342755	0.0704607	0.284425	0.235653	0.148148	0.342884	0.388495	0.0624339	0.229277	0.195062	0.080776	0.161231	0.0992403	0.175121	0.137981	0.211513	0.112061	0.423232	0.657311	0.499089	0.449786	0.263696	0.397101	0.403175	0.291807	0.389012	0.386083	0.608371	0.547294	0.590182	0.633622	0.643355
Berkheya_purpurea	Asterales	eudicots	5.13.1.21	258	0.196703	0.165437	0.205919	0.378621	0.305903	0.190476	0.139194	0.171683	0.155757	0.405443	0.303915	0.566621	0.372792	0.457634	0.125436	0.331502	0.373626	0.205671	0.473772	0.359598	0.17033	0.355311	0.0732601	0.181319	0.267345	0.20696	0.0592451	0.105365	0.101284	0.0860806	0.307892	0.526528	0.358674	0.346154	0.157109	0.286288	0.29011	0.150072	0.278462	0.254079	0.565082	0.51417	0.551986	0.596697	0.60501
Berkheya_purpurea	Asterales	eudicots	5.13.1.24	259	0.240625	0.243151	0.18892	0.137784	0.0548692	0.18892	0.257192	0.210371	0.242754	0.111919	0.140625	0.40625	0.206487	0.240132	0.26372	0.205529	0.10783	0.26929	0.277712	0.448803	0.198214	0.129712	0.389931	0.188839	0.108209	0.16867	0.374321	0.279412	0.38366	0.284054	0.560511	0.773438	0.627561	0.65625	0.476562	0.596875	0.606399	0.441446	0.586875	0.521465	0.660261	0.649436	0.657729	0.702657	0.693959
Berkheya_purpurea	Asterales	eudicots	5.13.1.1	260	0.180844	0.160492	0.193182	0.340909	0.255814	0.155303	0.123016	0.138011	0.166996	0.348044	0.268466	0.534091	0.338464	0.416268	0.0995011	0.298077	0.329421	0.158951	0.428816	0.35735	0.158117	0.30285	0.121465	0.183766	0.23711	0.194056	0.108696	0.118984	0.123083	0.10169	0.304545	0.53054	0.369039	0.391608	0.208807	0.333399	0.33961	0.207071	0.324091	0.263889	0.562834	0.499402	0.553591	0.597101	0.596623
Beta_trigyna	Caryophyllales	eudicots	4.21.1.25	261	0.348739	0.32635	0.314171	0.098262	0.137141	0.264706	0.320261	0.314578	0.329923	0.118673	0.143382	0.332721	0.117089	0.110681	0.318867	0.195324	0.0774079	0.324437	0.20727	0.469024	0.27521	0.0992063	0.45719	0.25084	0.153644	0.231523	0.432225	0.364706	0.44348	0.346908	0.604011	0.817096	0.664176	0.704186	0.522518	0.646931	0.661625	0.542484	0.632353	0.562686	0.696524	0.686864	0.689958	0.728866	0.719767
Beta_trigyna	Caryophyllales	eudicots	4.21.1.15	262	0.346939	0.324015	0.310065	0.0974026	0.127907	0.254484	0.307256	0.310559	0.312777	0.137636	0.131378	0.293048	0.0855076	0.103652	0.303634	0.160126	0.0714286	0.281683	0.1804	0.418367	0.267347	0.0907029	0.437415	0.25102	0.151843	0.225275	0.407941	0.353421	0.428817	0.345107	0.573284	0.745376	0.601204	0.679356	0.500957	0.610293	0.632653	0.522263	0.586122	0.542259	0.633035	0.625134	0.633921	0.667542	0.66965
Beta_trigyna	Caryophyllales	eudicots	4.21.1.17	263	0.471429	0.476125	0.486364	0.309091	0.356811	0.359307	0.425397	0.483644	0.426294	0.399668	0.273214	0.153125	0.218626	0.287218	0.451568	0.228938	0.297802	0.35679	0.138005	0.513982	0.471429	0.284127	0.511111	0.442857	0.363113	0.444689	0.484783	0.471429	0.529088	0.474725	0.650649	0.850446	0.699063	0.746429	0.582589	0.691304	0.7	0.599711	0.68	0.618182	0.727196	0.733083	0.733305	0.761848	0.755387
Beta_trigyna	Caryophyllales	eudicots	4.21.1.14	264	0.401948	0.36675	0.397727	0.170455	0.234144	0.295455	0.357864	0.398221	0.354743	0.257135	0.184659	0.190341	0.132048	0.151316	0.340355	0.224068	0.172577	0.335718	0.124357	0.497099	0.371104	0.164683	0.496212	0.313312	0.237788	0.313228	0.471838	0.423797	0.490416	0.395688	0.643182	0.823153	0.674553	0.736888	0.547585	0.675692	0.690368	0.570707	0.653636	0.592172	0.706551	0.701897	0.702932	0.739589	0.731082
Beta_trigyna	Caryophyllales	eudicots	4.21.1.8	265	0.252642	0.219178	0.245486	0.174346	0.0966868	0.137401	0.193738	0.24995	0.20409	0.183817	0.119435	0.313784	0.110109	0.211968	0.19128	0.143309	0.139094	0.169119	0.237788	0.370737	0.211546	0.131768	0.320548	0.164579	0.103455	0.178433	0.29318	0.273489	0.339825	0.261503	0.462267	0.675407	0.521334	0.559932	0.385916	0.503633	0.512329	0.403625	0.502329	0.420922	0.592264	0.544546	0.582719	0.621852	0.621719
Beta_trigyna	Caryophyllales	eudicots	4.21.1.3	266	0.246184	0.232877	0.210772	0.160648	0.101625	0.163346	0.219613	0.217788	0.211435	0.194648	0.119435	0.335188	0.148084	0.197729	0.212496	0.140674	0.133675	0.15542	0.225898	0.379773	0.201957	0.120244	0.338661	0.159883	0.117154	0.160344	0.301221	0.265592	0.33933	0.243765	0.466501	0.671447	0.518527	0.559932	0.399615	0.503395	0.510502	0.431023	0.47863	0.447627	0.585598	0.544546	0.582719	0.62095	0.619193
Beta_trigyna	Caryophyllales	eudicots	4.21.1.6	267	0.262857	0.231598	0.258636	0.151515	0.108992	0.173939	0.216508	0.25913	0.222029	0.175349	0.0675	0.314167	0.107679	0.189123	0.210894	0.149231	0.115897	0.223704	0.219623	0.422695	0.22	0.108571	0.346667	0.17619	0.124378	0.192308	0.311449	0.287843	0.351325	0.262051	0.508485	0.736146	0.580765	0.581667	0.410208	0.517681	0.525714	0.431515	0.513333	0.473131	0.636649	0.601103	0.633057	0.674491	0.668603
Beta_trigyna	Caryophyllales	eudicots	4.21.1.5	268	0.181319	0.1549	0.169456	0.181194	0.118451	0.0839161	0.141636	0.178213	0.147157	0.201124	0.116415	0.398867	0.196968	0.253181	0.143527	0.192308	0.153846	0.161579	0.266639	0.40145	0.132967	0.152625	0.271306	0.1	0.0902083	0.0934066	0.256928	0.213704	0.269562	0.177656	0.452947	0.680374	0.523509	0.532967	0.354911	0.479503	0.485714	0.34743	0.465275	0.416583	0.612623	0.573742	0.61623	0.654603	0.649518
Beta_trigyna	Caryophyllales	eudicots	4.21.1.22	269	0.448827	0.436107	0.440807	0.221845	0.27664	0.366576	0.409145	0.45425	0.414666	0.29816	0.24347	0.133862	0.171736	0.218775	0.415726	0.265212	0.216992	0.38677	0.106449	0.497618	0.403412	0.211324	0.539303	0.37484	0.283582	0.374856	0.506976	0.487445	0.541449	0.453693	0.671506	0.832323	0.692072	0.784443	0.602845	0.71538	0.73774	0.634253	0.690597	0.644354	0.704126	0.730221	0.726751	0.739834	0.737263
Beta_trigyna	Caryophyllales	eudicots	4.21.1.24	270	0.454762	0.434932	0.452381	0.280844	0.314507	0.358225	0.412698	0.450828	0.418219	0.349945	0.241815	0.0967262	0.18053	0.257519	0.408537	0.252747	0.259158	0.362434	0.117475	0.496201	0.435714	0.242063	0.53254	0.390476	0.32978	0.394689	0.5	0.491176	0.545754	0.455128	0.662771	0.838914	0.694575	0.765568	0.606399	0.698344	0.719048	0.625902	0.680952	0.6443	0.721225	0.723058	0.7214	0.754776	0.745677
Beta_vulgaris_ssp._vulgaris	Caryophyllales	eudicots	4.22.1.21	271	0.479121	0.465227	0.459499	0.198135	0.286524	0.398601	0.459096	0.468227	0.453177	0.262671	0.269631	0.176282	0.214216	0.174764	0.432145	0.307692	0.230769	0.42925	0.147315	0.559465	0.429304	0.236874	0.582906	0.407692	0.295829	0.371795	0.555463	0.513575	0.582638	0.487179	0.717716	0.896234	0.744851	0.826923	0.63742	0.75786	0.78022	0.669775	0.738718	0.689977	0.767928	0.77887	0.779093	0.800706	0.801175
Beta_vulgaris_ssp._vulgaris	Caryophyllales	eudicots	4.22.1.17	272	0.454365	0.433219	0.464646	0.315657	0.318152	0.354798	0.410714	0.466787	0.423309	0.360142	0.237847	0.15625	0.229606	0.294591	0.4021	0.195513	0.273199	0.348765	0.134434	0.483747	0.440476	0.251984	0.494444	0.398413	0.319859	0.404915	0.484903	0.480556	0.537818	0.462607	0.618939	0.828993	0.670765	0.719017	0.546875	0.650845	0.672222	0.579545	0.633333	0.597222	0.711304	0.691103	0.699786	0.738939	0.729438
Beta_vulgaris_ssp._vulgaris	Caryophyllales	eudicots	4.22.1.4	273	0.166071	0.133219	0.171591	0.280682	0.208721	0.156439	0.126389	0.120109	0.165036	0.306105	0.20625	0.45625	0.244146	0.317763	0.126524	0.235256	0.253709	0.109105	0.342925	0.291755	0.153571	0.240278	0.198611	0.166071	0.225373	0.158333	0.172283	0.154412	0.210392	0.119872	0.339773	0.542188	0.396311	0.4375	0.259375	0.377717	0.388095	0.300884	0.365	0.321086	0.513235	0.454135	0.504882	0.547754	0.550698
Beta_vulgaris_ssp._vulgaris	Caryophyllales	eudicots	4.22.1.1	274	0.188889	0.141553	0.174747	0.373737	0.290698	0.158586	0.115873	0.181159	0.148309	0.395349	0.265625	0.523958	0.304219	0.435965	0.0897019	0.232479	0.33663	0.114815	0.437945	0.348227	0.150794	0.322222	0.133333	0.188889	0.25738	0.194017	0.104348	0.100654	0.155422	0.109402	0.319192	0.546181	0.39326	0.352778	0.172569	0.306763	0.306349	0.19899	0.305556	0.291919	0.558586	0.505764	0.549441	0.592881	0.598324
Beta_vulgaris_ssp._vulgaris	Caryophyllales	eudicots	4.22.1.26	275	0.140399	0.122993	0.164712	0.302053	0.229807	0.119257	0.104967	0.137915	0.137915	0.326332	0.196741	0.429267	0.252212	0.361771	0.0722528	0.206369	0.27508	0.0888092	0.373301	0.371883	0.136713	0.267281	0.176344	0.154685	0.204943	0.147643	0.1482	0.144086	0.208965	0.136476	0.337732	0.560232	0.409484	0.412634	0.229083	0.34633	0.364977	0.260345	0.333656	0.30303	0.577253	0.524052	0.56862	0.614577	0.617889
Beta_vulgaris_ssp._vulgaris	Caryophyllales	eudicots	4.22.1.16	276	0.670677	0.650324	0.664474	0.467105	0.537638	0.547049	0.614453	0.668192	0.615561	0.553856	0.443257	0.243421	0.382911	0.447368	0.612965	0.408232	0.473106	0.549058	0.351539	0.633819	0.646617	0.459273	0.694737	0.596241	0.542812	0.597503	0.683638	0.680186	0.73811	0.676113	0.811962	0.908306	0.819456	0.889676	0.75699	0.834325	0.835338	0.777512	0.791053	0.809942	0.802983	0.81203	0.811274	0.833596	0.806086
Beta_vulgaris_ssp._vulgaris	Caryophyllales	eudicots	4.22.1.5	277	0.439959	0.41354	0.406456	0.148221	0.221941	0.342556	0.400276	0.405797	0.405797	0.190597	0.220109	0.233696	0.144194	0.0812357	0.394662	0.234671	0.167702	0.351047	0.209188	0.483657	0.367702	0.183575	0.522705	0.340166	0.246593	0.309922	0.48913	0.468542	0.522438	0.438127	0.65336	0.825974	0.67914	0.749164	0.593976	0.684058	0.702277	0.609574	0.674058	0.629776	0.708285	0.711126	0.705943	0.735919	0.732006
Beta_vulgaris_ssp._vulgaris	Caryophyllales	eudicots	4.22.1.11	278	0.329604	0.332728	0.304901	0.0629792	0.139675	0.259036	0.314592	0.30784	0.309761	0.17624	0.130459	0.265813	0.08754	0.0948003	0.295622	0.169293	0.0799682	0.289603	0.219141	0.455396	0.266265	0.0938994	0.459973	0.256799	0.159144	0.232623	0.434128	0.344437	0.433735	0.335959	0.598357	0.794239	0.645665	0.686979	0.509036	0.623258	0.647275	0.52866	0.60747	0.557016	0.679016	0.671981	0.678549	0.711926	0.701622
Beta_vulgaris_ssp._vulgaris	Caryophyllales	eudicots	4.22.1.25	279	0.296926	0.270158	0.306674	0.159954	0.164263	0.187572	0.239703	0.29811	0.254632	0.195761	0.083663	0.270372	0.0886076	0.197035	0.2456	0.0666991	0.121992	0.207064	0.209697	0.426071	0.274864	0.106892	0.344304	0.235262	0.160401	0.25073	0.314254	0.306329	0.375629	0.30185	0.50069	0.727947	0.569413	0.571689	0.391812	0.508861	0.524895	0.430891	0.501519	0.461706	0.638665	0.600362	0.632462	0.677859	0.671523
Beta_vulgaris_ssp._vulgaris	Caryophyllales	eudicots	4.22.1.19	280	0.352265	0.341965	0.345067	0.0837029	0.184912	0.261641	0.319009	0.343584	0.321315	0.193137	0.160823	0.248857	0.0960173	0.071887	0.304878	0.189493	0.112972	0.311051	0.205476	0.472496	0.307666	0.112853	0.460434	0.272822	0.179833	0.266104	0.436638	0.388379	0.443579	0.363665	0.607982	0.801829	0.648141	0.711304	0.521151	0.651856	0.664692	0.541882	0.631463	0.564178	0.696035	0.668531	0.691225	0.729882	0.717605
Bolbitis_lonchophora	Polypodiales	ferns	gp17-022-ad-9	281	0.461358	0.439367	0.479694	0.564083	0.514868	0.452558	0.430393	0.420052	0.460323	0.590736	0.510502	0.67751	0.517223	0.601165	0.406837	0.449138	0.532246	0.331208	0.626199	0.163586	0.457377	0.527713	0.36612	0.469555	0.523734	0.464481	0.331611	0.405497	0.31829	0.399958	0.0907601	0.251281	0.303279	0.161885	0.25269	0.225232	0.271194	0.238533	0.117377	0.142656	0.380424	0.276285	0.379086	0.452538	0.424535
Bolbitis_lonchophora	Polypodiales	ferns	gp17-022-ad-26	282	0.460936	0.445387	0.475463	0.571601	0.513069	0.460311	0.421688	0.419777	0.45043	0.626569	0.503872	0.672013	0.534558	0.602934	0.387978	0.451554	0.54099	0.322954	0.651361	0.149407	0.452086	0.549234	0.357522	0.46574	0.527143	0.470501	0.315602	0.401666	0.322742	0.399705	0.127434	0.238869	0.314304	0.172822	0.240874	0.232551	0.273746	0.241977	0.117522	0.121838	0.32696	0.210393	0.331675	0.396799	0.363524
Bolbitis_lonchophora	Polypodiales	ferns	gp17-022-ad-6	283	0.482777	0.462425	0.49915	0.584537	0.530863	0.473379	0.445038	0.447108	0.478938	0.628885	0.529498	0.68823	0.543002	0.621618	0.417256	0.468847	0.557564	0.344525	0.653853	0.17061	0.478371	0.556149	0.375389	0.492657	0.560887	0.491014	0.347928	0.423749	0.305258	0.42104	0.0875106	0.228607	0.277616	0.147646	0.270152	0.19228	0.257054	0.262532	0.130748	0.141037	0.37728	0.305671	0.38644	0.459343	0.431577
Bolbitis_lonchophora	Polypodiales	ferns	gp17-022-ad-12	284	0.383405	0.366681	0.388889	0.536616	0.467465	0.348485	0.321789	0.353975	0.36144	0.565069	0.442393	0.649148	0.474108	0.582536	0.312762	0.400155	0.507493	0.262626	0.601296	0.156458	0.361472	0.500722	0.277778	0.384127	0.446706	0.398213	0.236276	0.31016	0.259097	0.289044	0.106061	0.321733	0.251366	0.176573	0.136127	0.179886	0.209524	0.171717	0.103131	0.0808081	0.40404	0.278044	0.399199	0.472328	0.441962
Bolbitis_lonchophora	Polypodiales	ferns	gp17-022-ad-24	285	0.394398	0.347569	0.38057	0.535428	0.476972	0.33779	0.313259	0.362319	0.345695	0.573643	0.4519	0.647365	0.483743	0.570949	0.283596	0.410256	0.51045	0.266521	0.610803	0.238423	0.34986	0.501867	0.237255	0.376471	0.443225	0.389894	0.214408	0.294118	0.190172	0.28733	0.109091	0.337776	0.182096	0.197398	0.120711	0.134271	0.141176	0.1735	0.112549	0.104575	0.450089	0.371738	0.44837	0.498591	0.487074
Bolbitis_lonchophora	Polypodiales	ferns	gp17-022-ad-8	286	0.389621	0.362018	0.393648	0.561772	0.483005	0.364025	0.332112	0.373467	0.373096	0.587657	0.457933	0.702591	0.498972	0.614597	0.306546	0.418803	0.534799	0.301994	0.628608	0.182579	0.367033	0.52381	0.283761	0.392674	0.453374	0.405983	0.243311	0.319256	0.240449	0.311966	0.0951826	0.320179	0.227477	0.148504	0.154647	0.144259	0.191453	0.169386	0.0805983	0.0551671	0.376571	0.289056	0.387903	0.457751	0.427828
Bolbitis_lonchophora	Polypodiales	ferns	gp17-022-ad-16	287	0.448897	0.405168	0.455377	0.566149	0.484023	0.423503	0.416183	0.375398	0.447861	0.585271	0.489075	0.719893	0.524545	0.64003	0.418699	0.440901	0.537836	0.369467	0.645805	0.215966	0.440767	0.53465	0.388618	0.448897	0.486349	0.418699	0.346501	0.401817	0.362817	0.381801	0.190244	0.297447	0.365454	0.231238	0.24657	0.293461	0.315215	0.291205	0.150244	0.17221	0.300726	0.160034	0.298167	0.359233	0.316346
Bolbitis_lonchophora	Polypodiales	ferns	gp17-022-ad-30	288	0.396032	0.373415	0.40362	0.533249	0.46447	0.375421	0.345238	0.363527	0.374799	0.576012	0.448495	0.659144	0.483591	0.57115	0.318654	0.400997	0.498372	0.268519	0.601153	0.21119	0.376455	0.498677	0.281481	0.393386	0.456191	0.415242	0.255233	0.330283	0.23784	0.324074	0.0902357	0.311632	0.215695	0.18198	0.177373	0.125201	0.179894	0.186869	0.097037	0.0824916	0.425084	0.342871	0.43146	0.497505	0.471808
Bolbitis_lonchophora	Polypodiales	ferns	gp17-022-ad-25	289	0.32782	0.261716	0.297847	0.492703	0.422277	0.288995	0.218713	0.295652	0.245614	0.5153	0.397204	0.616941	0.431046	0.531579	0.22362	0.34359	0.465356	0.233918	0.558292	0.320269	0.263158	0.456809	0.148538	0.317293	0.388374	0.321592	0.143822	0.20805	0.0848446	0.194332	0.260766	0.462747	0.294305	0.262449	0.100247	0.176201	0.174937	0.113982	0.234211	0.212865	0.536786	0.475188	0.518655	0.563946	0.572008
Bolbitis_lonchophora	Polypodiales	ferns	gp17-022-ad-28	290	0.436808	0.411823	0.456286	0.570229	0.4934	0.428337	0.395538	0.395221	0.44105	0.591661	0.491273	0.701436	0.512601	0.62174	0.379367	0.429314	0.553015	0.309309	0.651708	0.188135	0.427799	0.545689	0.339339	0.444273	0.50195	0.445946	0.309146	0.382088	0.30305	0.382883	0.115233	0.272593	0.302983	0.160863	0.232264	0.22029	0.255084	0.217581	0.0925225	0.107016	0.353471	0.2215	0.355989	0.430814	0.401178
Bolbitis_sp.	Polypodiales	ferns	JH15-003-ad-20	291	0.570399	0.546958	0.582412	0.652129	0.62246	0.563473	0.530674	0.526831	0.567176	0.702388	0.613176	0.745918	0.626525	0.68267	0.533619	0.55544	0.633898	0.454121	0.737039	0.223213	0.556113	0.634492	0.494595	0.572587	0.628345	0.572072	0.462299	0.518495	0.456203	0.509009	0.232269	0.189048	0.435608	0.280925	0.35839	0.35049	0.398198	0.35217	0.225586	0.260169	0.2893	0.13141	0.284983	0.352754	0.323519
Bolbitis_sp.	Polypodiales	ferns	JH15-003-ad-7	292	0.635338	0.583479	0.638756	0.660971	0.652037	0.608453	0.590643	0.561839	0.634303	0.715597	0.675517	0.765155	0.648235	0.693609	0.59316	0.614806	0.652979	0.53764	0.744219	0.238842	0.621053	0.664996	0.572431	0.635338	0.669734	0.598034	0.535387	0.590093	0.539723	0.568826	0.341353	0.306978	0.519537	0.377892	0.433917	0.443347	0.485213	0.442925	0.304211	0.333257	0.209923	0.0601504	0.198247	0.270181	0.220061
Bolbitis_sp.	Polypodiales	ferns	JH15-003-ad-19	293	0.523487	0.503134	0.538713	0.629237	0.579819	0.505907	0.474711	0.483542	0.512528	0.681317	0.569915	0.73411	0.58968	0.662132	0.451013	0.511517	0.60542	0.375392	0.716501	0.20934	0.509201	0.603982	0.401695	0.529298	0.58639	0.532595	0.357775	0.464307	0.321523	0.451977	0.109553	0.180085	0.301612	0.113266	0.288533	0.215033	0.266102	0.299349	0.167119	0.164099	0.399665	0.289983	0.400461	0.47214	0.44598
Bolbitis_sp.	Polypodiales	ferns	JH15-003-ad-1	294	0.588294	0.550323	0.598485	0.629419	0.615472	0.567551	0.548611	0.521739	0.594203	0.684916	0.635417	0.736111	0.608298	0.664839	0.55708	0.569979	0.618132	0.489969	0.719209	0.207447	0.580952	0.622024	0.523611	0.595238	0.626762	0.555556	0.486715	0.544771	0.492052	0.525641	0.280177	0.230903	0.480533	0.323184	0.388021	0.397283	0.43869	0.377525	0.258889	0.281566	0.190657	0.0828112	0.185815	0.261394	0.234986
Bolbitis_sp.	Polypodiales	ferns	JH15-003-ad-15	295	0.505183	0.485635	0.527353	0.596943	0.556802	0.504559	0.474786	0.466461	0.502757	0.644268	0.559043	0.700636	0.568724	0.634024	0.461148	0.49705	0.576096	0.394952	0.670229	0.183016	0.497724	0.575502	0.428909	0.522882	0.58024	0.509871	0.396499	0.460698	0.393539	0.443953	0.19823	0.206098	0.387059	0.234769	0.301784	0.303809	0.345217	0.289979	0.162124	0.193886	0.268515	0.164815	0.272922	0.333051	0.316458
Bolbitis_sp.	Polypodiales	ferns	JH15-003-ad-11	296	0.528571	0.48741	0.541342	0.59881	0.566224	0.512987	0.495238	0.468737	0.53706	0.651938	0.578274	0.705506	0.57179	0.63396	0.491405	0.513553	0.580952	0.420459	0.686074	0.185208	0.52381	0.577778	0.460317	0.538095	0.582516	0.519048	0.428778	0.486835	0.410327	0.468498	0.193939	0.200521	0.390242	0.236081	0.332664	0.302277	0.352381	0.310534	0.200952	0.227417	0.251388	0.17594	0.267174	0.333219	0.305454
Bolbitis_sp.	Polypodiales	ferns	JH15-003-ad-10	297	0.587662	0.535803	0.590909	0.609848	0.608527	0.560606	0.54798	0.514163	0.586627	0.653453	0.627841	0.724432	0.598389	0.647129	0.545085	0.569347	0.604146	0.475028	0.682104	0.201161	0.573377	0.603175	0.517677	0.587662	0.607191	0.543706	0.487484	0.542246	0.47353	0.518065	0.284848	0.243134	0.458395	0.326923	0.386127	0.386957	0.419697	0.378788	0.251212	0.277778	0.212121	0.076612	0.20468	0.278534	0.240858
Bolbitis_sp.	Polypodiales	ferns	JH15-003-ad-12	298	0.619219	0.574554	0.62966	0.648954	0.649657	0.60617	0.579536	0.552914	0.625378	0.702777	0.666592	0.744492	0.630817	0.682412	0.572118	0.600904	0.646296	0.509637	0.739243	0.227231	0.612127	0.655932	0.552038	0.626413	0.651992	0.591219	0.509697	0.574947	0.507931	0.556816	0.2983	0.262646	0.495754	0.347399	0.418446	0.410009	0.454265	0.405494	0.281871	0.305428	0.169007	0.0814626	0.167043	0.223711	0.186327
Bolbitis_sp.	Polypodiales	ferns	JH15-003-ad-13	299	0.481593	0.446918	0.493881	0.598776	0.531082	0.470862	0.443223	0.436594	0.480351	0.639758	0.536058	0.706731	0.540896	0.634109	0.439024	0.474359	0.570055	0.368352	0.664913	0.192717	0.467857	0.562882	0.4	0.482418	0.550373	0.477564	0.376672	0.434729	0.367586	0.419872	0.167483	0.232572	0.350725	0.201923	0.280649	0.273411	0.309066	0.263403	0.139231	0.174825	0.300699	0.193971	0.309911	0.379088	0.349592
Bolbitis_sp.	Polypodiales	ferns	JH15-003-ad-8	300	0.501648	0.481296	0.522727	0.604021	0.560376	0.494172	0.46917	0.470178	0.504459	0.658989	0.55649	0.710337	0.572298	0.637652	0.458255	0.49359	0.57967	0.39981	0.683781	0.192717	0.496429	0.581654	0.433333	0.52033	0.569604	0.509615	0.387542	0.453959	0.396432	0.439103	0.21451	0.20012	0.404161	0.259615	0.301683	0.319649	0.356868	0.312451	0.173462	0.199883	0.31777	0.145894	0.322485	0.381621	0.342716
Borago_officinalis	Boraginales	eudicots	5.17.2.23	301	0.190226	0.193583	0.203947	0.216507	0.140453	0.132775	0.16249	0.199847	0.156369	0.235006	0.115954	0.368421	0.163225	0.263158	0.169448	0.119433	0.190283	0.18616	0.288977	0.423572	0.203759	0.182957	0.272807	0.167669	0.102514	0.161943	0.232265	0.216254	0.28345	0.19197	0.471292	0.698602	0.537101	0.531377	0.351151	0.480664	0.481955	0.3647	0.476316	0.435938	0.629398	0.588346	0.626518	0.664749	0.660468
Borago_officinalis	Boraginales	eudicots	5.17.2.27	302	0.425714	0.44411	0.437727	0.346364	0.357209	0.384242	0.413016	0.424058	0.387536	0.390233	0.2725	0.233125	0.271392	0.327368	0.422439	0.224615	0.306154	0.310123	0.204528	0.417447	0.44	0.281905	0.446667	0.417143	0.350746	0.398974	0.443913	0.425882	0.463373	0.437436	0.52	0.715	0.561311	0.603077	0.46375	0.546957	0.55619	0.509091	0.51	0.51899	0.633797	0.591579	0.627811	0.666587	0.669497
Borago_officinalis	Boraginales	eudicots	5.17.2.16	303	0.334843	0.343134	0.351441	0.227827	0.251843	0.269032	0.303523	0.342877	0.299399	0.286727	0.155869	0.305259	0.165174	0.2362	0.317073	0.0888055	0.194854	0.217103	0.28486	0.36741	0.339024	0.192412	0.365583	0.318815	0.250455	0.29925	0.343849	0.323099	0.379959	0.33521	0.452328	0.60766	0.462015	0.547608	0.396913	0.48632	0.500813	0.40946	0.458537	0.449864	0.581583	0.541537	0.582912	0.615014	0.623109
Borago_officinalis	Boraginales	eudicots	5.17.2.15	304	0.212698	0.175473	0.212662	0.246753	0.183278	0.113997	0.15873	0.213941	0.170462	0.299557	0.175099	0.386905	0.200522	0.283835	0.160279	0.172161	0.21978	0.114638	0.324349	0.298886	0.179365	0.222222	0.260317	0.134921	0.179341	0.1337	0.242926	0.229132	0.303691	0.211233	0.396537	0.605159	0.45147	0.48489	0.328497	0.426639	0.431746	0.362193	0.393175	0.382395	0.515576	0.477861	0.511787	0.55413	0.550767
Borago_officinalis	Boraginales	eudicots	5.17.2.2	305	0.246293	0.225941	0.239787	0.166427	0.102738	0.122363	0.185855	0.243808	0.191158	0.197086	0.0842563	0.311313	0.113924	0.234011	0.187404	0.143622	0.142996	0.165651	0.25412	0.413412	0.219349	0.151095	0.293671	0.171971	0.108445	0.174781	0.28137	0.25927	0.324996	0.238559	0.456272	0.664656	0.513592	0.558544	0.37589	0.500165	0.52164	0.382688	0.498861	0.405958	0.630475	0.590844	0.623923	0.668612	0.665936
Borago_officinalis	Boraginales	eudicots	5.17.2.18	306	0.136684	0.129545	0.0996072	0.209736	0.130347	0.0998878	0.156966	0.105207	0.138486	0.203129	0.188079	0.453704	0.259728	0.296459	0.167419	0.247388	0.188848	0.197531	0.303983	0.382059	0.114109	0.174603	0.271605	0.0686067	0.113875	0.0503324	0.261004	0.163108	0.29466	0.189934	0.490797	0.714506	0.560818	0.555318	0.376833	0.493612	0.499824	0.34119	0.481358	0.453423	0.597214	0.57904	0.590985	0.635913	0.627216
Borago_officinalis	Boraginales	eudicots	5.17.2.4	307	0.1875	0.156336	0.182955	0.173864	0.0976744	0.0859848	0.153571	0.184601	0.146196	0.19157	0.121875	0.371875	0.169146	0.240132	0.164024	0.196154	0.147253	0.16929	0.261557	0.414362	0.148214	0.146032	0.280556	0.105357	0.0882463	0.108974	0.269565	0.202941	0.279669	0.182692	0.461364	0.675	0.521311	0.55	0.367188	0.494022	0.503571	0.36048	0.4875	0.413763	0.625535	0.591635	0.623891	0.667515	0.663757
Borago_officinalis	Boraginales	eudicots	5.17.2.5	308	0.383929	0.368836	0.346591	0.101136	0.184302	0.298106	0.344048	0.35163	0.346196	0.228198	0.175	0.228125	0.103797	0.0888158	0.347256	0.196795	0.131319	0.306636	0.202123	0.467553	0.316071	0.134325	0.470833	0.3	0.190112	0.270192	0.441304	0.406618	0.47244	0.379808	0.611364	0.80625	0.654098	0.7125	0.534375	0.647283	0.663095	0.565783	0.6275	0.583586	0.686163	0.681955	0.692899	0.721931	0.712709
Borago_officinalis	Boraginales	eudicots	5.17.2.26	309	0.111993	0.092508	0.0829125	0.25014	0.169538	0.0948373	0.0952381	0.0778315	0.0874933	0.249641	0.225116	0.48341	0.28567	0.332846	0.105691	0.250237	0.221544	0.135802	0.325646	0.371027	0.0624339	0.223986	0.235802	0.0767196	0.148885	0.0783476	0.201288	0.121423	0.234717	0.118708	0.429068	0.652778	0.499089	0.490859	0.308546	0.431884	0.438095	0.304153	0.421358	0.391695	0.594375	0.547851	0.588136	0.632513	0.629837
Borago_officinalis	Boraginales	eudicots	5.17.2.24	310	0.308791	0.289989	0.287063	0.0690559	0.133274	0.22331	0.279121	0.293868	0.288294	0.1678	0.113221	0.271635	0.092113	0.125709	0.27561	0.171795	0.0813187	0.281481	0.216546	0.438462	0.26044	0.0822955	0.42735	0.224176	0.159816	0.223077	0.401505	0.325792	0.40241	0.307692	0.572727	0.759736	0.603279	0.675	0.4875	0.608696	0.638095	0.505672	0.6	0.531158	0.644344	0.634586	0.642604	0.680977	0.675892
Bowenia serrulata	Cycadales	gymnosperms	gp15-056-19	311	0.331548	0.27383	0.360795	0.543561	0.468508	0.340909	0.268353	0.306159	0.265851	0.56032	0.453125	0.703125	0.504219	0.615132	0.283028	0.426282	0.519231	0.319444	0.630307	0.310949	0.341071	0.516865	0.15625	0.326488	0.42444	0.362981	0.150362	0.238725	0.149849	0.242788	0.242235	0.440104	0.283811	0.233974	0.111979	0.188678	0.156845	0.100694	0.214583	0.177715	0.51699	0.458568	0.505301	0.554516	0.555808
Bowenia serrulata	Cycadales	gymnosperms	gp15-056-23	312	0.44023	0.419619	0.461338	0.599791	0.526063	0.434169	0.401752	0.409295	0.444778	0.619754	0.492996	0.710848	0.529609	0.638536	0.383095	0.449602	0.572818	0.330779	0.664281	0.187576	0.440558	0.563766	0.347126	0.454844	0.523074	0.454023	0.31909	0.386477	0.317962	0.385057	0.158725	0.262123	0.326832	0.204355	0.235991	0.257871	0.278489	0.265413	0.117816	0.125392	0.316614	0.202748	0.319391	0.39693	0.369165
Bowenia serrulata	Cycadales	gymnosperms	gp15-056-2	313	0.171429	0.131749	0.209002	0.402184	0.312358	0.180927	0.135854	0.153453	0.149616	0.402873	0.321078	0.563725	0.378009	0.475748	0.137494	0.317496	0.378582	0.199346	0.488531	0.376512	0.186275	0.353875	0.0614379	0.173669	0.283289	0.210407	0.0620205	0.0882353	0.125915	0.0935143	0.330303	0.551471	0.397782	0.36595	0.179841	0.321995	0.310644	0.141117	0.318039	0.28372	0.581996	0.523072	0.568395	0.611835	0.614306
Bowenia serrulata	Cycadales	gymnosperms	gp15-056-25	314	0.363975	0.346039	0.375988	0.513834	0.432002	0.350461	0.320393	0.333333	0.347826	0.525784	0.419837	0.629755	0.453357	0.552632	0.29772	0.363155	0.475991	0.242351	0.574446	0.186633	0.353727	0.468427	0.258454	0.374845	0.436243	0.383779	0.23913	0.31266	0.22001	0.289855	0.113043	0.334579	0.195118	0.211957	0.144361	0.152174	0.169565	0.152613	0.137826	0.10628	0.386887	0.320611	0.381207	0.43999	0.430957
Bowenia serrulata	Cycadales	gymnosperms	gp15-056-21	315	0.264469	0.244117	0.273893	0.393648	0.324389	0.238928	0.210012	0.232999	0.261984	0.419797	0.315304	0.570513	0.377313	0.456478	0.191995	0.320513	0.358974	0.194682	0.459119	0.32515	0.253114	0.351648	0.132479	0.278755	0.322809	0.269231	0.095039	0.200603	0.0695088	0.192308	0.228904	0.439103	0.285414	0.333333	0.141226	0.269788	0.277656	0.156954	0.264359	0.197747	0.528452	0.458261	0.517751	0.562951	0.558301
Bowenia serrulata	Cycadales	gymnosperms	gp15-056-14	316	0.462552	0.420402	0.470543	0.517432	0.493339	0.447337	0.422869	0.403827	0.461517	0.56322	0.502731	0.628489	0.493917	0.554292	0.424461	0.444237	0.503041	0.362819	0.603041	0.112993	0.452843	0.512868	0.389644	0.462552	0.517606	0.438387	0.353841	0.404569	0.352556	0.392955	0.162312	0.273286	0.353414	0.205844	0.260543	0.26965	0.313084	0.257429	0.128058	0.155242	0.328332	0.198409	0.319699	0.394744	0.361556
Bowenia serrulata	Cycadales	gymnosperms	gp15-056-3	317	0.213492	0.17897	0.215488	0.382576	0.309216	0.179293	0.154762	0.195652	0.187198	0.406977	0.300926	0.553819	0.365331	0.469298	0.124887	0.282764	0.375763	0.185185	0.477638	0.34082	0.189683	0.347884	0.1	0.209259	0.274046	0.217236	0.0752818	0.128322	0.096274	0.118946	0.274579	0.506076	0.341682	0.347222	0.15191	0.280918	0.291799	0.149832	0.265556	0.239057	0.542335	0.473058	0.532051	0.578621	0.585144
Bowenia serrulata	Cycadales	gymnosperms	gp15-056-15	318	0.278022	0.275026	0.287063	0.155944	0.183542	0.201865	0.242735	0.274916	0.23233	0.214311	0.137981	0.27524	0.13223	0.1917	0.256285	0.074359	0.138462	0.183096	0.239187	0.379378	0.283516	0.136508	0.34359	0.251648	0.188749	0.24359	0.318227	0.292308	0.351066	0.292308	0.483217	0.645192	0.503783	0.590385	0.395673	0.52709	0.539927	0.413364	0.497692	0.4446	0.601563	0.546443	0.586982	0.630493	0.636786
Bowenia serrulata	Cycadales	gymnosperms	gp15-056-24	319	0.233766	0.21224	0.251623	0.415584	0.335397	0.21645	0.20202	0.215133	0.217203	0.431139	0.31595	0.56595	0.385172	0.490943	0.169306	0.319514	0.394605	0.197691	0.498407	0.323985	0.233766	0.395382	0.141126	0.249351	0.301997	0.238928	0.105449	0.188388	0.0984197	0.171495	0.248052	0.477577	0.322121	0.31993	0.134233	0.258611	0.273593	0.122655	0.252468	0.210678	0.526356	0.453862	0.514947	0.557819	0.560763
Bowenia serrulata	Cycadales	gymnosperms	gp15-056-1	320	0.383311	0.369607	0.390293	0.521134	0.454249	0.355423	0.323543	0.356901	0.368143	0.554119	0.432535	0.638289	0.461611	0.563453	0.298154	0.38845	0.486084	0.266874	0.58808	0.293398	0.365154	0.48524	0.247871	0.389319	0.45069	0.396477	0.213125	0.31127	0.163383	0.297148	0.131776	0.325131	0.160564	0.193296	0.125219	0.133848	0.146684	0.166053	0.163084	0.144907	0.493478	0.416204	0.482055	0.527842	0.528377
Brugmansia suaveolens	Solanales	eudicots	gp15-046-19	321	0.117216	0.112926	0.111597	0.226107	0.153846	0.0769231	0.120879	0.108138	0.10981	0.230173	0.189503	0.463942	0.249594	0.302632	0.131332	0.230769	0.214286	0.152896	0.318094	0.358974	0.096337	0.192918	0.25812	0.0695971	0.120742	0.0641026	0.222129	0.143741	0.262434	0.141026	0.445688	0.669872	0.516183	0.516026	0.345753	0.470346	0.476557	0.3108	0.45641	0.411033	0.570204	0.531714	0.571006	0.613465	0.607578
Brugmansia suaveolens	Solanales	eudicots	gp15-046-27	322	0.236607	0.220605	0.181818	0.162879	0.0891473	0.151515	0.212302	0.202446	0.208786	0.133721	0.161458	0.4375	0.224288	0.240132	0.215193	0.233173	0.130037	0.224537	0.294615	0.447695	0.158036	0.150794	0.354861	0.153571	0.076648	0.125801	0.328804	0.240809	0.340989	0.234776	0.535985	0.752604	0.597848	0.604167	0.419271	0.542935	0.557738	0.42298	0.54	0.49053	0.65352	0.618186	0.650641	0.688872	0.690177
Brugmansia suaveolens	Solanales	eudicots	gp15-046-30	323	0.0836735	0.0754822	0.0976345	0.295223	0.208116	0.135745	0.0804989	0.0665484	0.0981958	0.306834	0.245855	0.503189	0.296564	0.378357	0.0649577	0.305338	0.293564	0.173343	0.394494	0.397525	0.0857143	0.256236	0.177778	0.077551	0.184892	0.122187	0.170586	0.0755102	0.208262	0.0821559	0.403896	0.630102	0.476414	0.456633	0.270249	0.406921	0.40068	0.246959	0.394082	0.371058	0.60335	0.562299	0.600471	0.638702	0.639038
Brugmansia suaveolens	Solanales	eudicots	gp15-046-22	324	0.252941	0.196777	0.261497	0.453476	0.368263	0.237968	0.178525	0.234101	0.192498	0.461286	0.334743	0.584743	0.388533	0.499536	0.182783	0.312821	0.42883	0.197386	0.519645	0.343179	0.242017	0.41662	0.0941176	0.252941	0.322739	0.273152	0.0837596	0.141176	0.0788094	0.138311	0.297326	0.502757	0.339537	0.306335	0.135754	0.234783	0.226331	0.128223	0.244118	0.242781	0.549733	0.502167	0.545144	0.582529	0.588038
Brugmansia suaveolens	Solanales	eudicots	gp15-046-8	325	0.225	0.224087	0.151515	0.198485	0.122481	0.175758	0.238492	0.201087	0.232246	0.13469	0.214583	0.466667	0.267089	0.297807	0.25061	0.287821	0.171703	0.253704	0.356761	0.45	0.183333	0.194048	0.380556	0.172619	0.116542	0.146795	0.352899	0.266176	0.369076	0.266667	0.548485	0.774479	0.620765	0.641667	0.454688	0.583696	0.596429	0.432071	0.565	0.513131	0.668939	0.641103	0.660059	0.708134	0.698603
Brugmansia suaveolens	Solanales	eudicots	gp15-046-1	326	0.166667	0.147423	0.134957	0.197078	0.108195	0.0952381	0.142857	0.143685	0.132505	0.198117	0.201637	0.465774	0.246052	0.287343	0.15331	0.279487	0.1663	0.189418	0.32956	0.42381	0.104762	0.174603	0.269841	0.0761905	0.102345	0.0677656	0.25766	0.193838	0.279977	0.164835	0.482684	0.705283	0.549883	0.532143	0.354911	0.479503	0.485714	0.350938	0.472381	0.436941	0.63453	0.592982	0.633869	0.66986	0.671402
Brugmansia suaveolens	Solanales	eudicots	gp15-046-11	327	0.128571	0.108219	0.135065	0.258766	0.170764	0.0904762	0.128571	0.139752	0.105797	0.254153	0.167857	0.416518	0.228029	0.345489	0.139024	0.217582	0.238462	0.17037	0.349596	0.364134	0.1	0.193651	0.226984	0.0714286	0.139872	0.0791209	0.232609	0.157143	0.289501	0.161538	0.467532	0.684152	0.531616	0.526923	0.348438	0.484472	0.471429	0.29798	0.471429	0.432179	0.580825	0.56015	0.576585	0.6213	0.605746
Brugmansia suaveolens	Solanales	eudicots	gp15-046-9	328	0.22381	0.199217	0.214177	0.172403	0.116501	0.124242	0.165079	0.219876	0.167288	0.213843	0.121131	0.341964	0.141169	0.231203	0.172822	0.183516	0.145055	0.138624	0.253908	0.357143	0.180952	0.142857	0.285714	0.147619	0.134897	0.150549	0.267184	0.255462	0.309466	0.219414	0.42987	0.64814	0.496956	0.532234	0.353646	0.465839	0.495238	0.391342	0.457143	0.403175	0.566692	0.522306	0.561285	0.604562	0.601437
Brugmansia suaveolens	Solanales	eudicots	gp15-046-17	329	0.143761	0.0919022	0.150892	0.300777	0.23035	0.130802	0.104079	0.077417	0.142726	0.324404	0.234968	0.510285	0.329114	0.383911	0.0909231	0.283674	0.288914	0.14596	0.400048	0.351602	0.131103	0.277677	0.160338	0.143761	0.191196	0.124148	0.152862	0.0830975	0.187738	0.0821162	0.36145	0.588706	0.44283	0.453749	0.268691	0.393396	0.401326	0.241018	0.38557	0.319908	0.558451	0.504997	0.545352	0.594709	0.594442
Brugmansia suaveolens	Solanales	eudicots	gp15-046-16	330	0.171429	0.10274	0.170779	0.361039	0.284385	0.148052	0.0825397	0.138302	0.0937888	0.371096	0.248661	0.499107	0.31736	0.402632	0.0836237	0.289011	0.337363	0.171605	0.425067	0.382675	0.142857	0.320635	0.119048	0.157143	0.230064	0.179487	0.115839	0.0789916	0.165404	0.0677656	0.380519	0.610045	0.449883	0.387637	0.205357	0.361491	0.328571	0.224098	0.357143	0.338817	0.588159	0.53985	0.583939	0.622241	0.617558
Bupleurum_fruticosum	Apiales	eudicots	6.03.1.6	331	0.554545	0.521793	0.547078	0.297078	0.379795	0.437229	0.486291	0.551854	0.491813	0.385382	0.320617	0.0655438	0.236232	0.269139	0.489705	0.319181	0.331668	0.433542	0.210733	0.555678	0.512987	0.318903	0.61645	0.450649	0.377399	0.471029	0.581169	0.572345	0.622594	0.548119	0.737662	0.885552	0.751969	0.835539	0.679992	0.770073	0.781818	0.701299	0.738052	0.720058	0.755539	0.77717	0.774149	0.798351	0.791627
Bupleurum_fruticosum	Apiales	eudicots	6.03.1.24	332	0.620879	0.596207	0.622203	0.412762	0.466905	0.514219	0.561416	0.616945	0.571683	0.483005	0.407933	0.21274	0.327751	0.385223	0.566229	0.394872	0.408791	0.512821	0.294049	0.620458	0.586813	0.388278	0.676923	0.536264	0.470723	0.548718	0.657692	0.648869	0.704912	0.623077	0.811189	0.914784	0.823707	0.896154	0.74363	0.840803	0.83956	0.776845	0.793846	0.797047	0.804772	0.818508	0.817751	0.840074	0.817018
Bupleurum_fruticosum	Apiales	eudicots	6.03.1.16	333	0.301299	0.259207	0.297078	0.142857	0.127001	0.186147	0.240981	0.297572	0.255599	0.154334	0.0870536	0.292614	0.0910735	0.179938	0.232341	0.152348	0.117882	0.266474	0.22274	0.45869	0.257143	0.0995671	0.360462	0.214286	0.130645	0.212288	0.332298	0.325592	0.389767	0.301532	0.550649	0.778916	0.617415	0.599401	0.420252	0.544551	0.552381	0.448773	0.537143	0.512266	0.683728	0.643882	0.675863	0.714519	0.702242
Bupleurum_fruticosum	Apiales	eudicots	6.03.1.10	334	0.617316	0.596098	0.617424	0.375	0.473925	0.5	0.562771	0.616601	0.573123	0.484144	0.397727	0.120265	0.329689	0.362041	0.556171	0.361305	0.41009	0.515152	0.297313	0.571889	0.602165	0.406926	0.648485	0.530736	0.47422	0.550117	0.641963	0.63672	0.691858	0.630536	0.757576	0.883759	0.766518	0.841783	0.692235	0.780896	0.791342	0.737374	0.743939	0.752525	0.755793	0.77398	0.770396	0.790056	0.785339
Bupleurum_fruticosum	Apiales	eudicots	6.03.1.14	335	0.301566	0.287671	0.286582	0.116594	0.115801	0.235367	0.286584	0.287076	0.301767	0.118668	0.138271	0.327483	0.107855	0.131399	0.297528	0.180014	0.0820412	0.306105	0.188938	0.460361	0.261057	0.0543596	0.436377	0.237378	0.15273	0.201791	0.414086	0.336019	0.424327	0.321918	0.590286	0.802547	0.644509	0.696918	0.501605	0.630613	0.650489	0.49149	0.625616	0.550574	0.684858	0.667525	0.677069	0.715938	0.702992
Bupleurum_fruticosum	Apiales	eudicots	6.03.1.7	336	0.553383	0.548306	0.574163	0.351077	0.425337	0.441786	0.509607	0.565599	0.522121	0.471848	0.351151	0.125	0.290806	0.342105	0.523748	0.287449	0.369867	0.417479	0.21996	0.504759	0.544737	0.36675	0.588304	0.50188	0.450707	0.518219	0.564645	0.548607	0.607641	0.55668	0.701675	0.837993	0.714193	0.777328	0.636102	0.729062	0.72782	0.667331	0.682105	0.69152	0.722769	0.712406	0.716599	0.749764	0.740665
Bupleurum_fruticosum	Apiales	eudicots	6.03.1.8	337	0.609927	0.572788	0.59765	0.412173	0.458021	0.506163	0.543718	0.605994	0.555146	0.468664	0.396981	0.223252	0.318387	0.382694	0.545267	0.368535	0.391321	0.484829	0.258714	0.596105	0.56707	0.377455	0.659699	0.524213	0.450038	0.518688	0.642225	0.639482	0.686339	0.608431	0.787982	0.903602	0.808697	0.867177	0.735567	0.810906	0.820016	0.763739	0.775254	0.787194	0.781564	0.800688	0.800421	0.816401	0.809677
Bupleurum_fruticosum	Apiales	eudicots	6.03.1.28	338	0.521905	0.517078	0.532273	0.328333	0.394109	0.407273	0.473651	0.535072	0.47942	0.44062	0.320625	0.105	0.259578	0.310877	0.49252	0.304103	0.329963	0.425185	0.202767	0.544965	0.512381	0.325079	0.595556	0.469524	0.417711	0.485641	0.558841	0.53098	0.591325	0.526154	0.733939	0.868542	0.734536	0.820128	0.643333	0.758841	0.782857	0.671111	0.726667	0.691313	0.748806	0.771328	0.763235	0.78499	0.779069
Bupleurum_fruticosum	Apiales	eudicots	6.03.1.30	339	0.578571	0.564824	0.568182	0.392857	0.451412	0.468615	0.513889	0.576087	0.51941	0.474668	0.348214	0.174107	0.293626	0.365602	0.526568	0.348901	0.385989	0.470459	0.259434	0.595365	0.560714	0.367063	0.644048	0.517857	0.466684	0.519689	0.609472	0.604412	0.658133	0.570513	0.773701	0.909598	0.7863	0.869505	0.707589	0.799068	0.822619	0.741342	0.776429	0.753788	0.793163	0.81391	0.81044	0.820573	0.807861
Bupleurum_fruticosum	Apiales	eudicots	6.03.1.21	340	0.359295	0.328767	0.352117	0.173724	0.202453	0.262142	0.313329	0.355569	0.32023	0.244823	0.145762	0.196276	0.0799376	0.140231	0.311393	0.166315	0.147072	0.278708	0.116826	0.452783	0.32407	0.148293	0.442314	0.281213	0.215702	0.286266	0.41081	0.386946	0.449414	0.362662	0.580697	0.77515	0.630811	0.670969	0.499465	0.612984	0.632616	0.534108	0.598219	0.55431	0.674822	0.651148	0.665235	0.70995	0.69687
Bursera_schlechtendalii	Sapindales	eudicots	gp15-024-12	341	0.478571	0.481033	0.482517	0.390734	0.410555	0.447552	0.443223	0.48495	0.451505	0.445438	0.319712	0.206731	0.296981	0.367409	0.453096	0.25641	0.351648	0.365622	0.161103	0.476268	0.481319	0.347985	0.530769	0.467033	0.404133	0.448718	0.51087	0.502941	0.550046	0.480769	0.641958	0.821514	0.677175	0.730769	0.59375	0.675418	0.684249	0.608586	0.655385	0.638889	0.703826	0.697513	0.698225	0.73146	0.727546
Bursera_schlechtendalii	Sapindales	eudicots	gp15-024-15	342	0.437143	0.42411	0.443636	0.306364	0.340465	0.355758	0.399048	0.435072	0.403188	0.352093	0.24375	0.13625	0.201519	0.269474	0.402439	0.271795	0.271209	0.381481	0.0996226	0.525106	0.42	0.273651	0.526667	0.385714	0.330746	0.387692	0.519565	0.469412	0.526988	0.442051	0.690909	0.861875	0.714098	0.784615	0.595313	0.726087	0.747619	0.618384	0.7	0.638586	0.746096	0.749624	0.750651	0.774371	0.772402
Bursera_schlechtendalii	Sapindales	eudicots	gp15-024-4	343	0.409524	0.3879	0.39697	0.219697	0.28062	0.312121	0.370635	0.388406	0.375362	0.297287	0.192708	0.154167	0.137131	0.199123	0.364228	0.221795	0.213919	0.348148	0.0930818	0.50922	0.383333	0.199206	0.5	0.340476	0.289303	0.342308	0.474638	0.434314	0.495984	0.396154	0.640909	0.857292	0.704372	0.746795	0.563542	0.676812	0.7	0.581313	0.656667	0.60303	0.742068	0.726065	0.735897	0.769062	0.759963
Bursera_schlechtendalii	Sapindales	eudicots	gp15-024-29	344	0.448739	0.421972	0.448752	0.276515	0.31213	0.340463	0.388422	0.448423	0.404945	0.339717	0.232843	0.122549	0.194093	0.247162	0.397178	0.273756	0.257057	0.390704	0.117277	0.526283	0.422129	0.231559	0.532026	0.377591	0.315774	0.383107	0.510656	0.47451	0.537208	0.453997	0.685205	0.863051	0.716651	0.786953	0.601256	0.730264	0.740616	0.60309	0.711569	0.623886	0.73262	0.748636	0.751827	0.773512	0.773579
Bursera_schlechtendalii	Sapindales	eudicots	gp15-024-25	345	0.455738	0.425331	0.451192	0.205291	0.282501	0.345007	0.401769	0.452839	0.396769	0.32215	0.236936	0.133453	0.142768	0.202545	0.396242	0.224884	0.228067	0.338798	0.149397	0.457098	0.408197	0.211814	0.509107	0.367447	0.299241	0.373686	0.487705	0.478881	0.532886	0.454182	0.643219	0.764985	0.655738	0.729193	0.58376	0.673842	0.679469	0.608876	0.629672	0.629078	0.648549	0.669296	0.665826	0.681948	0.668468
Bursera_schlechtendalii	Sapindales	eudicots	gp15-024-7	346	0.487332	0.474024	0.459906	0.331475	0.362659	0.394225	0.464211	0.454471	0.46076	0.385915	0.287146	0.167158	0.237401	0.319513	0.439945	0.315191	0.303753	0.437922	0.132075	0.566238	0.442588	0.284217	0.602306	0.419137	0.356238	0.400822	0.576702	0.502997	0.587179	0.484035	0.734305	0.903007	0.768017	0.83799	0.651091	0.778179	0.791195	0.668573	0.752264	0.702306	0.777924	0.793162	0.7977	0.819455	0.813534
Bursera_schlechtendalii	Sapindales	eudicots	gp15-024-3	347	0.42782	0.41144	0.422847	0.236244	0.27601	0.34689	0.416876	0.423341	0.413425	0.317013	0.238487	0.129934	0.18099	0.210526	0.390886	0.266532	0.220937	0.39896	0.0883813	0.525569	0.394486	0.208855	0.554971	0.369173	0.284891	0.359649	0.529367	0.460475	0.539844	0.428475	0.686922	0.873081	0.724907	0.790655	0.603755	0.729519	0.74386	0.622541	0.719825	0.650186	0.757857	0.756892	0.752102	0.784851	0.775752
Bursera_schlechtendalii	Sapindales	eudicots	gp15-024-24	348	0.253968	0.227549	0.203283	0.14436	0.0706288	0.156566	0.214286	0.205314	0.205314	0.166236	0.113426	0.378472	0.162213	0.20078	0.202349	0.195157	0.109076	0.203704	0.265549	0.433806	0.174074	0.100529	0.344444	0.159788	0.0735213	0.123932	0.318841	0.273203	0.334003	0.240741	0.49697	0.716146	0.562842	0.587607	0.40191	0.530918	0.54127	0.422559	0.512222	0.459596	0.642107	0.602061	0.643436	0.680417	0.683633
Bursera_schlechtendalii	Sapindales	eudicots	gp15-024-2	349	0.549467	0.521979	0.537483	0.281038	0.372614	0.441655	0.484719	0.545533	0.50119	0.396043	0.336521	0.105644	0.25581	0.275923	0.490353	0.316494	0.308184	0.442786	0.210926	0.55081	0.50661	0.315802	0.61393	0.463753	0.38806	0.455607	0.581765	0.573837	0.634418	0.543245	0.744233	0.877799	0.751774	0.829219	0.677472	0.767554	0.786638	0.70888	0.740448	0.724258	0.75848	0.789923	0.780535	0.796586	0.783874
Bursera_schlechtendalii	Sapindales	eudicots	gp15-024-13	350	0.266667	0.271363	0.27417	0.215007	0.179033	0.181818	0.238095	0.267771	0.222912	0.244555	0.114831	0.335069	0.159534	0.260234	0.267518	0.110501	0.192918	0.146384	0.280623	0.393786	0.280952	0.174603	0.285714	0.250794	0.171997	0.239927	0.278123	0.259197	0.319564	0.264957	0.434488	0.645709	0.472938	0.496947	0.351935	0.442098	0.457143	0.372294	0.430794	0.402597	0.605636	0.559733	0.601108	0.639483	0.641305
Calibanus_hookeri	Asparagales	monocots	gp15-123-22	351	0.389537	0.376616	0.355634	0.233515	0.24435	0.307085	0.351442	0.358849	0.355175	0.270717	0.183979	0.236796	0.178998	0.214974	0.356235	0.216865	0.212661	0.340636	0.0938081	0.458346	0.322736	0.173932	0.479812	0.308853	0.231869	0.28151	0.453766	0.410108	0.483455	0.400325	0.626889	0.796655	0.654237	0.734155	0.543354	0.667851	0.683166	0.574762	0.649155	0.594964	0.690367	0.687176	0.689807	0.724214	0.70635
Calibanus_hookeri	Asparagales	monocots	gp15-123-18	352	0.531092	0.508461	0.526872	0.272193	0.346238	0.42959	0.474323	0.527366	0.486616	0.355404	0.315625	0.172794	0.240357	0.251858	0.470732	0.30543	0.286749	0.424401	0.191565	0.54418	0.497479	0.292063	0.6	0.442857	0.35856	0.442081	0.573529	0.564706	0.619844	0.528658	0.733155	0.863051	0.743009	0.819344	0.65579	0.769309	0.782073	0.690434	0.735882	0.712418	0.741176	0.770544	0.763801	0.774146	0.767992
Calibanus_hookeri	Asparagales	monocots	gp15-123-7	353	0.389765	0.36516	0.365502	0.208277	0.22874	0.291497	0.363421	0.366429	0.35583	0.235335	0.167444	0.211287	0.13754	0.186174	0.34656	0.199196	0.183861	0.332228	0.0698395	0.495713	0.334755	0.150912	0.487231	0.304691	0.223881	0.285304	0.458144	0.407375	0.486963	0.38098	0.618318	0.816698	0.666014	0.725746	0.542444	0.659442	0.679318	0.574099	0.640746	0.594301	0.717695	0.700034	0.712885	0.751542	0.739265
Calibanus_hookeri	Asparagales	monocots	gp15-123-17	354	0.491694	0.469417	0.470666	0.257135	0.302326	0.397815	0.456257	0.480452	0.457533	0.267442	0.286337	0.171512	0.204298	0.238066	0.446965	0.284735	0.247764	0.392765	0.134708	0.51905	0.441528	0.248985	0.582171	0.413953	0.308053	0.38879	0.534378	0.520109	0.57383	0.495826	0.703383	0.84811	0.71769	0.793157	0.645712	0.735794	0.746179	0.667019	0.700465	0.695795	0.727957	0.733345	0.729875	0.76222	0.751916
Calibanus_hookeri	Asparagales	monocots	gp15-123-25	355	0.136489	0.141773	0.151424	0.265334	0.180022	0.0898138	0.105756	0.149118	0.0962109	0.283833	0.171122	0.436747	0.242489	0.322923	0.119306	0.186747	0.23911	0.177004	0.343033	0.421302	0.143201	0.231784	0.205087	0.125818	0.126596	0.0999382	0.212939	0.127002	0.253012	0.136855	0.470646	0.698513	0.540589	0.482391	0.303276	0.437297	0.434079	0.291956	0.436988	0.419131	0.644353	0.595434	0.632494	0.676502	0.679814
Calibanus_hookeri	Asparagales	monocots	gp15-123-15	356	0.0917676	0.0938008	0.141564	0.326079	0.240047	0.110169	0.134114	0.0989929	0.0911324	0.349034	0.250794	0.500794	0.298005	0.412801	0.11637	0.237071	0.313466	0.145428	0.419571	0.434187	0.124455	0.288405	0.187006	0.110169	0.207184	0.140156	0.184046	0.128814	0.268736	0.134724	0.453005	0.669624	0.517088	0.508801	0.323226	0.467944	0.447296	0.243965	0.462712	0.417651	0.6515	0.605199	0.646575	0.689638	0.686961
Calibanus_hookeri	Asparagales	monocots	gp15-123-16	357	0.30169	0.301959	0.305718	0.213221	0.230433	0.236559	0.299539	0.295933	0.284245	0.242061	0.132728	0.245632	0.130257	0.19468	0.322187	0.17866	0.170861	0.327758	0.136539	0.510295	0.312135	0.14849	0.419713	0.272657	0.216338	0.256824	0.404511	0.332574	0.437233	0.332506	0.607331	0.834929	0.678301	0.707506	0.519405	0.640767	0.648233	0.486152	0.629462	0.571196	0.721753	0.689546	0.713304	0.758161	0.749865
Calibanus_hookeri	Asparagales	monocots	gp15-123-23	358	0.179365	0.182078	0.188131	0.229798	0.161822	0.162879	0.174603	0.179348	0.164855	0.244186	0.152778	0.402778	0.215014	0.31652	0.185637	0.141026	0.225885	0.220679	0.320231	0.447695	0.193651	0.18254	0.263889	0.179365	0.134743	0.17094	0.250604	0.168137	0.31342	0.179487	0.511364	0.742188	0.582423	0.541667	0.356771	0.50471	0.490873	0.314394	0.501667	0.47096	0.663176	0.614766	0.658366	0.697023	0.695764
Calibanus_hookeri	Asparagales	monocots	gp15-123-14	359	0.646154	0.609238	0.632867	0.463287	0.507454	0.525641	0.592186	0.643255	0.583612	0.534287	0.413061	0.255609	0.363681	0.443995	0.581926	0.397436	0.441392	0.526116	0.304306	0.623022	0.613553	0.431624	0.697436	0.573626	0.511098	0.576923	0.662207	0.663198	0.716713	0.641026	0.812354	0.909655	0.82934	0.891026	0.751202	0.84437	0.843956	0.784382	0.798718	0.811966	0.804333	0.820898	0.817554	0.840934	0.806761
Calibanus_hookeri	Asparagales	monocots	gp15-123-8	360	0.518045	0.488104	0.511962	0.283493	0.368727	0.408692	0.45614	0.514111	0.473303	0.368727	0.305099	0.117599	0.228015	0.25	0.462131	0.292848	0.308415	0.404321	0.180487	0.530515	0.485338	0.2901	0.579532	0.432331	0.374313	0.452767	0.55492	0.545201	0.606531	0.518893	0.717943	0.871711	0.729292	0.809211	0.643914	0.742906	0.759148	0.667331	0.724211	0.694577	0.741697	0.763158	0.756696	0.78451	0.777786
Campanula_fenestrellata	Asterales	eudicots	5.09.2.5	361	0.378489	0.365769	0.359065	0.151123	0.216252	0.296238	0.345922	0.366317	0.352824	0.250735	0.173132	0.19648	0.0992289	0.135814	0.345388	0.181698	0.161551	0.308216	0.15745	0.473588	0.343021	0.143404	0.470115	0.292775	0.242752	0.295756	0.443403	0.394456	0.481512	0.376658	0.606479	0.813847	0.657245	0.702807	0.539871	0.645577	0.654187	0.568095	0.62908	0.586904	0.69574	0.678939	0.688771	0.73343	0.724331
Campanula_fenestrellata	Asterales	eudicots	5.09.2.30	362	0.497802	0.471444	0.502448	0.299126	0.3678	0.391608	0.449817	0.502118	0.45864	0.386941	0.286779	0.0704327	0.2185	0.27753	0.443152	0.294872	0.301099	0.404558	0.170972	0.523568	0.475824	0.297924	0.568376	0.42967	0.363031	0.441026	0.534615	0.525792	0.579796	0.507692	0.703497	0.860577	0.726356	0.805769	0.627644	0.73311	0.761172	0.659518	0.723077	0.689355	0.735911	0.757663	0.757396	0.773376	0.770864
Campanula_fenestrellata	Asterales	eudicots	5.09.2.20	363	0.46746	0.447108	0.468434	0.268939	0.315891	0.354798	0.40873	0.464976	0.40942	0.346253	0.239583	0.0850694	0.178622	0.260234	0.400407	0.246795	0.264652	0.356481	0.148323	0.477246	0.440476	0.265873	0.527778	0.398413	0.333748	0.392094	0.490338	0.481536	0.537818	0.459402	0.65202	0.81684	0.683971	0.755342	0.588542	0.695894	0.713095	0.616162	0.675	0.636364	0.692068	0.710735	0.70932	0.7332	0.721291
Campanula_fenestrellata	Asterales	eudicots	5.09.2.17	364	0.195573	0.20027	0.210307	0.194782	0.131674	0.148528	0.199642	0.207593	0.167177	0.192434	0.117958	0.355634	0.186486	0.269274	0.186534	0.115926	0.177372	0.236481	0.285411	0.461193	0.209859	0.15247	0.294523	0.182495	0.115829	0.168834	0.281537	0.200497	0.339046	0.198989	0.533675	0.754511	0.59686	0.586809	0.40592	0.533252	0.522871	0.36136	0.522817	0.495519	0.667018	0.637297	0.667806	0.708358	0.703675
Campanula_fenestrellata	Asterales	eudicots	5.09.2.12	365	0.531319	0.511855	0.534091	0.347902	0.410107	0.432984	0.484432	0.537347	0.493868	0.429338	0.311298	0.174279	0.254382	0.322874	0.48546	0.326923	0.343407	0.448481	0.201742	0.561375	0.51044	0.317155	0.608974	0.458242	0.406429	0.474359	0.583612	0.5681	0.622104	0.551282	0.742308	0.899038	0.76198	0.846154	0.66226	0.77709	0.799451	0.703768	0.752308	0.72397	0.774373	0.796125	0.788462	0.811838	0.805114
Campanula_fenestrellata	Asterales	eudicots	5.09.2.4	366	0.330769	0.330875	0.297203	0.119755	0.15802	0.297203	0.351648	0.301561	0.319398	0.149672	0.183093	0.297276	0.150925	0.117746	0.362101	0.217949	0.126374	0.3566	0.17223	0.525368	0.295971	0.123321	0.463248	0.27326	0.187524	0.25641	0.452899	0.360483	0.490887	0.371795	0.657809	0.867788	0.715637	0.746795	0.565905	0.688294	0.69707	0.528749	0.678718	0.608003	0.747635	0.74571	0.753452	0.781898	0.771594
Campanula_fenestrellata	Asterales	eudicots	5.09.2.3	367	0.347619	0.364427	0.371573	0.246753	0.265781	0.277056	0.31746	0.363009	0.319531	0.299557	0.178075	0.350446	0.216395	0.283835	0.346883	0.127595	0.227106	0.231041	0.327344	0.378251	0.360317	0.222222	0.385714	0.330159	0.266288	0.322344	0.368357	0.343231	0.387455	0.35409	0.453391	0.581225	0.458756	0.510836	0.383433	0.447067	0.479365	0.417027	0.437937	0.438672	0.604957	0.553049	0.593313	0.643095	0.640419
Campanula_fenestrellata	Asterales	eudicots	5.09.2.14	368	0.309524	0.283105	0.281926	0.0541126	0.138151	0.219697	0.277778	0.284161	0.279503	0.17165	0.109375	0.275298	0.110307	0.119048	0.263066	0.173993	0.0842491	0.268078	0.244385	0.441743	0.254762	0.0833333	0.41746	0.22381	0.151208	0.224359	0.39441	0.32479	0.40132	0.300366	0.558442	0.743676	0.599336	0.665751	0.473214	0.603106	0.62381	0.500361	0.585714	0.522367	0.651706	0.62782	0.650676	0.694967	0.690543
Campanula_fenestrellata	Asterales	eudicots	5.09.2.9	369	0.23821	0.217858	0.239184	0.320783	0.281732	0.197517	0.162746	0.192247	0.211629	0.364808	0.27259	0.410956	0.295715	0.353678	0.142962	0.217331	0.302926	0.0763052	0.408047	0.378749	0.211876	0.298527	0.194913	0.23821	0.290236	0.242972	0.169068	0.16258	0.216867	0.153228	0.333297	0.476751	0.337251	0.421918	0.254706	0.363541	0.382215	0.294268	0.332169	0.304369	0.582823	0.518706	0.573109	0.622466	0.622198
Campanula_fenestrellata	Asterales	eudicots	5.09.2.8	370	0.134884	0.12504	0.154598	0.217759	0.139535	0.0789288	0.123108	0.157398	0.111729	0.22093	0.170422	0.436047	0.22932	0.299572	0.137266	0.177698	0.216841	0.17126	0.315709	0.419594	0.123588	0.18457	0.248579	0.108306	0.110378	0.0915325	0.236603	0.159781	0.262258	0.161598	0.463425	0.692769	0.535265	0.522585	0.354106	0.465925	0.483942	0.332864	0.464419	0.427061	0.628218	0.595996	0.628457	0.66676	0.669027
Campanula_poscharskyana	Asterales	eudicots	5.08.1.29	371	0.5	0.473581	0.439239	0.189007	0.26934	0.407545	0.464853	0.455634	0.471754	0.283341	0.284439	0.15625	0.216869	0.153598	0.452713	0.31057	0.211931	0.430461	0.135541	0.546895	0.416327	0.24263	0.588662	0.406122	0.310387	0.37258	0.562334	0.503361	0.600443	0.490581	0.725232	0.88648	0.746069	0.82398	0.650989	0.764508	0.776871	0.685632	0.73898	0.705834	0.761814	0.776047	0.775752	0.799279	0.792555
Campanula_poscharskyana	Asterales	eudicots	5.08.1.18	372	0.415789	0.403749	0.368421	0.116627	0.215728	0.340112	0.394946	0.371854	0.394165	0.147491	0.225329	0.315789	0.171719	0.0789474	0.383504	0.266869	0.140977	0.389376	0.24578	0.519317	0.33797	0.172723	0.544152	0.340977	0.243323	0.303981	0.518307	0.43096	0.517914	0.419366	0.685646	0.856086	0.712899	0.782895	0.595395	0.71659	0.74599	0.613769	0.707895	0.633971	0.725654	0.742481	0.750779	0.766546	0.766613
Campanula_poscharskyana	Asterales	eudicots	5.08.1.21	373	0.529483	0.516176	0.502418	0.258704	0.31717	0.443585	0.49696	0.511872	0.494604	0.316675	0.320479	0.125	0.254646	0.228163	0.492735	0.335788	0.268997	0.452981	0.180048	0.574468	0.483587	0.28487	0.626005	0.443465	0.350111	0.409165	0.588575	0.569837	0.623558	0.536825	0.761896	0.905585	0.771364	0.858224	0.683344	0.795097	0.80618	0.723512	0.768085	0.733613	0.780976	0.807071	0.803601	0.818385	0.811661
Campanula_poscharskyana	Asterales	eudicots	5.08.1.19	374	0.425527	0.414103	0.410768	0.249627	0.261914	0.345007	0.406974	0.411262	0.399382	0.298894	0.222848	0.145748	0.168915	0.216135	0.389044	0.257041	0.211313	0.387169	0.093721	0.52616	0.398126	0.20713	0.541348	0.354098	0.272327	0.348676	0.515502	0.459981	0.530516	0.433586	0.679732	0.865651	0.713115	0.776639	0.586834	0.710335	0.728649	0.617652	0.708033	0.640338	0.742614	0.7451	0.750994	0.780014	0.771316
Campanula_poscharskyana	Asterales	eudicots	5.08.1.16	375	0.364376	0.359112	0.346231	0.119102	0.164704	0.294975	0.349809	0.357549	0.346358	0.1937	0.191851	0.251187	0.126582	0.0871086	0.349954	0.219896	0.1021	0.355524	0.162407	0.504579	0.318626	0.124573	0.489451	0.294213	0.20631	0.261441	0.467666	0.399404	0.474607	0.373905	0.63901	0.847805	0.691534	0.735273	0.547172	0.674188	0.69572	0.562588	0.651392	0.588288	0.732079	0.713905	0.725339	0.764421	0.755321
Campanula_poscharskyana	Asterales	eudicots	5.08.1.9	376	0.628571	0.595108	0.621104	0.371104	0.453821	0.490909	0.560317	0.62588	0.567495	0.485382	0.392411	0.153571	0.306329	0.358647	0.556098	0.364469	0.404396	0.509524	0.280863	0.595441	0.585714	0.387302	0.657143	0.528571	0.463113	0.545055	0.629503	0.62605	0.688468	0.621978	0.787013	0.902455	0.799532	0.870879	0.720313	0.815528	0.833333	0.75267	0.787143	0.772872	0.791367	0.821805	0.809214	0.825406	0.803831
Campanula_poscharskyana	Asterales	eudicots	5.08.1.23	377	0.618695	0.607813	0.617705	0.460157	0.517657	0.520763	0.57672	0.620505	0.566828	0.527132	0.41088	0.275077	0.376153	0.457765	0.581752	0.374169	0.450956	0.493827	0.299557	0.608484	0.605644	0.444444	0.671605	0.570547	0.509674	0.562678	0.626543	0.62716	0.68288	0.611586	0.792817	0.899209	0.807124	0.880579	0.735147	0.825228	0.823986	0.756453	0.778272	0.774411	0.793887	0.802933	0.802177	0.824499	0.795365
Campanula_poscharskyana	Asterales	eudicots	5.08.1.4	378	0.289199	0.268794	0.267184	0.0986696	0.0825298	0.200665	0.249516	0.266525	0.242842	0.126489	0.108994	0.351372	0.13816	0.162388	0.231707	0.183865	0.075851	0.225083	0.255407	0.422159	0.234495	0.10511	0.371816	0.209756	0.10648	0.178236	0.34597	0.326542	0.38084	0.290494	0.516851	0.733041	0.583367	0.613743	0.435404	0.554295	0.569803	0.458241	0.546098	0.478813	0.641907	0.612048	0.635806	0.681101	0.67952
Campanula_poscharskyana	Asterales	eudicots	5.08.1.26	379	0.340564	0.333502	0.3461	0.213805	0.233707	0.25477	0.294533	0.351047	0.307568	0.254809	0.139275	0.273341	0.121581	0.186972	0.298254	0.0797721	0.171347	0.209877	0.213604	0.441686	0.334039	0.164021	0.360494	0.299647	0.238069	0.291073	0.349571	0.330864	0.398929	0.339981	0.507071	0.719039	0.560818	0.566358	0.403839	0.511004	0.519929	0.430976	0.506049	0.45679	0.65815	0.617098	0.655271	0.692763	0.68922
Campanula_poscharskyana	Asterales	eudicots	5.08.1.24	380	0.415318	0.405017	0.391292	0.140608	0.218689	0.328222	0.383056	0.411385	0.384494	0.224012	0.202748	0.216679	0.159829	0.0829106	0.379224	0.251313	0.170661	0.37275	0.160946	0.512817	0.372461	0.166189	0.532262	0.329604	0.238986	0.316497	0.506417	0.439688	0.518072	0.407476	0.670646	0.849586	0.702548	0.759384	0.583302	0.703614	0.719564	0.605209	0.693614	0.627358	0.725855	0.732222	0.732658	0.760118	0.749815
Capsicum_annuum_'Etna'	Solanales	eudicots	5.01.2.6	381	0.27967	0.242097	0.293706	0.382867	0.321556	0.263403	0.2384	0.21544	0.278428	0.426208	0.334135	0.479567	0.329357	0.406883	0.217167	0.262821	0.351648	0.148623	0.444122	0.299509	0.27033	0.360501	0.232051	0.27967	0.329219	0.25641	0.223244	0.216742	0.252085	0.217949	0.320979	0.471154	0.319042	0.375	0.247596	0.318729	0.34652	0.293706	0.304615	0.313908	0.499589	0.425969	0.488166	0.53731	0.543833
Capsicum_annuum_'Etna'	Solanales	eudicots	5.01.2.28	382	0.171429	0.124266	0.208117	0.404545	0.324252	0.204762	0.152381	0.138716	0.156108	0.410299	0.327232	0.590179	0.403074	0.479699	0.149477	0.347253	0.392308	0.215873	0.492453	0.314894	0.185714	0.360317	0.104762	0.185714	0.295096	0.220147	0.0767081	0.105882	0.122547	0.0974359	0.320779	0.552902	0.39274	0.379396	0.191295	0.327329	0.314286	0.144012	0.314286	0.283405	0.51673	0.454135	0.507016	0.556373	0.559218
Capsicum_annuum_'Etna'	Solanales	eudicots	5.01.2.23	383	0.154464	0.0977454	0.183712	0.35322	0.281008	0.177083	0.114087	0.133152	0.108696	0.37282	0.296875	0.5625	0.364979	0.430373	0.120935	0.326923	0.331731	0.188272	0.442807	0.384087	0.150893	0.329365	0.0965278	0.149405	0.239739	0.177885	0.119112	0.0709559	0.165161	0.0608974	0.389015	0.606771	0.440061	0.387821	0.210938	0.337953	0.333929	0.188763	0.33875	0.33649	0.605671	0.549969	0.592887	0.638099	0.646241
Capsicum_annuum_'Etna'	Solanales	eudicots	5.01.2.14	384	0.123214	0.072774	0.151136	0.355682	0.270058	0.158333	0.0857143	0.119203	0.0878623	0.363081	0.284375	0.5375	0.356646	0.415132	0.0932927	0.299679	0.318819	0.158488	0.423821	0.414362	0.128571	0.302778	0.136111	0.126786	0.21194	0.152885	0.171196	0.0683824	0.223494	0.0830128	0.446591	0.657813	0.496311	0.446154	0.267188	0.404348	0.377381	0.22803	0.3975	0.388763	0.620187	0.579135	0.623225	0.661527	0.656844
Capsicum_annuum_'Etna'	Solanales	eudicots	5.01.2.26	385	0.368966	0.352385	0.36442	0.21395	0.262229	0.280564	0.328681	0.366067	0.321089	0.262229	0.153556	0.207974	0.123963	0.182849	0.328848	0.18214	0.195529	0.313963	0.0920625	0.490829	0.362562	0.162562	0.464751	0.305419	0.254246	0.30725	0.438906	0.395538	0.46074	0.369142	0.612853	0.829472	0.668739	0.700597	0.524515	0.644828	0.654351	0.54528	0.634828	0.567398	0.706436	0.690433	0.700265	0.739418	0.730399
Capsicum_annuum_'Etna'	Solanales	eudicots	5.01.2.5	386	0.17381	0.137965	0.174784	0.365801	0.281285	0.150433	0.107143	0.148033	0.135611	0.374308	0.270089	0.52381	0.330772	0.433584	0.107433	0.27381	0.338828	0.146825	0.447215	0.35537	0.152381	0.34127	0.0952381	0.161905	0.239872	0.174908	0.0719462	0.0858543	0.113024	0.0686813	0.324026	0.557664	0.399883	0.360348	0.176711	0.304141	0.309524	0.178932	0.299524	0.286436	0.562516	0.506266	0.549803	0.587468	0.603086
Capsicum_annuum_'Etna'	Solanales	eudicots	5.01.2.9	387	0.0649351	0.0722291	0.094697	0.299242	0.22234	0.106061	0.0937951	0.0658762	0.0638999	0.295631	0.241951	0.507576	0.304373	0.382376	0.0805617	0.251748	0.291542	0.151515	0.398513	0.369439	0.0774892	0.25469	0.181818	0.087013	0.188602	0.118881	0.176877	0.085205	0.221249	0.0920746	0.436364	0.662879	0.50919	0.474359	0.291193	0.427404	0.409524	0.252525	0.41697	0.393939	0.585561	0.548075	0.58033	0.624115	0.620196
Capsicum_annuum_'Etna'	Solanales	eudicots	5.01.2.3	388	0.171429	0.133855	0.188961	0.295455	0.233555	0.151082	0.136508	0.138716	0.184679	0.347176	0.225893	0.45625	0.274503	0.359774	0.139024	0.224542	0.269231	0.102116	0.377628	0.314894	0.171429	0.269841	0.166667	0.185714	0.225373	0.167766	0.148137	0.120168	0.186231	0.116117	0.338961	0.562054	0.409133	0.422527	0.23683	0.357143	0.380952	0.25267	0.347143	0.307792	0.511459	0.444361	0.504987	0.547648	0.548683
Capsicum_annuum_'Etna'	Solanales	eudicots	5.01.2.10	389	0.445865	0.426099	0.443581	0.236244	0.311098	0.334928	0.394319	0.443173	0.398169	0.340269	0.226974	0.129934	0.159227	0.219298	0.392169	0.230094	0.245036	0.333983	0.123469	0.472378	0.417293	0.224728	0.522807	0.369173	0.317361	0.38529	0.480931	0.454696	0.527584	0.452092	0.644019	0.799068	0.664078	0.73971	0.586349	0.676583	0.692732	0.607656	0.649649	0.625199	0.683835	0.689223	0.693761	0.720244	0.709595
Capsicum_annuum_'Etna'	Solanales	eudicots	5.01.2.24	390	0.123041	0.14008	0.18695	0.391496	0.313578	0.217498	0.171275	0.129734	0.14633	0.400225	0.324093	0.589718	0.40833	0.475806	0.155783	0.35153	0.390996	0.234767	0.486001	0.366507	0.175576	0.345878	0.103943	0.185253	0.28286	0.239041	0.12763	0.086148	0.183443	0.10794	0.397361	0.609627	0.446854	0.420596	0.230091	0.373072	0.358679	0.170088	0.367419	0.337895	0.58789	0.541232	0.574537	0.612131	0.622635
Capsicum_annuum_'Mohawk'	Solanales	eudicots	5.02.2.28	391	0.103297	0.0898314	0.166958	0.36014	0.279741	0.167249	0.111722	0.0979654	0.0979654	0.361583	0.292067	0.548077	0.358082	0.442308	0.108114	0.301282	0.34478	0.175214	0.455914	0.370908	0.148901	0.308455	0.128205	0.14478	0.244546	0.179487	0.129181	0.0463801	0.176552	0.0641026	0.387413	0.617188	0.461696	0.432692	0.25601	0.381522	0.386813	0.182595	0.375	0.346931	0.582991	0.538751	0.578402	0.620048	0.622959
Capsicum_annuum_'Mohawk'	Solanales	eudicots	5.02.2.16	392	0.71746	0.697108	0.721251	0.510392	0.566388	0.60101	0.650794	0.714976	0.662951	0.58865	0.489717	0.300214	0.419236	0.49955	0.66083	0.444444	0.507937	0.581197	0.398323	0.665485	0.703175	0.507937	0.747009	0.637485	0.575201	0.645299	0.717298	0.709201	0.774997	0.726496	0.830536	0.920406	0.842161	0.912393	0.776843	0.84437	0.864957	0.806527	0.818889	0.830614	0.824672	0.839021	0.836292	0.849481	0.826481
Capsicum_annuum_'Mohawk'	Solanales	eudicots	5.02.2.19	393	0.172857	0.153836	0.158636	0.178182	0.105814	0.122727	0.166825	0.164638	0.138696	0.195814	0.196875	0.44625	0.231772	0.252632	0.163659	0.266154	0.159231	0.22037	0.333962	0.421277	0.13	0.159841	0.268889	0.0828571	0.0943284	0.0751282	0.259565	0.192941	0.313976	0.173846	0.513636	0.737187	0.579508	0.557692	0.377188	0.504348	0.492857	0.348384	0.5	0.476263	0.647273	0.604211	0.635976	0.680479	0.668603
Capsicum_annuum_'Mohawk'	Solanales	eudicots	5.02.2.20	394	0.118815	0.10235	0.0867517	0.322894	0.235016	0.204361	0.140534	0.100389	0.134323	0.308849	0.313643	0.589939	0.39611	0.425653	0.134146	0.355847	0.298043	0.215297	0.417089	0.424926	0.108827	0.29849	0.203252	0.161789	0.244388	0.146029	0.17789	0.0996652	0.219022	0.0881801	0.43932	0.664253	0.493669	0.441682	0.261878	0.39088	0.393728	0.285785	0.388618	0.392708	0.638494	0.597836	0.639823	0.674067	0.68002
Capsicum_annuum_'Mohawk'	Solanales	eudicots	5.02.2.21	395	0.0806723	0.0805802	0.13665	0.329354	0.238128	0.125032	0.0774977	0.0750213	0.0787967	0.344049	0.246849	0.506303	0.309116	0.402919	0.094794	0.252316	0.311571	0.152402	0.414302	0.375112	0.116807	0.29225	0.159757	0.109244	0.21046	0.142211	0.176288	0.0907563	0.235699	0.0936221	0.436746	0.67391	0.519631	0.463235	0.273241	0.418926	0.407283	0.224599	0.417899	0.406078	0.580596	0.529412	0.573368	0.616666	0.617201
Capsicum_annuum_'Mohawk'	Solanales	eudicots	5.02.2.17	396	0.161905	0.141553	0.176834	0.34689	0.269074	0.221691	0.157477	0.130435	0.150648	0.347001	0.317708	0.599781	0.400067	0.447368	0.154258	0.366397	0.332562	0.236517	0.441907	0.401082	0.153133	0.323308	0.133918	0.182707	0.261718	0.18556	0.110793	0.117853	0.141936	0.0931174	0.32488	0.538788	0.386253	0.407557	0.223547	0.353013	0.355639	0.201489	0.346491	0.286816	0.622666	0.570175	0.607236	0.653955	0.660051
Capsicum_annuum_'Mohawk'	Solanales	eudicots	5.02.2.8	397	0.39011	0.345943	0.393357	0.460315	0.418784	0.370862	0.349939	0.317503	0.389075	0.510912	0.430288	0.588462	0.412366	0.502632	0.327392	0.364103	0.431868	0.247009	0.539913	0.261047	0.375824	0.433578	0.294872	0.39011	0.417681	0.348718	0.255017	0.323982	0.229008	0.320513	0.158042	0.367308	0.213997	0.259615	0.180409	0.189632	0.212821	0.156099	0.174615	0.128283	0.460469	0.380509	0.46568	0.511608	0.501977
Capsicum_annuum_'Mohawk'	Solanales	eudicots	5.02.2.26	398	0.228866	0.249259	0.179124	0.170923	0.0845121	0.199313	0.269187	0.204094	0.249216	0.129106	0.158183	0.450064	0.235939	0.274281	0.275962	0.224689	0.137872	0.281532	0.286131	0.460079	0.214433	0.154148	0.388316	0.197791	0.111863	0.175919	0.372143	0.277623	0.392746	0.291303	0.562324	0.790029	0.634612	0.661281	0.478495	0.607351	0.6216	0.439029	0.594433	0.523378	0.671922	0.651577	0.669005	0.709612	0.700513
Capsicum_annuum_'Mohawk'	Solanales	eudicots	5.02.2.22	399	0.129412	0.129619	0.0841291	0.222594	0.143834	0.0860708	0.134454	0.0893923	0.129095	0.220637	0.197216	0.462973	0.262738	0.304622	0.148699	0.270524	0.216548	0.160805	0.331061	0.398623	0.0857143	0.183007	0.277404	0.0697479	0.117145	0.0621633	0.258221	0.163025	0.268503	0.163866	0.45424	0.682314	0.528034	0.538866	0.347098	0.472561	0.493557	0.328919	0.464286	0.417876	0.621085	0.572755	0.615733	0.656167	0.656307
Capsicum_annuum_'Mohawk'	Solanales	eudicots	5.02.2.14	400	0.244444	0.230137	0.215657	0.122475	0.0540052	0.160606	0.220635	0.221256	0.216425	0.151421	0.119097	0.400694	0.198312	0.230409	0.209756	0.190598	0.0953602	0.235802	0.248428	0.444917	0.185714	0.106349	0.344444	0.166667	0.0588723	0.131624	0.319565	0.273856	0.345114	0.246154	0.528283	0.756076	0.599089	0.592735	0.403993	0.53285	0.547619	0.442424	0.531111	0.491919	0.659774	0.621805	0.65378	0.698071	0.692986
Carex_morrowii	Poales	monocots	gp15-089-29	401	0.357937	0.335616	0.379209	0.503367	0.422481	0.35101	0.318783	0.320853	0.353462	0.520457	0.412616	0.638889	0.44925	0.552632	0.300136	0.39245	0.476394	0.287037	0.562369	0.172971	0.352116	0.462963	0.275926	0.367196	0.434632	0.361111	0.238325	0.305011	0.239737	0.296296	0.126599	0.352141	0.215392	0.216524	0.152488	0.161675	0.181481	0.140572	0.16037	0.0909091	0.376312	0.298315	0.37437	0.43269	0.416253
Carex_morrowii	Poales	monocots	gp15-089-3	402	0.477867	0.442794	0.489757	0.613956	0.539961	0.464362	0.44355	0.430904	0.483874	0.639371	0.525088	0.756822	0.563737	0.675871	0.446067	0.48086	0.593174	0.390715	0.691868	0.24528	0.470825	0.585848	0.426291	0.484909	0.538049	0.475442	0.379822	0.434051	0.387494	0.415312	0.212804	0.233385	0.382822	0.248917	0.284441	0.305328	0.340979	0.303457	0.162113	0.18068	0.204564	0.134332	0.205225	0.271317	0.24758
Carex_morrowii	Poales	monocots	gp15-089-6	403	0.496753	0.444894	0.507576	0.594697	0.520965	0.469697	0.459235	0.425889	0.495718	0.62315	0.536932	0.716383	0.532413	0.639553	0.469327	0.478438	0.560523	0.406004	0.659663	0.21599	0.482468	0.551227	0.440909	0.496753	0.539009	0.462121	0.400856	0.458913	0.408087	0.437646	0.209091	0.246922	0.384004	0.246212	0.295218	0.302767	0.349567	0.295455	0.165455	0.191919	0.207219	0.13249	0.209387	0.274995	0.252031
Carex_morrowii	Poales	monocots	gp15-089-16	404	0.419137	0.368183	0.424314	0.508791	0.4491	0.403373	0.379455	0.345639	0.418102	0.55068	0.459316	0.66421	0.478744	0.576216	0.372987	0.409773	0.491084	0.312369	0.59434	0.188278	0.409704	0.478886	0.338994	0.419137	0.453675	0.390663	0.303527	0.361154	0.302455	0.34954	0.111321	0.326209	0.29168	0.205189	0.217129	0.209926	0.253549	0.210978	0.129623	0.107395	0.32247	0.235778	0.323881	0.388883	0.360546
Carex_morrowii	Poales	monocots	gp15-089-14	405	0.344231	0.319283	0.348776	0.521853	0.448122	0.31352	0.286935	0.330268	0.326087	0.543605	0.419471	0.669471	0.485638	0.581478	0.265947	0.416667	0.490385	0.309829	0.59053	0.19108	0.323901	0.486416	0.23141	0.342857	0.401119	0.352564	0.203595	0.273303	0.21374	0.266026	0.137413	0.357572	0.203657	0.182692	0.111178	0.141054	0.164744	0.13986	0.132692	0.0979021	0.378856	0.314271	0.380178	0.446223	0.418833
Carex_morrowii	Poales	monocots	gp15-089-7	406	0.544361	0.518745	0.555622	0.66555	0.595961	0.536045	0.515455	0.502365	0.543326	0.692289	0.589803	0.790625	0.609993	0.713158	0.517972	0.528745	0.638577	0.455686	0.736346	0.267413	0.533835	0.630326	0.491228	0.54812	0.609584	0.549123	0.448513	0.500619	0.457768	0.483941	0.291866	0.241859	0.447886	0.318016	0.347451	0.381236	0.403509	0.377512	0.237368	0.26656	0.130594	0.150376	0.134506	0.196628	0.170156
Carex_morrowii	Poales	monocots	gp15-089-5	407	0.496491	0.466114	0.511762	0.592703	0.541616	0.490431	0.460735	0.449275	0.48894	0.637903	0.538925	0.706414	0.552743	0.631579	0.429183	0.474359	0.567573	0.361923	0.670142	0.188876	0.483208	0.56391	0.396491	0.499749	0.556952	0.5	0.358696	0.437564	0.345487	0.429825	0.141467	0.216146	0.331464	0.180668	0.280154	0.247216	0.296491	0.273259	0.156491	0.156566	0.318041	0.211779	0.315478	0.392583	0.361658
Carex_morrowii	Poales	monocots	gp15-089-9	408	0.548571	0.510046	0.561212	0.630303	0.583721	0.533939	0.511429	0.490435	0.547536	0.678605	0.595417	0.730833	0.594093	0.655263	0.512358	0.529744	0.601465	0.456296	0.708931	0.210922	0.540952	0.607937	0.482222	0.555238	0.598706	0.533333	0.447826	0.505882	0.448996	0.484615	0.28	0.245625	0.45082	0.325385	0.348854	0.38029	0.402857	0.382424	0.24	0.257576	0.147807	0.0971429	0.152702	0.214172	0.186406
Carex_morrowii	Poales	monocots	gp15-089-21	409	0.446396	0.408822	0.459133	0.542952	0.480691	0.429247	0.413572	0.391969	0.450472	0.588329	0.50086	0.679616	0.491581	0.591622	0.416089	0.427664	0.506805	0.344433	0.612602	0.194027	0.437221	0.510995	0.382875	0.460682	0.495276	0.438838	0.344934	0.401295	0.33536	0.38191	0.148707	0.280032	0.329899	0.194337	0.246775	0.247148	0.28021	0.239366	0.117064	0.142804	0.280234	0.197696	0.275989	0.346646	0.318538
Carex_morrowii	Poales	monocots	gp15-089-25	410	0.463054	0.419816	0.474922	0.585423	0.50842	0.454284	0.416119	0.389555	0.462019	0.601443	0.511853	0.738685	0.550196	0.65608	0.408957	0.460875	0.560629	0.366858	0.671763	0.23496	0.457389	0.556377	0.367816	0.471675	0.502959	0.432361	0.339205	0.405882	0.324366	0.402078	0.194984	0.280981	0.321933	0.222812	0.254041	0.275487	0.272742	0.25984	0.14	0.160571	0.256177	0.188813	0.250102	0.296614	0.297149
Carica_papaya	Brassicales	eudicots	gp15-074-19	411	0.222078	0.202277	0.217532	0.142857	0.0804893	0.12987	0.189033	0.218144	0.180124	0.155693	0.128044	0.422484	0.19497	0.218216	0.191479	0.19031	0.11988	0.230079	0.252144	0.430368	0.179221	0.11544	0.312266	0.145455	0.049622	0.134199	0.29489	0.251337	0.325145	0.224942	0.518182	0.74513	0.591441	0.583042	0.40696	0.527273	0.536797	0.408369	0.518182	0.477633	0.657754	0.617908	0.648736	0.688545	0.676268
Carica_papaya	Brassicales	eudicots	gp15-074-8	412	0.225483	0.211773	0.20301	0.121314	0.0512256	0.144144	0.198842	0.212103	0.200353	0.144249	0.0941723	0.38598	0.160965	0.208037	0.209295	0.174636	0.102762	0.225225	0.245028	0.440196	0.179151	0.0924496	0.33994	0.154054	0.0548608	0.13271	0.311692	0.258188	0.338001	0.233541	0.519165	0.745566	0.586176	0.591476	0.416596	0.540306	0.545689	0.419601	0.533784	0.474338	0.656887	0.618167	0.652647	0.688461	0.685716
Carica_papaya	Brassicales	eudicots	gp15-074-12	413	0.43609	0.422783	0.424522	0.238756	0.257283	0.35008	0.408354	0.427307	0.404729	0.295961	0.226974	0.140461	0.160693	0.207895	0.395892	0.252362	0.198034	0.363873	0.0887786	0.521501	0.390977	0.213367	0.532164	0.351128	0.264729	0.341296	0.505835	0.467492	0.543944	0.44197	0.678469	0.856332	0.6956	0.765182	0.592105	0.702975	0.720301	0.629559	0.684737	0.640085	0.738643	0.721805	0.730427	0.769367	0.76107
Carica_papaya	Brassicales	eudicots	gp15-074-5	414	0.295489	0.28796	0.271292	0.0913876	0.100734	0.22807	0.28655	0.270633	0.291533	0.119217	0.122697	0.319408	0.121119	0.152632	0.293325	0.171795	0.0696356	0.298895	0.202781	0.479619	0.23609	0.0745196	0.424561	0.224812	0.138885	0.197436	0.409039	0.33065	0.421814	0.310526	0.608134	0.824753	0.669888	0.688259	0.498684	0.630206	0.648622	0.504094	0.623684	0.57278	0.707064	0.693233	0.696855	0.736338	0.725198
Carica_papaya	Brassicales	eudicots	gp15-074-29	415	0.582363	0.549129	0.565797	0.3461	0.443583	0.470258	0.516755	0.568438	0.537305	0.455929	0.355131	0.12365	0.287857	0.353314	0.522734	0.361823	0.376882	0.469136	0.242255	0.587208	0.543915	0.343915	0.646914	0.492769	0.4356	0.50095	0.614198	0.605374	0.670831	0.572175	0.774635	0.900463	0.786582	0.861349	0.710455	0.812882	0.814462	0.734007	0.768272	0.754209	0.775797	0.802933	0.796771	0.813262	0.806538
Carica_papaya	Brassicales	eudicots	gp15-074-20	416	0.106667	0.119087	0.0745455	0.29803	0.221705	0.162424	0.146032	0.0724638	0.114783	0.274729	0.284375	0.549583	0.345654	0.392105	0.157886	0.318462	0.267839	0.218272	0.384906	0.374752	0.092381	0.267937	0.248889	0.127619	0.204577	0.142051	0.246232	0.153725	0.275502	0.168718	0.455152	0.682813	0.527432	0.543205	0.360625	0.485217	0.491429	0.31798	0.473333	0.419798	0.599287	0.550877	0.58856	0.633134	0.627337
Carica_papaya	Brassicales	eudicots	gp15-074-24	417	0.269925	0.27217	0.221292	0.127392	0.127601	0.208533	0.263367	0.232265	0.259916	0.149939	0.106908	0.355263	0.137908	0.197368	0.280167	0.148111	0.0831405	0.285737	0.190169	0.460526	0.214662	0.0655806	0.412573	0.209398	0.127062	0.187922	0.395881	0.283591	0.395212	0.301957	0.567225	0.76398	0.615833	0.665486	0.477385	0.598627	0.618045	0.469032	0.592105	0.504785	0.682874	0.646617	0.675179	0.713835	0.703543
Carica_papaya	Brassicales	eudicots	gp15-074-14	418	0.224947	0.212022	0.179953	0.128901	0.052933	0.15536	0.210377	0.184729	0.208739	0.137279	0.132696	0.373368	0.167202	0.218971	0.227339	0.211825	0.103165	0.23291	0.265841	0.414735	0.162473	0.0999763	0.353234	0.160554	0.0746269	0.130884	0.344095	0.240386	0.348678	0.246269	0.518996	0.734258	0.581723	0.621269	0.433769	0.556262	0.584364	0.40992	0.546269	0.482286	0.629021	0.610257	0.629515	0.667888	0.666555
Carica_papaya	Brassicales	eudicots	gp15-074-17	419	0.533333	0.519216	0.515152	0.275253	0.366602	0.450758	0.503968	0.519324	0.51087	0.385659	0.326389	0.0920139	0.2609	0.239766	0.498645	0.354701	0.309219	0.462963	0.191824	0.593381	0.494841	0.299603	0.633333	0.448016	0.356758	0.446581	0.607488	0.576634	0.639558	0.542735	0.780808	0.90191	0.777322	0.867521	0.694444	0.805314	0.820635	0.724747	0.774444	0.744949	0.779709	0.809106	0.804487	0.822522	0.815798
Carica_papaya	Brassicales	eudicots	gp15-074-28	420	0.193419	0.196091	0.161006	0.154111	0.0796969	0.187266	0.244159	0.164631	0.200293	0.161484	0.122893	0.388518	0.205803	0.238025	0.236777	0.200086	0.131004	0.269247	0.260971	0.46689	0.191653	0.128054	0.319226	0.144623	0.0739561	0.140738	0.330362	0.243754	0.374442	0.257707	0.569459	0.786078	0.630503	0.629538	0.453037	0.579287	0.582129	0.393485	0.571461	0.534105	0.68287	0.650841	0.677548	0.721523	0.714958
Catha_edulis	Celastrales	eudicots	gp15-069-28	421	0.367965	0.356579	0.382576	0.541667	0.467935	0.348485	0.328283	0.343874	0.36693	0.550388	0.432292	0.663352	0.464135	0.575359	0.305248	0.384615	0.50333	0.26936	0.598914	0.176983	0.361472	0.49062	0.272727	0.374026	0.426504	0.38345	0.241765	0.299822	0.2249	0.298368	0.118182	0.336884	0.21535	0.18211	0.158144	0.140316	0.171429	0.156566	0.123333	0.111111	0.379679	0.299157	0.383629	0.450826	0.430252
Catha_edulis	Celastrales	eudicots	gp15-069-26	422	0.376651	0.345854	0.389907	0.506965	0.438485	0.367058	0.346134	0.337541	0.371669	0.553013	0.431116	0.63256	0.448346	0.54584	0.326121	0.377998	0.479617	0.256073	0.577805	0.146877	0.373118	0.47619	0.297491	0.380492	0.441502	0.384202	0.267298	0.325237	0.258453	0.306452	0.11261	0.329553	0.243698	0.206059	0.168431	0.161945	0.199078	0.156077	0.123333	0.105898	0.379162	0.292991	0.390596	0.467323	0.439959
Catha_edulis	Celastrales	eudicots	gp15-069-27	423	0.420168	0.382595	0.438503	0.524866	0.461286	0.411586	0.378898	0.355499	0.418926	0.554309	0.474632	0.667096	0.476247	0.580495	0.359971	0.401207	0.498643	0.28366	0.601998	0.192491	0.408403	0.491317	0.317647	0.422689	0.46655	0.401207	0.277621	0.364706	0.26747	0.362745	0.0930481	0.314246	0.236066	0.192647	0.209007	0.150384	0.209524	0.196078	0.119412	0.0816399	0.404278	0.330562	0.409119	0.457626	0.445416
Catha_edulis	Celastrales	eudicots	gp15-069-5	424	0.351128	0.334535	0.366388	0.491866	0.410649	0.341946	0.309607	0.319451	0.338063	0.518605	0.401645	0.611513	0.420653	0.534211	0.296919	0.354116	0.464893	0.252242	0.55432	0.14009	0.341353	0.451295	0.280702	0.355639	0.42011	0.365587	0.228833	0.295975	0.241978	0.283671	0.13445	0.351398	0.251424	0.222368	0.131661	0.176201	0.192982	0.1832	0.158421	0.131419	0.391725	0.284211	0.393086	0.466688	0.437283
Catha_edulis	Celastrales	eudicots	gp15-069-24	425	0.346154	0.330272	0.369505	0.499875	0.426144	0.3335	0.315018	0.317089	0.34257	0.512011	0.40419	0.614183	0.439143	0.538751	0.312651	0.349817	0.472527	0.239181	0.565001	0.173486	0.348352	0.46398	0.273871	0.362637	0.430868	0.368132	0.232441	0.296057	0.234344	0.289377	0.137562	0.350704	0.228337	0.218407	0.137792	0.161682	0.185348	0.136197	0.146593	0.124431	0.388024	0.302487	0.399831	0.469961	0.443367
Catha_edulis	Celastrales	eudicots	gp15-069-16	426	0.494048	0.475457	0.503788	0.640152	0.575258	0.457071	0.434524	0.474034	0.478865	0.682494	0.552083	0.765625	0.586674	0.688596	0.408875	0.507479	0.613553	0.37037	0.707285	0.262116	0.480159	0.605159	0.361111	0.495635	0.561153	0.516026	0.324879	0.417484	0.26255	0.399573	0.0916667	0.21441	0.182605	0.0705128	0.227431	0.129348	0.186905	0.284091	0.119444	0.121212	0.466429	0.381057	0.453074	0.499667	0.497827
Catha_edulis	Celastrales	eudicots	gp15-069-4	427	0.36118	0.340828	0.363636	0.493083	0.442872	0.335639	0.30452	0.333333	0.347826	0.547523	0.417799	0.618886	0.449642	0.535469	0.277837	0.374025	0.47635	0.237923	0.576702	0.208372	0.346894	0.477571	0.248551	0.364596	0.424075	0.365942	0.217391	0.286445	0.209141	0.278986	0.133597	0.34409	0.200641	0.222826	0.125679	0.158696	0.175052	0.139438	0.137826	0.119455	0.415892	0.344884	0.438706	0.504751	0.476986
Catha_edulis	Celastrales	eudicots	gp15-069-2	428	0.339203	0.312361	0.362844	0.492865	0.418605	0.332276	0.303248	0.311931	0.334513	0.523256	0.393532	0.634811	0.432882	0.548348	0.287862	0.359869	0.466266	0.237295	0.569987	0.164028	0.336545	0.453304	0.258915	0.350831	0.413745	0.342576	0.231547	0.289603	0.229616	0.286822	0.140381	0.367188	0.216927	0.223837	0.137536	0.157533	0.178516	0.141649	0.150465	0.10148	0.384778	0.309495	0.379937	0.451887	0.420943
Catha_edulis	Celastrales	eudicots	gp15-069-9	429	0.420952	0.383379	0.444394	0.522879	0.467287	0.413939	0.379683	0.371594	0.42087	0.573643	0.470833	0.650625	0.488776	0.562632	0.365691	0.410256	0.495531	0.314568	0.602264	0.116596	0.418095	0.494603	0.346667	0.432381	0.485373	0.421026	0.302174	0.370196	0.315663	0.366667	0.10303	0.293854	0.304699	0.199359	0.214375	0.221449	0.266667	0.208081	0.113333	0.10303	0.332121	0.25213	0.338462	0.396886	0.375419
Catha_edulis	Celastrales	eudicots	gp15-069-3	430	0.3625	0.343322	0.382102	0.488636	0.427326	0.348958	0.326141	0.330616	0.356205	0.543605	0.40625	0.59375	0.444818	0.519737	0.314024	0.370192	0.455529	0.254051	0.568396	0.167221	0.358482	0.46627	0.277083	0.375446	0.440998	0.380208	0.238451	0.307904	0.243788	0.310497	0.156534	0.335938	0.237961	0.245192	0.148438	0.183832	0.198214	0.15846	0.159375	0.154514	0.398646	0.315672	0.417252	0.4811	0.454871
Catharanthus_roseus	Gentianales	eudicots	gp15-026-14	431	0.762963	0.765601	0.775253	0.652778	0.682171	0.686869	0.724868	0.772947	0.729469	0.705426	0.583333	0.421296	0.537271	0.619883	0.754291	0.495726	0.624542	0.635802	0.436408	0.718282	0.774603	0.611111	0.785185	0.737566	0.68408	0.735043	0.780193	0.774728	0.818385	0.760684	0.881145	0.942419	0.897389	0.943732	0.806713	0.876006	0.915344	0.872054	0.872963	0.872054	0.866706	0.872737	0.874206	0.879131	0.851231
Catharanthus_roseus	Gentianales	eudicots	gp15-026-18	432	0.68341	0.649359	0.673021	0.442815	0.523631	0.537634	0.601382	0.666433	0.618046	0.564891	0.447077	0.205645	0.390976	0.433362	0.610936	0.403639	0.466501	0.553763	0.348144	0.627316	0.640553	0.457245	0.703226	0.602765	0.531777	0.614144	0.685835	0.670968	0.746599	0.675352	0.817302	0.929183	0.828926	0.900434	0.763609	0.854698	0.853456	0.783969	0.807742	0.814272	0.818009	0.833495	0.831647	0.853969	0.827446
Catharanthus_roseus	Gentianales	eudicots	gp15-026-12	433	0.584127	0.570776	0.593795	0.38961	0.457364	0.495671	0.539683	0.593513	0.550035	0.48062	0.373512	0.165179	0.299578	0.371345	0.532714	0.375458	0.40293	0.492063	0.255466	0.611955	0.571429	0.380952	0.663492	0.52381	0.472637	0.537851	0.637164	0.614192	0.675846	0.607448	0.793362	0.921627	0.805881	0.885073	0.733383	0.823464	0.838095	0.760462	0.792381	0.779221	0.796961	0.817878	0.816286	0.834426	0.827702
Catharanthus_roseus	Gentianales	eudicots	gp15-026-15	434	0.185714	0.133219	0.170455	0.343182	0.290698	0.151515	0.114881	0.168659	0.138587	0.383721	0.265625	0.490625	0.295886	0.403947	0.125915	0.226282	0.320742	0.119444	0.424528	0.357447	0.139286	0.312897	0.140278	0.185714	0.246269	0.182692	0.136413	0.118382	0.153614	0.121154	0.346591	0.557813	0.385041	0.375	0.179688	0.308696	0.325595	0.208081	0.295	0.282955	0.580949	0.531579	0.574556	0.613099	0.616411
Catharanthus_roseus	Gentianales	eudicots	gp15-026-13	435	0.608824	0.587631	0.608957	0.366979	0.450752	0.487968	0.554855	0.605925	0.54838	0.461696	0.374081	0.144301	0.292256	0.349845	0.547704	0.364253	0.390918	0.492556	0.288846	0.600751	0.579412	0.383754	0.659804	0.522269	0.438323	0.528281	0.625959	0.620588	0.681609	0.603695	0.790107	0.901195	0.797011	0.873869	0.723346	0.813427	0.826891	0.750149	0.781176	0.770351	0.790107	0.820544	0.807953	0.824146	0.80299
Catharanthus_roseus	Gentianales	eudicots	gp15-026-2	436	0.613228	0.581177	0.613215	0.380892	0.468562	0.5	0.55291	0.615942	0.580515	0.468562	0.399884	0.173032	0.316221	0.363548	0.553297	0.38604	0.396622	0.518519	0.285465	0.611899	0.573545	0.391534	0.674074	0.530688	0.475677	0.554131	0.652979	0.635076	0.713744	0.621083	0.799327	0.918981	0.815422	0.895655	0.728588	0.832528	0.839153	0.760943	0.802963	0.781145	0.802535	0.827625	0.820951	0.843202	0.825057
Catharanthus_roseus	Gentianales	eudicots	gp15-026-17	437	0.488486	0.457371	0.492707	0.229647	0.312912	0.381502	0.438995	0.484966	0.455981	0.328011	0.273321	0.102612	0.214245	0.198547	0.436112	0.295063	0.248483	0.416621	0.151225	0.53382	0.446908	0.271026	0.584411	0.404051	0.313433	0.39801	0.558566	0.514135	0.574717	0.487754	0.722795	0.868587	0.73012	0.814294	0.63841	0.750162	0.771713	0.663651	0.725522	0.688678	0.756246	0.760184	0.756867	0.784521	0.774619
Catharanthus_roseus	Gentianales	eudicots	gp15-026-1	438	0.675794	0.641743	0.665404	0.445707	0.498385	0.555556	0.605159	0.671498	0.613527	0.540698	0.432292	0.237847	0.357243	0.426901	0.606707	0.40812	0.451618	0.555556	0.342767	0.642435	0.633333	0.446429	0.705556	0.590079	0.500415	0.590812	0.682367	0.688889	0.734103	0.67094	0.831061	0.93316	0.843579	0.91453	0.769097	0.859179	0.857937	0.796717	0.812222	0.819444	0.827837	0.836884	0.836128	0.85845	0.829687
Catharanthus_roseus	Gentianales	eudicots	gp15-026-9	439	0.339683	0.310502	0.32197	0.0959596	0.169897	0.231061	0.285714	0.335749	0.289251	0.193475	0.126736	0.239583	0.0787623	0.108187	0.284553	0.159188	0.109585	0.290123	0.228512	0.47961	0.296825	0.0992063	0.411111	0.253968	0.174751	0.266026	0.385266	0.366176	0.420181	0.330128	0.57399	0.776042	0.620219	0.680556	0.485243	0.615942	0.629762	0.502525	0.609444	0.525253	0.701649	0.666249	0.692061	0.736776	0.723696
Catharanthus_roseus	Gentianales	eudicots	gp15-026-5	440	0.528933	0.519334	0.515679	0.265679	0.348396	0.43901	0.489251	0.522106	0.482113	0.350751	0.316851	0.117286	0.240506	0.203198	0.483174	0.321973	0.300598	0.442882	0.187724	0.572987	0.485172	0.280289	0.61294	0.448101	0.349707	0.43963	0.587094	0.563961	0.619186	0.527913	0.751323	0.888746	0.756381	0.85017	0.675138	0.780958	0.800241	0.709372	0.754051	0.719473	0.765586	0.788712	0.78878	0.801031	0.794428
Ceiba_pentandra	Malvales	eudicots	gp15-049-19	441	0.445055	0.428872	0.459615	0.228322	0.321646	0.362238	0.431502	0.454181	0.414939	0.359928	0.251683	0.103846	0.198832	0.233603	0.401313	0.294872	0.259341	0.413865	0.125689	0.538953	0.441758	0.25177	0.574359	0.396703	0.329047	0.392308	0.548997	0.464253	0.546247	0.461538	0.704895	0.875721	0.732535	0.811538	0.61863	0.742475	0.764835	0.628749	0.723077	0.665268	0.74529	0.765182	0.770414	0.786181	0.786248
Ceiba_pentandra	Malvales	eudicots	gp15-049-4	442	0.284211	0.27527	0.251914	0.0794258	0.075153	0.222967	0.292231	0.26148	0.275667	0.0903305	0.134868	0.350987	0.147901	0.163158	0.27561	0.206073	0.0710237	0.281481	0.276465	0.416685	0.233083	0.121972	0.435088	0.225564	0.131029	0.191498	0.409725	0.309598	0.406975	0.306883	0.572727	0.758882	0.612597	0.675	0.479687	0.608696	0.628571	0.485593	0.59	0.525997	0.6434	0.639098	0.646839	0.67318	0.663981
Ceiba_pentandra	Malvales	eudicots	gp15-049-23	443	0.637209	0.610545	0.632928	0.3824	0.465116	0.515504	0.583241	0.634311	0.57634	0.5	0.403706	0.141352	0.324404	0.370257	0.568917	0.382528	0.408638	0.515504	0.31176	0.598466	0.604983	0.409745	0.672093	0.545183	0.477091	0.556351	0.653185	0.648974	0.704259	0.634466	0.788795	0.87936	0.800419	0.868515	0.735102	0.802629	0.821262	0.755462	0.766977	0.795866	0.778634	0.786676	0.794551	0.80518	0.785891
Ceiba_pentandra	Malvales	eudicots	gp15-049-28	444	0.380952	0.361709	0.346861	0.149892	0.195736	0.29329	0.34127	0.35559	0.346791	0.23062	0.168899	0.215774	0.113321	0.138471	0.335947	0.205128	0.149267	0.32672	0.149146	0.483029	0.316667	0.130952	0.476984	0.302381	0.222637	0.275641	0.450828	0.408263	0.473609	0.382784	0.617965	0.823289	0.666276	0.725275	0.53683	0.657143	0.683333	0.556277	0.647143	0.577201	0.71053	0.684837	0.697873	0.742871	0.733772
Ceiba_pentandra	Malvales	eudicots	gp15-049-20	445	0.384615	0.373927	0.391858	0.205045	0.264503	0.291209	0.347985	0.397038	0.353559	0.296192	0.179087	0.15831	0.139936	0.185223	0.354731	0.21978	0.208791	0.357889	0.0758864	0.509235	0.373626	0.188034	0.491087	0.337363	0.278498	0.335165	0.465719	0.41073	0.481531	0.386447	0.648452	0.854481	0.710142	0.744505	0.560525	0.687817	0.698168	0.567211	0.673077	0.602509	0.736793	0.73048	0.732037	0.764427	0.760513
Ceiba_pentandra	Malvales	eudicots	gp15-049-13	446	0.492857	0.457659	0.488636	0.215909	0.297304	0.386364	0.43254	0.48913	0.445652	0.265063	0.272727	0.203125	0.219074	0.146531	0.441519	0.314977	0.244505	0.436027	0.169168	0.573017	0.447078	0.248918	0.55404	0.404221	0.320726	0.403846	0.551383	0.514706	0.581325	0.482226	0.729545	0.903409	0.772355	0.840909	0.645597	0.774605	0.792641	0.646465	0.767273	0.665404	0.784759	0.80434	0.793841	0.821584	0.815262
Ceiba_pentandra	Malvales	eudicots	gp15-049-2	447	0.512121	0.49149	0.515152	0.32197	0.363989	0.378788	0.458153	0.509223	0.451252	0.387245	0.29214	0.09375	0.221519	0.291467	0.453067	0.289044	0.30636	0.397306	0.176101	0.527724	0.482684	0.293651	0.567677	0.424675	0.367933	0.446387	0.541831	0.523886	0.570646	0.519814	0.715152	0.846591	0.714853	0.801865	0.6366	0.739657	0.754978	0.661616	0.708788	0.686869	0.72549	0.743677	0.740093	0.75939	0.752666
Ceiba_pentandra	Malvales	eudicots	gp15-049-1	448	0.309653	0.292854	0.301904	0.0777027	0.123821	0.222768	0.276491	0.305719	0.283392	0.116908	0.110642	0.318412	0.0993842	0.120199	0.272907	0.148302	0.0595486	0.289289	0.204488	0.480736	0.266795	0.0802231	0.413814	0.235135	0.136144	0.2079	0.384548	0.341017	0.412081	0.316008	0.587224	0.803843	0.651307	0.662682	0.476985	0.604935	0.616345	0.500683	0.591892	0.55187	0.694609	0.672323	0.68727	0.725927	0.719236
Ceiba_pentandra	Malvales	eudicots	gp15-049-29	449	0.629221	0.614415	0.625	0.420455	0.456924	0.534091	0.571248	0.634881	0.596509	0.463795	0.420455	0.193182	0.325518	0.397129	0.578991	0.407634	0.391858	0.530303	0.301458	0.633221	0.586364	0.403319	0.687879	0.549026	0.468453	0.54458	0.670455	0.661631	0.729737	0.634324	0.818182	0.915483	0.836624	0.90472	0.763494	0.841502	0.849784	0.791667	0.804545	0.811869	0.81016	0.826726	0.824839	0.846761	0.821039
Ceiba_pentandra	Malvales	eudicots	gp15-049-27	450	0.272407	0.246575	0.257161	0.0921544	0.101625	0.182648	0.231137	0.258884	0.238039	0.120739	0.0680651	0.313784	0.100572	0.158796	0.242733	0.133123	0.067891	0.252495	0.202636	0.466482	0.225245	0.0700152	0.367884	0.189628	0.0936414	0.177555	0.345593	0.304754	0.367387	0.280471	0.544832	0.771297	0.617112	0.632508	0.448844	0.573437	0.586171	0.455514	0.570822	0.509478	0.68017	0.639613	0.673016	0.713395	0.707507
Centaurea_dealbata	Asterales	eudicots	5.07.2.2	451	0.304261	0.281903	0.314593	0.149522	0.182171	0.200957	0.256475	0.308924	0.264683	0.205426	0.0948465	0.241502	0.0579614	0.157895	0.25567	0.109312	0.120108	0.250812	0.183714	0.464912	0.295739	0.121136	0.361988	0.238596	0.17701	0.246289	0.336384	0.326316	0.392729	0.319838	0.541467	0.767818	0.614898	0.629386	0.451617	0.57193	0.581454	0.457204	0.56193	0.506114	0.678488	0.64411	0.674971	0.719403	0.713516
Centaurea_dealbata	Asterales	eudicots	5.07.2.24	452	0.496956	0.455423	0.476341	0.220007	0.30061	0.376552	0.421285	0.480637	0.437158	0.331681	0.270492	0.114498	0.184478	0.209232	0.429028	0.257671	0.24428	0.371382	0.136406	0.509766	0.456206	0.246682	0.554098	0.399063	0.321263	0.407945	0.520492	0.511668	0.585424	0.47562	0.672429	0.842213	0.688525	0.768758	0.606429	0.705631	0.723341	0.634045	0.685246	0.659381	0.726221	0.727351	0.722767	0.76362	0.754923
Centaurea_dealbata	Asterales	eudicots	5.07.2.26	453	0.470023	0.447563	0.462556	0.277385	0.32215	0.34004	0.40281	0.467332	0.413162	0.338544	0.233863	0.136527	0.181158	0.245686	0.395842	0.201345	0.255449	0.355191	0.148778	0.498256	0.441452	0.242519	0.504918	0.383841	0.33056	0.397856	0.482003	0.472131	0.536243	0.476251	0.619523	0.833632	0.688525	0.727459	0.558017	0.661155	0.676815	0.58619	0.642459	0.606392	0.720873	0.708862	0.715491	0.753215	0.744482
Centaurea_dealbata	Asterales	eudicots	5.07.2.8	454	0.254365	0.241058	0.214646	0.123737	0.0591085	0.171717	0.21627	0.219807	0.219807	0.154716	0.144097	0.392361	0.173875	0.182749	0.210366	0.221154	0.0938645	0.20679	0.276205	0.433806	0.182937	0.119048	0.35	0.16746	0.064262	0.136752	0.318841	0.273203	0.349732	0.252137	0.501263	0.717882	0.573543	0.588675	0.41059	0.529227	0.546429	0.436869	0.515556	0.465909	0.639632	0.59858	0.644724	0.680971	0.679004
Centaurea_dealbata	Asterales	eudicots	5.07.2.9	455	0.276333	0.262319	0.270183	0.251018	0.207046	0.177974	0.231225	0.273848	0.215877	0.298334	0.207556	0.35611	0.218968	0.288099	0.236258	0.142556	0.230277	0.131933	0.335398	0.33598	0.258209	0.228382	0.292537	0.215352	0.223881	0.217183	0.277904	0.274451	0.320985	0.270379	0.404206	0.554454	0.415831	0.484931	0.3434	0.42427	0.436674	0.371777	0.392239	0.396352	0.557507	0.497251	0.543584	0.587184	0.590094
Centaurea_dealbata	Asterales	eudicots	5.07.2.18	456	0.554599	0.534247	0.555573	0.323319	0.400446	0.438149	0.499456	0.552114	0.494143	0.44409	0.321704	0.0847603	0.263048	0.314348	0.495991	0.317	0.339003	0.435143	0.235461	0.557709	0.540313	0.345075	0.594521	0.473581	0.422409	0.489111	0.577129	0.565189	0.625846	0.561117	0.722416	0.894478	0.759488	0.821654	0.64619	0.762597	0.783301	0.677598	0.748904	0.694202	0.769394	0.787311	0.789171	0.810926	0.805005
Centaurea_dealbata	Asterales	eudicots	5.07.2.10	457	0.164389	0.141553	0.188241	0.368906	0.294911	0.170619	0.127674	0.144928	0.15942	0.387765	0.278306	0.528306	0.337553	0.442982	0.122835	0.27146	0.348941	0.154589	0.459119	0.290318	0.151967	0.341615	0.111594	0.163975	0.249621	0.182274	0.0905797	0.112361	0.131657	0.106466	0.319499	0.540534	0.383583	0.363294	0.19135	0.315942	0.322153	0.181818	0.308696	0.284146	0.506781	0.46573	0.50656	0.539616	0.541171
Centaurea_dealbata	Asterales	eudicots	5.07.2.27	458	0.315414	0.298846	0.316388	0.191388	0.185435	0.20933	0.261069	0.312929	0.262777	0.221848	0.101151	0.236842	0.0976016	0.157895	0.273748	0.121795	0.14893	0.247076	0.170556	0.421053	0.294737	0.109858	0.386257	0.25188	0.200707	0.266869	0.360412	0.324923	0.396005	0.319838	0.538995	0.740543	0.589733	0.638158	0.456003	0.580778	0.589474	0.48219	0.569474	0.492291	0.632705	0.616541	0.628465	0.664828	0.658483
Centaurea_dealbata	Asterales	eudicots	5.07.2.13	459	0.193939	0.171856	0.19697	0.166667	0.104299	0.136364	0.169553	0.191041	0.158103	0.198379	0.092803	0.368371	0.155543	0.25	0.17184	0.149184	0.152514	0.221661	0.246998	0.415216	0.177922	0.142857	0.314141	0.130736	0.0673903	0.141026	0.284256	0.197326	0.312158	0.199301	0.518182	0.746449	0.584948	0.549825	0.362926	0.509618	0.50303	0.373737	0.508182	0.479798	0.637255	0.600478	0.627667	0.672383	0.673608
Centaurea_dealbata	Asterales	eudicots	5.07.2.16	460	0.258874	0.254047	0.253788	0.181818	0.17618	0.19697	0.230159	0.254941	0.210145	0.20296	0.0852273	0.295455	0.098389	0.209729	0.232816	0.109557	0.13703	0.249158	0.231561	0.436493	0.249351	0.125541	0.317172	0.231602	0.168928	0.20979	0.305336	0.283244	0.366557	0.259907	0.551515	0.769413	0.617735	0.612179	0.427557	0.572464	0.545887	0.414141	0.568485	0.515152	0.654189	0.638186	0.648019	0.684721	0.681649
Centrathus_ruber	Dipsacales	eudicots	6.16.1.13	461	0.34513	0.330324	0.340909	0.0795455	0.172304	0.253788	0.296356	0.341403	0.304183	0.165698	0.130682	0.258523	0.0914845	0.0980861	0.302938	0.167249	0.106643	0.298681	0.218482	0.477273	0.299351	0.119228	0.42803	0.259091	0.172999	0.257576	0.402668	0.37754	0.442223	0.351399	0.584091	0.799716	0.646796	0.693182	0.509233	0.629545	0.639069	0.521465	0.619545	0.537879	0.688503	0.660971	0.687332	0.731764	0.725876
Centrathus_ruber	Dipsacales	eudicots	6.16.1.3	462	0.241176	0.219984	0.252674	0.127005	0.106703	0.146168	0.20028	0.238278	0.198423	0.163133	0.0863971	0.318015	0.120253	0.19969	0.192253	0.13273	0.107951	0.197349	0.218923	0.411765	0.22605	0.0901027	0.346732	0.168908	0.0987709	0.190045	0.317775	0.241176	0.327073	0.257919	0.482086	0.699449	0.546528	0.595023	0.402114	0.525959	0.548319	0.415627	0.504706	0.445187	0.617647	0.574746	0.615907	0.65428	0.649195
Centrathus_ruber	Dipsacales	eudicots	6.16.1.8	463	0.787354	0.805749	0.799367	0.637854	0.699199	0.700944	0.774655	0.785697	0.742219	0.715593	0.589139	0.420594	0.543474	0.619068	0.77549	0.529844	0.643488	0.654726	0.467677	0.71015	0.801639	0.615925	0.801639	0.758782	0.707609	0.760614	0.803813	0.772228	0.812957	0.786255	0.874367	0.928151	0.868852	0.931589	0.79457	0.862865	0.889461	0.843517	0.851639	0.871336	0.858859	0.850364	0.845669	0.859429	0.828281
Centrathus_ruber	Dipsacales	eudicots	6.16.1.7	464	0.577778	0.557078	0.573737	0.441919	0.450904	0.464646	0.52381	0.574879	0.514976	0.47416	0.352431	0.225694	0.327707	0.410819	0.520325	0.309402	0.39072	0.444444	0.242767	0.534988	0.552381	0.365079	0.6	0.512698	0.450415	0.512821	0.582609	0.577778	0.643373	0.576068	0.70404	0.861806	0.730783	0.814957	0.65816	0.745894	0.768254	0.676768	0.721111	0.711111	0.741652	0.760735	0.757265	0.775915	0.765736
Centrathus_ruber	Dipsacales	eudicots	6.16.1.2	465	0.492308	0.455848	0.491783	0.241783	0.328444	0.37669	0.438339	0.490301	0.440357	0.344544	0.268269	0.0870192	0.196105	0.207085	0.43152	0.282051	0.27033	0.398481	0.155588	0.523568	0.46044	0.250794	0.57265	0.396703	0.332262	0.412821	0.533612	0.514027	0.569045	0.489744	0.704196	0.860337	0.71198	0.805769	0.627644	0.735786	0.753114	0.659518	0.707692	0.67972	0.729905	0.742973	0.749112	0.770797	0.770864
Centrathus_ruber	Dipsacales	eudicots	6.16.1.16	466	0.468106	0.438993	0.468023	0.250264	0.337209	0.350599	0.4079	0.462588	0.419447	0.360465	0.237645	0.0872093	0.182514	0.24541	0.414067	0.267144	0.274342	0.388458	0.137341	0.515339	0.450166	0.263935	0.538243	0.397342	0.340854	0.405486	0.512639	0.485363	0.552676	0.460048	0.67611	0.852108	0.713687	0.781977	0.598292	0.718605	0.733444	0.623561	0.708605	0.64529	0.729822	0.745672	0.740883	0.767511	0.762635
Centrathus_ruber	Dipsacales	eudicots	6.16.1.14	467	0.577778	0.542727	0.571068	0.332612	0.423588	0.44733	0.52381	0.574879	0.519669	0.453119	0.354911	0.0989583	0.283705	0.308688	0.510647	0.315629	0.356532	0.451499	0.255466	0.543398	0.546032	0.349206	0.614286	0.493651	0.430704	0.509158	0.592133	0.582446	0.652897	0.576313	0.723088	0.858135	0.734712	0.802808	0.669395	0.744099	0.75873	0.689755	0.720635	0.730159	0.733469	0.755221	0.749037	0.770934	0.76421
Centrathus_ruber	Dipsacales	eudicots	6.16.1.10	468	0.177969	0.160257	0.180312	0.228505	0.184926	0.122855	0.13712	0.17304	0.144404	0.268002	0.185617	0.367093	0.187281	0.27695	0.139877	0.213624	0.202304	0.0953443	0.301659	0.341195	0.158348	0.193919	0.263454	0.145439	0.190433	0.134538	0.221058	0.211339	0.26506	0.187056	0.393757	0.577372	0.428797	0.486909	0.326995	0.423782	0.440505	0.358403	0.416506	0.376658	0.556021	0.49307	0.542668	0.580261	0.590765
Centrathus_ruber	Dipsacales	eudicots	6.16.1.25	469	0.259127	0.254566	0.260101	0.123737	0.102713	0.180556	0.232143	0.256643	0.221014	0.135982	0.0659722	0.319444	0.112166	0.166667	0.234079	0.116453	0.0967643	0.246914	0.187369	0.431442	0.230952	0.0833333	0.355556	0.183333	0.100746	0.182692	0.32971	0.30098	0.365295	0.262821	0.542929	0.763889	0.6102	0.627137	0.444444	0.575966	0.571825	0.450758	0.569444	0.507576	0.651441	0.629177	0.64834	0.687209	0.676598
Centrathus_ruber	Dipsacales	eudicots	6.16.1.18	470	0.37074	0.350388	0.371714	0.13034	0.227375	0.271449	0.33429	0.373145	0.326698	0.248529	0.163027	0.183735	0.110416	0.133323	0.320599	0.20312	0.164306	0.313402	0.195044	0.464624	0.344406	0.152419	0.474833	0.290878	0.239705	0.301668	0.450891	0.392062	0.457831	0.376274	0.622234	0.801393	0.65001	0.715941	0.526638	0.65406	0.678944	0.557016	0.633373	0.569064	0.677663	0.684029	0.684252	0.71207	0.703372
Cephalaria_flava	Dipsacales	eudicots	5.15.1.17	471	0.0897547	0.0651723	0.118687	0.30303	0.218934	0.121212	0.0822511	0.088274	0.0685112	0.319004	0.205966	0.484533	0.271449	0.358187	0.101133	0.275447	0.274281	0.162738	0.372975	0.39899	0.0865801	0.266955	0.173737	0.0772006	0.162671	0.117716	0.187747	0.116578	0.241451	0.0982906	0.456566	0.675268	0.512999	0.46047	0.278725	0.431621	0.397691	0.252525	0.427576	0.40404	0.614379	0.573327	0.6115	0.649368	0.649963
Cephalaria_flava	Dipsacales	eudicots	5.15.1.25	472	0.23125	0.197489	0.249053	0.443182	0.357558	0.22822	0.193452	0.216486	0.19067	0.450581	0.364583	0.625	0.422336	0.510965	0.180132	0.367788	0.420902	0.246528	0.523585	0.321365	0.217262	0.397321	0.0895833	0.23125	0.324471	0.253205	0.0923913	0.139706	0.0687751	0.129006	0.275758	0.492188	0.335895	0.297276	0.117188	0.249547	0.247917	0.11048	0.242917	0.219697	0.526849	0.466635	0.521635	0.564933	0.565468
Cephalaria_flava	Dipsacales	eudicots	5.15.1.12	473	0.228924	0.212921	0.236953	0.435466	0.36147	0.232884	0.164021	0.211487	0.208803	0.444301	0.331983	0.581983	0.386935	0.49399	0.154622	0.302469	0.408493	0.185185	0.5099	0.351458	0.213404	0.395062	0.0876543	0.225573	0.301824	0.251187	0.0605207	0.148584	0.0672319	0.136277	0.274523	0.484471	0.314005	0.301519	0.13561	0.250349	0.255732	0.133558	0.261235	0.226712	0.564336	0.510257	0.552122	0.595845	0.605145
Cephalaria_flava	Dipsacales	eudicots	5.15.1.14	474	0.117216	0.0916754	0.0987762	0.2669	0.191711	0.100233	0.0775336	0.0785953	0.0830546	0.279964	0.202324	0.489583	0.288543	0.321862	0.0712946	0.24359	0.234432	0.130579	0.342284	0.393344	0.070696	0.233211	0.201709	0.0978022	0.154229	0.102564	0.175864	0.127903	0.198023	0.102564	0.416783	0.628005	0.460277	0.445513	0.271234	0.388852	0.402198	0.29798	0.386667	0.357032	0.617167	0.567476	0.604536	0.655305	0.652629
Cephalaria_flava	Dipsacales	eudicots	5.15.1.28	475	0.177741	0.1518	0.156184	0.179704	0.104651	0.132135	0.187523	0.157567	0.144085	0.197674	0.145712	0.412064	0.194436	0.25612	0.173284	0.218247	0.15998	0.217054	0.287187	0.44285	0.142525	0.153008	0.271835	0.100332	0.0645609	0.0855695	0.273761	0.194665	0.319978	0.197674	0.5074	0.724019	0.57968	0.572674	0.384811	0.518301	0.516722	0.356119	0.513953	0.472046	0.650541	0.611733	0.651713	0.690015	0.690919
Cephalaria_flava	Dipsacales	eudicots	5.15.1.13	476	0.178468	0.157634	0.177372	0.339921	0.277553	0.141634	0.108351	0.15942	0.15942	0.370745	0.243886	0.485734	0.299762	0.396834	0.0894309	0.260312	0.312948	0.126677	0.418649	0.355998	0.14824	0.311249	0.131401	0.176605	0.242916	0.184504	0.0978261	0.100767	0.135673	0.0914158	0.313834	0.527174	0.377287	0.367754	0.185915	0.313043	0.316356	0.21827	0.304203	0.269653	0.576145	0.53013	0.56719	0.607654	0.616954
Cephalaria_flava	Dipsacales	eudicots	5.15.1.15	477	0.256098	0.262947	0.196508	0.118071	0.0657969	0.211382	0.279907	0.236656	0.264051	0.0972774	0.103277	0.387957	0.177987	0.223363	0.280488	0.163852	0.0837577	0.286058	0.232168	0.470939	0.225087	0.0993031	0.422764	0.21324	0.129232	0.179174	0.397402	0.297274	0.407875	0.302376	0.584257	0.800877	0.644142	0.665807	0.494284	0.618876	0.625087	0.473269	0.603659	0.540897	0.687687	0.666514	0.684587	0.723894	0.71304
Cephalaria_flava	Dipsacales	eudicots	5.15.1.5	478	0.545629	0.512165	0.538161	0.290197	0.387713	0.426956	0.477375	0.542937	0.48713	0.410968	0.321595	0.0713619	0.244852	0.298704	0.479432	0.308075	0.32393	0.43044	0.210926	0.535884	0.502772	0.315802	0.60597	0.459275	0.402985	0.466514	0.573653	0.562072	0.625247	0.539036	0.723474	0.838736	0.744189	0.813289	0.662547	0.752628	0.756787	0.699231	0.710597	0.709784	0.726395	0.745259	0.738585	0.754849	0.750354
Cephalaria_flava	Dipsacales	eudicots	5.15.1.11	479	0.111215	0.0550506	0.112256	0.296835	0.223104	0.102237	0.0416852	0.0975213	0.0677231	0.314062	0.213785	0.47868	0.269963	0.365101	0.0525416	0.260724	0.275547	0.140764	0.381767	0.378803	0.0854473	0.269396	0.150883	0.101869	0.176175	0.109394	0.145266	0.105662	0.202792	0.0811167	0.403229	0.633543	0.478321	0.421549	0.237223	0.388541	0.36146	0.246578	0.38028	0.365336	0.593683	0.543813	0.583587	0.63182	0.632903
Cephalaria_flava	Dipsacales	eudicots	5.15.1.16	480	0.302597	0.274128	0.295455	0.443182	0.39297	0.257576	0.223304	0.275198	0.280632	0.497886	0.367898	0.555398	0.401036	0.483852	0.213692	0.334499	0.415834	0.174663	0.526801	0.311896	0.268831	0.416306	0.156566	0.297403	0.36635	0.317599	0.132411	0.219251	0.130887	0.209499	0.220455	0.409091	0.255402	0.27535	0.116477	0.213142	0.232143	0.156566	0.225	0.188131	0.522727	0.461466	0.513583	0.557022	0.556755
Ceratopteris_thalictroides	Polypodiales	ferns	gp17-021-ad-9	481	0.495089	0.45869	0.510653	0.571733	0.539608	0.495502	0.466766	0.438859	0.492301	0.62173	0.546875	0.679688	0.534513	0.610609	0.437119	0.48117	0.547819	0.366223	0.651091	0.154255	0.487277	0.545883	0.396701	0.498884	0.550373	0.481771	0.371264	0.440809	0.351845	0.434896	0.146449	0.226562	0.339908	0.185697	0.289062	0.256658	0.299256	0.276042	0.15375	0.175426	0.28923	0.198484	0.296043	0.362088	0.337683
Ceratopteris_thalictroides	Polypodiales	ferns	gp17-021-ad-26	482	0.338988	0.318636	0.35322	0.484848	0.409641	0.316288	0.289683	0.299819	0.322011	0.512355	0.385417	0.619792	0.423919	0.547697	0.272358	0.347756	0.457303	0.225694	0.567807	0.175532	0.324702	0.454365	0.245833	0.338988	0.394123	0.34375	0.202446	0.271446	0.196913	0.260417	0.151894	0.369792	0.216872	0.229167	0.106771	0.168025	0.192262	0.138889	0.1575	0.11553	0.381016	0.312735	0.380794	0.445422	0.418412
Ceratopteris_thalictroides	Polypodiales	ferns	gp17-021-ad-6	483	0.498137	0.477784	0.515119	0.594763	0.553286	0.485244	0.455625	0.466667	0.495652	0.649039	0.547962	0.709647	0.557182	0.638101	0.431071	0.490078	0.572002	0.361245	0.68105	0.186864	0.489441	0.574327	0.393237	0.512422	0.568851	0.507023	0.369565	0.440921	0.345731	0.433333	0.113043	0.205435	0.320527	0.14908	0.284851	0.234783	0.287785	0.275626	0.151304	0.174089	0.372193	0.293887	0.393054	0.459099	0.431333
Ceratopteris_thalictroides	Polypodiales	ferns	gp17-021-ad-7	484	0.632571	0.580712	0.635818	0.652273	0.64586	0.597939	0.592889	0.559072	0.631536	0.706977	0.67275	0.7535	0.637367	0.681579	0.587024	0.614256	0.649055	0.517235	0.730264	0.228255	0.624571	0.648635	0.549778	0.632571	0.653373	0.588615	0.519826	0.577882	0.515663	0.562974	0.303273	0.247875	0.50223	0.345231	0.430562	0.417391	0.466667	0.409374	0.292	0.318465	0.321198	0.145865	0.315787	0.394922	0.361966
Ceratopteris_thalictroides	Polypodiales	ferns	gp17-021-ad-3	485	0.495702	0.471936	0.510961	0.599457	0.55176	0.469161	0.446692	0.464025	0.480954	0.653118	0.538717	0.714187	0.561107	0.642874	0.4169	0.489108	0.576388	0.34557	0.68559	0.191866	0.480025	0.577609	0.384464	0.501138	0.562541	0.501929	0.354271	0.431234	0.338949	0.42319	0.106356	0.209209	0.312636	0.157845	0.257536	0.225394	0.279225	0.277376	0.135221	0.152141	0.352042	0.271009	0.36435	0.439245	0.405893
Ceratopteris_thalictroides	Polypodiales	ferns	gp17-021-ad-18	486	0.623024	0.58545	0.635591	0.67917	0.658388	0.612386	0.581754	0.559167	0.626565	0.734139	0.677488	0.793538	0.658965	0.719341	0.564883	0.606547	0.668089	0.486516	0.768089	0.278042	0.613315	0.668208	0.522654	0.627601	0.672946	0.603435	0.48512	0.561393	0.455024	0.561489	0.22692	0.153747	0.434983	0.264656	0.417779	0.346729	0.402866	0.395607	0.278738	0.284888	0.319038	0.181181	0.315448	0.393291	0.355969
Ceratopteris_thalictroides	Polypodiales	ferns	gp17-021-ad-17	487	0.467308	0.430321	0.484266	0.548951	0.509168	0.461247	0.440324	0.417363	0.465998	0.601297	0.508413	0.652644	0.518135	0.586032	0.439024	0.451923	0.521978	0.366928	0.635341	0.135025	0.457418	0.526404	0.404487	0.472253	0.531142	0.451923	0.35995	0.415498	0.35797	0.400641	0.13479	0.257812	0.35104	0.192308	0.265024	0.264298	0.309432	0.258061	0.130385	0.167152	0.363791	0.270894	0.382396	0.446223	0.420928
Ceratopteris_thalictroides	Polypodiales	ferns	gp17-021-ad-16	488	0.519469	0.478482	0.534895	0.5893	0.555773	0.513408	0.483635	0.451199	0.511607	0.635419	0.563744	0.689712	0.552257	0.620633	0.478847	0.498298	0.567247	0.397028	0.670229	0.165317	0.512642	0.55991	0.446411	0.522882	0.562541	0.496143	0.416218	0.463404	0.400896	0.452802	0.166854	0.21232	0.372624	0.193244	0.318446	0.28688	0.339823	0.297399	0.178673	0.214088	0.337845	0.219243	0.337697	0.409305	0.380284
Ceratopteris_thalictroides	Polypodiales	ferns	gp17-021-ad-10	489	0.475714	0.441918	0.487727	0.569545	0.528837	0.468788	0.433016	0.428116	0.477536	0.616977	0.521875	0.690625	0.540759	0.605789	0.415854	0.461795	0.548132	0.34358	0.644528	0.160426	0.464286	0.54127	0.383333	0.485714	0.530597	0.477692	0.348696	0.413529	0.345663	0.413333	0.137273	0.237187	0.328033	0.179231	0.26875	0.244783	0.287143	0.246667	0.12	0.146566	0.354545	0.228797	0.34787	0.420958	0.383073
Ceratopteris_thalictroides	Polypodiales	ferns	gp17-021-ad-4	490	0.564692	0.534803	0.580654	0.644124	0.609662	0.553585	0.531552	0.512549	0.561683	0.699092	0.612932	0.750508	0.615931	0.678327	0.53252	0.558161	0.626642	0.47034	0.726492	0.225394	0.55633	0.622145	0.510569	0.576771	0.62456	0.556911	0.463061	0.515638	0.468508	0.50813	0.247598	0.20033	0.454285	0.297686	0.368204	0.369106	0.413937	0.356984	0.233496	0.262134	0.287031	0.112904	0.287824	0.345553	0.303629
Ceratostigma_plumbaginoides	Caryophyllales	eudicots	3.07.2.4	491	0.314286	0.291585	0.314935	0.194805	0.204319	0.209957	0.260317	0.311387	0.254658	0.221262	0.0982143	0.251786	0.0958409	0.182707	0.265854	0.0703297	0.153846	0.202822	0.219946	0.403647	0.3	0.12381	0.368254	0.271429	0.191045	0.261905	0.329503	0.32605	0.374182	0.309158	0.493506	0.72433	0.570258	0.589835	0.425446	0.526708	0.542857	0.456854	0.51	0.475325	0.618335	0.581955	0.613525	0.656801	0.651716
Ceratostigma_plumbaginoides	Caryophyllales	eudicots	3.07.2.15	492	0.389547	0.369195	0.379157	0.226164	0.235678	0.267923	0.319009	0.387063	0.329092	0.262337	0.166159	0.192835	0.129052	0.202503	0.329268	0.225453	0.185205	0.33514	0.092959	0.501297	0.360976	0.168022	0.453659	0.303833	0.228613	0.307067	0.462354	0.387088	0.456068	0.381488	0.626386	0.833079	0.680928	0.728659	0.541159	0.67105	0.691754	0.539788	0.653659	0.573294	0.712926	0.708784	0.719729	0.747627	0.742472
Ceratostigma_plumbaginoides	Caryophyllales	eudicots	3.07.2.29	493	0.248901	0.237355	0.223776	0.113636	0.05322	0.178322	0.232906	0.229376	0.228818	0.118515	0.108173	0.387019	0.17332	0.212551	0.244841	0.192308	0.104396	0.250712	0.261248	0.427169	0.190659	0.0934066	0.364103	0.183516	0.097589	0.153846	0.358696	0.279638	0.37164	0.269231	0.543007	0.751803	0.583544	0.644231	0.456731	0.579766	0.607326	0.451826	0.578462	0.476301	0.655697	0.615529	0.650888	0.689544	0.677267
Ceratostigma_plumbaginoides	Caryophyllales	eudicots	3.07.2.24	494	0.366917	0.377794	0.375	0.255383	0.284578	0.295853	0.336257	0.369565	0.326087	0.307834	0.181743	0.222862	0.173551	0.223684	0.349807	0.147099	0.227588	0.249838	0.199106	0.368421	0.373684	0.225146	0.399415	0.333083	0.279654	0.332659	0.380435	0.364396	0.42454	0.373144	0.54689	0.690789	0.544866	0.633603	0.465461	0.571396	0.586717	0.492291	0.540526	0.512493	0.579651	0.578947	0.57848	0.622912	0.617024
Ceratostigma_plumbaginoides	Caryophyllales	eudicots	3.07.2.14	495	0.234821	0.234161	0.241477	0.329545	0.255814	0.161932	0.185516	0.232337	0.18433	0.344477	0.21875	0.4375	0.259494	0.368421	0.214939	0.18109	0.302198	0.10841	0.386792	0.331782	0.24375	0.293651	0.250694	0.209821	0.239272	0.202724	0.236413	0.221691	0.280873	0.226763	0.372727	0.539062	0.393443	0.451923	0.3125	0.395652	0.395238	0.348485	0.35	0.358586	0.543449	0.491541	0.533469	0.581587	0.578911
Ceratostigma_plumbaginoides	Caryophyllales	eudicots	3.07.2.11	496	0.586147	0.579494	0.621212	0.481061	0.492248	0.5	0.555556	0.612648	0.56917	0.527132	0.398201	0.34517	0.396241	0.46252	0.569106	0.364802	0.446886	0.461279	0.303602	0.54481	0.586147	0.428571	0.635354	0.552381	0.487562	0.565268	0.605402	0.59287	0.637094	0.60373	0.724242	0.875947	0.739444	0.821096	0.675663	0.765744	0.764502	0.686869	0.718788	0.707071	0.755793	0.751652	0.756679	0.790056	0.779753
Ceratostigma_plumbaginoides	Caryophyllales	eudicots	3.07.2.1	497	0.608511	0.577091	0.612427	0.369681	0.453983	0.496454	0.559946	0.612396	0.561209	0.483177	0.387965	0.155585	0.313762	0.370101	0.543072	0.35952	0.404022	0.505385	0.266158	0.595745	0.573252	0.395475	0.67234	0.523708	0.465545	0.552373	0.633673	0.629787	0.694437	0.616203	0.787621	0.889295	0.791943	0.868863	0.71609	0.810546	0.821884	0.743176	0.77617	0.773479	0.775856	0.800832	0.800076	0.81641	0.789849
Ceratostigma_plumbaginoides	Caryophyllales	eudicots	3.07.2.9	498	0.674194	0.678303	0.683284	0.567449	0.599775	0.607527	0.647209	0.672744	0.614773	0.623031	0.491935	0.40877	0.485096	0.533956	0.676633	0.458644	0.543424	0.551971	0.378576	0.594029	0.688479	0.536098	0.685305	0.659908	0.595089	0.633168	0.698107	0.668311	0.701904	0.671629	0.756891	0.865171	0.773136	0.832506	0.699093	0.76662	0.791091	0.747801	0.74871	0.759857	0.747973	0.767887	0.761214	0.779795	0.773473
Ceratostigma_plumbaginoides	Caryophyllales	eudicots	3.07.2.6	499	0.595238	0.594586	0.613095	0.483766	0.51495	0.536797	0.563492	0.60766	0.564182	0.538206	0.424107	0.267857	0.389693	0.471805	0.569106	0.360806	0.456044	0.47619	0.271339	0.590679	0.604762	0.436508	0.64127	0.571429	0.508529	0.553114	0.61853	0.610084	0.652897	0.59707	0.779654	0.897693	0.790008	0.865842	0.701637	0.804555	0.828571	0.743146	0.782381	0.763348	0.786606	0.817043	0.810369	0.820644	0.795956
Ceratostigma_plumbaginoides	Caryophyllales	eudicots	3.07.2.21	500	0.330888	0.336542	0.345823	0.19656	0.246386	0.257166	0.305448	0.341559	0.285546	0.262099	0.135557	0.220861	0.112556	0.18101	0.310481	0.128552	0.180576	0.262262	0.148904	0.450834	0.346718	0.172029	0.409009	0.292664	0.238403	0.291407	0.371622	0.362798	0.419733	0.334026	0.555528	0.782517	0.629597	0.643191	0.472551	0.575088	0.594852	0.503959	0.563784	0.518155	0.667582	0.643772	0.664481	0.70335	0.695455
Ceratostigma_wilmottianum	Caryophyllales	eudicots	8.25.1.17	501	0.271889	0.256739	0.248167	0.0920088	0.0731433	0.205279	0.267793	0.256896	0.245909	0.088147	0.105847	0.350806	0.135566	0.188879	0.257671	0.168734	0.0583127	0.273596	0.237675	0.457104	0.217972	0.062468	0.392473	0.197235	0.102552	0.16584	0.37763	0.298292	0.405169	0.274194	0.578006	0.786038	0.641195	0.652605	0.47253	0.610098	0.612289	0.45927	0.590968	0.533561	0.684233	0.66796	0.679424	0.71808	0.705803
Ceratostigma_wilmottianum	Caryophyllales	eudicots	8.25.1.22	502	0.517175	0.502694	0.502298	0.24119	0.313692	0.42237	0.474942	0.507898	0.472399	0.308336	0.300211	0.119382	0.236524	0.193968	0.467525	0.310717	0.260032	0.416285	0.171083	0.547215	0.472231	0.275905	0.598752	0.43756	0.346302	0.406655	0.572423	0.550165	0.614593	0.525353	0.724004	0.861306	0.740099	0.820333	0.654231	0.763361	0.773355	0.695721	0.72764	0.710249	0.741152	0.763454	0.756266	0.775415	0.765112
Ceratostigma_wilmottianum	Caryophyllales	eudicots	8.25.1.19	503	0.418182	0.436577	0.435065	0.285714	0.332075	0.34632	0.405483	0.428007	0.384529	0.355331	0.235795	0.13961	0.20171	0.283322	0.408933	0.202964	0.275724	0.32692	0.0985053	0.490605	0.432468	0.268398	0.477345	0.396104	0.338438	0.391442	0.451299	0.442475	0.48537	0.430569	0.611688	0.823052	0.676176	0.70954	0.53683	0.657143	0.669264	0.565657	0.647143	0.590188	0.708174	0.696514	0.70906	0.744459	0.735761
Ceratostigma_wilmottianum	Caryophyllales	eudicots	8.25.1.7	504	0.61642	0.581483	0.600836	0.339472	0.43344	0.502612	0.547345	0.612694	0.56072	0.457364	0.389188	0.13829	0.303943	0.318209	0.555088	0.383731	0.369963	0.493401	0.26979	0.602959	0.561412	0.366174	0.673563	0.525123	0.440727	0.527409	0.646552	0.637728	0.704889	0.60168	0.792268	0.91083	0.812983	0.886715	0.728358	0.829485	0.830213	0.768025	0.784023	0.785441	0.792796	0.818685	0.812011	0.828756	0.809093
Ceratostigma_wilmottianum	Caryophyllales	eudicots	8.25.1.1	505	0.455357	0.440711	0.441761	0.181818	0.271802	0.357955	0.415923	0.44452	0.421196	0.275436	0.25	0.15625	0.172864	0.150493	0.418826	0.254006	0.213771	0.362269	0.167748	0.496343	0.408036	0.227183	0.545833	0.368304	0.271688	0.356971	0.506793	0.483272	0.543863	0.455128	0.680114	0.835938	0.68417	0.766827	0.609375	0.713315	0.71994	0.635259	0.67375	0.655461	0.707971	0.718867	0.720692	0.742234	0.738652
Ceratostigma_wilmottianum	Caryophyllales	eudicots	8.25.1.11	506	0.55873	0.538378	0.559704	0.330628	0.417128	0.427128	0.492063	0.556246	0.498275	0.448874	0.323909	0.132937	0.267832	0.326859	0.500774	0.26862	0.355311	0.416226	0.239593	0.505741	0.530159	0.349206	0.574603	0.479365	0.425965	0.493895	0.556246	0.541923	0.605278	0.550672	0.689033	0.84251	0.702966	0.779762	0.622272	0.713458	0.742857	0.658009	0.704762	0.68254	0.722604	0.739348	0.737203	0.756867	0.753037
Ceratostigma_wilmottianum	Caryophyllales	eudicots	8.25.1.30	507	0.578571	0.546856	0.568182	0.340909	0.425211	0.458333	0.50956	0.570982	0.524374	0.450053	0.356534	0.134943	0.284235	0.32177	0.510809	0.333625	0.3745	0.461139	0.24807	0.569391	0.552922	0.364358	0.629545	0.495779	0.432327	0.512238	0.602273	0.59385	0.650192	0.58479	0.756818	0.880682	0.764717	0.853147	0.683949	0.79002	0.796645	0.718434	0.750455	0.741162	0.756016	0.785116	0.778443	0.800694	0.786757
Ceratostigma_wilmottianum	Caryophyllales	eudicots	8.25.1.29	508	0.338328	0.329769	0.315965	0.0659645	0.139535	0.249446	0.303136	0.334394	0.299222	0.136132	0.136433	0.295732	0.0913862	0.0892169	0.292683	0.170419	0.0846958	0.298404	0.229867	0.464971	0.29547	0.0944638	0.447154	0.262718	0.17146	0.230769	0.419141	0.376184	0.430356	0.339275	0.586918	0.788681	0.636545	0.692073	0.505526	0.632768	0.642973	0.529687	0.621463	0.541882	0.670993	0.662846	0.673835	0.712137	0.707453
Ceratostigma_wilmottianum	Caryophyllales	eudicots	8.25.1.20	509	0.425397	0.423744	0.430808	0.25303	0.30491	0.320202	0.37619	0.43285	0.385024	0.347287	0.220833	0.127778	0.177356	0.238012	0.399187	0.217949	0.247741	0.35679	0.115304	0.497163	0.430159	0.238095	0.5	0.387302	0.324378	0.392308	0.474638	0.463399	0.509103	0.435043	0.643434	0.839583	0.695082	0.746154	0.563542	0.682609	0.693651	0.593939	0.678889	0.614141	0.719846	0.715957	0.721762	0.753693	0.743513
Ceratostigma_wilmottianum	Caryophyllales	eudicots	8.25.1.15	510	0.450221	0.434119	0.434396	0.174086	0.247782	0.36473	0.422353	0.446287	0.418945	0.244306	0.241624	0.192332	0.192744	0.115437	0.41388	0.289321	0.194177	0.409317	0.129936	0.533889	0.407364	0.208149	0.565178	0.373196	0.279581	0.344568	0.539332	0.483445	0.547634	0.457706	0.703561	0.867832	0.733226	0.802835	0.617832	0.736531	0.756406	0.633031	0.728144	0.654066	0.745631	0.765212	0.756237	0.782456	0.776133
Ceropegia_sandersonii	Gentianales	eudicots	gp15-083-30	511	0.552381	0.557078	0.566558	0.47132	0.491141	0.528139	0.52381	0.569358	0.532091	0.526024	0.400298	0.287202	0.365883	0.447995	0.533682	0.336996	0.432234	0.446208	0.25876	0.50152	0.566667	0.428571	0.580952	0.547619	0.484719	0.529304	0.562112	0.537815	0.605278	0.56044	0.664069	0.835193	0.699844	0.770604	0.606399	0.704762	0.714286	0.630592	0.694762	0.660895	0.722434	0.73183	0.72133	0.754776	0.745677
Ceropegia_sandersonii	Gentianales	eudicots	gp15-083-7	512	0.597516	0.599762	0.610178	0.474308	0.497978	0.517787	0.568668	0.608696	0.550725	0.515672	0.398777	0.285326	0.375344	0.450801	0.573701	0.338907	0.44386	0.492754	0.26169	0.570768	0.595652	0.418219	0.626087	0.552795	0.501622	0.554627	0.630435	0.626087	0.681509	0.608138	0.744269	0.878397	0.752316	0.826505	0.669837	0.747826	0.770186	0.725077	0.726087	0.725077	0.753313	0.768552	0.77309	0.788857	0.788924
Ceropegia_sandersonii	Gentianales	eudicots	gp15-083-10	513	0.692857	0.695776	0.715909	0.681818	0.680233	0.689394	0.686508	0.706522	0.677536	0.69186	0.578125	0.520833	0.585443	0.644737	0.713415	0.532051	0.629121	0.614198	0.488994	0.630319	0.721429	0.59127	0.705556	0.707143	0.645522	0.685897	0.71558	0.691176	0.730422	0.689103	0.793182	0.888021	0.809426	0.855769	0.71875	0.788043	0.827381	0.784091	0.785	0.784091	0.778743	0.785401	0.786243	0.802645	0.796322
Ceropegia_sandersonii	Gentianales	eudicots	gp15-083-9	514	0.520635	0.520041	0.516414	0.379209	0.400086	0.405724	0.460317	0.516908	0.47343	0.431955	0.301505	0.198495	0.291608	0.349903	0.483288	0.274929	0.338624	0.407407	0.192872	0.511426	0.515344	0.312169	0.577778	0.472487	0.405749	0.475783	0.560386	0.542484	0.609103	0.521368	0.688215	0.834201	0.704311	0.792735	0.621528	0.723671	0.746032	0.649832	0.698889	0.676768	0.712418	0.738513	0.735043	0.745176	0.732464
Ceropegia_sandersonii	Gentianales	eudicots	gp15-083-3	515	0.470238	0.473744	0.496212	0.42803	0.437016	0.450758	0.446429	0.480072	0.469203	0.460271	0.354167	0.244792	0.326477	0.39693	0.468496	0.272436	0.387821	0.381173	0.202044	0.513298	0.49881	0.35119	0.552778	0.49881	0.407338	0.451923	0.527174	0.497549	0.562751	0.474359	0.684091	0.820312	0.694672	0.788462	0.611979	0.718478	0.741667	0.640152	0.685	0.660354	0.709225	0.732143	0.727071	0.743263	0.723696
Ceropegia_sandersonii	Gentianales	eudicots	gp15-083-24	516	0.532512	0.524799	0.553292	0.369122	0.423015	0.416928	0.493706	0.544728	0.501249	0.434643	0.33028	0.144935	0.264077	0.346189	0.498738	0.280283	0.367942	0.393359	0.199089	0.526779	0.52069	0.340449	0.567433	0.477833	0.42666	0.497347	0.543103	0.53428	0.588284	0.535809	0.700313	0.860722	0.726116	0.785146	0.624461	0.723238	0.738259	0.66597	0.721034	0.686172	0.738521	0.758102	0.747603	0.775346	0.769023
Ceropegia_sandersonii	Gentianales	eudicots	gp15-083-17	517	0.635714	0.640411	0.649351	0.516234	0.539867	0.551948	0.587302	0.640787	0.597308	0.563953	0.4375	0.328125	0.417269	0.475564	0.616725	0.377289	0.483516	0.492063	0.299191	0.598784	0.635714	0.47619	0.663492	0.6	0.541045	0.608974	0.64441	0.634034	0.67685	0.631868	0.801299	0.909598	0.822014	0.880495	0.733259	0.824224	0.82381	0.777056	0.778571	0.787157	0.794882	0.81391	0.81044	0.826775	0.807861
Ceropegia_sandersonii	Gentianales	eudicots	gp15-083-11	518	0.703297	0.698103	0.721154	0.617133	0.626118	0.63986	0.655678	0.715719	0.672241	0.661002	0.543269	0.44351	0.515579	0.586032	0.673546	0.461538	0.576923	0.574549	0.391147	0.633388	0.703297	0.540293	0.723932	0.687912	0.598737	0.666667	0.715719	0.681448	0.73772	0.705128	0.795804	0.884014	0.81652	0.875	0.743389	0.818729	0.827839	0.771562	0.783077	0.80575	0.789387	0.795257	0.804734	0.821281	0.793941
Ceropegia_sandersonii	Gentianales	eudicots	gp15-083-21	519	0.491775	0.51017	0.503788	0.32197	0.396758	0.393939	0.479076	0.490119	0.44664	0.420014	0.293561	0.144886	0.238972	0.316587	0.471914	0.234266	0.342324	0.359147	0.172098	0.472921	0.506061	0.320346	0.507071	0.463203	0.412031	0.465035	0.508235	0.476649	0.528295	0.490676	0.645455	0.807528	0.663189	0.741259	0.554451	0.674572	0.696104	0.585859	0.648485	0.606061	0.695187	0.698109	0.690156	0.723462	0.71356
Ceropegia_sandersonii	Gentianales	eudicots	gp15-083-16	520	0.271429	0.250263	0.284091	0.225524	0.175313	0.166667	0.230159	0.282609	0.224638	0.279964	0.151442	0.352163	0.182084	0.277328	0.248593	0.115385	0.208791	0.191833	0.309144	0.391162	0.26044	0.210012	0.311111	0.231868	0.167049	0.205128	0.304348	0.3	0.355422	0.282051	0.473427	0.713341	0.542875	0.519231	0.34375	0.450167	0.472527	0.39899	0.426154	0.442113	0.607569	0.569693	0.609467	0.645094	0.649334
Chamaecyparis_thyoides	Cupressales	gymnosperms	gp15-079-9	521	0.22782	0.246215	0.243421	0.224282	0.167075	0.176236	0.215121	0.240656	0.194508	0.26071	0.152961	0.385691	0.197202	0.289474	0.220154	0.107287	0.207634	0.116634	0.318769	0.3729	0.256391	0.188388	0.273684	0.220301	0.155145	0.20108	0.248856	0.247368	0.30501	0.239541	0.400478	0.627467	0.474547	0.504049	0.317434	0.440503	0.462406	0.342371	0.421579	0.372674	0.58908	0.526316	0.580505	0.624015	0.619377
Chamaecyparis_thyoides	Cupressales	gymnosperms	gp15-079-14	522	0.165934	0.14647	0.16521	0.215909	0.140429	0.0862471	0.116606	0.162207	0.118729	0.226297	0.138221	0.40625	0.205209	0.302632	0.129456	0.185897	0.200549	0.167142	0.292816	0.399755	0.135165	0.184982	0.254701	0.120879	0.119977	0.102564	0.23495	0.202715	0.256256	0.166667	0.455245	0.666466	0.509773	0.528846	0.333534	0.462542	0.472894	0.336441	0.443846	0.394522	0.610757	0.568826	0.602071	0.648895	0.651805
Chamaecyparis_thyoides	Cupressales	gymnosperms	gp15-079-2	523	0.273016	0.240791	0.264141	0.241414	0.180103	0.175758	0.206349	0.256039	0.226087	0.284755	0.143403	0.330903	0.190999	0.259357	0.209214	0.121368	0.201954	0.123457	0.302306	0.370449	0.24127	0.203175	0.288889	0.220635	0.161526	0.211111	0.270531	0.262745	0.316466	0.268376	0.428283	0.638368	0.476867	0.51047	0.361458	0.464734	0.463492	0.393939	0.422222	0.414141	0.588592	0.543358	0.582643	0.627146	0.620484
Chamaecyparis_thyoides	Cupressales	gymnosperms	gp15-079-17	524	0.108899	0.0734336	0.117176	0.293219	0.198437	0.154247	0.0910747	0.074602	0.107864	0.288791	0.27126	0.540727	0.34613	0.378991	0.0883647	0.30475	0.264997	0.177494	0.371791	0.343565	0.0967213	0.249805	0.196539	0.117564	0.194275	0.112022	0.176942	0.108582	0.183883	0.0830181	0.384948	0.611936	0.459016	0.44483	0.260502	0.383464	0.404996	0.27339	0.372951	0.347574	0.564741	0.510662	0.552527	0.59625	0.60555
Chamaecyparis_thyoides	Cupressales	gymnosperms	gp15-079-8	525	0.12449	0.0796757	0.125928	0.309833	0.228287	0.170068	0.0907029	0.109731	0.0976043	0.326768	0.264668	0.53986	0.355722	0.394468	0.105027	0.311094	0.295133	0.157722	0.403157	0.376683	0.106122	0.276644	0.147166	0.136735	0.209869	0.142595	0.150177	0.070108	0.192525	0.0552067	0.405009	0.625319	0.472399	0.417386	0.230708	0.378172	0.368707	0.226757	0.374694	0.360957	0.597512	0.552095	0.592924	0.624954	0.633451
Chamaecyparis_thyoides	Cupressales	gymnosperms	gp15-079-25	526	0.138095	0.0903457	0.116883	0.311147	0.243079	0.108225	0.0634921	0.119048	0.0942029	0.336102	0.229911	0.488095	0.309222	0.384712	0.058072	0.274725	0.287546	0.134039	0.387691	0.367275	0.1	0.269841	0.179365	0.138095	0.19865	0.131868	0.143375	0.0868347	0.184452	0.0842491	0.389177	0.613467	0.459407	0.422619	0.235119	0.371014	0.385714	0.233045	0.366667	0.347763	0.591673	0.530075	0.573542	0.617194	0.626895
Chamaecyparis_thyoides	Cupressales	gymnosperms	gp15-079-1	527	0.167725	0.168189	0.175505	0.233165	0.155469	0.0892256	0.153439	0.165862	0.123994	0.248923	0.151042	0.402199	0.219644	0.324074	0.161247	0.179487	0.222426	0.185185	0.311321	0.425926	0.177778	0.190476	0.248148	0.134921	0.126313	0.136752	0.245974	0.155338	0.282909	0.17094	0.46936	0.697627	0.536126	0.541667	0.362847	0.488567	0.493651	0.304714	0.480741	0.430976	0.626461	0.58758	0.630068	0.668441	0.663356
Chamaecyparis_thyoides	Cupressales	gymnosperms	gp15-079-5	528	0.135714	0.141389	0.107143	0.228896	0.142027	0.0995671	0.146825	0.11413	0.143375	0.234635	0.200893	0.479911	0.271926	0.31203	0.124129	0.249542	0.217033	0.156085	0.328167	0.37196	0.0785714	0.19246	0.284921	0.0892857	0.126066	0.0604396	0.259317	0.160084	0.269793	0.158425	0.449675	0.668527	0.515222	0.520604	0.340402	0.463043	0.47381	0.334416	0.46	0.414322	0.582697	0.546992	0.579248	0.617408	0.620211
Chamaecyparis_thyoides	Cupressales	gymnosperms	gp15-079-4	529	0.32381	0.310502	0.318939	0.188131	0.192765	0.227273	0.285714	0.307246	0.275362	0.216021	0.107292	0.25625	0.0956399	0.156433	0.276423	0.103419	0.135775	0.244444	0.179036	0.453664	0.280952	0.133333	0.4	0.242857	0.18408	0.252137	0.362319	0.341176	0.401606	0.320513	0.539394	0.762674	0.599636	0.630556	0.463542	0.564251	0.584127	0.505051	0.545556	0.525253	0.665122	0.632916	0.656673	0.70153	0.687647
Chamaecyparis_thyoides	Cupressales	gymnosperms	gp15-079-15	530	0.365157	0.351153	0.374169	0.209812	0.221497	0.283814	0.345722	0.367268	0.346412	0.278503	0.197409	0.189024	0.130905	0.191271	0.353659	0.225453	0.175556	0.359229	0.117349	0.493773	0.344948	0.170345	0.484824	0.302091	0.234074	0.308318	0.473224	0.374462	0.480165	0.3793	0.644568	0.841845	0.689324	0.738977	0.550877	0.679745	0.701278	0.540527	0.662439	0.591032	0.726621	0.714469	0.72045	0.753615	0.744516
Chenopodium_bonus-henricus	Caryophyllales	eudicots	4.24.2.4	531	0.133333	0.0983162	0.127841	0.236742	0.151647	0.0975379	0.141865	0.130435	0.118207	0.246609	0.203125	0.447917	0.252505	0.323465	0.149136	0.273237	0.213141	0.193287	0.331761	0.437278	0.0955357	0.204365	0.219444	0.0514881	0.117848	0.0737179	0.230525	0.147426	0.275226	0.159455	0.486553	0.710938	0.554645	0.536859	0.346354	0.476993	0.481548	0.29798	0.479167	0.449179	0.643104	0.602052	0.646142	0.684444	0.685347
Chenopodium_bonus-henricus	Caryophyllales	eudicots	4.24.2.20	532	0.168182	0.148506	0.147727	0.170455	0.096723	0.128788	0.19228	0.150527	0.139328	0.188425	0.127841	0.417614	0.2021	0.245813	0.178492	0.201049	0.158591	0.222643	0.271441	0.433269	0.132468	0.143759	0.280556	0.0886364	0.056479	0.0903263	0.267292	0.19492	0.313527	0.188811	0.511364	0.742188	0.578614	0.563811	0.382102	0.517194	0.510065	0.366162	0.515455	0.477273	0.644385	0.608681	0.640936	0.679096	0.680802
Chenopodium_bonus-henricus	Caryophyllales	eudicots	4.24.2.7	533	0.702198	0.705796	0.717133	0.590734	0.610555	0.632401	0.65812	0.701226	0.656856	0.63381	0.519712	0.365625	0.485297	0.567409	0.681238	0.45641	0.551648	0.565622	0.381422	0.633388	0.715385	0.532601	0.723932	0.667033	0.621355	0.674359	0.711204	0.681448	0.734384	0.702564	0.794406	0.86863	0.801135	0.869231	0.728245	0.803344	0.817582	0.760528	0.776154	0.790365	0.781983	0.787739	0.789349	0.805896	0.768028
Chenopodium_bonus-henricus	Caryophyllales	eudicots	4.24.2.26	534	0.0756839	0.0823375	0.0887331	0.281673	0.224394	0.145068	0.131375	0.106229	0.0983657	0.287729	0.260971	0.539229	0.329518	0.371781	0.14686	0.306056	0.266425	0.207381	0.373545	0.446809	0.105167	0.257683	0.198582	0.112158	0.184027	0.133661	0.231267	0.147434	0.293258	0.150573	0.501161	0.72889	0.572375	0.510434	0.326297	0.482886	0.459574	0.276918	0.477234	0.457662	0.652691	0.608463	0.650951	0.689323	0.689825
Chenopodium_bonus-henricus	Caryophyllales	eudicots	4.24.2.25	535	0.289286	0.258219	0.295455	0.418182	0.355814	0.268939	0.249008	0.247101	0.277536	0.445349	0.33125	0.534375	0.359335	0.467763	0.251524	0.28109	0.39272	0.200926	0.486792	0.177394	0.275	0.384524	0.229167	0.292857	0.337873	0.283333	0.188043	0.227941	0.202711	0.210897	0.235227	0.425	0.279098	0.307692	0.16875	0.258152	0.258929	0.209091	0.2175	0.232197	0.393717	0.341635	0.407544	0.468862	0.446159
Chenopodium_bonus-henricus	Caryophyllales	eudicots	4.24.2.8	536	0.191638	0.172402	0.194568	0.159645	0.0887691	0.110865	0.165118	0.196536	0.157476	0.174702	0.102896	0.363567	0.154986	0.237805	0.170732	0.141964	0.137363	0.187444	0.243672	0.382719	0.182578	0.124081	0.300813	0.127875	0.0961048	0.136961	0.278102	0.217217	0.298707	0.199812	0.477605	0.703316	0.546781	0.55863	0.380145	0.498621	0.508827	0.383346	0.492683	0.441242	0.599126	0.567119	0.601025	0.633197	0.637348
Chenopodium_bonus-henricus	Caryophyllales	eudicots	4.24.2.23	537	0.203527	0.18417	0.205808	0.188552	0.113839	0.109428	0.15873	0.214707	0.169082	0.204709	0.125772	0.372299	0.161275	0.245452	0.152815	0.207502	0.151947	0.148148	0.277894	0.364198	0.167196	0.151675	0.283951	0.124339	0.122904	0.141026	0.258588	0.235585	0.300164	0.226496	0.44725	0.665123	0.511435	0.525166	0.346354	0.471176	0.480071	0.369248	0.460741	0.40404	0.572126	0.530679	0.568851	0.606713	0.6028
Chenopodium_bonus-henricus	Caryophyllales	eudicots	4.24.2.9	538	0.537705	0.513137	0.534463	0.312593	0.386199	0.417039	0.483737	0.534806	0.481825	0.430042	0.300205	0.0927254	0.239469	0.294219	0.473211	0.275536	0.326608	0.420765	0.214352	0.535926	0.519204	0.323966	0.56357	0.465808	0.385613	0.468474	0.552922	0.54947	0.597472	0.545397	0.696125	0.872695	0.729508	0.793033	0.632941	0.739416	0.746604	0.66054	0.714426	0.682067	0.742965	0.755331	0.755553	0.780014	0.783222
Chenopodium_bonus-henricus	Caryophyllales	eudicots	4.24.2.24	539	0.145455	0.137401	0.132576	0.185606	0.108527	0.0757576	0.142136	0.134387	0.144269	0.210359	0.175663	0.444129	0.220944	0.261164	0.157428	0.255245	0.181319	0.158249	0.316752	0.378788	0.109957	0.149351	0.276768	0.0800866	0.122343	0.0559441	0.27108	0.177184	0.278021	0.177156	0.451515	0.671165	0.517387	0.543124	0.361506	0.488274	0.499134	0.343434	0.47697	0.414141	0.579323	0.540442	0.58293	0.621303	0.616218
Chenopodium_bonus-henricus	Caryophyllales	eudicots	4.24.2.14	540	0.0568483	0.0711764	0.110356	0.312793	0.234836	0.168385	0.111275	0.0750037	0.10623	0.313594	0.288499	0.548486	0.356388	0.397992	0.121197	0.31972	0.299875	0.189131	0.41101	0.417197	0.101915	0.27475	0.179725	0.131075	0.20357	0.139704	0.204617	0.123226	0.260216	0.124637	0.470197	0.699742	0.546054	0.495738	0.301627	0.456925	0.427295	0.244195	0.452577	0.430595	0.623022	0.58197	0.621668	0.660041	0.659679
Chloranthus_sp.	Chloranthales	early_diverging_angiosperms	gp15-045-13	541	0.224675	0.196406	0.222403	0.415584	0.329961	0.207792	0.160173	0.202146	0.20271	0.424343	0.328531	0.594156	0.38846	0.46514	0.149034	0.344156	0.37962	0.21132	0.478314	0.362946	0.201299	0.372294	0.0930736	0.219481	0.288428	0.236597	0.0619706	0.148205	0.0605539	0.132534	0.258442	0.490564	0.331701	0.316558	0.14864	0.258724	0.266667	0.145743	0.282078	0.235209	0.58518	0.523582	0.567048	0.616689	0.620402
Chloranthus_sp.	Chloranthales	early_diverging_angiosperms	gp15-045-20	542	0.306767	0.275559	0.308373	0.491866	0.408446	0.285646	0.246449	0.285126	0.274905	0.50869	0.37648	0.616941	0.441572	0.539474	0.219127	0.369096	0.463968	0.254971	0.562661	0.299104	0.278195	0.456642	0.170175	0.306767	0.367321	0.311066	0.141533	0.234056	0.114141	0.226451	0.185167	0.425082	0.247627	0.228745	0.0723684	0.178032	0.17594	0.0835726	0.173158	0.155237	0.499184	0.427068	0.493678	0.549259	0.543428
Chloranthus_sp.	Chloranthales	early_diverging_angiosperms	gp15-045-19	543	0.133475	0.0942548	0.131784	0.322083	0.248351	0.113749	0.0670457	0.0995025	0.0947437	0.331309	0.230644	0.506996	0.307765	0.386489	0.0522388	0.261003	0.291619	0.137277	0.401295	0.38282	0.0991471	0.286188	0.144279	0.121109	0.19403	0.127248	0.118916	0.0695347	0.162741	0.050708	0.370285	0.598531	0.437729	0.410017	0.229128	0.36976	0.353518	0.230816	0.361791	0.322931	0.598053	0.549433	0.582178	0.63196	0.63487
Chloranthus_sp.	Chloranthales	early_diverging_angiosperms	gp15-045-5	544	0.289474	0.255516	0.317225	0.502392	0.42399	0.296172	0.234252	0.2746	0.237834	0.517013	0.409046	0.659046	0.46036	0.571053	0.238511	0.384211	0.474494	0.276023	0.583714	0.341321	0.297744	0.472348	0.138596	0.289474	0.374234	0.318354	0.113616	0.194427	0.0998098	0.196086	0.260766	0.462418	0.289733	0.269332	0.121299	0.188558	0.189474	0.116534	0.254737	0.207868	0.552491	0.496241	0.539707	0.58336	0.593061
Chloranthus_sp.	Chloranthales	early_diverging_angiosperms	gp15-045-16	545	0.185714	0.131808	0.213692	0.403548	0.318491	0.189579	0.149245	0.167374	0.132909	0.414351	0.320122	0.566692	0.378203	0.473363	0.134146	0.30738	0.389842	0.212737	0.493097	0.384276	0.187108	0.363144	0.0737127	0.189547	0.281216	0.217011	0.114528	0.0938307	0.155157	0.0925578	0.374279	0.5867	0.416433	0.377345	0.212081	0.314104	0.29849	0.19118	0.307317	0.314117	0.600626	0.558408	0.595468	0.633416	0.637348
Chloranthus_sp.	Chloranthales	early_diverging_angiosperms	gp15-045-21	546	0.131229	0.126951	0.172569	0.367336	0.290698	0.212474	0.147287	0.117459	0.14459	0.372093	0.34484	0.610465	0.395202	0.45257	0.153715	0.35808	0.355098	0.205426	0.455244	0.37902	0.153821	0.333518	0.0984496	0.189037	0.26345	0.189326	0.103893	0.0725034	0.168395	0.0960048	0.363848	0.592115	0.430614	0.406306	0.233648	0.358241	0.364452	0.170073	0.351163	0.325464	0.587054	0.535146	0.575822	0.625191	0.623879
Chloranthus_sp.	Chloranthales	early_diverging_angiosperms	gp15-045-27	547	0.117512	0.0815289	0.110337	0.285924	0.210053	0.0723363	0.0552995	0.113137	0.0726975	0.32183	0.194052	0.446573	0.263169	0.33489	0.0680566	0.220017	0.247962	0.123656	0.349057	0.392931	0.0917051	0.246032	0.188889	0.117512	0.179345	0.120761	0.163043	0.128273	0.19588	0.104218	0.408504	0.641381	0.471179	0.439516	0.244708	0.373212	0.393088	0.281851	0.370645	0.370153	0.609367	0.567063	0.604123	0.642071	0.644981
Chloranthus_sp.	Chloranthales	early_diverging_angiosperms	gp15-045-7	548	0.0797342	0.0616438	0.0845666	0.275899	0.186047	0.112403	0.071244	0.0578025	0.078699	0.27907	0.216933	0.482558	0.28746	0.354651	0.068633	0.253429	0.263353	0.13207	0.366608	0.387679	0.0654485	0.242709	0.202067	0.0833887	0.161923	0.101073	0.189333	0.0900137	0.204119	0.0882528	0.406342	0.646257	0.480557	0.462433	0.28016	0.410718	0.419491	0.254522	0.406047	0.375029	0.604962	0.561812	0.599078	0.636819	0.645771
Chloranthus_sp.	Chloranthales	early_diverging_angiosperms	gp15-045-26	549	0.264706	0.231749	0.274198	0.441711	0.356088	0.258645	0.225957	0.218755	0.256948	0.449248	0.331434	0.585294	0.390469	0.487771	0.195265	0.344947	0.414738	0.20915	0.5101	0.309011	0.252941	0.401307	0.164706	0.263866	0.325373	0.26546	0.114706	0.2	0.103898	0.198039	0.218182	0.443658	0.290646	0.290045	0.111213	0.235806	0.242017	0.127392	0.225882	0.179204	0.517647	0.448209	0.509293	0.552166	0.55511
Chloranthus_sp.	Chloranthales	early_diverging_angiosperms	gp15-045-29	550	0.190878	0.154316	0.180312	0.36035	0.286355	0.15261	0.115127	0.165532	0.163436	0.377697	0.279556	0.545181	0.340705	0.426918	0.100206	0.293636	0.343969	0.163766	0.455103	0.368111	0.159208	0.319946	0.101339	0.181928	0.25463	0.193234	0.0773965	0.102622	0.108434	0.0891257	0.307886	0.529838	0.371914	0.356928	0.161615	0.290623	0.310499	0.19557	0.287711	0.254716	0.585465	0.529215	0.572895	0.616406	0.626035
Cissus_tuberosa	Vitales	eudicots	gp15-037-2	551	0.382625	0.360422	0.372236	0.195639	0.226587	0.293612	0.335264	0.366627	0.339405	0.250157	0.16723	0.196791	0.100582	0.16394	0.339486	0.209633	0.15845	0.319319	0.104284	0.472973	0.354826	0.159588	0.463063	0.302703	0.215006	0.297644	0.435664	0.408585	0.473787	0.38219	0.610565	0.792441	0.641117	0.712838	0.526605	0.646533	0.675933	0.558013	0.637838	0.574802	0.69208	0.672424	0.68727	0.727464	0.721576
Cissus_tuberosa	Vitales	eudicots	gp15-037-17	552	0.178947	0.161644	0.170574	0.176914	0.117013	0.0953748	0.150376	0.174828	0.149352	0.210037	0.116118	0.382237	0.188408	0.25	0.136585	0.15668	0.155003	0.14204	0.266137	0.373572	0.15188	0.141019	0.288889	0.127068	0.113904	0.117544	0.263043	0.18452	0.273177	0.17004	0.43445	0.653947	0.500259	0.537247	0.34523	0.476888	0.490727	0.376927	0.455263	0.388304	0.579398	0.538346	0.576518	0.614749	0.615407
Cissus_tuberosa	Vitales	eudicots	gp15-037-28	553	0.148016	0.126332	0.143939	0.252525	0.179587	0.116162	0.0972222	0.146739	0.121981	0.281977	0.163194	0.416667	0.233826	0.330409	0.122967	0.175214	0.228175	0.0817901	0.334119	0.345449	0.136508	0.212302	0.222222	0.123016	0.175373	0.115385	0.19686	0.143954	0.195114	0.151709	0.37197	0.603299	0.446038	0.459402	0.270833	0.392029	0.421429	0.284091	0.387222	0.334596	0.546643	0.500209	0.541584	0.579674	0.581782
Cissus_tuberosa	Vitales	eudicots	gp15-037-8	554	0.216028	0.198797	0.194013	0.154656	0.0717527	0.133777	0.197058	0.202545	0.189466	0.175269	0.174924	0.436738	0.223526	0.243902	0.182927	0.236398	0.13093	0.176603	0.305338	0.428386	0.161324	0.141696	0.325203	0.138328	0.0855479	0.117261	0.299841	0.253372	0.320599	0.217323	0.486696	0.704268	0.55078	0.571998	0.387005	0.507317	0.533217	0.407736	0.497317	0.451343	0.642559	0.605355	0.643888	0.67577	0.678498
Cissus_tuberosa	Vitales	eudicots	gp15-037-14	555	0.567442	0.541574	0.572939	0.344345	0.418605	0.443622	0.513474	0.564543	0.512133	0.465116	0.349927	0.114462	0.284074	0.328335	0.517016	0.331246	0.357654	0.445736	0.241992	0.560861	0.543189	0.349575	0.607494	0.49402	0.433877	0.516995	0.582659	0.567579	0.634071	0.562314	0.745877	0.898801	0.764964	0.847719	0.680596	0.788271	0.801107	0.710477	0.755116	0.730679	0.777018	0.803112	0.799642	0.809776	0.808692
Cissus_tuberosa	Vitales	eudicots	gp15-037-22	556	0.228277	0.20675	0.24508	0.151828	0.101055	0.12871	0.186712	0.246825	0.197221	0.160513	0.0947165	0.337629	0.141328	0.224227	0.193488	0.166138	0.134247	0.219931	0.23653	0.438144	0.217968	0.117166	0.316151	0.172754	0.106016	0.189136	0.310287	0.216737	0.317103	0.237906	0.508997	0.733167	0.587291	0.588422	0.396021	0.524877	0.539126	0.395918	0.521959	0.471832	0.644027	0.608402	0.648204	0.686647	0.681161
Cissus_tuberosa	Vitales	eudicots	gp15-037-6	557	0.235417	0.240439	0.177083	0.162879	0.0891473	0.191288	0.256944	0.20788	0.247283	0.132752	0.192708	0.4375	0.221255	0.250548	0.267276	0.262821	0.140453	0.271219	0.331761	0.458777	0.2125	0.155754	0.375	0.185119	0.111007	0.173878	0.369565	0.272672	0.390813	0.289263	0.557955	0.763021	0.608265	0.658654	0.481771	0.603804	0.6125	0.436869	0.6025	0.501263	0.674911	0.636748	0.671228	0.712824	0.706937
Cissus_tuberosa	Vitales	eudicots	gp15-037-11	558	0.741136	0.747483	0.753149	0.614047	0.667694	0.670865	0.716389	0.73948	0.696001	0.679322	0.557229	0.388931	0.528748	0.596703	0.721863	0.472351	0.598438	0.609698	0.421459	0.656114	0.755422	0.588832	0.755422	0.712565	0.661392	0.714396	0.746726	0.724876	0.759036	0.740809	0.828149	0.925452	0.833202	0.901297	0.775697	0.850812	0.854045	0.800657	0.809518	0.828648	0.816764	0.828517	0.827761	0.844095	0.831527
Cissus_tuberosa	Vitales	eudicots	gp15-037-18	559	0.0736264	0.0750263	0.0986014	0.295105	0.209481	0.117949	0.100122	0.0960981	0.051728	0.302504	0.238221	0.488462	0.316261	0.356478	0.114447	0.258974	0.261538	0.194872	0.365167	0.427823	0.0791209	0.253724	0.183761	0.0846154	0.15775	0.0974359	0.220234	0.105882	0.261168	0.117949	0.47972	0.697957	0.536696	0.486538	0.299038	0.432776	0.424908	0.259052	0.430769	0.437296	0.638996	0.592597	0.636686	0.680977	0.675892
Cissus_tuberosa	Vitales	eudicots	gp15-037-15	560	0.407317	0.392249	0.396341	0.160477	0.227737	0.313747	0.371467	0.395369	0.364793	0.241917	0.191692	0.18064	0.120408	0.145058	0.365854	0.225453	0.170196	0.347185	0.156696	0.518163	0.36446	0.173829	0.491599	0.323693	0.232435	0.31551	0.473224	0.448494	0.491331	0.412445	0.644568	0.846227	0.688924	0.738274	0.552973	0.676246	0.691754	0.578468	0.668049	0.59867	0.72962	0.71346	0.727089	0.766029	0.757733
Citrus_x_limon	Sapindales	eudicots	8.13.1.24	561	0.315038	0.296611	0.336483	0.470813	0.400122	0.293939	0.261988	0.285126	0.310297	0.508078	0.371053	0.596217	0.409993	0.518421	0.240308	0.348043	0.44384	0.223392	0.541609	0.246473	0.302256	0.430744	0.207018	0.327068	0.38586	0.330364	0.164302	0.248916	0.162207	0.233333	0.15933	0.382977	0.226575	0.243421	0.0871711	0.177117	0.196992	0.101223	0.160526	0.120574	0.467098	0.395489	0.456867	0.499527	0.504322
Citrus_x_limon	Sapindales	eudicots	8.13.1.25	562	0.350549	0.308294	0.338162	0.532468	0.448122	0.327173	0.262515	0.322026	0.288581	0.539867	0.431834	0.681834	0.484073	0.59384	0.270437	0.39011	0.505495	0.283679	0.607298	0.327332	0.31978	0.504274	0.194261	0.337363	0.403149	0.349817	0.169852	0.240465	0.128558	0.234432	0.218082	0.405649	0.235723	0.218407	0.0964114	0.13655	0.142125	0.120435	0.217143	0.182151	0.532115	0.458647	0.52071	0.564783	0.571306
Citrus_x_limon	Sapindales	eudicots	8.13.1.12	563	0.175115	0.151127	0.179619	0.208211	0.133158	0.0791789	0.138505	0.166433	0.14259	0.226182	0.113911	0.382056	0.182523	0.267402	0.133753	0.175765	0.182737	0.172043	0.28454	0.408717	0.152995	0.181516	0.259498	0.105991	0.0866635	0.104218	0.23317	0.197154	0.271279	0.184864	0.456891	0.689768	0.527763	0.523883	0.342994	0.466199	0.471582	0.356468	0.465806	0.422613	0.614628	0.57349	0.61758	0.655882	0.651198
Citrus_x_limon	Sapindales	eudicots	8.13.1.20	564	0.174086	0.118031	0.184725	0.378964	0.290698	0.173009	0.125138	0.140715	0.136839	0.383721	0.299419	0.552326	0.360318	0.453794	0.119399	0.311568	0.368004	0.18863	0.466871	0.356754	0.165449	0.335733	0.0852713	0.154817	0.261541	0.194097	0.0690091	0.0793434	0.134351	0.0718545	0.341649	0.564862	0.407358	0.37746	0.198765	0.335086	0.329568	0.170073	0.329535	0.293634	0.564731	0.507082	0.552566	0.594555	0.601078
Citrus_x_limon	Sapindales	eudicots	8.13.1.21	565	0.279917	0.216399	0.280303	0.470356	0.39636	0.257576	0.191856	0.246377	0.217391	0.48062	0.354167	0.60077	0.413502	0.525934	0.195652	0.32553	0.443383	0.203972	0.544709	0.255473	0.253002	0.429952	0.14058	0.265631	0.340472	0.283724	0.108696	0.170673	0.118561	0.158863	0.235968	0.46139	0.315514	0.285953	0.0965806	0.226087	0.235197	0.111989	0.218261	0.190162	0.464001	0.414188	0.451248	0.508375	0.501012
Citrus_x_limon	Sapindales	eudicots	8.13.1.7	566	0.361161	0.343322	0.397727	0.50142	0.43532	0.348485	0.326141	0.330616	0.357337	0.528343	0.421875	0.625	0.429193	0.547697	0.314024	0.358974	0.472356	0.251543	0.57105	0.221077	0.358482	0.465774	0.279514	0.385714	0.440998	0.370192	0.249321	0.323529	0.24247	0.307692	0.129261	0.335938	0.227459	0.213942	0.15625	0.161277	0.194048	0.146465	0.140625	0.115846	0.436915	0.362547	0.431213	0.473802	0.4739
Citrus_x_limon	Sapindales	eudicots	8.13.1.19	567	0.125287	0.102661	0.143417	0.349007	0.259556	0.141066	0.10509	0.109445	0.101949	0.352446	0.275144	0.51778	0.344391	0.426497	0.102187	0.290451	0.338007	0.168582	0.425504	0.369773	0.134975	0.315818	0.126437	0.132512	0.246526	0.174182	0.104198	0.0419202	0.15081	0.0473033	0.367712	0.579831	0.422461	0.399757	0.219917	0.362619	0.351724	0.200279	0.352184	0.312783	0.589588	0.531674	0.577025	0.619175	0.624093
Citrus_x_limon	Sapindales	eudicots	8.13.1.15	568	0.303654	0.280822	0.307082	0.469345	0.406977	0.264271	0.234404	0.279912	0.265251	0.5	0.370276	0.603561	0.415072	0.523562	0.215542	0.326774	0.442372	0.223514	0.537955	0.275359	0.285714	0.433186	0.177519	0.297342	0.362548	0.31932	0.137765	0.218057	0.136593	0.214371	0.199577	0.413699	0.256195	0.243068	0.0632267	0.18362	0.196456	0.0926709	0.168605	0.145525	0.495212	0.425774	0.486858	0.529731	0.532675
Citrus_x_limon	Sapindales	eudicots	8.13.1.14	569	0.132226	0.115323	0.171776	0.368922	0.290698	0.197322	0.139904	0.129087	0.126896	0.372093	0.333212	0.598837	0.385634	0.442166	0.143222	0.336017	0.346665	0.200258	0.455244	0.373083	0.153821	0.335733	0.108527	0.177409	0.263277	0.204532	0.137007	0.0719562	0.189969	0.0855695	0.398732	0.634629	0.477125	0.407648	0.22202	0.370273	0.352824	0.188278	0.374186	0.363401	0.587054	0.549484	0.581946	0.625191	0.622515
Citrus_x_limon	Sapindales	eudicots	8.13.1.4	570	0.121612	0.0707763	0.133741	0.321387	0.244484	0.135198	0.0738706	0.0930881	0.107023	0.345558	0.266426	0.532051	0.326031	0.405196	0.0747342	0.269231	0.311355	0.137702	0.420658	0.350791	0.118315	0.287546	0.141026	0.121612	0.218905	0.141026	0.12932	0.0597285	0.187056	0.0641026	0.386946	0.610777	0.464901	0.426282	0.24379	0.37971	0.376557	0.208236	0.369487	0.354312	0.565885	0.516194	0.553254	0.604023	0.601347
Clerodendrum_thomsoniae	Lamiales	eudicots	gp15-002-16	571	0.471148	0.449369	0.491087	0.594251	0.525992	0.452763	0.428105	0.439471	0.466752	0.628819	0.520221	0.706189	0.53723	0.633127	0.42922	0.464555	0.566904	0.362019	0.669626	0.188569	0.460504	0.558357	0.403922	0.485434	0.537899	0.484163	0.358696	0.415686	0.364399	0.401961	0.155793	0.229933	0.349245	0.190422	0.271599	0.263001	0.308964	0.253714	0.130196	0.157457	0.319073	0.217161	0.318714	0.401667	0.36269
Clerodendrum_thomsoniae	Lamiales	eudicots	gp15-002-2	572	0.553571	0.518309	0.570804	0.645105	0.593694	0.542249	0.517247	0.503902	0.552536	0.687835	0.603365	0.748798	0.598101	0.682186	0.496717	0.535256	0.618132	0.43566	0.72188	0.231178	0.544505	0.612943	0.465812	0.558791	0.617681	0.538462	0.44398	0.511652	0.420297	0.496795	0.225175	0.182692	0.404161	0.259615	0.351562	0.323746	0.367399	0.330128	0.206923	0.242133	0.199301	0.114951	0.20932	0.273146	0.250967
Clerodendrum_thomsoniae	Lamiales	eudicots	gp15-002-29	573	0.449261	0.428909	0.461729	0.542581	0.504277	0.434169	0.411604	0.414793	0.435282	0.585539	0.496588	0.664871	0.51826	0.590895	0.37889	0.445181	0.52381	0.303533	0.628931	0.151382	0.44335	0.522167	0.347126	0.460755	0.523074	0.465517	0.306972	0.398242	0.294973	0.381079	0.0945664	0.257992	0.287451	0.164456	0.224497	0.1992	0.245977	0.232672	0.0962069	0.109021	0.374086	0.270331	0.393933	0.465896	0.43813
Clerodendrum_thomsoniae	Lamiales	eudicots	gp15-002-5	574	0.441353	0.421173	0.452352	0.565391	0.509792	0.413876	0.388471	0.405416	0.422578	0.611587	0.484101	0.680099	0.519654	0.600877	0.354514	0.445344	0.536823	0.306693	0.637703	0.177492	0.422807	0.534252	0.312281	0.451378	0.504321	0.45614	0.279748	0.373168	0.264426	0.360999	0.0692185	0.261924	0.242594	0.151991	0.202166	0.159344	0.212281	0.22488	0.0747368	0.0837321	0.39333	0.318296	0.40953	0.475575	0.450211
Clerodendrum_thomsoniae	Lamiales	eudicots	gp15-002-14	575	0.504762	0.48441	0.520779	0.608658	0.559911	0.488312	0.466667	0.473292	0.508489	0.64031	0.55119	0.719196	0.562266	0.645739	0.45331	0.49707	0.577289	0.402116	0.676909	0.194732	0.5	0.580952	0.438095	0.519048	0.572992	0.512821	0.392029	0.44986	0.401377	0.442491	0.211255	0.212723	0.40242	0.245696	0.313616	0.319669	0.352381	0.299567	0.167619	0.198268	0.287293	0.137845	0.286221	0.35797	0.328438
Clerodendrum_thomsoniae	Lamiales	eudicots	gp15-002-18	576	0.492437	0.478301	0.511173	0.603132	0.55472	0.477082	0.456583	0.460967	0.490561	0.6581	0.549632	0.710609	0.566642	0.637881	0.434823	0.492351	0.582418	0.361033	0.684953	0.185768	0.489916	0.580766	0.401494	0.507563	0.572432	0.513575	0.371301	0.442017	0.355979	0.433527	0.127731	0.203322	0.339441	0.168956	0.289588	0.253197	0.304202	0.28164	0.144622	0.172481	0.330787	0.216276	0.319278	0.392392	0.362612
Clerodendrum_thomsoniae	Lamiales	eudicots	gp15-002-21	577	0.487395	0.467043	0.500134	0.618182	0.555677	0.461854	0.444818	0.455925	0.48491	0.660192	0.545772	0.729779	0.57662	0.65805	0.414921	0.496531	0.591209	0.347277	0.700999	0.206508	0.478151	0.585994	0.368627	0.501681	0.560667	0.499698	0.341944	0.423529	0.315663	0.417345	0.104813	0.208364	0.312343	0.140385	0.256066	0.226598	0.266667	0.273203	0.12	0.142246	0.337968	0.236444	0.343683	0.40951	0.378377
Clerodendrum_thomsoniae	Lamiales	eudicots	gp15-002-30	578	0.66133	0.609471	0.664577	0.719828	0.68324	0.635319	0.621648	0.587831	0.660295	0.766439	0.701509	0.815194	0.684308	0.752722	0.620059	0.643015	0.69335	0.563857	0.807092	0.291636	0.647044	0.696497	0.605747	0.66133	0.701235	0.630637	0.556972	0.612779	0.562214	0.591733	0.348433	0.308728	0.549463	0.390915	0.459321	0.464243	0.506404	0.448711	0.326897	0.354842	0.247418	0.0799196	0.239084	0.30637	0.265267
Clerodendrum_thomsoniae	Lamiales	eudicots	gp15-002-20	579	0.543596	0.515116	0.5529	0.622257	0.590617	0.53396	0.510947	0.498126	0.539605	0.677225	0.58944	0.737608	0.601593	0.666062	0.482128	0.526967	0.605627	0.408259	0.709011	0.199376	0.52931	0.604406	0.443103	0.544089	0.597787	0.548851	0.41042	0.48499	0.398525	0.488506	0.161285	0.1743	0.370548	0.191645	0.332435	0.282609	0.344007	0.321839	0.197931	0.20829	0.332657	0.234314	0.345593	0.422311	0.389761
Clerodendrum_thomsoniae	Lamiales	eudicots	gp15-002-17	580	0.487101	0.460434	0.504634	0.577118	0.534206	0.476464	0.445831	0.447587	0.500352	0.627343	0.541566	0.69645	0.54627	0.615994	0.438669	0.480334	0.552331	0.359343	0.661293	0.171246	0.487101	0.551703	0.395146	0.501387	0.556441	0.493528	0.36355	0.43518	0.352907	0.43179	0.116417	0.218826	0.331211	0.13863	0.291566	0.23225	0.304669	0.259684	0.143398	0.169952	0.351695	0.239434	0.369162	0.435207	0.407442
Clivia_miniata	Asparagales	monocots	gp15-096-27	581	0.279221	0.261341	0.288961	0.428571	0.362126	0.222944	0.194805	0.248635	0.24713	0.464059	0.337256	0.539976	0.367911	0.465824	0.18942	0.289044	0.401598	0.150393	0.495957	0.410196	0.253247	0.393939	0.146753	0.279221	0.344253	0.301365	0.157679	0.186402	0.166171	0.185981	0.311688	0.477577	0.318714	0.306693	0.200588	0.233315	0.260606	0.207792	0.334026	0.287157	0.637128	0.57553	0.618996	0.662649	0.67235
Clivia_miniata	Asparagales	monocots	gp15-096-5	582	0.143206	0.133478	0.131375	0.204545	0.137266	0.116778	0.184669	0.151467	0.147402	0.230289	0.159299	0.419207	0.238963	0.290436	0.195122	0.224203	0.193514	0.188497	0.304648	0.439024	0.127526	0.185056	0.261789	0.0783972	0.0848198	0.0784866	0.277837	0.180488	0.311049	0.204816	0.498891	0.715511	0.562975	0.573405	0.396723	0.521315	0.527526	0.334565	0.508293	0.463538	0.639559	0.600679	0.643166	0.681539	0.677476
Clivia_miniata	Asparagales	monocots	gp15-096-24	583	0.12623	0.136313	0.132265	0.309985	0.235989	0.0991058	0.102004	0.13186	0.0914707	0.333206	0.231557	0.471311	0.277443	0.382873	0.115554	0.223413	0.287876	0.124064	0.39901	0.403383	0.131616	0.270622	0.159016	0.12623	0.187424	0.131358	0.137206	0.107232	0.186846	0.124842	0.403279	0.613473	0.459016	0.419924	0.240907	0.378475	0.37377	0.256996	0.374918	0.351383	0.61962	0.567361	0.606266	0.657406	0.65473
Clivia_miniata	Asparagales	monocots	gp15-096-26	584	0.116667	0.102055	0.080303	0.249242	0.160078	0.112121	0.130159	0.0804348	0.107971	0.242636	0.201042	0.472917	0.26962	0.326316	0.143496	0.279487	0.231319	0.166667	0.342453	0.398227	0.0880952	0.203175	0.233333	0.0619048	0.135572	0.0692308	0.232609	0.140196	0.272691	0.161538	0.451515	0.683854	0.520765	0.526923	0.357292	0.481884	0.488095	0.314646	0.466667	0.413131	0.613102	0.564912	0.60789	0.650599	0.653911
Clivia_miniata	Asparagales	monocots	gp15-096-14	585	0.257143	0.212329	0.268939	0.458333	0.379493	0.242424	0.183983	0.225955	0.195652	0.483087	0.383049	0.633049	0.430955	0.545056	0.194013	0.363636	0.445721	0.253086	0.550029	0.396841	0.25671	0.42785	0.111111	0.242857	0.340118	0.271562	0.0984848	0.162567	0.140745	0.155012	0.357576	0.533854	0.374814	0.355478	0.181581	0.257181	0.247186	0.20202	0.314545	0.30303	0.617647	0.563454	0.599516	0.649156	0.652869
Clivia_miniata	Asparagales	monocots	gp15-096-12	586	0.100688	0.0561149	0.14718	0.331736	0.254833	0.12103	0.059476	0.0881788	0.0591933	0.357803	0.251506	0.497929	0.30944	0.41487	0.0744931	0.25363	0.319873	0.13848	0.431007	0.417073	0.12117	0.284376	0.136546	0.109983	0.205718	0.141643	0.152436	0.0758327	0.216867	0.0702811	0.419715	0.637613	0.484693	0.439296	0.259977	0.403143	0.376363	0.2249	0.398795	0.383352	0.626957	0.586376	0.62615	0.658466	0.666016
Clivia_miniata	Asparagales	monocots	gp15-096-4	587	0.361972	0.316033	0.345551	0.533771	0.460039	0.326504	0.267159	0.343539	0.299653	0.557321	0.441901	0.679357	0.487787	0.593217	0.282034	0.393824	0.506423	0.298383	0.60962	0.330387	0.320926	0.506595	0.201878	0.362173	0.422325	0.369628	0.191366	0.252858	0.126082	0.250451	0.208707	0.388314	0.228354	0.216278	0.102993	0.135579	0.13387	0.132736	0.233239	0.186371	0.532424	0.474743	0.52271	0.574176	0.574711
Clivia_miniata	Asparagales	monocots	gp15-096-15	588	0.257143	0.248141	0.257792	0.203896	0.130233	0.151948	0.203175	0.255487	0.212008	0.213953	0.0973214	0.307589	0.134177	0.242105	0.212892	0.103297	0.169231	0.17231	0.267925	0.392705	0.242857	0.161905	0.304762	0.214286	0.134542	0.204762	0.285404	0.284034	0.340275	0.252015	0.45974	0.689286	0.535597	0.546154	0.377455	0.482609	0.490476	0.405628	0.475714	0.431746	0.604049	0.570677	0.605156	0.637896	0.631205
Clivia_miniata	Asparagales	monocots	gp15-096-11	589	0.147768	0.124572	0.144886	0.299716	0.232922	0.106534	0.0907738	0.118659	0.112998	0.332849	0.203125	0.453125	0.257911	0.375822	0.0918445	0.209936	0.284856	0.103009	0.395932	0.410572	0.124107	0.292907	0.155208	0.138393	0.211521	0.167067	0.150815	0.128125	0.183547	0.114583	0.364489	0.585938	0.424436	0.421875	0.242188	0.3625	0.38497	0.245581	0.3525	0.318497	0.626922	0.584704	0.621764	0.659712	0.662622
Clivia_miniata	Asparagales	monocots	gp15-096-22	590	0.308861	0.295821	0.274166	0.106588	0.099058	0.231684	0.286518	0.279765	0.283067	0.109508	0.118869	0.377769	0.164557	0.210859	0.271226	0.16975	0.080957	0.266292	0.231431	0.43213	0.24557	0.0898131	0.435724	0.23255	0.134895	0.195716	0.400798	0.327923	0.410096	0.29974	0.574108	0.736847	0.59255	0.672955	0.48121	0.606935	0.623026	0.506841	0.58481	0.52717	0.653828	0.621776	0.655157	0.687258	0.695354
Cordia_nitida	Boraginales	eudicots	gp15-082-27	591	0.380184	0.349831	0.394184	0.506965	0.446612	0.37781	0.346134	0.330061	0.389902	0.542261	0.431116	0.621808	0.44576	0.546972	0.328219	0.377998	0.479617	0.26364	0.580442	0.19984	0.376651	0.47619	0.298925	0.390937	0.441502	0.373036	0.267181	0.33599	0.254567	0.32134	0.118377	0.345178	0.247753	0.204921	0.181116	0.16101	0.206144	0.154774	0.128602	0.105246	0.416135	0.336001	0.410511	0.457794	0.448489
Cordia_nitida	Boraginales	eudicots	gp15-082-30	592	0.468132	0.444283	0.483392	0.598776	0.531082	0.433566	0.409493	0.436455	0.451087	0.630143	0.507212	0.710337	0.537366	0.643725	0.400563	0.471154	0.570055	0.338082	0.666001	0.202332	0.449176	0.559982	0.375641	0.482418	0.534443	0.477564	0.331104	0.397172	0.329124	0.384615	0.155769	0.232572	0.322982	0.192308	0.232572	0.252341	0.280037	0.259421	0.115769	0.129176	0.316742	0.205682	0.315828	0.387437	0.356092
Cordia_nitida	Boraginales	eudicots	gp15-082-1	593	0.528571	0.505259	0.549513	0.612825	0.58015	0.518939	0.493056	0.484601	0.525751	0.656977	0.582589	0.725446	0.582505	0.658835	0.46581	0.519689	0.597527	0.402006	0.685478	0.216755	0.523214	0.592262	0.433532	0.5375	0.595016	0.529762	0.410326	0.475315	0.388016	0.467262	0.156494	0.19308	0.370316	0.197115	0.316964	0.283075	0.336905	0.308351	0.1825	0.201209	0.322383	0.215226	0.321693	0.404994	0.365573
Cordia_nitida	Boraginales	eudicots	gp15-082-19	594	0.233333	0.184932	0.232684	0.414502	0.339978	0.221861	0.142857	0.219462	0.174431	0.433278	0.315476	0.557292	0.365883	0.469298	0.146051	0.291209	0.389194	0.176367	0.498877	0.377913	0.202381	0.380952	0.0865079	0.22381	0.291045	0.246337	0.0652174	0.123529	0.122347	0.119963	0.32987	0.533854	0.376073	0.335623	0.166667	0.265735	0.266667	0.175685	0.288571	0.264069	0.595811	0.548246	0.585306	0.623253	0.632482
Cordia_nitida	Boraginales	eudicots	gp15-082-23	595	0.52	0.500822	0.533636	0.633636	0.580698	0.488788	0.469524	0.488116	0.506087	0.688605	0.57375	0.753125	0.590759	0.671579	0.459024	0.52359	0.613187	0.396543	0.714528	0.214894	0.505714	0.61127	0.423333	0.524286	0.590597	0.537692	0.389565	0.448235	0.38747	0.444872	0.162727	0.177187	0.367049	0.191154	0.292187	0.281304	0.329524	0.31596	0.16	0.186667	0.335241	0.221278	0.354793	0.420838	0.394246
Cordia_nitida	Boraginales	eudicots	gp15-082-3	596	0.3	0.267621	0.318182	0.477273	0.398097	0.30303	0.263925	0.244796	0.300264	0.492178	0.397727	0.650284	0.461795	0.558134	0.247672	0.374359	0.472228	0.271717	0.574271	0.233075	0.296104	0.446032	0.19798	0.31039	0.360651	0.285548	0.175099	0.241711	0.161117	0.242424	0.209091	0.428267	0.274069	0.271329	0.0927557	0.220158	0.216017	0.0949495	0.213636	0.173737	0.429412	0.357963	0.424476	0.467774	0.468309
Cordia_nitida	Boraginales	eudicots	gp15-082-25	597	0.377591	0.357239	0.393048	0.486408	0.433425	0.35918	0.335201	0.341432	0.368713	0.536252	0.42402	0.606311	0.45309	0.528122	0.30703	0.371041	0.463801	0.235657	0.570107	0.237589	0.366947	0.458917	0.264706	0.387395	0.444981	0.38537	0.234655	0.321569	0.200803	0.31448	0.134046	0.323989	0.179203	0.227753	0.159926	0.161466	0.181232	0.155971	0.143137	0.104575	0.450089	0.374023	0.452257	0.512211	0.489922
Cordia_nitida	Boraginales	eudicots	gp15-082-18	598	0.233333	0.205987	0.272868	0.45665	0.369365	0.245791	0.195767	0.206656	0.223833	0.472581	0.378086	0.626543	0.434443	0.543372	0.193315	0.377018	0.434405	0.259259	0.545539	0.266745	0.256966	0.412698	0.155556	0.256085	0.340335	0.266857	0.110574	0.1939	0.125539	0.166667	0.256229	0.479938	0.32625	0.30698	0.124132	0.257649	0.255732	0.0751964	0.246173	0.218855	0.461478	0.397011	0.463876	0.500407	0.500172
Cordia_nitida	Boraginales	eudicots	gp15-082-11	599	0.278882	0.248213	0.279644	0.448617	0.377654	0.252635	0.225845	0.26087	0.275362	0.472194	0.352582	0.597826	0.399009	0.50286	0.21368	0.355909	0.421524	0.238996	0.52297	0.285846	0.262112	0.419945	0.171739	0.27764	0.342635	0.285953	0.141304	0.21023	0.127161	0.2068	0.199605	0.432405	0.275659	0.266304	0.0855978	0.2	0.219876	0.113197	0.198261	0.15964	0.506975	0.44271	0.497878	0.544455	0.544025
Cordia_nitida	Boraginales	eudicots	gp15-082-24	600	0.251488	0.217751	0.262311	0.434659	0.358769	0.237689	0.211806	0.216486	0.250453	0.453731	0.354167	0.614583	0.41337	0.510965	0.199441	0.356571	0.420902	0.246528	0.532036	0.258644	0.241071	0.392361	0.160417	0.251488	0.315765	0.253205	0.129076	0.193505	0.123996	0.1875	0.24697	0.471354	0.315061	0.304487	0.119792	0.244384	0.250595	0.100063	0.229167	0.200126	0.454768	0.396068	0.444218	0.493575	0.493308
Crocus_sativus	Asparagales	monocots	7.12.1.17	601	0.467532	0.426276	0.45	0.636364	0.563425	0.427273	0.382395	0.450198	0.407905	0.661522	0.538352	0.760795	0.583199	0.683493	0.37051	0.498135	0.609391	0.354882	0.704288	0.370986	0.431169	0.600577	0.314141	0.463636	0.528087	0.463869	0.288933	0.362032	0.224863	0.350583	0.254545	0.327131	0.116542	0.227448	0.183239	0.127273	0.106494	0.237374	0.278182	0.249495	0.585027	0.521258	0.572673	0.616113	0.62001
Crocus_sativus	Asparagales	monocots	7.12.1.10	602	0.496273	0.459083	0.488439	0.61413	0.564712	0.4361	0.405797	0.463768	0.449275	0.666431	0.549864	0.720109	0.583269	0.647025	0.392471	0.495541	0.589393	0.36876	0.701395	0.340518	0.45528	0.590614	0.352657	0.481988	0.560026	0.512486	0.326087	0.39335	0.246517	0.392977	0.22253	0.32697	0.137491	0.220318	0.21216	0.104348	0.137888	0.280105	0.263043	0.226175	0.560102	0.49951	0.54618	0.58969	0.594608
Crocus_sativus	Asparagales	monocots	7.12.1.9	603	0.55109	0.528558	0.549884	0.668721	0.61687	0.514895	0.48332	0.518791	0.523459	0.723689	0.607786	0.775159	0.627762	0.703613	0.459487	0.548892	0.647793	0.410023	0.7504	0.289939	0.531477	0.646355	0.412429	0.54891	0.609411	0.566058	0.377487	0.47328	0.313355	0.463929	0.169337	0.271849	0.126702	0.155802	0.275689	0.192999	0.237772	0.345318	0.205932	0.169064	0.502991	0.442398	0.497543	0.535065	0.537496
Crocus_sativus	Asparagales	monocots	7.12.1.18	604	0.560824	0.523153	0.547337	0.712981	0.645385	0.507529	0.474632	0.528319	0.525473	0.746826	0.618386	0.820936	0.644871	0.750969	0.462367	0.571811	0.680779	0.433159	0.777289	0.335139	0.519807	0.674554	0.408657	0.546363	0.618442	0.567327	0.390638	0.464092	0.310149	0.458628	0.165031	0.221626	0.208187	0.122994	0.272479	0.177701	0.236109	0.336494	0.193436	0.196567	0.529871	0.458231	0.523796	0.566805	0.56829
Crocus_sativus	Asparagales	monocots	7.12.1.3	605	0.419659	0.363579	0.405234	0.597998	0.524643	0.388657	0.323285	0.3929	0.367371	0.617666	0.50301	0.75301	0.542446	0.665017	0.328709	0.454011	0.565682	0.353041	0.66557	0.361312	0.381782	0.562546	0.26055	0.410485	0.480214	0.422606	0.242421	0.310416	0.19056	0.30334	0.244871	0.325903	0.170853	0.208098	0.138905	0.109693	0.086588	0.198591	0.267431	0.248911	0.577491	0.514727	0.568916	0.612427	0.611757
Crocus_sativus	Asparagales	monocots	7.12.1.2	606	0.465714	0.410822	0.463636	0.648182	0.572558	0.440909	0.37381	0.445652	0.416087	0.663953	0.545625	0.77625	0.596835	0.698947	0.382195	0.495385	0.62022	0.378519	0.727925	0.324894	0.431429	0.616032	0.297778	0.455714	0.526269	0.462564	0.284348	0.364706	0.23759	0.345385	0.182727	0.292187	0.121311	0.175	0.174063	0.0926087	0.138571	0.244646	0.19	0.173131	0.52893	0.448797	0.521716	0.558743	0.562458
Crocus_sativus	Asparagales	monocots	7.12.1.23	607	0.405792	0.351968	0.380631	0.532248	0.475382	0.336609	0.306306	0.373286	0.344301	0.585271	0.45031	0.646819	0.493101	0.575984	0.300813	0.419265	0.508861	0.271605	0.610913	0.376366	0.335264	0.507937	0.250751	0.380952	0.460535	0.403673	0.235605	0.295707	0.148594	0.289674	0.300655	0.426168	0.230616	0.295132	0.170115	0.179475	0.158559	0.172809	0.287928	0.253344	0.596377	0.544469	0.578816	0.634515	0.631839
Crocus_sativus	Asparagales	monocots	7.12.1.30	608	0.474589	0.454237	0.489441	0.580451	0.530768	0.45535	0.430819	0.443119	0.472105	0.635419	0.52724	0.687085	0.552257	0.611551	0.402115	0.468346	0.558397	0.328745	0.661379	0.363585	0.46574	0.558084	0.343953	0.488875	0.535993	0.483322	0.300212	0.410724	0.251626	0.393578	0.276106	0.401134	0.101697	0.279187	0.208518	0.171912	0.180025	0.255922	0.279204	0.242335	0.576262	0.519196	0.565429	0.609242	0.610768
Crocus_sativus	Asparagales	monocots	7.12.1.5	609	0.611157	0.590141	0.625995	0.749253	0.681209	0.584605	0.561349	0.578229	0.59981	0.782889	0.661268	0.857208	0.696757	0.788129	0.52982	0.619502	0.714607	0.478598	0.815039	0.331263	0.59562	0.714633	0.485158	0.624192	0.677198	0.628954	0.440178	0.548562	0.38818	0.532098	0.174121	0.17102	0.234833	0.164935	0.350308	0.263472	0.31658	0.397773	0.242628	0.233945	0.427144	0.353329	0.426208	0.485948	0.465563
Crocus_sativus	Asparagales	monocots	7.12.1.21	610	0.617857	0.60225	0.633117	0.736201	0.679194	0.588745	0.563492	0.589545	0.611801	0.790905	0.667411	0.839286	0.700045	0.770207	0.541812	0.627518	0.708104	0.474427	0.809468	0.327318	0.607143	0.709325	0.490278	0.628571	0.684168	0.634158	0.442935	0.55042	0.395224	0.535943	0.187338	0.262277	0.180035	0.186813	0.360491	0.279037	0.325	0.40846	0.244286	0.241883	0.53285	0.465695	0.529005	0.572444	0.572177
Cuphea_ignea	Myrtales	eudicots	6.23.1.5	611	0.16391	0.138909	0.164872	0.189593	0.107507	0.105263	0.152882	0.160183	0.138825	0.19951	0.140899	0.410636	0.198312	0.276316	0.142276	0.205803	0.172547	0.177388	0.283681	0.43673	0.130075	0.149541	0.287135	0.0822055	0.0832679	0.0931174	0.268688	0.197317	0.290002	0.17004	0.479745	0.705455	0.545873	0.541667	0.354167	0.493669	0.504762	0.359383	0.49193	0.443381	0.642556	0.601504	0.639676	0.677907	0.679212
Cuphea_ignea	Myrtales	eudicots	6.23.1.1	612	0.134921	0.120026	0.0972222	0.23088	0.156884	0.0678211	0.0952381	0.0931677	0.100759	0.2488	0.183036	0.449405	0.261804	0.298663	0.0948509	0.224664	0.203907	0.171076	0.303384	0.404593	0.0793651	0.190476	0.249206	0.0507937	0.111348	0.0677656	0.218599	0.146779	0.235035	0.132479	0.45267	0.692584	0.514962	0.490232	0.3156	0.437543	0.444444	0.31746	0.434286	0.411255	0.615652	0.583124	0.622898	0.655071	0.657178
Cuphea_ignea	Myrtales	eudicots	6.23.1.16	613	0.137363	0.103899	0.156818	0.327273	0.255277	0.117949	0.0864469	0.126421	0.118395	0.355814	0.240625	0.490625	0.301655	0.402632	0.0692308	0.258974	0.314286	0.133143	0.418287	0.3509	0.128571	0.299878	0.132479	0.151648	0.21194	0.146154	0.116388	0.0950226	0.154402	0.0589744	0.358741	0.575361	0.414628	0.413462	0.218149	0.347157	0.357509	0.208081	0.340769	0.313287	0.566104	0.523887	0.560947	0.598895	0.606016
Cuphea_ignea	Myrtales	eudicots	6.23.1.4	614	0.316931	0.302385	0.299663	0.115741	0.149009	0.240741	0.298942	0.313205	0.291465	0.191214	0.140046	0.267361	0.0982185	0.117446	0.32159	0.178063	0.0921856	0.32716	0.172956	0.471237	0.278307	0.0820106	0.433333	0.23545	0.165008	0.235043	0.415862	0.352288	0.436635	0.331909	0.606734	0.816551	0.663631	0.706909	0.518808	0.644283	0.651323	0.520202	0.63037	0.553872	0.695979	0.685881	0.69439	0.728321	0.719222
Cuphea_ignea	Myrtales	eudicots	6.23.1.26	615	0.116883	0.111333	0.0863636	0.254545	0.185835	0.10303	0.12381	0.084058	0.125428	0.242495	0.232386	0.482386	0.295282	0.33756	0.130155	0.237995	0.236563	0.139843	0.331732	0.398453	0.0805195	0.228283	0.266667	0.0779221	0.156852	0.103263	0.255929	0.147594	0.257612	0.154545	0.445455	0.662074	0.509538	0.529545	0.33679	0.464032	0.474459	0.323232	0.462727	0.410101	0.611765	0.581408	0.613663	0.651824	0.65353
Cuphea_ignea	Myrtales	eudicots	6.23.1.15	616	0.231719	0.204551	0.251541	0.444723	0.356721	0.218028	0.162766	0.206583	0.184721	0.445408	0.353814	0.605138	0.416649	0.531445	0.180033	0.343329	0.427081	0.220967	0.521266	0.347097	0.228814	0.407049	0.0967985	0.225424	0.325828	0.256628	0.0779293	0.141376	0.0737186	0.141243	0.294915	0.511255	0.332592	0.299218	0.140493	0.247605	0.246005	0.130628	0.258305	0.24037	0.566754	0.514846	0.549193	0.604892	0.602216
Cuphea_ignea	Myrtales	eudicots	6.23.1.3	617	0.210714	0.197407	0.185065	0.172078	0.0967608	0.114177	0.172619	0.185559	0.162267	0.189784	0.136161	0.381696	0.174503	0.239662	0.172038	0.19826	0.151099	0.209656	0.269205	0.381839	0.15	0.156746	0.286905	0.117857	0.0802239	0.111264	0.28028	0.229412	0.303787	0.207418	0.494156	0.722098	0.560597	0.571429	0.378348	0.50559	0.525	0.391955	0.504286	0.457792	0.605806	0.583647	0.596788	0.641681	0.632582
Cuphea_ignea	Myrtales	eudicots	6.23.1.28	618	0.262857	0.237534	0.252273	0.114545	0.125581	0.193333	0.248571	0.257101	0.228696	0.137209	0.083125	0.31625	0.111646	0.175789	0.259024	0.127692	0.087033	0.264444	0.189057	0.450638	0.22	0.0701587	0.366667	0.185714	0.12597	0.182051	0.352609	0.285882	0.386024	0.268718	0.561818	0.778438	0.634098	0.646923	0.468438	0.585217	0.591429	0.43798	0.58	0.526465	0.67262	0.654436	0.667811	0.706467	0.69743
Cuphea_ignea	Myrtales	eudicots	6.23.1.24	619	0.62381	0.606393	0.62904	0.452273	0.502842	0.511111	0.580952	0.627053	0.591304	0.516537	0.396181	0.236458	0.346835	0.428947	0.569106	0.379487	0.436142	0.533333	0.281761	0.590071	0.603175	0.422222	0.666667	0.553968	0.495191	0.552991	0.649275	0.644444	0.71004	0.648718	0.783838	0.893056	0.804554	0.863034	0.717014	0.806763	0.806349	0.759596	0.761111	0.769697	0.777421	0.797995	0.786851	0.809315	0.799131
Cuphea_ignea	Myrtales	eudicots	6.23.1.17	620	0.323408	0.278099	0.319414	0.492881	0.418465	0.303578	0.274431	0.295617	0.313078	0.510227	0.392131	0.630459	0.44197	0.54962	0.264326	0.368242	0.457037	0.251673	0.554672	0.210074	0.302065	0.448652	0.234538	0.319449	0.375112	0.314489	0.197224	0.257264	0.180723	0.244517	0.172399	0.397308	0.251432	0.224398	0.107869	0.164798	0.177395	0.104174	0.163494	0.132287	0.418208	0.338074	0.410993	0.44802	0.450562
Cycas_revoluta	Cycadales	gymnosperms	gp15-054-28	621	0.0846154	0.0698981	0.112471	0.308566	0.231664	0.113054	0.0744811	0.0802676	0.0501672	0.307096	0.227564	0.482372	0.288543	0.3917	0.0888055	0.25641	0.298535	0.154321	0.407837	0.397709	0.0912088	0.250305	0.182906	0.0868132	0.193264	0.115385	0.190078	0.0820513	0.230151	0.0897436	0.447786	0.67488	0.529004	0.464744	0.274439	0.413155	0.408791	0.245532	0.407692	0.403652	0.615042	0.567476	0.610454	0.644173	0.654276
Cycas_revoluta	Cycadales	gymnosperms	gp15-054-7	622	0.101587	0.0818874	0.12399	0.336364	0.247545	0.128283	0.0920635	0.0859903	0.0801932	0.333592	0.2625	0.505903	0.3218	0.405556	0.0813008	0.262393	0.31514	0.155556	0.414675	0.424113	0.106349	0.303175	0.166667	0.120635	0.226202	0.161538	0.169565	0.0843137	0.21245	0.0854701	0.431313	0.656076	0.5102	0.436538	0.252951	0.382609	0.388889	0.237374	0.388889	0.384848	0.635116	0.59858	0.636029	0.673253	0.676164
Cycas_revoluta	Cycadales	gymnosperms	gp15-054-8	623	0.270821	0.22763	0.257253	0.45648	0.375804	0.250484	0.192503	0.241135	0.225409	0.468827	0.350731	0.592753	0.39429	0.515398	0.17177	0.327878	0.428805	0.22104	0.527499	0.351064	0.232523	0.410841	0.135461	0.260182	0.331375	0.271413	0.103145	0.174593	0.0858754	0.167212	0.233656	0.462932	0.298221	0.279255	0.121509	0.219796	0.232827	0.103804	0.210638	0.199871	0.556377	0.476244	0.549163	0.586189	0.589267
Cycas_revoluta	Cycadales	gymnosperms	gp15-054-10	624	0.22199	0.166231	0.264939	0.446246	0.369088	0.230337	0.178705	0.198013	0.166585	0.464463	0.366573	0.612184	0.423695	0.532969	0.192793	0.350763	0.434128	0.242197	0.545262	0.31377	0.244623	0.408953	0.101873	0.225201	0.338588	0.257563	0.0799951	0.143688	0.134425	0.150245	0.339939	0.568206	0.406705	0.353608	0.16731	0.31871	0.265597	0.109636	0.315393	0.301555	0.518656	0.463124	0.504222	0.547803	0.557906
Cycas_revoluta	Cycadales	gymnosperms	gp15-054-30	625	0.409317	0.356462	0.391798	0.546937	0.476997	0.344862	0.313837	0.380435	0.344203	0.592518	0.45856	0.654891	0.498487	0.583524	0.309385	0.428372	0.51947	0.280327	0.617309	0.317068	0.341925	0.515183	0.252657	0.388199	0.4622	0.412486	0.228261	0.301023	0.155841	0.309922	0.18834	0.38553	0.212758	0.199415	0.116168	0.119565	0.128882	0.18599	0.186957	0.160957	0.5118	0.436008	0.505724	0.543999	0.550522
Cycas_revoluta	Cycadales	gymnosperms	gp15-054-3	626	0.0793651	0.0569254	0.101768	0.304545	0.22584	0.138384	0.0777778	0.0545894	0.0927536	0.31137	0.262153	0.516667	0.325176	0.387427	0.0837398	0.290598	0.303663	0.171605	0.403564	0.38156	0.0952381	0.25873	0.188889	0.101587	0.196683	0.137607	0.165459	0.0816993	0.205087	0.0982906	0.408081	0.630556	0.476867	0.458761	0.279687	0.402415	0.411111	0.240404	0.401111	0.368687	0.596851	0.531913	0.583498	0.625349	0.631595
Cycas_revoluta	Cycadales	gymnosperms	gp15-054-17	627	0.14772	0.127514	0.147969	0.296905	0.21425	0.0915538	0.0964201	0.15202	0.0938945	0.307274	0.183178	0.433178	0.234716	0.345185	0.104567	0.205401	0.259645	0.0932493	0.359695	0.382979	0.134043	0.251266	0.178251	0.109119	0.170054	0.124659	0.155874	0.15219	0.215714	0.1503	0.367311	0.60123	0.444716	0.421645	0.239362	0.374561	0.371125	0.265528	0.369574	0.328928	0.615258	0.56335	0.597696	0.653395	0.650719
Cycas_revoluta	Cycadales	gymnosperms	gp15-054-20	628	0.116484	0.12389	0.128497	0.286588	0.198697	0.0794206	0.100122	0.114827	0.072623	0.283925	0.210852	0.454499	0.276255	0.358733	0.109354	0.208791	0.274725	0.179487	0.385859	0.423428	0.130769	0.251526	0.194139	0.078022	0.17074	0.119048	0.204849	0.104848	0.247981	0.130037	0.464336	0.691363	0.534498	0.489011	0.321944	0.446536	0.452747	0.250305	0.436264	0.420135	0.629253	0.588201	0.626374	0.666579	0.660691
Cycas_revoluta	Cycadales	gymnosperms	gp15-054-9	629	0.420064	0.364014	0.390449	0.560266	0.498955	0.363296	0.329588	0.392281	0.358574	0.615234	0.47349	0.6796	0.5096	0.596836	0.330776	0.440219	0.52204	0.301567	0.632393	0.25759	0.358748	0.537899	0.274032	0.410915	0.483817	0.419332	0.249878	0.30998	0.167321	0.303947	0.14474	0.327862	0.17075	0.160653	0.123859	0.10083	0.118994	0.189309	0.148989	0.136874	0.478039	0.395201	0.494116	0.541883	0.530412
Cycas_revoluta	Cycadales	gymnosperms	gp15-054-1	630	0.212698	0.205697	0.217352	0.215007	0.144149	0.118326	0.15873	0.220152	0.170462	0.237172	0.127728	0.350942	0.147077	0.262949	0.17228	0.126374	0.188034	0.123457	0.280623	0.383148	0.203175	0.174603	0.260317	0.169841	0.131722	0.163614	0.242926	0.228571	0.303691	0.220391	0.411977	0.644965	0.483737	0.497405	0.323165	0.447757	0.453968	0.362193	0.43254	0.382395	0.583737	0.53467	0.577158	0.615531	0.618959
Cymbidium_sp.	Asparagales	monocots	gp15-040-21	631	0.176398	0.180266	0.187582	0.28195	0.205258	0.142292	0.149758	0.188406	0.15942	0.312774	0.190217	0.426857	0.236103	0.353356	0.177801	0.149387	0.247492	0.178207	0.35767	0.460376	0.189855	0.240166	0.211111	0.174948	0.182349	0.153289	0.199275	0.16948	0.243059	0.181159	0.469565	0.675385	0.50392	0.465719	0.29144	0.402899	0.403313	0.283267	0.399565	0.404919	0.666202	0.62515	0.665981	0.70407	0.706178
Cymbidium_sp.	Asparagales	monocots	gp15-040-1	632	0.364762	0.310502	0.348939	0.549545	0.475814	0.337576	0.270476	0.347826	0.289855	0.562016	0.441042	0.6575	0.480844	0.588772	0.271057	0.386667	0.515897	0.265185	0.614591	0.372199	0.32	0.513651	0.177778	0.352381	0.426269	0.372821	0.166667	0.249412	0.130924	0.24359	0.324848	0.534792	0.364481	0.331667	0.159896	0.23942	0.175238	0.159596	0.293333	0.272323	0.596435	0.534837	0.579803	0.623313	0.631657
Cymbidium_sp.	Asparagales	monocots	gp15-040-5	633	0.282916	0.234854	0.263355	0.458411	0.38468	0.250078	0.186876	0.272972	0.217242	0.484296	0.347616	0.571037	0.38836	0.49905	0.201157	0.320909	0.420075	0.192822	0.51916	0.416868	0.234462	0.422517	0.125773	0.281296	0.338514	0.282448	0.122927	0.17732	0.153397	0.169574	0.365417	0.557265	0.402484	0.370837	0.208763	0.264993	0.217968	0.231074	0.338144	0.302197	0.637907	0.59228	0.633319	0.66535	0.673847
Cymbidium_sp.	Asparagales	monocots	gp15-040-10	634	0.264469	0.244995	0.286713	0.452214	0.377162	0.244755	0.21978	0.234671	0.261984	0.484198	0.36859	0.615785	0.427296	0.520918	0.192933	0.333333	0.437729	0.226496	0.536043	0.348609	0.265934	0.425519	0.145299	0.28022	0.34845	0.269231	0.10786	0.211312	0.0831016	0.205128	0.258974	0.436899	0.29256	0.285256	0.126803	0.238685	0.248352	0.12704	0.260256	0.223388	0.560538	0.508676	0.544379	0.593736	0.59576
Cymbidium_sp.	Asparagales	monocots	gp15-040-19	635	0.185026	0.165209	0.188938	0.239869	0.165873	0.0907265	0.145343	0.182818	0.14842	0.257215	0.127071	0.362199	0.168522	0.27695	0.139877	0.172845	0.212896	0.140562	0.298022	0.394386	0.16506	0.199465	0.277376	0.122203	0.119763	0.132994	0.238999	0.223104	0.277108	0.187056	0.434502	0.65032	0.496741	0.498957	0.33189	0.441173	0.442456	0.364245	0.430843	0.3954	0.608208	0.569798	0.602053	0.640358	0.64367
Cymbidium_sp.	Asparagales	monocots	gp15-040-27	636	0.182729	0.131262	0.221336	0.415197	0.337904	0.18815	0.142146	0.176292	0.147307	0.422596	0.326493	0.560868	0.37918	0.477808	0.141791	0.312476	0.382811	0.205638	0.493945	0.42966	0.185928	0.37195	0.132007	0.196375	0.283582	0.214313	0.179591	0.102897	0.218486	0.0989284	0.439077	0.658232	0.497431	0.445896	0.258396	0.395977	0.324662	0.233228	0.391194	0.387004	0.635486	0.594434	0.635697	0.676825	0.675894
Cymbidium_sp.	Asparagales	monocots	gp15-040-9	637	0.21342	0.156081	0.231061	0.424242	0.361875	0.227273	0.145743	0.200264	0.156785	0.438689	0.322443	0.572443	0.365362	0.48445	0.16371	0.275058	0.405594	0.164983	0.504288	0.398453	0.21039	0.397547	0.0858586	0.207792	0.293758	0.238928	0.113636	0.117112	0.155896	0.113054	0.375758	0.577888	0.416542	0.379953	0.20928	0.295257	0.275325	0.207071	0.319091	0.318182	0.617647	0.570973	0.610633	0.649156	0.652869
Cymbidium_sp.	Asparagales	monocots	gp15-040-30	638	0.168657	0.172766	0.196913	0.355495	0.281499	0.148575	0.161336	0.180402	0.166775	0.372787	0.252565	0.502565	0.297752	0.414572	0.1751	0.210295	0.329342	0.226276	0.431146	0.470149	0.196588	0.328121	0.202819	0.182303	0.223881	0.171833	0.250162	0.174539	0.311455	0.171259	0.520217	0.748484	0.586983	0.529133	0.342234	0.491759	0.42914	0.303483	0.485821	0.481833	0.686727	0.646841	0.680208	0.72464	0.718753
Cymbidium_sp.	Asparagales	monocots	gp15-040-3	639	0.227486	0.245882	0.239787	0.177791	0.167648	0.167242	0.214788	0.238305	0.182352	0.198852	0.0893987	0.333663	0.126582	0.246669	0.219358	0.116034	0.155654	0.257384	0.266778	0.470644	0.2434	0.151095	0.281013	0.20217	0.147742	0.200747	0.282746	0.255696	0.330029	0.238559	0.542232	0.75623	0.594729	0.570716	0.382615	0.518437	0.508981	0.38013	0.515443	0.489707	0.692683	0.648615	0.683095	0.72781	0.71473
Cymbidium_sp.	Asparagales	monocots	gp15-040-6	640	0.215476	0.18379	0.218434	0.395202	0.31137	0.20202	0.140873	0.182971	0.18599	0.413437	0.307292	0.557292	0.356364	0.469298	0.130081	0.287393	0.380342	0.180556	0.479036	0.380615	0.195238	0.359127	0.116667	0.21746	0.279229	0.226496	0.118357	0.14183	0.129518	0.119658	0.328535	0.505208	0.334472	0.339744	0.172743	0.289493	0.286111	0.176768	0.304444	0.27399	0.607546	0.548246	0.595332	0.639055	0.642768
Cyrtomium_falcatum	Polypodiales	ferns	gp17-001-ad-22	641	0.6101	0.577349	0.630211	0.660683	0.651089	0.600946	0.573653	0.556817	0.615434	0.710339	0.656648	0.759156	0.650327	0.685803	0.563228	0.597828	0.652691	0.493198	0.732965	0.232484	0.602184	0.665858	0.532059	0.618198	0.670596	0.597746	0.495638	0.556013	0.49528	0.546872	0.27956	0.236963	0.478542	0.32974	0.408091	0.395292	0.443069	0.386412	0.267006	0.293508	0.257877	0.0810785	0.254513	0.315992	0.282319
Cyrtomium_falcatum	Polypodiales	ferns	gp17-001-ad-1	642	0.61039	0.565024	0.616883	0.649351	0.636666	0.588745	0.572872	0.538867	0.609354	0.697825	0.657062	0.749188	0.6325	0.680964	0.575388	0.585581	0.641359	0.511624	0.728498	0.228931	0.597403	0.647908	0.550216	0.61039	0.652646	0.586414	0.50367	0.561727	0.513065	0.540793	0.315584	0.273438	0.502768	0.356518	0.404525	0.421513	0.460606	0.410534	0.278442	0.300144	0.222307	0.0495557	0.225313	0.284237	0.243815
Cyrtomium_falcatum	Polypodiales	ferns	gp17-001-ad-18	643	0.592694	0.54554	0.59594	0.630725	0.617255	0.565811	0.562462	0.529151	0.591658	0.682674	0.632872	0.731751	0.621316	0.671254	0.564979	0.571932	0.62629	0.511922	0.725623	0.199529	0.578408	0.638192	0.54402	0.592694	0.64293	0.563711	0.495519	0.547104	0.511082	0.528577	0.292158	0.24672	0.491115	0.339768	0.384661	0.408364	0.454453	0.398566	0.265954	0.297556	0.230845	0.0694484	0.233479	0.294647	0.260011
Cyrtomium_falcatum	Polypodiales	ferns	gp17-001-ad-26	644	0.565668	0.521874	0.576979	0.604106	0.599587	0.548143	0.533282	0.500234	0.572698	0.651538	0.613911	0.69506	0.588812	0.635823	0.543863	0.552109	0.594647	0.474313	0.680006	0.177419	0.559447	0.606119	0.513978	0.573733	0.610857	0.54115	0.466339	0.518786	0.472114	0.504136	0.271701	0.233367	0.466816	0.312655	0.37122	0.384432	0.424578	0.368768	0.236774	0.267514	0.247844	0.10017	0.240552	0.304182	0.262074
Cyrtomium_falcatum	Polypodiales	ferns	gp17-001-ad-16	645	0.548726	0.499204	0.559197	0.584567	0.569767	0.521846	0.517903	0.477924	0.547691	0.639535	0.588905	0.674055	0.568246	0.616381	0.52042	0.530411	0.575518	0.463968	0.667691	0.180439	0.534441	0.572167	0.491473	0.548726	0.576536	0.515504	0.452562	0.502782	0.46605	0.4839	0.292671	0.246609	0.453806	0.322749	0.347263	0.380991	0.417054	0.374207	0.238605	0.248062	0.144468	0.151483	0.139627	0.211577	0.183145
Cyrtomium_falcatum	Polypodiales	ferns	gp17-001-ad-29	646	0.585288	0.540891	0.588874	0.62483	0.6168	0.565581	0.545605	0.511789	0.584253	0.673204	0.625466	0.721782	0.602494	0.658091	0.550965	0.566973	0.610054	0.488207	0.708533	0.202763	0.571002	0.615612	0.522886	0.585288	0.619403	0.558362	0.478099	0.532748	0.49029	0.515691	0.287653	0.2507	0.479936	0.329076	0.383979	0.39695	0.435892	0.383612	0.252388	0.279964	0.217735	0.0635731	0.218626	0.279024	0.239848
Cyrtomium_falcatum	Polypodiales	ferns	gp17-001-ad-19	647	0.541184	0.501913	0.555385	0.607084	0.577415	0.518428	0.499356	0.490795	0.549158	0.653572	0.590372	0.691864	0.58148	0.637624	0.497583	0.517672	0.594793	0.434101	0.691994	0.178168	0.535907	0.598456	0.461261	0.550193	0.59204	0.536036	0.442421	0.500477	0.41398	0.480596	0.186732	0.192145	0.405332	0.255111	0.340372	0.321582	0.366023	0.316134	0.214595	0.230958	0.337428	0.212491	0.329762	0.406808	0.3664
Cyrtomium_falcatum	Polypodiales	ferns	gp17-001-ad-23	648	0.54829	0.510515	0.560179	0.628041	0.57812	0.527742	0.510396	0.481833	0.554297	0.672126	0.595511	0.733275	0.579069	0.665122	0.516489	0.535753	0.601068	0.455834	0.694659	0.214114	0.541247	0.594791	0.482629	0.555332	0.594387	0.529252	0.446418	0.504474	0.457916	0.485735	0.267734	0.230414	0.447356	0.306473	0.354864	0.367055	0.40892	0.364703	0.224789	0.243491	0.236236	0.0708461	0.233644	0.307582	0.268943
Cyrtomium_falcatum	Polypodiales	ferns	gp17-001-ad-6	649	0.577009	0.52515	0.587358	0.598011	0.594477	0.550189	0.53807	0.50351	0.575974	0.65298	0.617188	0.710938	0.598892	0.639391	0.540587	0.555889	0.593492	0.478106	0.682341	0.185505	0.562723	0.608135	0.506076	0.577009	0.612873	0.535857	0.480639	0.538695	0.469032	0.517428	0.235227	0.1875	0.447362	0.283053	0.375	0.361617	0.412798	0.369239	0.252812	0.273753	0.26951	0.143797	0.264099	0.339446	0.305255
Cyrtomium_falcatum	Polypodiales	ferns	gp17-001-ad-9	650	0.421008	0.396454	0.443946	0.560638	0.489447	0.4082	0.390289	0.388503	0.423335	0.599277	0.472952	0.668592	0.499309	0.594759	0.392806	0.424262	0.530705	0.338209	0.62613	0.152154	0.418487	0.524743	0.378711	0.432773	0.483758	0.434389	0.328279	0.376471	0.340589	0.363176	0.124981	0.278952	0.322427	0.170168	0.22177	0.237559	0.286835	0.228249	0.0937815	0.123843	0.335371	0.224679	0.333599	0.396065	0.359936
Danae_racemosa	Asparagales	monocots	7.01.1.2	651	0.222222	0.226332	0.232576	0.259848	0.17416	0.19798	0.2	0.220773	0.205314	0.262532	0.180556	0.426042	0.237553	0.342982	0.214634	0.14359	0.247985	0.203704	0.359119	0.478251	0.236508	0.21746	0.233333	0.234921	0.154561	0.199145	0.235266	0.217647	0.279116	0.219658	0.487879	0.722743	0.554645	0.496795	0.309896	0.45942	0.426984	0.286869	0.463333	0.449495	0.684076	0.643024	0.687114	0.725416	0.720732
Danae_racemosa	Asparagales	monocots	7.01.1.16	652	0.228223	0.245573	0.240022	0.162694	0.162507	0.177384	0.229772	0.225521	0.194062	0.18633	0.0739329	0.335366	0.141402	0.205071	0.219512	0.103815	0.122889	0.236826	0.221583	0.47561	0.243554	0.115563	0.33523	0.221254	0.158355	0.200438	0.309385	0.266428	0.359389	0.241088	0.538359	0.757431	0.59936	0.61773	0.438643	0.568399	0.564111	0.407736	0.557073	0.490022	0.68684	0.644783	0.685669	0.730101	0.724213
Danae_racemosa	Asparagales	monocots	7.01.1.1	653	0.238224	0.224917	0.225737	0.125307	0.132935	0.158886	0.212999	0.229534	0.215825	0.169705	0.140203	0.322635	0.123674	0.18101	0.206987	0.121275	0.136769	0.197698	0.208312	0.443933	0.210811	0.139211	0.355856	0.185328	0.128076	0.169785	0.330494	0.259936	0.344513	0.240471	0.498034	0.684333	0.537882	0.602651	0.407939	0.533608	0.554311	0.433115	0.516216	0.456866	0.665631	0.618065	0.661043	0.693073	0.70157
Danae_racemosa	Asparagales	monocots	7.01.1.3	654	0.21477	0.162178	0.223806	0.411402	0.332085	0.209553	0.133979	0.18251	0.16507	0.424123	0.293697	0.543167	0.357005	0.464541	0.135593	0.259452	0.387875	0.142498	0.486569	0.376848	0.190073	0.372074	0.14049	0.202179	0.270933	0.22186	0.127303	0.108873	0.145804	0.113212	0.320801	0.528204	0.365379	0.333116	0.165916	0.273692	0.279903	0.180277	0.291356	0.257062	0.593084	0.54027	0.581336	0.630316	0.627829
Danae_racemosa	Asparagales	monocots	7.01.1.23	655	0.398675	0.372264	0.37992	0.23395	0.250899	0.292565	0.339879	0.394741	0.34678	0.274155	0.185728	0.19797	0.136761	0.202252	0.337063	0.183452	0.193271	0.295914	0.106594	0.500658	0.355817	0.17984	0.465292	0.31296	0.249269	0.302538	0.43736	0.423044	0.479071	0.39585	0.60956	0.792526	0.638837	0.696273	0.528834	0.639534	0.652528	0.560658	0.625052	0.58086	0.717349	0.67863	0.713109	0.751837	0.739158
Danae_racemosa	Asparagales	monocots	7.01.1.17	656	0.165781	0.157853	0.167812	0.293869	0.232558	0.128612	0.117202	0.16633	0.14004	0.337209	0.211846	0.390988	0.254048	0.321909	0.133296	0.173822	0.264758	0.105943	0.369241	0.396338	0.155814	0.259874	0.221705	0.165781	0.227872	0.189028	0.192619	0.183721	0.24993	0.183363	0.365539	0.552871	0.384293	0.448345	0.285429	0.381294	0.399446	0.316655	0.353256	0.333803	0.604962	0.561812	0.599284	0.637516	0.645771
Danae_racemosa	Asparagales	monocots	7.01.1.28	657	0.4	0.404697	0.414935	0.308766	0.346179	0.350216	0.374603	0.398758	0.369979	0.357807	0.252679	0.221875	0.21302	0.287218	0.400348	0.168864	0.276923	0.288183	0.167925	0.485714	0.414286	0.279365	0.42381	0.4	0.3371	0.37326	0.409627	0.403361	0.443373	0.403297	0.544156	0.768527	0.607026	0.632143	0.477455	0.567081	0.580952	0.509812	0.547143	0.531746	0.691597	0.647368	0.689856	0.728229	0.723144
Danae_racemosa	Asparagales	monocots	7.01.1.11	658	0.123214	0.0918542	0.181818	0.368506	0.282184	0.170725	0.130952	0.117883	0.117883	0.380814	0.294643	0.535714	0.362794	0.454417	0.11912	0.301282	0.350962	0.194444	0.462096	0.398746	0.166071	0.335317	0.126587	0.151786	0.263459	0.198718	0.14441	0.0602941	0.183305	0.0716575	0.403896	0.617188	0.449649	0.416896	0.228795	0.346972	0.355952	0.18272	0.345	0.351371	0.60423	0.56015	0.594516	0.637885	0.643605
Danae_racemosa	Asparagales	monocots	7.01.1.4	659	0.179193	0.194759	0.190711	0.296443	0.212336	0.104743	0.133885	0.188406	0.144928	0.303842	0.184103	0.434103	0.236103	0.34611	0.159332	0.159978	0.2586	0.150027	0.359926	0.413275	0.190062	0.251035	0.203865	0.147205	0.155419	0.152453	0.195652	0.161381	0.217522	0.18311	0.433399	0.671535	0.50392	0.452341	0.27106	0.406522	0.406004	0.272398	0.401739	0.390206	0.6191	0.578048	0.622138	0.66044	0.655757
Danae_racemosa	Asparagales	monocots	7.01.1.18	660	0.234576	0.223744	0.248682	0.180501	0.141557	0.152833	0.193237	0.246377	0.188406	0.205089	0.0899004	0.3399	0.147496	0.251907	0.209084	0.111483	0.153528	0.196457	0.269346	0.445883	0.233126	0.151829	0.284058	0.190683	0.126541	0.192308	0.257246	0.232055	0.293522	0.251951	0.493412	0.710032	0.561891	0.546683	0.358582	0.489855	0.490269	0.368906	0.481594	0.458059	0.651709	0.610657	0.654747	0.693049	0.693952
Davallia_fejeensis	Polypodiales	ferns	gp17-023-ad-30	661	0.491071	0.460005	0.50487	0.612825	0.558555	0.474297	0.451389	0.449017	0.490036	0.659676	0.533482	0.727679	0.565325	0.650376	0.456882	0.49359	0.592033	0.386795	0.692385	0.207827	0.476786	0.584325	0.415476	0.492857	0.550373	0.496337	0.378494	0.441597	0.388877	0.422619	0.203247	0.215402	0.381587	0.243132	0.28125	0.298835	0.341071	0.298431	0.158571	0.186147	0.247517	0.145207	0.247464	0.309185	0.262769
Davallia_fejeensis	Polypodiales	ferns	gp17-023-ad-24	662	0.485137	0.464785	0.493687	0.587121	0.540287	0.469697	0.438672	0.443566	0.472991	0.635776	0.531566	0.708807	0.542642	0.633041	0.433974	0.466977	0.559774	0.380471	0.660568	0.182033	0.470851	0.558442	0.39899	0.489322	0.541987	0.489899	0.367589	0.421034	0.372155	0.411033	0.181818	0.231771	0.380775	0.223776	0.277541	0.289328	0.330736	0.272727	0.144545	0.171717	0.255496	0.175363	0.262268	0.328313	0.30162
Davallia_fejeensis	Polypodiales	ferns	gp17-023-ad-26	663	0.607817	0.565392	0.614923	0.64301	0.63778	0.592053	0.571129	0.534318	0.606782	0.69219	0.657429	0.755012	0.631359	0.683466	0.5711	0.592888	0.636948	0.510832	0.726415	0.22501	0.598383	0.644055	0.555975	0.617251	0.642354	0.579342	0.509639	0.56626	0.510002	0.544993	0.32024	0.282871	0.502938	0.365566	0.41362	0.421001	0.461186	0.419859	0.280377	0.307509	0.134093	0.119379	0.130066	0.196023	0.162802
Davallia_fejeensis	Polypodiales	ferns	gp17-023-ad-5	664	0.47563	0.455278	0.495766	0.574643	0.53078	0.472371	0.441643	0.44416	0.476556	0.624487	0.529718	0.694547	0.541325	0.613519	0.439024	0.466817	0.548158	0.366739	0.649279	0.168961	0.469468	0.547152	0.398693	0.485434	0.54302	0.483409	0.3685	0.42549	0.357666	0.411765	0.144563	0.223958	0.333012	0.189668	0.273591	0.253964	0.3	0.262626	0.130196	0.16637	0.279857	0.185464	0.291333	0.355348	0.328952
Davallia_fejeensis	Polypodiales	ferns	gp17-023-ad-27	665	0.559719	0.521334	0.569858	0.629657	0.596836	0.54148	0.519516	0.510216	0.558684	0.676134	0.599898	0.73335	0.599191	0.666739	0.520992	0.539302	0.614214	0.450516	0.708166	0.223927	0.545433	0.617877	0.482514	0.559719	0.613898	0.551072	0.454383	0.51244	0.44845	0.491173	0.258122	0.217213	0.442623	0.303752	0.357326	0.362366	0.399454	0.359911	0.221967	0.251118	0.220391	0.076174	0.223397	0.282321	0.244619
Davallia_fejeensis	Polypodiales	ferns	gp17-023-ad-14	666	0.552227	0.517897	0.555474	0.635386	0.593398	0.539101	0.512545	0.496026	0.551192	0.682046	0.603159	0.739079	0.595753	0.672467	0.490952	0.536394	0.609122	0.426125	0.709475	0.221574	0.541475	0.610343	0.460215	0.552227	0.602792	0.543011	0.428471	0.494244	0.410286	0.48263	0.219355	0.174227	0.403931	0.255893	0.350218	0.325292	0.360061	0.321929	0.205161	0.228413	0.260997	0.142453	0.255647	0.334621	0.300174
Davallia_fejeensis	Polypodiales	ferns	gp17-023-ad-17	667	0.511977	0.478483	0.52399	0.575758	0.556495	0.505051	0.467532	0.463768	0.503294	0.620155	0.558239	0.678504	0.562844	0.610978	0.454176	0.498057	0.567766	0.378227	0.649133	0.161831	0.497691	0.571429	0.418182	0.522078	0.571838	0.512821	0.373847	0.459893	0.380309	0.449495	0.175758	0.227194	0.366286	0.217463	0.294508	0.282038	0.331313	0.282828	0.156364	0.171717	0.262626	0.165262	0.257785	0.329039	0.298403
Davallia_fejeensis	Polypodiales	ferns	gp17-023-ad-21	668	0.609598	0.572025	0.627131	0.683239	0.645712	0.589252	0.584945	0.554914	0.615036	0.731105	0.664062	0.78125	0.657634	0.712582	0.587462	0.589944	0.665007	0.53858	0.766952	0.254322	0.609598	0.662574	0.566146	0.623884	0.654035	0.596755	0.518003	0.566085	0.540663	0.558694	0.341761	0.304688	0.521132	0.382812	0.414062	0.44769	0.483854	0.448153	0.300312	0.3256	0.0951705	0.162418	0.0941198	0.165232	0.131198
Davallia_fejeensis	Polypodiales	ferns	gp17-023-ad-23	669	0.595238	0.551712	0.600758	0.644697	0.630233	0.578788	0.561508	0.536594	0.594203	0.690116	0.635417	0.748958	0.623734	0.675877	0.564024	0.576923	0.626465	0.496914	0.720597	0.224645	0.580952	0.645635	0.525	0.595238	0.650373	0.571795	0.492029	0.547549	0.498996	0.526282	0.3	0.258333	0.484426	0.336538	0.393229	0.403623	0.441667	0.395455	0.265	0.289899	0.211765	0.0500627	0.211785	0.273054	0.230168
Davallia_fejeensis	Polypodiales	ferns	gp17-023-ad-20	670	0.547865	0.533258	0.574977	0.628632	0.597698	0.529522	0.516118	0.508442	0.546093	0.673819	0.601965	0.741302	0.610074	0.663999	0.48441	0.549696	0.612439	0.406771	0.704532	0.218688	0.547865	0.616102	0.440779	0.56215	0.616095	0.557494	0.405087	0.502486	0.403552	0.485593	0.180881	0.161485	0.39226	0.233842	0.337307	0.300314	0.350417	0.337603	0.200722	0.213891	0.310987	0.199209	0.314341	0.38595	0.355469
Davallia_solida	Polypodiales	ferns	gp17-014-ad-15	671	0.592694	0.556102	0.6034	0.619709	0.628883	0.580962	0.560039	0.527603	0.591658	0.67433	0.640506	0.73032	0.606049	0.65679	0.557345	0.571932	0.621089	0.501367	0.702722	0.238753	0.579389	0.631164	0.528753	0.592694	0.627663	0.566451	0.489047	0.547104	0.503449	0.52799	0.341638	0.308683	0.500438	0.388432	0.391042	0.442947	0.446819	0.43311	0.29855	0.311898	0.0813977	0.20031	0.0796784	0.147369	0.120005
Davallia_solida	Polypodiales	ferns	gp17-014-ad-4	672	0.623016	0.581177	0.630471	0.68266	0.652455	0.606902	0.584656	0.556361	0.621981	0.733419	0.663194	0.786458	0.657993	0.709552	0.587173	0.604701	0.664428	0.521605	0.75856	0.253743	0.60873	0.664021	0.553704	0.623016	0.669707	0.605413	0.516103	0.572549	0.517515	0.553419	0.309933	0.273438	0.500304	0.356125	0.421007	0.417552	0.468519	0.409091	0.288148	0.313973	0.149634	0.10951	0.148258	0.212187	0.163563
Davallia_solida	Polypodiales	ferns	gp17-014-ad-7	673	0.580952	0.547328	0.60043	0.636466	0.621307	0.569615	0.549121	0.532315	0.585194	0.685837	0.626408	0.7279	0.624815	0.672949	0.551637	0.570686	0.630829	0.502503	0.701853	0.202703	0.571943	0.641356	0.527928	0.588417	0.646094	0.572072	0.487759	0.527504	0.501248	0.518018	0.31335	0.268933	0.49136	0.349446	0.382461	0.410732	0.452252	0.410319	0.270541	0.298116	0.181192	0.0764072	0.170691	0.235961	0.19538
Davallia_solida	Polypodiales	ferns	gp17-014-ad-14	674	0.592288	0.558128	0.604385	0.617056	0.623276	0.575355	0.564827	0.531743	0.600103	0.664231	0.641316	0.714187	0.610507	0.651025	0.567343	0.577944	0.615482	0.518846	0.696777	0.261721	0.586852	0.61975	0.543953	0.601138	0.624488	0.557182	0.497114	0.5519	0.508583	0.531541	0.378359	0.313261	0.517844	0.397124	0.397055	0.452559	0.469111	0.448914	0.310177	0.332618	0.0648337	0.200945	0.0643557	0.120661	0.105404
Davallia_solida	Polypodiales	ferns	gp17-014-ad-21	675	0.556022	0.504163	0.559269	0.60205	0.579115	0.540998	0.524743	0.483376	0.554987	0.653899	0.596201	0.708027	0.578059	0.639577	0.52726	0.53092	0.587373	0.474946	0.67943	0.188569	0.541737	0.591036	0.501961	0.556022	0.59204	0.522624	0.456735	0.503922	0.464682	0.488688	0.290196	0.248009	0.465445	0.326735	0.352022	0.390111	0.42521	0.389483	0.250196	0.262032	0.136364	0.126419	0.142244	0.208289	0.184741
Davallia_solida	Polypodiales	ferns	gp17-014-ad-23	676	0.578571	0.535046	0.584091	0.62197	0.608527	0.560606	0.539683	0.507246	0.577536	0.676938	0.627083	0.728125	0.603059	0.659211	0.517886	0.560256	0.609799	0.475926	0.703931	0.264007	0.564286	0.613095	0.5	0.578571	0.625373	0.554487	0.458696	0.514216	0.473996	0.508974	0.359848	0.279167	0.468033	0.362179	0.376563	0.414855	0.42619	0.404293	0.298333	0.327525	0.115597	0.186216	0.102465	0.145659	0.148138
Davallia_solida	Polypodiales	ferns	gp17-014-ad-22	677	0.551378	0.508291	0.559809	0.627791	0.573439	0.53429	0.515455	0.477879	0.550343	0.681763	0.591557	0.735746	0.581057	0.666667	0.517972	0.545884	0.596106	0.461014	0.706554	0.244494	0.551378	0.604428	0.494737	0.551378	0.574496	0.512146	0.455187	0.511146	0.459522	0.489879	0.323604	0.249315	0.452545	0.333671	0.357182	0.377956	0.410526	0.374003	0.275965	0.310473	0.134018	0.211779	0.123534	0.174546	0.167157
Davallia_solida	Polypodiales	ferns	gp17-014-ad-19	678	0.538139	0.500566	0.544308	0.591013	0.565714	0.517793	0.496869	0.476001	0.533041	0.643375	0.583429	0.698968	0.568459	0.624698	0.498657	0.519407	0.579998	0.44569	0.668167	0.165723	0.524902	0.583661	0.474618	0.534076	0.576749	0.525053	0.429198	0.483864	0.447773	0.466361	0.258716	0.216528	0.431794	0.306193	0.338518	0.361627	0.398777	0.358632	0.211193	0.228153	0.199235	0.095675	0.196678	0.256936	0.227974
Davallia_solida	Polypodiales	ferns	gp17-014-ad-18	679	0.568211	0.525361	0.578522	0.607084	0.590509	0.542998	0.549121	0.496671	0.567176	0.657343	0.60839	0.709882	0.587068	0.645922	0.551637	0.553708	0.590833	0.480147	0.691994	0.17903	0.559202	0.596311	0.527928	0.568211	0.601049	0.529453	0.473169	0.527504	0.471182	0.510049	0.277559	0.243102	0.471644	0.324238	0.372818	0.385899	0.42574	0.377559	0.243604	0.271362	0.202582	0.0763395	0.20081	0.26002	0.221149
Davallia_solida	Polypodiales	ferns	gp17-014-ad-11	680	0.636536	0.593526	0.644811	0.676488	0.664746	0.619603	0.609074	0.570348	0.635501	0.720622	0.685564	0.758435	0.655987	0.712972	0.611591	0.622192	0.662161	0.563094	0.749875	0.245057	0.629709	0.672847	0.59705	0.636536	0.677586	0.606308	0.546172	0.596148	0.56168	0.582823	0.366372	0.331997	0.553242	0.408696	0.441303	0.471489	0.505183	0.466613	0.330619	0.350586	0.153282	0.104997	0.145782	0.213025	0.173085
Davallia_subsolida	Polypodiales	ferns	gp17-008-ad-17	681	0.677109	0.636946	0.692052	0.704413	0.702094	0.660021	0.649958	0.615306	0.68777	0.74881	0.728984	0.777686	0.695018	0.733918	0.652475	0.659919	0.700148	0.598441	0.77513	0.358778	0.67452	0.704261	0.62924	0.688805	0.708999	0.644849	0.583842	0.642724	0.594025	0.619208	0.445136	0.391447	0.592944	0.471098	0.47903	0.529774	0.546533	0.528974	0.398772	0.422116	0.0746474	0.298246	0.102287	0.0369787	0.0592309
Davallia_subsolida	Polypodiales	ferns	gp17-008-ad-21	682	0.640436	0.597051	0.646379	0.671803	0.672842	0.631228	0.601829	0.569393	0.639401	0.727828	0.689089	0.749735	0.66563	0.705397	0.583092	0.613646	0.671354	0.515275	0.743844	0.254237	0.62615	0.674872	0.551977	0.64891	0.67961	0.613212	0.511238	0.577767	0.517358	0.570839	0.323575	0.278072	0.510697	0.357399	0.430614	0.428887	0.461985	0.417908	0.291864	0.31433	0.186078	0.0700268	0.188747	0.253273	0.21177
Davallia_subsolida	Polypodiales	ferns	gp17-008-ad-3	683	0.63371	0.596137	0.645193	0.677731	0.661285	0.620558	0.598378	0.567303	0.639766	0.726033	0.68098	0.766075	0.65586	0.705225	0.600895	0.620919	0.670883	0.544631	0.753631	0.311189	0.626516	0.668836	0.580815	0.640802	0.673575	0.608744	0.531749	0.59653	0.541562	0.571205	0.40739	0.345492	0.539745	0.429026	0.440029	0.484392	0.494896	0.477436	0.350432	0.37381	0.0397415	0.232542	0.0582776	0.0772412	0.0764841
Davallia_subsolida	Polypodiales	ferns	gp17-008-ad-4	684	0.611765	0.574191	0.626814	0.656513	0.644518	0.608225	0.583567	0.544148	0.616612	0.706566	0.666229	0.761029	0.634294	0.69195	0.586083	0.595346	0.648352	0.515199	0.743777	0.244591	0.611765	0.651727	0.555182	0.62605	0.656466	0.586081	0.522561	0.578151	0.512301	0.556884	0.304202	0.269827	0.498898	0.343164	0.415047	0.414615	0.462185	0.409643	0.293866	0.320431	0.188694	0.0654578	0.190741	0.247421	0.208629
Davallia_subsolida	Polypodiales	ferns	gp17-008-ad-14	685	0.612395	0.57222	0.623663	0.639706	0.64039	0.594251	0.59092	0.566816	0.61136	0.690663	0.659926	0.73989	0.631981	0.672601	0.595768	0.601244	0.632595	0.551198	0.72697	0.266114	0.611975	0.641223	0.573039	0.619748	0.645961	0.575792	0.534527	0.575	0.548016	0.564668	0.381417	0.339154	0.552917	0.417421	0.429228	0.475895	0.503361	0.475267	0.333529	0.353164	0.072861	0.180341	0.0668291	0.13702	0.0969438
Davallia_subsolida	Polypodiales	ferns	gp17-008-ad-11	686	0.628571	0.590998	0.638756	0.668319	0.659556	0.615744	0.605681	0.581127	0.634303	0.716297	0.675517	0.765155	0.648235	0.697368	0.608197	0.614806	0.65587	0.565024	0.751738	0.263318	0.621053	0.665831	0.587469	0.635338	0.669734	0.601118	0.544622	0.590093	0.562279	0.574995	0.395557	0.359904	0.566683	0.434717	0.438029	0.490814	0.517293	0.495557	0.346466	0.366598	0.0638093	0.225564	0.0797259	0.125388	0.0948461
Davallia_subsolida	Polypodiales	ferns	gp17-008-ad-5	687	0.668729	0.624744	0.683339	0.700877	0.697766	0.657719	0.629671	0.60881	0.667694	0.745376	0.716781	0.795768	0.683046	0.73736	0.639812	0.663234	0.697845	0.600758	0.781162	0.302647	0.668729	0.700287	0.618373	0.676603	0.697027	0.635574	0.574461	0.630292	0.592828	0.60317	0.431138	0.395485	0.597457	0.479558	0.474532	0.529682	0.542557	0.531138	0.387795	0.403245	0.0555392	0.226511	0.0537204	0.0891131	0.0530506
Davallia_subsolida	Polypodiales	ferns	gp17-008-ad-15	688	0.595238	0.552903	0.602165	0.6329	0.618051	0.57013	0.555556	0.521739	0.594203	0.680509	0.635417	0.724554	0.616154	0.667544	0.558072	0.58022	0.624908	0.497354	0.714645	0.204255	0.585714	0.628571	0.52381	0.595238	0.630135	0.569963	0.488613	0.553501	0.49214	0.525641	0.32381	0.289435	0.497658	0.360348	0.393229	0.421946	0.447619	0.423377	0.28381	0.299856	0.123198	0.12782	0.127191	0.190362	0.166534
Davallia_subsolida	Polypodiales	ferns	gp17-008-ad-18	689	0.641807	0.597301	0.660428	0.659091	0.666724	0.621881	0.610644	0.574169	0.640772	0.707763	0.681985	0.747243	0.662602	0.691563	0.615495	0.636312	0.662007	0.565904	0.734323	0.268461	0.641807	0.664449	0.587745	0.641807	0.66802	0.599736	0.542519	0.604412	0.557406	0.575792	0.384759	0.35432	0.561114	0.426471	0.44807	0.489898	0.512885	0.489973	0.342941	0.36787	0.0755348	0.181336	0.0745301	0.134819	0.0957525
Davallia_subsolida	Polypodiales	ferns	gp17-008-ad-16	690	0.636601	0.592041	0.642253	0.681984	0.66313	0.623866	0.600742	0.569766	0.635565	0.736123	0.684078	0.785242	0.659799	0.718114	0.610557	0.610986	0.667522	0.56655	0.772483	0.306958	0.622315	0.67246	0.582968	0.636601	0.677198	0.607056	0.53721	0.584714	0.550699	0.567191	0.414665	0.367245	0.566651	0.451291	0.442803	0.502571	0.507751	0.500332	0.364745	0.380742	0.045435	0.213709	0.0336889	0.109052	0.0753986
Dicksonia_antarctica	Cyatheales	ferns	gp17-020-ad-17	691	0.681319	0.643083	0.691184	0.732517	0.710452	0.668831	0.661783	0.634337	0.680283	0.78252	0.726992	0.826751	0.706913	0.763881	0.664299	0.67033	0.714286	0.622304	0.813913	0.345219	0.672527	0.717949	0.647619	0.686813	0.727571	0.659341	0.600096	0.642146	0.618959	0.628205	0.453047	0.408482	0.615655	0.486264	0.495278	0.546297	0.568498	0.538129	0.402857	0.422411	0.0829171	0.293233	0.102705	0.050306	0.0685125
Dicksonia_antarctica	Cyatheales	ferns	gp17-020-ad-8	692	0.678571	0.632665	0.687771	0.719697	0.709718	0.661797	0.640873	0.611025	0.683489	0.763843	0.724702	0.810268	0.697107	0.74718	0.647358	0.661172	0.70467	0.592593	0.80155	0.324721	0.670238	0.712302	0.62381	0.684524	0.71704	0.649725	0.57971	0.632073	0.594234	0.614927	0.419048	0.386533	0.587724	0.462912	0.476562	0.522464	0.545238	0.522186	0.381429	0.394481	0.0883626	0.264724	0.108023	0.0826205	0.0857941
Dicksonia_antarctica	Cyatheales	ferns	gp17-020-ad-2	693	0.738998	0.687139	0.746015	0.743214	0.752287	0.709105	0.70428	0.671887	0.737963	0.7945	0.779177	0.825163	0.748755	0.784111	0.711536	0.715944	0.755481	0.660523	0.815345	0.324645	0.724712	0.756413	0.686888	0.738998	0.754757	0.695042	0.642901	0.692612	0.654999	0.671345	0.463507	0.429132	0.651348	0.505058	0.533657	0.567031	0.606093	0.563119	0.423507	0.449519	0.109892	0.229591	0.110968	0.0754321	0.0760412
Dicksonia_antarctica	Cyatheales	ferns	gp17-020-ad-14	694	0.732468	0.694894	0.738636	0.757576	0.760042	0.712121	0.691198	0.661133	0.733597	0.808527	0.780871	0.844034	0.747756	0.794817	0.678418	0.710956	0.755644	0.622896	0.834991	0.330303	0.720346	0.76075	0.648485	0.740693	0.761737	0.696737	0.611462	0.670588	0.618693	0.665035	0.412121	0.361316	0.608942	0.46014	0.526563	0.525692	0.5671	0.505051	0.382121	0.414141	0.112299	0.16309	0.10927	0.157249	0.118131
Dicksonia_antarctica	Cyatheales	ferns	gp17-020-ad-22	695	0.713325	0.670434	0.721362	0.729413	0.740067	0.692146	0.680903	0.650549	0.71229	0.784076	0.757988	0.827564	0.728841	0.767406	0.683419	0.698862	0.732272	0.640093	0.814282	0.360605	0.704356	0.734714	0.664275	0.713325	0.737032	0.670001	0.617079	0.672698	0.633151	0.651432	0.469751	0.429302	0.636918	0.50664	0.513488	0.564087	0.58975	0.563799	0.423677	0.443674	0.114314	0.295155	0.129037	0.0999705	0.0991056
Dicksonia_antarctica	Cyatheales	ferns	gp17-020-ad-20	696	0.733881	0.686447	0.737128	0.759956	0.760445	0.712523	0.6916	0.673336	0.732846	0.81241	0.778485	0.85578	0.738826	0.79285	0.695662	0.711141	0.75265	0.662078	0.84722	0.40595	0.719595	0.755092	0.674631	0.733881	0.758883	0.690379	0.634282	0.684643	0.647724	0.664284	0.502253	0.458518	0.659437	0.538717	0.535053	0.602847	0.603203	0.594932	0.451593	0.469786	0.205172	0.33768	0.223805	0.187113	0.193133
Dicksonia_antarctica	Cyatheales	ferns	gp17-020-ad-11	697	0.698234	0.651993	0.71859	0.707227	0.717533	0.673136	0.672463	0.63361	0.697199	0.757251	0.738413	0.795822	0.714834	0.743347	0.674979	0.687122	0.714718	0.605701	0.782489	0.321779	0.692616	0.711789	0.635955	0.698234	0.719269	0.654278	0.600635	0.658691	0.606674	0.637424	0.421144	0.380179	0.597348	0.457649	0.506232	0.517782	0.555966	0.515832	0.376067	0.403643	0.0782311	0.263623	0.10016	0.0696024	0.0679493
Dicksonia_antarctica	Cyatheales	ferns	gp17-020-ad-7	698	0.721841	0.684405	0.734266	0.774476	0.759951	0.711247	0.685516	0.667363	0.725613	0.820886	0.771635	0.856971	0.757546	0.804403	0.684217	0.705128	0.766484	0.650463	0.84688	0.371011	0.7125	0.776404	0.659295	0.72706	0.781142	0.706731	0.619774	0.670305	0.632067	0.657051	0.486014	0.446514	0.645098	0.528846	0.523438	0.584281	0.587637	0.582168	0.437885	0.456682	0.120989	0.295872	0.123521	0.0822202	0.0959927
Dicksonia_antarctica	Cyatheales	ferns	gp17-020-ad-4	699	0.666791	0.625403	0.675274	0.692646	0.69463	0.647866	0.632843	0.598528	0.670992	0.742908	0.717441	0.78035	0.681026	0.730022	0.640595	0.64559	0.687993	0.580376	0.779018	0.269634	0.657741	0.69567	0.608726	0.672027	0.700242	0.636193	0.565502	0.62316	0.580584	0.60243	0.394384	0.352094	0.570895	0.434253	0.464701	0.499522	0.526353	0.491353	0.347801	0.375377	0.0613153	0.201354	0.0609065	0.120795	0.0818684
Dicksonia_antarctica	Cyatheales	ferns	gp17-020-ad-12	700	0.717304	0.679529	0.725245	0.740077	0.744677	0.701451	0.677621	0.6485	0.720963	0.791626	0.762177	0.831059	0.728294	0.771806	0.676114	0.70242	0.741578	0.608938	0.826114	0.332434	0.707914	0.74402	0.651643	0.721999	0.743115	0.679307	0.609869	0.666446	0.610498	0.652402	0.434016	0.388461	0.5999	0.466549	0.516835	0.526679	0.556808	0.524114	0.382958	0.407739	0.0969345	0.259946	0.109454	0.0881055	0.0919296
Dioscorea macrostachya	Dioscoreales	monocots	gp15-010-11	701	0.546753	0.531258	0.540909	0.388636	0.425581	0.445455	0.488889	0.542819	0.499341	0.450317	0.333807	0.178409	0.288377	0.361244	0.502439	0.305361	0.38022	0.436139	0.202401	0.539845	0.536364	0.361905	0.618182	0.497403	0.427408	0.495338	0.579051	0.572193	0.637678	0.546853	0.736364	0.86733	0.747988	0.816084	0.674858	0.760474	0.7671	0.70303	0.720909	0.723232	0.740107	0.761859	0.755245	0.777572	0.77227
Dioscorea macrostachya	Dioscoreales	monocots	gp15-010-12	702	0.295031	0.268612	0.297596	0.104908	0.135322	0.198287	0.255349	0.289855	0.26087	0.167509	0.0751812	0.279438	0.0678775	0.150458	0.247437	0.124303	0.0775601	0.268921	0.194695	0.471014	0.263561	0.0759144	0.381159	0.208696	0.139303	0.215162	0.344203	0.323615	0.38205	0.292642	0.562187	0.781363	0.623664	0.618868	0.449049	0.55942	0.572257	0.469038	0.549565	0.520422	0.689142	0.649341	0.681074	0.725506	0.719618
Dioscorea macrostachya	Dioscoreales	monocots	gp15-010-21	703	0.123443	0.0964173	0.11451	0.285548	0.210495	0.118881	0.114774	0.128763	0.0925307	0.303518	0.179087	0.451122	0.23791	0.353914	0.151657	0.230769	0.260073	0.204653	0.361877	0.4509	0.096337	0.258852	0.181197	0.0604396	0.154612	0.0897436	0.22854	0.146154	0.292709	0.141026	0.504429	0.733974	0.580286	0.503205	0.322316	0.465329	0.444689	0.270396	0.46359	0.454934	0.656726	0.615674	0.653846	0.698065	0.693382
Dioscorea macrostachya	Dioscoreales	monocots	gp15-010-30	704	0.103475	0.106812	0.121007	0.269963	0.181961	0.0864046	0.128915	0.113788	0.110458	0.263356	0.187078	0.452703	0.262231	0.343528	0.129532	0.218295	0.251411	0.183517	0.36002	0.435308	0.119305	0.224796	0.234234	0.119305	0.151069	0.0973666	0.230317	0.13275	0.264246	0.150728	0.465111	0.705025	0.545636	0.523649	0.343328	0.46792	0.474131	0.291291	0.456216	0.433797	0.646481	0.600081	0.644171	0.688461	0.683376
Dioscorea macrostachya	Dioscoreales	monocots	gp15-010-28	705	0.175325	0.162605	0.175325	0.206169	0.141347	0.0930736	0.135642	0.185206	0.141163	0.244639	0.116274	0.370536	0.180996	0.257177	0.142224	0.163503	0.178821	0.154722	0.275178	0.431473	0.151948	0.17316	0.277056	0.125974	0.119597	0.119381	0.251694	0.196944	0.267407	0.184649	0.44026	0.667208	0.513519	0.517607	0.329343	0.458159	0.470996	0.36075	0.433377	0.392496	0.647823	0.605605	0.647429	0.680613	0.683523
Dioscorea macrostachya	Dioscoreales	monocots	gp15-010-5	706	0.40084	0.419823	0.415775	0.327094	0.31213	0.320856	0.38282	0.41347	0.369991	0.331737	0.231924	0.1731	0.233309	0.293602	0.395265	0.193062	0.284637	0.331881	0.108398	0.503338	0.415126	0.245565	0.462092	0.372269	0.315774	0.375566	0.425618	0.388235	0.451217	0.401207	0.620143	0.839614	0.678881	0.709653	0.526961	0.658483	0.663866	0.524658	0.652745	0.578134	0.729055	0.706472	0.725954	0.764823	0.751342
Dioscorea macrostachya	Dioscoreales	monocots	gp15-010-14	707	0.533862	0.538559	0.541667	0.399411	0.443583	0.456229	0.502646	0.536232	0.492754	0.464686	0.342593	0.180556	0.301453	0.382066	0.514002	0.270655	0.383801	0.407407	0.196366	0.508668	0.543915	0.373016	0.559259	0.496825	0.443339	0.507123	0.539452	0.517211	0.584114	0.527066	0.697643	0.832176	0.700364	0.784544	0.614583	0.723671	0.746561	0.641414	0.70037	0.661616	0.712022	0.738513	0.735043	0.746285	0.73981
Dioscorea macrostachya	Dioscoreales	monocots	gp15-010-10	708	0.14381	0.0978995	0.137576	0.326818	0.252558	0.152727	0.087619	0.135652	0.0927536	0.346977	0.271042	0.536667	0.332321	0.390526	0.0904065	0.303077	0.304029	0.180247	0.405786	0.388227	0.118095	0.292698	0.131111	0.140952	0.217313	0.155385	0.116232	0.0509804	0.156305	0.0497436	0.378182	0.606042	0.441311	0.395	0.213021	0.345507	0.348571	0.214545	0.343333	0.332929	0.593725	0.553283	0.593057	0.626587	0.632924
Dioscorea macrostachya	Dioscoreales	monocots	gp15-010-2	709	0.3	0.271598	0.281818	0.106364	0.0883721	0.204242	0.256508	0.284638	0.252174	0.123721	0.096875	0.37625	0.163038	0.180526	0.249756	0.173333	0.0716484	0.219753	0.236226	0.46	0.245714	0.0774603	0.384444	0.215238	0.12398	0.189744	0.356377	0.341176	0.389558	0.305128	0.529697	0.728333	0.575628	0.621667	0.450208	0.555362	0.573333	0.47798	0.54	0.491313	0.665882	0.629173	0.664142	0.702515	0.703017
Dioscorea macrostachya	Dioscoreales	monocots	gp15-010-9	710	0.232143	0.223935	0.25	0.193182	0.124031	0.132576	0.186508	0.244565	0.201087	0.22416	0.107639	0.335069	0.140295	0.247076	0.199187	0.110043	0.166209	0.151235	0.265723	0.419917	0.232143	0.156746	0.277778	0.190079	0.125415	0.193376	0.252415	0.229412	0.289659	0.235043	0.438131	0.658854	0.499089	0.527778	0.341146	0.461473	0.481349	0.369949	0.442778	0.391414	0.635324	0.58584	0.626726	0.666833	0.676133
Dioscorea_bulbifera	Dioscoreales	monocots	gp15-048-4	711	0.0961771	0.0904881	0.0976312	0.273848	0.186374	0.103713	0.12922	0.103899	0.110839	0.302653	0.1886	0.454225	0.256909	0.351001	0.14428	0.222102	0.249497	0.194227	0.35105	0.443662	0.103219	0.226693	0.20266	0.0694165	0.147152	0.0864933	0.219535	0.143993	0.296793	0.138859	0.489629	0.712258	0.554606	0.52221	0.335497	0.481078	0.461569	0.262769	0.474648	0.453265	0.644197	0.611882	0.647804	0.686177	0.684003
Dioscorea_bulbifera	Dioscoreales	monocots	gp15-048-25	712	0.270656	0.225287	0.273649	0.46683	0.392835	0.253071	0.188331	0.250685	0.208186	0.47423	0.356841	0.606841	0.400616	0.519203	0.189189	0.339224	0.439857	0.241742	0.538246	0.36084	0.247104	0.426426	0.118318	0.26834	0.331585	0.27824	0.108402	0.165819	0.0744057	0.156618	0.293857	0.503801	0.342933	0.300676	0.126056	0.234195	0.20695	0.130767	0.255405	0.241332	0.563738	0.491973	0.551175	0.59419	0.593991
Dioscorea_bulbifera	Dioscoreales	monocots	gp15-048-6	713	0.0951846	0.0791134	0.129852	0.332993	0.265221	0.157984	0.122525	0.0926559	0.0973783	0.328848	0.272823	0.530197	0.347746	0.401685	0.105508	0.30582	0.313002	0.186017	0.41043	0.391824	0.116051	0.301766	0.161174	0.132424	0.2378	0.190291	0.150586	0.0527429	0.19223	0.0698646	0.389683	0.608761	0.448609	0.441659	0.269838	0.394431	0.400642	0.214845	0.380449	0.35433	0.611729	0.564163	0.60714	0.639171	0.647668
Dioscorea_bulbifera	Dioscoreales	monocots	gp15-048-3	714	0.110714	0.0638699	0.117045	0.311364	0.238372	0.158333	0.0833333	0.0811594	0.0969203	0.31657	0.271875	0.528125	0.344146	0.390132	0.0932927	0.299359	0.296841	0.184105	0.392453	0.414362	0.101786	0.280556	0.151389	0.126786	0.209888	0.148718	0.146196	0.0573529	0.208283	0.0660256	0.419318	0.642188	0.488115	0.438462	0.259375	0.400543	0.388095	0.227778	0.3875	0.373864	0.622059	0.579135	0.617308	0.655539	0.656564
Dioscorea_bulbifera	Dioscoreales	monocots	gp15-048-12	715	0.164865	0.154943	0.166769	0.202396	0.114393	0.115479	0.153582	0.161966	0.155895	0.195789	0.123311	0.392314	0.196374	0.27596	0.167436	0.197505	0.181319	0.211712	0.278939	0.448821	0.12973	0.137924	0.293093	0.103475	0.0835014	0.0914761	0.287015	0.202385	0.304787	0.189189	0.49656	0.718539	0.559149	0.564189	0.376689	0.510341	0.527284	0.365547	0.497297	0.457275	0.654647	0.613595	0.657684	0.695986	0.69689
Dioscorea_bulbifera	Dioscoreales	monocots	gp15-048-26	716	0.266265	0.261594	0.274644	0.0952903	0.131409	0.200438	0.259897	0.276759	0.239567	0.152143	0.110316	0.294804	0.0858624	0.159639	0.270497	0.147204	0.0710976	0.298081	0.207093	0.470264	0.248021	0.0870147	0.37751	0.192599	0.138105	0.216559	0.353064	0.308009	0.39759	0.283441	0.58839	0.810523	0.653368	0.655816	0.47195	0.601886	0.602754	0.46063	0.591566	0.552026	0.692417	0.678051	0.685107	0.730106	0.721007
Dioscorea_bulbifera	Dioscoreales	monocots	gp15-048-15	717	0.309524	0.283105	0.221061	0.124697	0.0844961	0.215152	0.279365	0.262029	0.262029	0.080155	0.13875	0.378125	0.180422	0.219298	0.281301	0.226154	0.0945055	0.303704	0.284025	0.481277	0.224762	0.113016	0.408889	0.214286	0.128358	0.187179	0.386957	0.301961	0.408835	0.300513	0.592727	0.816146	0.657705	0.675	0.493021	0.623188	0.638095	0.491313	0.616667	0.556364	0.708663	0.679398	0.693728	0.738443	0.726629
Dioscorea_bulbifera	Dioscoreales	monocots	gp15-048-5	718	0.27395	0.249476	0.277807	0.477005	0.391382	0.261497	0.214192	0.260358	0.249616	0.484405	0.346507	0.596507	0.405659	0.514087	0.209613	0.333183	0.439819	0.20915	0.538513	0.285482	0.253782	0.428385	0.170588	0.268067	0.334504	0.290045	0.140153	0.188235	0.138058	0.186275	0.218182	0.443658	0.297782	0.263235	0.0759191	0.207161	0.216807	0.0988711	0.204118	0.17243	0.485561	0.412915	0.479708	0.528003	0.519816
Dioscorea_bulbifera	Dioscoreales	monocots	gp15-048-8	719	0.185026	0.161908	0.151698	0.222892	0.137574	0.109894	0.153567	0.151039	0.150864	0.243906	0.207267	0.476845	0.266585	0.314997	0.140024	0.277726	0.193301	0.151123	0.339168	0.378749	0.112737	0.188181	0.281124	0.0948365	0.157705	0.0983936	0.255762	0.199858	0.277108	0.183194	0.420591	0.621329	0.464942	0.518304	0.339044	0.454584	0.471601	0.364245	0.442651	0.384447	0.594807	0.547242	0.590219	0.622538	0.630746
Dioscorea_bulbifera	Dioscoreales	monocots	gp15-048-28	720	0.191549	0.170365	0.183899	0.168854	0.0908942	0.137217	0.187346	0.177383	0.170851	0.17229	0.117077	0.377641	0.179533	0.257042	0.197698	0.185988	0.163287	0.236481	0.266543	0.450554	0.153521	0.124301	0.317527	0.118511	0.0594913	0.117551	0.295622	0.203645	0.328865	0.219574	0.524584	0.740427	0.578157	0.59331	0.412082	0.532394	0.541918	0.389529	0.524648	0.469199	0.667018	0.625966	0.658222	0.696382	0.698088
Diplazium_plantaginifolium	Polypodiales	ferns	gp17-007-ad-5	721	0.593128	0.557135	0.606588	0.636939	0.633795	0.583813	0.55656	0.533113	0.598422	0.690757	0.645965	0.725277	0.632911	0.674717	0.552948	0.574976	0.635276	0.519925	0.721758	0.216133	0.591501	0.642154	0.529958	0.605787	0.646892	0.574164	0.490782	0.538794	0.50427	0.52986	0.344304	0.305083	0.514111	0.393987	0.394086	0.451789	0.458529	0.441951	0.297342	0.320867	0.105023	0.145903	0.103663	0.168726	0.131992
Diplazium_plantaginifolium	Polypodiales	ferns	gp17-007-ad-26	722	0.587108	0.547444	0.591186	0.644124	0.619257	0.570769	0.547425	0.513609	0.586073	0.693562	0.627287	0.745808	0.612612	0.674262	0.54878	0.569418	0.618132	0.505646	0.718362	0.250389	0.574913	0.621854	0.524797	0.587108	0.626593	0.560819	0.47667	0.540029	0.494931	0.517511	0.336585	0.30221	0.503798	0.383677	0.388529	0.436532	0.449361	0.439579	0.296585	0.305432	0.0792357	0.185999	0.0815053	0.154228	0.126754
Diplazium_plantaginifolium	Polypodiales	ferns	gp17-007-ad-16	723	0.615646	0.563787	0.618893	0.627706	0.628935	0.581014	0.569161	0.542147	0.614611	0.680509	0.655825	0.738202	0.615087	0.664787	0.571677	0.590529	0.625327	0.51096	0.710563	0.226082	0.601361	0.628118	0.545578	0.615646	0.632856	0.57169	0.498151	0.558944	0.507499	0.546049	0.330612	0.297247	0.500446	0.375589	0.406835	0.433836	0.458503	0.4329	0.290612	0.301793	0.0881807	0.179735	0.100712	0.172675	0.146125
Diplazium_plantaginifolium	Polypodiales	ferns	gp17-007-ad-2	724	0.61133	0.566368	0.623511	0.633229	0.631516	0.58767	0.584784	0.557221	0.617191	0.682358	0.658405	0.711746	0.630991	0.665245	0.5873	0.598939	0.627814	0.54917	0.707092	0.218782	0.604433	0.637876	0.56092	0.618227	0.642615	0.574271	0.522864	0.574848	0.536352	0.551636	0.374608	0.338955	0.545223	0.419828	0.422144	0.477061	0.492611	0.474608	0.326207	0.350679	0.144348	0.114804	0.13736	0.199546	0.158582
Diplazium_plantaginifolium	Polypodiales	ferns	gp17-007-ad-6	725	0.592751	0.548354	0.60346	0.603121	0.620965	0.573044	0.563374	0.526714	0.599178	0.659146	0.640392	0.699394	0.606084	0.647093	0.56589	0.579793	0.61317	0.500553	0.686145	0.193236	0.585928	0.623075	0.530348	0.600213	0.619403	0.558362	0.493024	0.547673	0.497752	0.530616	0.314925	0.2809	0.487399	0.357922	0.391441	0.413043	0.448756	0.416554	0.274925	0.290894	0.130298	0.118561	0.126998	0.195639	0.172517
Diplazium_plantaginifolium	Polypodiales	ferns	gp17-007-ad-1	726	0.671588	0.627305	0.686389	0.685627	0.690464	0.648891	0.646005	0.618007	0.670553	0.736066	0.711767	0.755325	0.686797	0.720303	0.648522	0.660507	0.688256	0.601904	0.752082	0.273327	0.66664	0.691585	0.631657	0.671588	0.696323	0.631571	0.589021	0.632139	0.598102	0.619754	0.431285	0.391323	0.602207	0.470294	0.478439	0.523828	0.561692	0.529203	0.385698	0.40562	0.0796762	0.171714	0.068163	0.14301	0.100559
Diplazium_plantaginifolium	Polypodiales	ferns	gp17-007-ad-21	727	0.627993	0.584686	0.648187	0.637612	0.647197	0.607725	0.601248	0.569239	0.62989	0.69344	0.673952	0.714415	0.655667	0.678887	0.609545	0.616719	0.645049	0.558339	0.709456	0.248739	0.624938	0.653271	0.592293	0.633774	0.653697	0.589818	0.544484	0.599524	0.557281	0.572477	0.389595	0.35522	0.557756	0.433804	0.438493	0.491078	0.508285	0.488585	0.349595	0.358732	0.100491	0.157634	0.0964189	0.155342	0.129234
Diplazium_plantaginifolium	Polypodiales	ferns	gp17-007-ad-25	728	0.552425	0.509991	0.560467	0.609362	0.590783	0.545316	0.512742	0.494349	0.551389	0.661724	0.601778	0.717317	0.586808	0.648238	0.517006	0.537756	0.598347	0.470042	0.687035	0.193246	0.54325	0.60201	0.502141	0.552425	0.604272	0.534227	0.460112	0.502213	0.466121	0.493884	0.268224	0.233515	0.45112	0.313603	0.350416	0.367371	0.408301	0.367807	0.22789	0.255676	0.206888	0.0800855	0.202866	0.27924	0.243145
Diplazium_plantaginifolium	Polypodiales	ferns	gp17-007-ad-12	729	0.562374	0.517557	0.574264	0.590589	0.585162	0.541827	0.531634	0.505409	0.561339	0.646086	0.609595	0.691021	0.576128	0.624351	0.540879	0.549837	0.584197	0.496348	0.673532	0.164819	0.555332	0.591438	0.510798	0.569416	0.594387	0.526724	0.479639	0.518641	0.493127	0.499278	0.292958	0.25154	0.484876	0.336538	0.37434	0.399816	0.444131	0.38583	0.255211	0.279627	0.152896	0.11257	0.152513	0.223075	0.181525
Diplazium_plantaginifolium	Polypodiales	ferns	gp17-007-ad-8	730	0.60831	0.562987	0.611557	0.631462	0.634671	0.58675	0.570495	0.534811	0.607275	0.676775	0.655025	0.72835	0.616034	0.659959	0.573011	0.589744	0.626876	0.511983	0.713898	0.260395	0.595238	0.629318	0.547712	0.60831	0.633109	0.564605	0.505754	0.559477	0.511458	0.538713	0.369162	0.315768	0.509697	0.38826	0.402318	0.453311	0.461438	0.445039	0.306732	0.324421	0.0766488	0.171851	0.0796303	0.133185	0.103662
Dodonaea_viscosa	Sapindales	eudicots	gp15-052-22	731	0.114286	0.0939335	0.126623	0.26461	0.202243	0.0551948	0.0753968	0.111801	0.0719462	0.278239	0.1875	0.441964	0.257911	0.338346	0.0888502	0.208791	0.245879	0.160273	0.346024	0.400456	0.1	0.228175	0.213492	0.0714286	0.150586	0.0865385	0.177019	0.121429	0.230637	0.131868	0.448377	0.659598	0.490632	0.468407	0.301339	0.425932	0.432143	0.280123	0.410714	0.392496	0.62204	0.567669	0.609045	0.653015	0.657023
Dodonaea_viscosa	Sapindales	eudicots	gp15-052-23	732	0.212185	0.207293	0.221925	0.40508	0.330027	0.202763	0.160364	0.180094	0.193947	0.423051	0.327206	0.588235	0.39315	0.470588	0.150287	0.356712	0.379606	0.227487	0.483629	0.370776	0.203782	0.378385	0.0820261	0.212185	0.287533	0.234163	0.0671355	0.135294	0.0956768	0.125943	0.287701	0.496783	0.338959	0.36086	0.179688	0.303964	0.309524	0.138592	0.294706	0.239602	0.584225	0.520456	0.568395	0.614565	0.619208
Dodonaea_viscosa	Sapindales	eudicots	gp15-052-5	733	0.168421	0.149724	0.163876	0.291866	0.206242	0.104466	0.11863	0.168574	0.120519	0.30457	0.172971	0.415022	0.22052	0.337719	0.148053	0.164642	0.264893	0.112411	0.359153	0.362262	0.1599	0.253133	0.203509	0.139098	0.170987	0.105938	0.188596	0.185965	0.241387	0.179487	0.399841	0.629386	0.475697	0.436404	0.266721	0.397254	0.389975	0.289208	0.386667	0.370548	0.575382	0.526316	0.563376	0.606891	0.616191
Dodonaea_viscosa	Sapindales	eudicots	gp15-052-20	734	0.537662	0.51731	0.538636	0.372727	0.400846	0.421212	0.478211	0.535178	0.481423	0.424101	0.318466	0.199432	0.278941	0.339952	0.477384	0.313986	0.343856	0.427609	0.218525	0.558027	0.523377	0.341414	0.606061	0.461039	0.384532	0.465501	0.575692	0.552941	0.613801	0.542424	0.736364	0.882955	0.751565	0.823601	0.669602	0.76917	0.785281	0.69899	0.739091	0.719192	0.758289	0.773753	0.76837	0.795754	0.78903
Dodonaea_viscosa	Sapindales	eudicots	gp15-052-6	735	0.5	0.47774	0.467532	0.275974	0.313953	0.408009	0.480159	0.475673	0.472567	0.324751	0.294643	0.120536	0.22717	0.257519	0.460366	0.315934	0.25	0.429233	0.143194	0.549012	0.435714	0.257937	0.603968	0.421429	0.307836	0.39652	0.573758	0.526891	0.603701	0.498168	0.737987	0.866071	0.745316	0.825549	0.658482	0.762888	0.786905	0.690837	0.740714	0.711039	0.744939	0.775376	0.762891	0.778978	0.772147
Dodonaea_viscosa	Sapindales	eudicots	gp15-052-16	736	0.311688	0.322229	0.329545	0.215909	0.225687	0.25	0.282107	0.324111	0.280632	0.248414	0.150568	0.294034	0.156214	0.226077	0.288803	0.120629	0.175325	0.182941	0.280446	0.346712	0.317532	0.159452	0.334343	0.275325	0.215061	0.277972	0.324111	0.3	0.366101	0.31352	0.45	0.632812	0.479508	0.553322	0.389205	0.493874	0.50671	0.411616	0.459091	0.434343	0.546791	0.508715	0.535368	0.584513	0.591036
Dodonaea_viscosa	Sapindales	eudicots	gp15-052-28	737	0.481988	0.460393	0.482708	0.280632	0.339737	0.386693	0.429262	0.485507	0.434783	0.357432	0.27106	0.116848	0.203082	0.272311	0.426299	0.261984	0.268992	0.391573	0.161608	0.520814	0.46646	0.271222	0.55942	0.408075	0.334523	0.416388	0.51087	0.500256	0.570456	0.485507	0.689723	0.868886	0.721668	0.771321	0.622962	0.713043	0.724017	0.644269	0.703043	0.662934	0.753662	0.746813	0.751351	0.780656	0.771557
Dodonaea_viscosa	Sapindales	eudicots	gp15-052-21	738	0.164103	0.143836	0.138986	0.205711	0.119559	0.0792541	0.14652	0.147715	0.143813	0.22421	0.151042	0.403846	0.223953	0.263495	0.156973	0.192308	0.179487	0.179487	0.279632	0.423077	0.132234	0.172161	0.275214	0.092674	0.0857252	0.0897436	0.239688	0.19095	0.276027	0.166667	0.467599	0.700521	0.532577	0.535256	0.358574	0.483166	0.489377	0.362082	0.469487	0.431235	0.628959	0.584731	0.627219	0.665592	0.660507
Dodonaea_viscosa	Sapindales	eudicots	gp15-052-8	739	0.156962	0.158835	0.114356	0.232883	0.14763	0.133295	0.19128	0.123647	0.181618	0.198852	0.215585	0.49466	0.291139	0.337442	0.210713	0.282863	0.203366	0.219409	0.339145	0.438729	0.145208	0.213382	0.294655	0.103978	0.155677	0.0931516	0.29224	0.206552	0.326979	0.221032	0.520829	0.738726	0.585806	0.596032	0.407931	0.533407	0.534177	0.354942	0.52481	0.484465	0.64936	0.610641	0.647592	0.6912	0.685312
Dodonaea_viscosa	Sapindales	eudicots	gp15-052-1	740	0.119048	0.108311	0.0986364	0.244848	0.165736	0.0860606	0.104762	0.102609	0.0985507	0.278605	0.190208	0.469583	0.256371	0.322632	0.0889431	0.266667	0.217875	0.130864	0.335094	0.382695	0.0609524	0.204444	0.235556	0.0819048	0.138706	0.0738462	0.20971	0.141176	0.227309	0.123077	0.419394	0.637292	0.487432	0.488333	0.293021	0.424348	0.432381	0.331313	0.42	0.38303	0.593797	0.547469	0.58714	0.626587	0.629497
Doodia_media	Polypodiales	ferns	gp17-005-ad-23	741	0.67484	0.634226	0.685889	0.690185	0.698079	0.655812	0.652926	0.618646	0.673805	0.742855	0.719994	0.774021	0.688393	0.725255	0.655442	0.65442	0.691324	0.602543	0.768234	0.340002	0.668586	0.697702	0.634826	0.67484	0.696517	0.632989	0.58966	0.632251	0.60223	0.621699	0.441429	0.387516	0.59465	0.467375	0.478467	0.523772	0.552807	0.521031	0.381891	0.406754	0.0564025	0.26731	0.0817216	0.0489767	0.0437199
Doodia_media	Polypodiales	ferns	gp17-005-ad-16	742	0.683891	0.64267	0.699226	0.696325	0.707818	0.667311	0.659912	0.635908	0.682855	0.751361	0.729388	0.788564	0.696068	0.737402	0.667748	0.673077	0.700374	0.627857	0.786732	0.367021	0.680547	0.707785	0.646099	0.68921	0.707288	0.645254	0.599676	0.645244	0.61779	0.633661	0.462282	0.41988	0.62391	0.496113	0.503324	0.556152	0.57077	0.558027	0.414894	0.435149	0.0893162	0.304871	0.117903	0.053733	0.0664448
Doodia_media	Polypodiales	ferns	gp17-005-ad-26	743	0.621753	0.582581	0.630682	0.653409	0.652088	0.609848	0.601281	0.567029	0.6264	0.709434	0.667614	0.754261	0.644347	0.689892	0.603797	0.604895	0.651099	0.556608	0.734991	0.33825	0.613312	0.659271	0.581061	0.627435	0.669691	0.590472	0.538538	0.582019	0.552026	0.563666	0.423864	0.363636	0.554955	0.445367	0.433949	0.50163	0.50303	0.494318	0.372955	0.396465	0.119987	0.284945	0.136868	0.102443	0.109669
Doodia_media	Polypodiales	ferns	gp17-005-ad-6	744	0.684253	0.652086	0.693182	0.693182	0.703224	0.664773	0.667118	0.649704	0.683218	0.743525	0.724432	0.78267	0.69498	0.733254	0.674473	0.674679	0.701111	0.644781	0.774764	0.361702	0.673052	0.709235	0.659848	0.684253	0.703782	0.644522	0.617095	0.651805	0.632941	0.634761	0.470455	0.43608	0.644001	0.517045	0.517756	0.57248	0.58842	0.573864	0.430455	0.450758	0.0885695	0.296309	0.109905	0.0737275	0.0647854
Doodia_media	Polypodiales	ferns	gp17-005-ad-21	745	0.667265	0.625456	0.678164	0.698036	0.695629	0.652733	0.640026	0.610371	0.671255	0.752776	0.712469	0.802371	0.690287	0.730825	0.642542	0.656745	0.69286	0.601154	0.776335	0.349727	0.667265	0.704555	0.631826	0.67229	0.709293	0.635614	0.581385	0.6295	0.59908	0.608749	0.450845	0.395415	0.597207	0.469704	0.475856	0.52707	0.545059	0.527181	0.388141	0.416578	0.0872813	0.294253	0.108263	0.0420064	0.0592628
Doodia_media	Polypodiales	ferns	gp17-005-ad-3	746	0.689441	0.648451	0.699111	0.708004	0.7136	0.671113	0.664769	0.621377	0.693841	0.758595	0.735054	0.790082	0.706591	0.743993	0.667285	0.678512	0.71124	0.605274	0.788351	0.345167	0.684006	0.714113	0.639855	0.694876	0.718851	0.654404	0.592391	0.650448	0.600445	0.629181	0.431028	0.386209	0.594708	0.468645	0.492188	0.526087	0.555538	0.517787	0.37913	0.408322	0.106748	0.289392	0.120433	0.0785603	0.0827059
Doodia_media	Polypodiales	ferns	gp17-005-ad-7	747	0.665661	0.619268	0.672375	0.71735	0.700186	0.649808	0.636038	0.608696	0.664625	0.76837	0.710534	0.81228	0.693588	0.74827	0.64325	0.646082	0.708611	0.601461	0.80264	0.351513	0.656673	0.709367	0.618779	0.665661	0.714106	0.644276	0.575015	0.619497	0.587024	0.609787	0.443406	0.389965	0.59051	0.471244	0.474435	0.531374	0.542991	0.524114	0.388263	0.415706	0.132861	0.323838	0.152985	0.108993	0.115876
Doodia_media	Polypodiales	ferns	gp17-005-ad-11	748	0.670677	0.624081	0.680861	0.69689	0.689229	0.646571	0.636508	0.602441	0.674905	0.747124	0.716118	0.784704	0.685077	0.734211	0.644288	0.654656	0.691961	0.589084	0.778054	0.330235	0.661654	0.699582	0.617544	0.67594	0.704321	0.631984	0.570938	0.626935	0.584084	0.606343	0.424402	0.383964	0.583003	0.469737	0.473766	0.525172	0.539348	0.519617	0.375789	0.393727	0.0869406	0.273684	0.105357	0.0682635	0.0715084
Doodia_media	Polypodiales	ferns	gp17-005-ad-29	749	0.633391	0.590279	0.644715	0.676889	0.665593	0.616831	0.606808	0.583028	0.63838	0.725834	0.679593	0.778426	0.65838	0.70688	0.60814	0.615848	0.660135	0.577421	0.757445	0.357857	0.627367	0.667623	0.58996	0.639415	0.672361	0.606735	0.551598	0.591495	0.560241	0.574452	0.445564	0.372741	0.571795	0.458063	0.450395	0.514772	0.524269	0.505476	0.39	0.41548	0.164938	0.326977	0.183075	0.1453	0.150804
Doodia_media	Polypodiales	ferns	gp17-005-ad-19	750	0.626374	0.588138	0.646853	0.650849	0.650652	0.609724	0.606838	0.573897	0.628842	0.700102	0.672047	0.738839	0.654333	0.681463	0.609354	0.615385	0.642857	0.563289	0.726	0.300912	0.621978	0.651404	0.587179	0.631868	0.656142	0.587912	0.545031	0.59819	0.55852	0.575092	0.392807	0.35182	0.558098	0.43544	0.439732	0.496369	0.512088	0.491508	0.343407	0.361971	0.0337016	0.220648	0.0384615	0.0969599	0.0694641
Dorycinum_rectum	Fabales	eudicots	6.10.2.14	751	0.593103	0.56684	0.588166	0.347179	0.439455	0.468652	0.539135	0.590205	0.537731	0.463111	0.366379	0.141703	0.298341	0.344374	0.526913	0.332007	0.388215	0.481907	0.268055	0.557594	0.564039	0.373563	0.627586	0.506897	0.442872	0.51901	0.610195	0.59858	0.67096	0.592396	0.735737	0.870151	0.740814	0.829244	0.680765	0.766117	0.772742	0.702194	0.731034	0.733716	0.751613	0.765621	0.765354	0.785877	0.780678
Dorycinum_rectum	Fabales	eudicots	6.10.2.24	752	0.4	0.356947	0.387338	0.129221	0.214618	0.277489	0.344444	0.396066	0.338716	0.219269	0.187054	0.213393	0.105425	0.115789	0.329965	0.200366	0.148352	0.313933	0.139623	0.478116	0.357143	0.153968	0.477778	0.314286	0.223667	0.296703	0.448758	0.42437	0.478657	0.389377	0.612987	0.812723	0.668384	0.713462	0.529241	0.649068	0.666667	0.569408	0.632857	0.579509	0.700382	0.688722	0.701268	0.728657	0.724342
Dorycinum_rectum	Fabales	eudicots	6.10.2.28	753	0.47505	0.460737	0.470551	0.209187	0.265477	0.379641	0.446457	0.471117	0.440906	0.255486	0.273107	0.177377	0.193796	0.142142	0.435074	0.282232	0.228293	0.391758	0.133138	0.511537	0.446278	0.236754	0.570266	0.403421	0.312802	0.372156	0.536283	0.518144	0.571865	0.493861	0.700512	0.838908	0.711614	0.791847	0.627861	0.732027	0.74943	0.657135	0.703239	0.677621	0.715674	0.737901	0.733478	0.751708	0.747895
Dorycinum_rectum	Fabales	eudicots	6.10.2.10	754	0.60152	0.572719	0.598404	0.418279	0.4619	0.48098	0.548801	0.598828	0.549491	0.494805	0.379654	0.211104	0.313762	0.390258	0.546705	0.346699	0.404723	0.466246	0.254115	0.574468	0.580547	0.405944	0.629787	0.53769	0.465545	0.543917	0.62234	0.613517	0.673161	0.594926	0.754159	0.860206	0.765783	0.835925	0.700465	0.780574	0.786626	0.720825	0.733617	0.761229	0.749346	0.772036	0.766965	0.783157	0.768572
Dorycinum_rectum	Fabales	eudicots	6.10.2.27	755	0.598901	0.565437	0.591434	0.347902	0.436136	0.468298	0.530647	0.59621	0.556299	0.444007	0.377163	0.120673	0.295424	0.316802	0.531707	0.351282	0.378022	0.488129	0.26328	0.602782	0.568132	0.358486	0.649573	0.504396	0.439954	0.530769	0.628763	0.61448	0.689527	0.592308	0.781119	0.899159	0.790921	0.871154	0.705288	0.810033	0.830037	0.736441	0.783846	0.756643	0.788071	0.818508	0.811834	0.82211	0.800258
Dorycinum_rectum	Fabales	eudicots	6.10.2.12	756	0.596104	0.571856	0.602273	0.347727	0.454757	0.484848	0.548341	0.600791	0.546509	0.448203	0.38608	0.121023	0.302417	0.343062	0.538137	0.341725	0.382817	0.490685	0.27307	0.568665	0.563636	0.366811	0.636364	0.507792	0.446947	0.527506	0.62253	0.618182	0.679737	0.600233	0.763636	0.885511	0.776155	0.841783	0.698295	0.796047	0.803463	0.729293	0.757273	0.749495	0.761497	0.791934	0.780204	0.795972	0.796039
Dorycinum_rectum	Fabales	eudicots	6.10.2.16	757	0.630508	0.60808	0.625963	0.428929	0.49192	0.50077	0.57654	0.62761	0.574552	0.519511	0.403337	0.245233	0.343918	0.40901	0.569657	0.368535	0.425219	0.518728	0.289095	0.594122	0.599274	0.411353	0.664407	0.557385	0.483936	0.557584	0.647015	0.635693	0.70778	0.634072	0.787982	0.911414	0.8005	0.869948	0.725106	0.810906	0.823245	0.753638	0.776102	0.77384	0.794979	0.815726	0.812256	0.828377	0.82104
Dorycinum_rectum	Fabales	eudicots	6.10.2.4	758	0.577778	0.557078	0.582431	0.407828	0.460502	0.468254	0.52381	0.585231	0.52726	0.483758	0.370784	0.196677	0.321479	0.403091	0.53736	0.324786	0.404151	0.460317	0.255466	0.558933	0.560317	0.396825	0.611111	0.520635	0.455816	0.525031	0.592995	0.589542	0.640849	0.582418	0.747908	0.88182	0.757741	0.834096	0.685764	0.775845	0.796825	0.705628	0.746508	0.731602	0.760037	0.786132	0.782662	0.796692	0.784783
Dorycinum_rectum	Fabales	eudicots	6.10.2.1	759	0.642857	0.609393	0.63539	0.406818	0.485382	0.509524	0.574603	0.640166	0.581781	0.519269	0.412054	0.178125	0.336166	0.395113	0.570383	0.387179	0.424176	0.52381	0.295148	0.612766	0.6	0.425397	0.677778	0.571429	0.477399	0.559341	0.653416	0.652941	0.702754	0.639194	0.796104	0.907589	0.807728	0.875824	0.742411	0.815528	0.828571	0.762771	0.782857	0.793074	0.791367	0.814286	0.809214	0.825406	0.818117
Dorycinum_rectum	Fabales	eudicots	6.10.2.17	760	0.3	0.30411	0.306494	0.160714	0.211296	0.209091	0.273016	0.298137	0.268944	0.222924	0.0955357	0.245982	0.0618445	0.16203	0.288153	0.130769	0.154945	0.27425	0.178167	0.471429	0.3	0.133333	0.380952	0.271429	0.20597	0.258974	0.365839	0.314286	0.389501	0.297436	0.572727	0.798438	0.639813	0.650824	0.469196	0.593789	0.609524	0.455123	0.59	0.536364	0.689763	0.66015	0.681488	0.72361	0.714445
Drimys_winteri	Canellales	early_diverging_angiosperms	gp15-041-3	761	0.590323	0.562307	0.594208	0.344208	0.451238	0.478006	0.536866	0.58906	0.547218	0.451988	0.38256	0.105847	0.298898	0.32343	0.534618	0.358561	0.379298	0.489247	0.267498	0.595058	0.558065	0.362263	0.654839	0.504147	0.443428	0.51158	0.620968	0.612144	0.674116	0.591811	0.771848	0.905746	0.787943	0.868176	0.707409	0.806311	0.821198	0.735582	0.775484	0.759857	0.780662	0.801237	0.800439	0.818041	0.816273
Drimys_winteri	Canellales	early_diverging_angiosperms	gp15-041-29	762	0.739964	0.725854	0.752301	0.52244	0.612452	0.638665	0.686156	0.742983	0.712163	0.639829	0.529668	0.283228	0.481013	0.533811	0.69188	0.475657	0.557379	0.60275	0.420826	0.687988	0.730561	0.555957	0.778059	0.690958	0.616097	0.693768	0.748349	0.723157	0.79091	0.757546	0.847756	0.910305	0.854015	0.898247	0.764834	0.850523	0.873297	0.820483	0.841392	0.840685	0.831179	0.828686	0.828552	0.835595	0.810834
Drimys_winteri	Canellales	early_diverging_angiosperms	gp15-041-25	763	0.48323	0.469923	0.465415	0.212451	0.290192	0.395257	0.445997	0.474638	0.449275	0.323306	0.273098	0.103261	0.209549	0.191076	0.437169	0.295708	0.246417	0.408347	0.144586	0.541859	0.446584	0.23706	0.580676	0.404348	0.302239	0.383779	0.543478	0.513811	0.575432	0.487737	0.716798	0.881454	0.732537	0.813127	0.638247	0.75	0.762008	0.667545	0.724783	0.688516	0.75901	0.766018	0.766208	0.787751	0.783034
Drimys_winteri	Canellales	early_diverging_angiosperms	gp15-041-7	764	0.271429	0.263014	0.286364	0.135065	0.165781	0.180519	0.230159	0.269772	0.236853	0.190698	0.0669643	0.278571	0.0855335	0.164286	0.235192	0.100733	0.108791	0.213228	0.186253	0.457143	0.257143	0.0936508	0.368254	0.228571	0.163113	0.231868	0.334472	0.277311	0.365749	0.271795	0.507792	0.732143	0.578454	0.604121	0.429241	0.540994	0.557143	0.455123	0.532857	0.479509	0.664782	0.626316	0.661285	0.703336	0.70016
Drimys_winteri	Canellales	early_diverging_angiosperms	gp15-041-10	765	0.380231	0.358102	0.358586	0.137626	0.18405	0.287879	0.344877	0.361001	0.346069	0.21494	0.174874	0.232008	0.11175	0.111776	0.337029	0.210179	0.129648	0.329966	0.137602	0.502149	0.32381	0.124098	0.470707	0.29697	0.191165	0.272339	0.447848	0.417944	0.480467	0.381896	0.622222	0.82773	0.675195	0.733586	0.538273	0.667282	0.677633	0.565657	0.648586	0.575758	0.71836	0.703729	0.715259	0.754128	0.741719
Drimys_winteri	Canellales	early_diverging_angiosperms	gp15-041-11	766	0.602765	0.582413	0.603739	0.353739	0.448612	0.486315	0.536354	0.600281	0.547218	0.465491	0.368448	0.106855	0.286239	0.320458	0.542486	0.342432	0.385147	0.489247	0.283628	0.578929	0.588479	0.393241	0.636559	0.517051	0.445835	0.533499	0.60554	0.602087	0.665954	0.598015	0.766862	0.896925	0.780539	0.855459	0.700101	0.806311	0.808756	0.735582	0.761613	0.747638	0.775142	0.801237	0.797767	0.8079	0.800144
Drimys_winteri	Canellales	early_diverging_angiosperms	gp15-041-13	767	0.398595	0.395913	0.39456	0.287444	0.303088	0.33532	0.359875	0.394868	0.362794	0.333206	0.20748	0.16291	0.21021	0.258844	0.377849	0.222152	0.25653	0.358429	0.0801114	0.503139	0.391803	0.236274	0.502732	0.361124	0.297773	0.350778	0.47737	0.43433	0.488051	0.397226	0.654396	0.839908	0.696721	0.747793	0.564933	0.685246	0.69477	0.57228	0.681639	0.593641	0.720522	0.722544	0.734601	0.750368	0.750435
Drimys_winteri	Canellales	early_diverging_angiosperms	gp15-041-8	768	0.295238	0.279823	0.249053	0.0814394	0.0990795	0.220644	0.277778	0.256793	0.271286	0.113614	0.114583	0.322917	0.106672	0.14364	0.284553	0.161058	0.0797848	0.318287	0.196344	0.511303	0.225595	0.0853175	0.398611	0.216071	0.120336	0.179487	0.379982	0.30098	0.410392	0.294872	0.602462	0.835938	0.669228	0.679487	0.494792	0.619384	0.625595	0.495581	0.604167	0.56471	0.72783	0.700971	0.724729	0.763598	0.755703
Drimys_winteri	Canellales	early_diverging_angiosperms	gp15-041-2	769	0.644898	0.624546	0.635668	0.395872	0.484813	0.52381	0.582766	0.642413	0.584442	0.504983	0.416135	0.137755	0.332472	0.345865	0.574415	0.374935	0.420722	0.52381	0.32576	0.600521	0.620408	0.42517	0.687755	0.559184	0.491928	0.570382	0.66016	0.657143	0.712565	0.639456	0.780891	0.88648	0.793409	0.861264	0.731505	0.805324	0.821088	0.746547	0.758571	0.786745	0.775456	0.793233	0.78656	0.804595	0.792555
Drimys_winteri	Canellales	early_diverging_angiosperms	gp15-041-12	770	0.212245	0.210651	0.192486	0.12616	0.0832938	0.205937	0.248299	0.190772	0.210293	0.144993	0.106505	0.356186	0.184707	0.205693	0.241414	0.144165	0.120094	0.278534	0.222564	0.470256	0.216327	0.0929705	0.333787	0.159184	0.0865062	0.149398	0.333185	0.245378	0.395623	0.252486	0.572913	0.80118	0.645868	0.621664	0.444994	0.592103	0.582993	0.410225	0.587755	0.534529	0.692295	0.662191	0.682707	0.727423	0.714343
Eichhornia_crassipes	Commelinales	monocots	gp15-091-30	771	0.340873	0.324011	0.344697	0.0795455	0.174096	0.243687	0.289683	0.352053	0.307971	0.151809	0.126736	0.291667	0.0812236	0.108187	0.300136	0.160256	0.107906	0.304012	0.200734	0.473109	0.297619	0.123016	0.430556	0.255159	0.166459	0.261752	0.405193	0.369444	0.426707	0.351496	0.598485	0.815104	0.670765	0.683761	0.513021	0.633333	0.642857	0.502525	0.623333	0.563131	0.702763	0.691103	0.693623	0.731038	0.721136
Eichhornia_crassipes	Commelinales	monocots	gp15-091-17	772	0.148021	0.11454	0.159228	0.347207	0.268983	0.212851	0.150507	0.141435	0.140388	0.358224	0.312123	0.596009	0.387067	0.43215	0.147811	0.374112	0.336158	0.247509	0.435554	0.421302	0.137694	0.314018	0.10415	0.169707	0.248157	0.183658	0.13803	0.11708	0.180723	0.104109	0.395181	0.603445	0.444203	0.403499	0.238234	0.35296	0.33712	0.232688	0.344699	0.340635	0.637652	0.595434	0.632494	0.670442	0.673353
Eichhornia_crassipes	Commelinales	monocots	gp15-091-6	773	0.39648	0.38376	0.355567	0.147233	0.181496	0.314229	0.365769	0.362319	0.362319	0.196832	0.191123	0.252717	0.142543	0.120137	0.363379	0.210702	0.118172	0.344605	0.148209	0.492291	0.323395	0.150449	0.514976	0.311801	0.214147	0.279264	0.478261	0.412447	0.493452	0.407469	0.65336	0.811481	0.667142	0.739548	0.560462	0.678261	0.692754	0.581906	0.659565	0.603865	0.708982	0.696633	0.704742	0.737482	0.730791
Eichhornia_crassipes	Commelinales	monocots	gp15-091-2	774	0.29198	0.265561	0.284689	0.182616	0.187271	0.210526	0.288221	0.276125	0.262395	0.19339	0.10773	0.276316	0.121919	0.157895	0.298674	0.154521	0.155581	0.298895	0.162198	0.472378	0.260652	0.0994152	0.392398	0.228822	0.166536	0.228745	0.381388	0.320124	0.413866	0.308367	0.596013	0.804825	0.651136	0.678644	0.500274	0.624867	0.631078	0.459862	0.609649	0.541201	0.697533	0.669173	0.692723	0.731379	0.719102
Eichhornia_crassipes	Commelinales	monocots	gp15-091-7	775	0.5	0.484932	0.487338	0.257792	0.331561	0.406061	0.450794	0.496066	0.452588	0.350498	0.287054	0.0821429	0.205063	0.230075	0.458537	0.274359	0.267033	0.383422	0.166577	0.517325	0.471429	0.27619	0.571429	0.414286	0.328785	0.413553	0.55	0.541176	0.590706	0.505128	0.693506	0.85692	0.709368	0.78022	0.628125	0.718012	0.733333	0.650938	0.704286	0.688889	0.737892	0.741353	0.745139	0.765526	0.761612
Eichhornia_crassipes	Commelinales	monocots	gp15-091-13	776	0.804762	0.815221	0.819697	0.67601	0.725065	0.730303	0.784127	0.809662	0.75942	0.73876	0.616667	0.480903	0.590999	0.646199	0.791328	0.552137	0.658364	0.669136	0.477149	0.721513	0.825397	0.650794	0.822222	0.774603	0.717413	0.770085	0.813768	0.793464	0.836948	0.808547	0.89697	0.939931	0.889982	0.936325	0.809549	0.889855	0.91746	0.864646	0.875556	0.892929	0.879857	0.872849	0.866798	0.871723	0.849534
Eichhornia_crassipes	Commelinales	monocots	gp15-091-19	777	0.347619	0.34377	0.310426	0.219877	0.215947	0.279221	0.349206	0.311939	0.345756	0.22979	0.18502	0.243552	0.133615	0.188179	0.332753	0.216117	0.167277	0.338624	0.0928422	0.494934	0.312698	0.142857	0.487302	0.280952	0.218669	0.271673	0.460835	0.366573	0.472174	0.366911	0.632179	0.826885	0.675254	0.735501	0.544643	0.676052	0.695238	0.544012	0.657143	0.578644	0.706731	0.70259	0.713534	0.740994	0.730691
Eichhornia_crassipes	Commelinales	monocots	gp15-091-24	778	0.101299	0.0989148	0.125	0.246753	0.167321	0.0909091	0.0764791	0.0918502	0.0988142	0.271972	0.198661	0.464286	0.272234	0.322112	0.0859994	0.227606	0.23976	0.108546	0.337907	0.410196	0.111688	0.20202	0.226984	0.115584	0.16825	0.118881	0.206098	0.1178	0.210922	0.110556	0.383117	0.599736	0.4472	0.482018	0.303064	0.423377	0.435498	0.291486	0.413377	0.347763	0.627196	0.581681	0.628525	0.656661	0.668722
Eichhornia_crassipes	Commelinales	monocots	gp15-091-26	779	0.597802	0.57745	0.598776	0.431469	0.455277	0.481352	0.532112	0.595318	0.537347	0.463506	0.379087	0.24351	0.337683	0.397976	0.537523	0.341026	0.389011	0.460589	0.278665	0.564975	0.583516	0.390232	0.613675	0.512088	0.454879	0.533333	0.599833	0.59638	0.643373	0.602564	0.76014	0.906731	0.780706	0.853846	0.682091	0.788629	0.807326	0.694639	0.769231	0.735043	0.787413	0.811336	0.80355	0.81953	0.812806
Eichhornia_crassipes	Commelinales	monocots	gp15-091-20	780	0.183398	0.165679	0.178747	0.163391	0.0942803	0.179771	0.22115	0.179397	0.178026	0.184475	0.105997	0.372466	0.180294	0.248578	0.222479	0.141372	0.149243	0.279279	0.254462	0.475848	0.179923	0.12441	0.295495	0.144788	0.0818879	0.119196	0.307579	0.223052	0.363237	0.231809	0.569042	0.79962	0.64311	0.606809	0.418708	0.557579	0.541699	0.36896	0.555405	0.541769	0.694609	0.66775	0.691508	0.730377	0.716896
Elaphoglossum_cockscomb	Polypodiales	ferns	gp17-025-ad-7	781	0.496899	0.458108	0.50599	0.585624	0.53876	0.490839	0.45478	0.440512	0.493428	0.639535	0.542393	0.704578	0.548621	0.627397	0.439497	0.479129	0.562569	0.360609	0.675442	0.187201	0.487929	0.5622	0.399225	0.502215	0.545528	0.484496	0.365605	0.435933	0.342019	0.430233	0.133333	0.224019	0.334414	0.177624	0.284702	0.248669	0.293023	0.265915	0.149147	0.168898	0.31928	0.208953	0.319343	0.391635	0.362695
Elaphoglossum_cockscomb	Polypodiales	ferns	gp17-025-ad-27	782	0.303535	0.265358	0.293463	0.447048	0.371973	0.256639	0.237768	0.272972	0.269386	0.484296	0.343589	0.571037	0.392144	0.488741	0.205054	0.320909	0.420075	0.182512	0.51916	0.32211	0.27025	0.40828	0.162314	0.292489	0.356978	0.310336	0.133348	0.225591	0.0993665	0.207243	0.190159	0.413579	0.257394	0.266753	0.111791	0.202062	0.220324	0.137353	0.20567	0.168801	0.52219	0.442136	0.510767	0.553923	0.555261
Elaphoglossum_cockscomb	Polypodiales	ferns	gp17-025-ad-1	783	0.445521	0.416415	0.454353	0.550077	0.495073	0.427838	0.406914	0.403709	0.444485	0.596571	0.494174	0.653337	0.504935	0.577386	0.382803	0.430465	0.520674	0.310944	0.631756	0.152182	0.433898	0.519236	0.350282	0.445521	0.501644	0.443286	0.316323	0.380957	0.2961	0.375924	0.08151	0.265493	0.268547	0.175033	0.243512	0.189388	0.241727	0.219825	0.0969492	0.119414	0.375963	0.282465	0.380804	0.447732	0.422877
Elaphoglossum_cockscomb	Polypodiales	ferns	gp17-025-ad-16	784	0.32577	0.271152	0.301471	0.494652	0.422481	0.278966	0.22549	0.298806	0.259165	0.511172	0.393076	0.616115	0.43311	0.537926	0.232186	0.341629	0.467679	0.236383	0.554939	0.346266	0.267507	0.454248	0.171242	0.313165	0.383524	0.331071	0.146846	0.215686	0.0740609	0.215686	0.237968	0.436121	0.27001	0.233597	0.11106	0.163086	0.171989	0.0950683	0.242353	0.195484	0.546346	0.476338	0.534923	0.578079	0.580787
Elaphoglossum_cockscomb	Polypodiales	ferns	gp17-025-ad-24	785	0.475	0.455846	0.497565	0.561688	0.526578	0.465368	0.435516	0.445523	0.468944	0.615033	0.524554	0.676339	0.532663	0.604793	0.403963	0.467262	0.543956	0.337632	0.647743	0.174202	0.476786	0.547619	0.3625	0.491071	0.559302	0.489011	0.320652	0.422164	0.283133	0.410943	0.087013	0.237723	0.252781	0.166896	0.254464	0.17073	0.243452	0.260191	0.1225	0.126263	0.39916	0.322368	0.416579	0.491553	0.463787
Elaphoglossum_cockscomb	Polypodiales	ferns	gp17-025-ad-13	786	0.352381	0.289594	0.333931	0.528708	0.448796	0.318979	0.25188	0.327231	0.28032	0.547328	0.42352	0.662555	0.466134	0.583333	0.256953	0.383941	0.497301	0.269006	0.595995	0.292087	0.300501	0.489975	0.187719	0.343609	0.412935	0.354926	0.168383	0.243137	0.114669	0.230094	0.19681	0.408032	0.23526	0.194332	0.064693	0.134477	0.145113	0.122541	0.192105	0.155237	0.493667	0.427318	0.48666	0.535876	0.536411
Elaphoglossum_cockscomb	Polypodiales	ferns	gp17-025-ad-29	787	0.416667	0.397489	0.433333	0.562879	0.499031	0.410606	0.381349	0.393478	0.406884	0.601938	0.473958	0.698958	0.510443	0.610965	0.349797	0.435256	0.532875	0.302778	0.632862	0.206206	0.402381	0.526984	0.308333	0.428571	0.48408	0.433333	0.26413	0.365196	0.22751	0.358333	0.0810606	0.283854	0.210383	0.155128	0.196354	0.123913	0.169048	0.209091	0.105	0.0901515	0.42705	0.35213	0.440878	0.508184	0.483752
Elaphoglossum_cockscomb	Polypodiales	ferns	gp17-025-ad-17	788	0.464085	0.448086	0.489805	0.555225	0.519235	0.44435	0.426346	0.428417	0.452255	0.610193	0.516793	0.663405	0.524902	0.588047	0.390814	0.459502	0.53497	0.323526	0.635161	0.171903	0.45968	0.537457	0.350156	0.473965	0.542196	0.478193	0.312475	0.409896	0.282626	0.402348	0.103568	0.244232	0.254328	0.175683	0.234302	0.167087	0.220917	0.252431	0.108785	0.103181	0.383927	0.305671	0.402643	0.468689	0.444682
Elaphoglossum_cockscomb	Polypodiales	ferns	gp17-025-ad-4	789	0.518735	0.483157	0.528875	0.59687	0.557949	0.501739	0.471377	0.462937	0.5177	0.630385	0.561219	0.70876	0.558933	0.633952	0.456018	0.506515	0.565033	0.37624	0.663006	0.191141	0.50445	0.568696	0.423497	0.51897	0.572914	0.510088	0.383642	0.459306	0.347719	0.449138	0.113711	0.209913	0.311475	0.129414	0.308914	0.225232	0.291803	0.287713	0.166557	0.177927	0.35693	0.289289	0.362693	0.435506	0.408142
Elaphoglossum_cockscomb	Polypodiales	ferns	gp17-025-ad-19	790	0.285989	0.261591	0.291084	0.416084	0.354428	0.249709	0.216728	0.253484	0.258779	0.466682	0.329327	0.544471	0.373905	0.466093	0.198405	0.301282	0.387363	0.165836	0.491473	0.300532	0.256868	0.389347	0.160256	0.280495	0.349742	0.301282	0.120401	0.204864	0.110171	0.198718	0.20472	0.42488	0.259773	0.298077	0.145433	0.232692	0.242216	0.175408	0.222692	0.196581	0.512392	0.43891	0.502219	0.545659	0.545391
Encephalartos_transvenosus	Cycadales	gymnosperms	gp15-064-19	791	0.328571	0.323744	0.340909	0.221212	0.228682	0.257576	0.277778	0.34058	0.297101	0.263566	0.145833	0.320833	0.15211	0.251754	0.299187	0.0935897	0.185531	0.216667	0.291195	0.392199	0.319048	0.176984	0.366667	0.295238	0.224378	0.292308	0.347826	0.338235	0.393373	0.346154	0.459091	0.649479	0.487978	0.535256	0.39375	0.486957	0.492857	0.438889	0.44	0.44899	0.619073	0.564912	0.60789	0.649301	0.653911
Encephalartos_transvenosus	Cycadales	gymnosperms	gp15-064-27	792	0.302304	0.247901	0.323314	0.505132	0.430608	0.300587	0.233487	0.274895	0.231417	0.523631	0.409946	0.654066	0.466585	0.576825	0.234068	0.388337	0.478908	0.272401	0.580239	0.403683	0.291859	0.471582	0.112545	0.288018	0.371208	0.322994	0.122253	0.203795	0.162327	0.196857	0.381623	0.609123	0.441742	0.387304	0.198001	0.33165	0.262058	0.21766	0.33043	0.337895	0.620033	0.578867	0.615957	0.652823	0.655734
Encephalartos_transvenosus	Cycadales	gymnosperms	gp15-064-28	793	0.207843	0.183186	0.19697	0.159537	0.121979	0.122995	0.189542	0.188406	0.179881	0.159599	0.115809	0.377451	0.178704	0.227296	0.196318	0.150075	0.140918	0.201888	0.243433	0.4199	0.17451	0.124183	0.318954	0.153221	0.0971613	0.141026	0.30584	0.215686	0.323411	0.213424	0.491979	0.698529	0.544841	0.591252	0.405331	0.529923	0.543978	0.405823	0.51549	0.430778	0.639929	0.599882	0.641258	0.673359	0.681455
Encephalartos_transvenosus	Cycadales	gymnosperms	gp15-064-17	794	0.222334	0.203357	0.232074	0.364757	0.291025	0.184379	0.154482	0.176975	0.192284	0.397478	0.28037	0.483715	0.300232	0.408265	0.126074	0.250271	0.337409	0.10972	0.431305	0.344471	0.194769	0.328862	0.123944	0.222938	0.287366	0.244312	0.102113	0.137862	0.147293	0.126399	0.286044	0.50099	0.330524	0.355228	0.181778	0.2921	0.302884	0.210414	0.272958	0.241002	0.549898	0.490734	0.544962	0.58826	0.588795
Encephalartos_transvenosus	Cycadales	gymnosperms	gp15-064-10	795	0.342607	0.302812	0.318581	0.158892	0.170951	0.22488	0.26817	0.338673	0.283753	0.217462	0.12966	0.258772	0.104375	0.153509	0.27792	0.139001	0.138037	0.263808	0.14333	0.468645	0.299749	0.103592	0.409942	0.26391	0.182247	0.267206	0.378146	0.366976	0.414711	0.336707	0.55311	0.779468	0.617199	0.658232	0.469161	0.598169	0.611529	0.487507	0.579474	0.520468	0.685336	0.651629	0.681096	0.719824	0.707145
Encephalartos_transvenosus	Cycadales	gymnosperms	gp15-064-16	796	0.257143	0.212329	0.26526	0.455519	0.369103	0.262338	0.179365	0.224638	0.210145	0.473754	0.327679	0.577679	0.381917	0.514662	0.185714	0.301099	0.440659	0.189947	0.539353	0.339818	0.242857	0.41746	0.111111	0.242857	0.320896	0.273993	0.0906832	0.154622	0.0862306	0.153846	0.261039	0.481473	0.321311	0.289286	0.1125	0.23354	0.242857	0.148485	0.225714	0.211977	0.545302	0.470677	0.535587	0.572968	0.584677
Encephalartos_transvenosus	Cycadales	gymnosperms	gp15-064-6	797	0.322222	0.302457	0.337482	0.437229	0.381137	0.306638	0.269841	0.290545	0.305038	0.494278	0.36756	0.573661	0.397428	0.501044	0.256485	0.330891	0.411477	0.206349	0.51782	0.224417	0.307937	0.412698	0.219048	0.336508	0.388534	0.34127	0.177019	0.260878	0.189329	0.246032	0.171861	0.375868	0.222092	0.284799	0.0923859	0.215735	0.238095	0.124098	0.202698	0.1443	0.440031	0.37594	0.445102	0.501473	0.482841
Encephalartos_transvenosus	Cycadales	gymnosperms	gp15-064-22	798	0.361905	0.341553	0.377727	0.459697	0.417054	0.345455	0.31873	0.318261	0.347246	0.505271	0.408333	0.557292	0.42211	0.482281	0.286016	0.354359	0.441465	0.222716	0.535597	0.334894	0.350476	0.430476	0.24	0.365714	0.43204	0.368205	0.202319	0.305098	0.178474	0.3	0.221818	0.343958	0.204153	0.275641	0.14625	0.22029	0.224762	0.189495	0.216667	0.209697	0.553583	0.478797	0.539882	0.582754	0.585698
Encephalartos_transvenosus	Cycadales	gymnosperms	gp15-064-9	799	0.21445	0.171627	0.257968	0.428683	0.341754	0.216301	0.161467	0.193903	0.170915	0.456963	0.349138	0.591774	0.395024	0.515275	0.176759	0.309903	0.416446	0.205619	0.516591	0.357422	0.229721	0.38971	0.0574713	0.215435	0.321153	0.240937	0.0508496	0.136714	0.0916771	0.137047	0.296343	0.52236	0.353495	0.324934	0.138111	0.276262	0.265681	0.13201	0.273218	0.245559	0.5658	0.50955	0.553016	0.596669	0.60637
Encephalartos_transvenosus	Cycadales	gymnosperms	gp15-064-7	800	0.302256	0.282444	0.324163	0.447967	0.374235	0.288676	0.267753	0.270786	0.299771	0.472766	0.356086	0.555921	0.377915	0.486842	0.2362	0.309379	0.420619	0.169103	0.510924	0.283315	0.295865	0.412072	0.194737	0.316541	0.372742	0.321525	0.159611	0.245975	0.119689	0.24224	0.192584	0.398438	0.24094	0.287955	0.125822	0.224828	0.238722	0.164274	0.191579	0.181419	0.489164	0.421053	0.482482	0.528207	0.525654
Ercilla_volubilis	Caryophyllales	eudicots	8.20.1.15	801	0.314286	0.297432	0.305682	0.194318	0.192733	0.223106	0.277183	0.310145	0.282246	0.217733	0.11875	0.25	0.111392	0.159868	0.27622	0.147115	0.157555	0.282253	0.136321	0.471277	0.282143	0.118651	0.430556	0.253571	0.190672	0.245192	0.403804	0.353676	0.407681	0.317628	0.581818	0.798438	0.641598	0.671154	0.492188	0.610326	0.632143	0.490783	0.6025	0.546465	0.693316	0.666917	0.683728	0.728443	0.715363
Ercilla_volubilis	Caryophyllales	eudicots	8.20.1.7	802	0.492857	0.466752	0.492424	0.232008	0.324612	0.393939	0.446925	0.490942	0.452446	0.311531	0.270833	0.114583	0.200422	0.192434	0.444868	0.290064	0.260646	0.388889	0.165094	0.513741	0.449702	0.258433	0.566667	0.407143	0.33209	0.413462	0.538949	0.514706	0.582957	0.500801	0.700947	0.846354	0.714822	0.788462	0.640625	0.741123	0.741667	0.662247	0.69625	0.682449	0.723596	0.735041	0.733235	0.75761	0.749069
Ercilla_volubilis	Caryophyllales	eudicots	8.20.1.22	803	0.216418	0.21836	0.229647	0.151628	0.144047	0.16938	0.234542	0.212849	0.224097	0.169039	0.0750933	0.33209	0.145853	0.242537	0.244995	0.124187	0.147942	0.253547	0.255139	0.455224	0.227719	0.110637	0.371973	0.199147	0.134328	0.174512	0.350909	0.257594	0.374573	0.263299	0.562415	0.779035	0.626499	0.628588	0.455807	0.576119	0.585643	0.423489	0.566119	0.527062	0.663341	0.655033	0.665283	0.703727	0.698241
Ercilla_volubilis	Caryophyllales	eudicots	8.20.1.13	804	0.595316	0.570177	0.586066	0.378167	0.430614	0.491307	0.53604	0.591589	0.546211	0.453298	0.369621	0.16291	0.290309	0.349871	0.543782	0.372425	0.380652	0.490387	0.25116	0.598012	0.554567	0.372105	0.652459	0.513817	0.445314	0.529004	0.635246	0.626422	0.683784	0.601723	0.776155	0.871926	0.786885	0.850725	0.721183	0.797292	0.799532	0.740023	0.755246	0.774135	0.76795	0.78405	0.78058	0.799843	0.778002
Ercilla_volubilis	Caryophyllales	eudicots	8.20.1.21	805	0.455829	0.441348	0.440569	0.179206	0.261026	0.361024	0.403394	0.43978	0.410795	0.285218	0.242996	0.145115	0.175178	0.145644	0.416456	0.256852	0.198686	0.378033	0.172197	0.515285	0.409852	0.214559	0.539464	0.372906	0.277578	0.344828	0.513618	0.499527	0.553247	0.463749	0.677847	0.848779	0.714622	0.779288	0.59824	0.71984	0.734647	0.630094	0.69954	0.648903	0.728625	0.735114	0.736108	0.763852	0.752585
Ercilla_volubilis	Caryophyllales	eudicots	8.20.1.26	806	0.389547	0.375543	0.388858	0.184035	0.245888	0.29527	0.350755	0.385472	0.352598	0.249575	0.17721	0.17378	0.118092	0.181643	0.341463	0.202939	0.173948	0.334989	0.16659	0.481578	0.350871	0.161634	0.481572	0.305575	0.240808	0.319887	0.455726	0.411908	0.478695	0.393058	0.62949	0.817454	0.668932	0.721623	0.545541	0.665854	0.675377	0.570091	0.655854	0.590293	0.70223	0.702274	0.706812	0.729444	0.722646
Ercilla_volubilis	Caryophyllales	eudicots	8.20.1.28	807	0.680519	0.658281	0.688636	0.543182	0.545666	0.575758	0.630014	0.6917	0.633729	0.565962	0.476989	0.37358	0.448101	0.507895	0.629047	0.432634	0.493906	0.575758	0.345798	0.658221	0.650649	0.468687	0.727273	0.607792	0.552782	0.631235	0.702569	0.698396	0.752464	0.691142	0.836364	0.924574	0.848882	0.906993	0.781392	0.859289	0.860606	0.80202	0.815455	0.834343	0.829947	0.835817	0.839376	0.86184	0.825394
Ercilla_volubilis	Caryophyllales	eudicots	8.20.1.5	808	0.571429	0.541553	0.562879	0.379697	0.413953	0.466667	0.516825	0.582609	0.524638	0.453953	0.355625	0.143125	0.272911	0.348596	0.510732	0.327179	0.354286	0.466667	0.242767	0.552766	0.547619	0.352381	0.64	0.485714	0.44597	0.498974	0.60087	0.6	0.659277	0.582051	0.739394	0.870833	0.743716	0.826026	0.68375	0.762899	0.769524	0.698586	0.723333	0.728889	0.746168	0.762105	0.755819	0.783633	0.776909
Ercilla_volubilis	Caryophyllales	eudicots	8.20.1.9	809	0.654658	0.651281	0.667984	0.538538	0.553084	0.583004	0.612146	0.65942	0.615942	0.58089	0.455163	0.362772	0.427903	0.507437	0.641569	0.395206	0.498328	0.536232	0.335521	0.614246	0.66087	0.485162	0.682126	0.624845	0.551914	0.619844	0.673913	0.669565	0.724987	0.672241	0.787747	0.886209	0.795795	0.852843	0.713315	0.786957	0.812422	0.768555	0.769565	0.770092	0.773309	0.783589	0.780808	0.800833	0.800097
Ercilla_volubilis	Caryophyllales	eudicots	8.20.1.20	810	0.271429	0.256947	0.26461	0.108766	0.117608	0.180519	0.231746	0.267081	0.223602	0.144518	0.071875	0.313393	0.103074	0.16203	0.247038	0.130769	0.067033	0.27425	0.178167	0.478419	0.228571	0.0507937	0.374603	0.2	0.120256	0.179121	0.348758	0.312605	0.373838	0.278022	0.567532	0.795759	0.637705	0.646429	0.451116	0.580124	0.6	0.442569	0.565714	0.536364	0.700458	0.657143	0.690871	0.735586	0.722506
Eryngium_agavifolium	Apiales	eudicots	6.05.1.8	811	0.585714	0.558219	0.592532	0.342532	0.429817	0.465909	0.531746	0.582816	0.529244	0.429817	0.357143	0.0982143	0.289105	0.299812	0.518293	0.331502	0.372253	0.45657	0.259434	0.559271	0.564286	0.357143	0.639286	0.492857	0.433635	0.516484	0.607143	0.598319	0.658563	0.593407	0.747727	0.866071	0.768443	0.826923	0.695312	0.770652	0.779762	0.723485	0.725	0.746032	0.741406	0.760338	0.756868	0.778871	0.772147
Eryngium_agavifolium	Apiales	eudicots	6.05.1.1	812	0.682749	0.688033	0.697684	0.523799	0.565818	0.580617	0.636718	0.695379	0.6519	0.613646	0.483196	0.295106	0.444232	0.506455	0.664979	0.413885	0.516069	0.553459	0.358491	0.642112	0.697035	0.497754	0.709015	0.654178	0.58744	0.657475	0.702625	0.686792	0.742214	0.688437	0.816123	0.907577	0.828642	0.894956	0.752653	0.839048	0.838814	0.785782	0.796792	0.813417	0.809706	0.826926	0.820252	0.842504	0.80584
Eryngium_agavifolium	Apiales	eudicots	6.05.1.3	813	0.0925373	0.0801472	0.0797151	0.250339	0.175286	0.107417	0.102109	0.0802509	0.0847934	0.271607	0.222248	0.481343	0.262989	0.326787	0.117401	0.286452	0.233557	0.147595	0.355393	0.399809	0.0660981	0.223644	0.207794	0.0673774	0.134328	0.0818982	0.207008	0.123793	0.23449	0.128971	0.42483	0.644007	0.490702	0.501866	0.321479	0.441791	0.451315	0.290517	0.431791	0.387457	0.605635	0.564583	0.608673	0.646975	0.647878
Eryngium_agavifolium	Apiales	eudicots	6.05.1.15	814	0.285714	0.265753	0.21526	0.0967532	0.0727575	0.209091	0.274603	0.236439	0.263354	0.0933555	0.116071	0.341964	0.132369	0.166917	0.294077	0.184982	0.0703297	0.299647	0.253908	0.46079	0.228571	0.103175	0.393651	0.214286	0.127079	0.200366	0.390994	0.29916	0.409122	0.315751	0.583117	0.791964	0.639813	0.679396	0.493973	0.619876	0.628571	0.483694	0.618571	0.532179	0.675477	0.667669	0.672697	0.709324	0.703272
Eryngium_agavifolium	Apiales	eudicots	6.05.1.25	815	0.435714	0.415362	0.436688	0.282468	0.296096	0.323052	0.375	0.440994	0.397516	0.331811	0.214286	0.111607	0.187387	0.24718	0.383711	0.228938	0.241758	0.361993	0.116577	0.510258	0.417857	0.236111	0.514683	0.360714	0.308902	0.379121	0.471273	0.461555	0.515275	0.437271	0.647403	0.844866	0.700527	0.740385	0.569196	0.684161	0.695238	0.601551	0.682857	0.621753	0.732525	0.722744	0.727494	0.7608	0.750898
Eryngium_agavifolium	Apiales	eudicots	6.05.1.27	816	0.747783	0.75248	0.748824	0.594044	0.641941	0.65465	0.700602	0.746127	0.702649	0.676022	0.557112	0.400862	0.510039	0.591652	0.727923	0.477454	0.579576	0.603023	0.410865	0.673147	0.747783	0.57225	0.763218	0.704926	0.653114	0.721043	0.753373	0.720892	0.77607	0.742706	0.839185	0.920259	0.849915	0.91943	0.792026	0.852624	0.872085	0.812783	0.826552	0.837165	0.835976	0.835494	0.83585	0.852467	0.826334
Eryngium_agavifolium	Apiales	eudicots	6.05.1.7	817	0.546753	0.503611	0.538636	0.297727	0.388584	0.430303	0.484848	0.546245	0.510145	0.402326	0.333807	0.0928977	0.235903	0.292344	0.482927	0.305361	0.318082	0.430303	0.215094	0.532302	0.505195	0.309957	0.6	0.461039	0.387788	0.467599	0.582609	0.571123	0.643373	0.545688	0.718182	0.864773	0.733383	0.80542	0.661932	0.759684	0.765368	0.682828	0.727273	0.707071	0.740107	0.761859	0.761592	0.777572	0.770848
Eryngium_agavifolium	Apiales	eudicots	6.05.1.6	818	0.708995	0.691527	0.719697	0.510522	0.584841	0.609428	0.65873	0.721417	0.677939	0.612403	0.492477	0.281829	0.447726	0.517057	0.66215	0.441595	0.522182	0.580247	0.379804	0.662727	0.694709	0.518519	0.72963	0.657672	0.583748	0.659544	0.721417	0.707407	0.769299	0.710826	0.825589	0.908275	0.841834	0.906695	0.769676	0.840097	0.859788	0.816498	0.817407	0.824916	0.818974	0.820663	0.820184	0.83666	0.806538
Eryngium_agavifolium	Apiales	eudicots	6.05.1.9	819	0.286067	0.263825	0.2789	0.126824	0.13207	0.190236	0.232804	0.288782	0.238325	0.155326	0.0671296	0.298225	0.0739178	0.176251	0.227191	0.121083	0.101207	0.222222	0.191474	0.450617	0.242504	0.0864198	0.362963	0.200176	0.139303	0.199905	0.32971	0.321423	0.374535	0.288224	0.53367	0.750289	0.593605	0.592474	0.426505	0.542995	0.549206	0.447811	0.53716	0.498316	0.6565	0.61979	0.660676	0.69912	0.693634
Eryngium_agavifolium	Apiales	eudicots	6.05.1.23	820	0.376959	0.363014	0.395894	0.245968	0.254689	0.280059	0.341526	0.387331	0.343852	0.290698	0.172883	0.169355	0.14067	0.213073	0.333596	0.158809	0.206133	0.289725	0.107425	0.483871	0.373272	0.198669	0.436918	0.342857	0.258787	0.33995	0.41129	0.402467	0.460358	0.394541	0.582991	0.802167	0.648863	0.681452	0.493952	0.615147	0.635023	0.533887	0.612581	0.554089	0.700276	0.673417	0.697175	0.738362	0.732474
Eryngium_bourgatii	Apiales	eudicots	6.06.1.2	821	0.273272	0.248564	0.281158	0.431085	0.355214	0.238514	0.197645	0.245676	0.247078	0.466992	0.330141	0.551915	0.361984	0.468166	0.191581	0.291977	0.393832	0.158901	0.496957	0.350377	0.251613	0.390425	0.132975	0.280184	0.337025	0.284946	0.13359	0.204554	0.153323	0.182382	0.226979	0.434224	0.270227	0.284429	0.142893	0.223142	0.247158	0.171065	0.237097	0.200228	0.550457	0.475746	0.539034	0.58219	0.583529
Eryngium_bourgatii	Apiales	eudicots	6.06.1.9	822	0.224176	0.197893	0.243531	0.372028	0.29839	0.217249	0.196093	0.188852	0.235229	0.403041	0.276442	0.475721	0.305161	0.409109	0.173546	0.238462	0.338462	0.116809	0.437155	0.266939	0.223077	0.333089	0.147863	0.236264	0.281515	0.238462	0.129264	0.170136	0.167748	0.166667	0.266434	0.482812	0.336696	0.353846	0.21274	0.292308	0.30696	0.2331	0.282308	0.263403	0.488523	0.431579	0.469822	0.513404	0.523507
Eryngium_bourgatii	Apiales	eudicots	6.06.1.11	823	0.457672	0.431253	0.435185	0.185606	0.266581	0.360269	0.417989	0.438808	0.42351	0.272179	0.252315	0.174769	0.156587	0.167641	0.412376	0.250712	0.205128	0.358025	0.10028	0.492514	0.389418	0.224868	0.548148	0.359259	0.267275	0.351852	0.499597	0.476906	0.537706	0.45584	0.66936	0.829282	0.683667	0.764601	0.61169	0.705153	0.717989	0.632997	0.67037	0.643098	0.701327	0.719994	0.716524	0.733755	0.734223
Eryngium_bourgatii	Apiales	eudicots	6.06.1.27	824	0.325714	0.295616	0.337727	0.429545	0.370698	0.318788	0.28127	0.271594	0.313043	0.475349	0.36875	0.5375	0.377468	0.468421	0.259024	0.311795	0.404176	0.196543	0.504528	0.224255	0.311429	0.405397	0.233333	0.325714	0.385373	0.311795	0.195217	0.265882	0.18747	0.273333	0.243636	0.407187	0.254098	0.322308	0.18375	0.266957	0.27619	0.21899	0.23	0.23899	0.424278	0.346316	0.417633	0.466826	0.462458
Eryngium_bourgatii	Apiales	eudicots	6.06.1.4	825	0.177778	0.1586	0.184596	0.240404	0.15478	0.0868687	0.12381	0.174879	0.116908	0.250904	0.136111	0.379514	0.191842	0.29152	0.11084	0.175214	0.213675	0.148148	0.312369	0.400473	0.147619	0.190476	0.233333	0.112698	0.117745	0.109402	0.209662	0.189542	0.243373	0.18547	0.432323	0.66059	0.499089	0.500214	0.324132	0.444444	0.453968	0.327273	0.434444	0.393939	0.612478	0.565246	0.60789	0.647638	0.648417
Eryngium_bourgatii	Apiales	eudicots	6.06.1.6	826	0.172495	0.151503	0.191995	0.295794	0.238459	0.14654	0.137882	0.142116	0.154445	0.34311	0.23111	0.421642	0.251086	0.33641	0.0991991	0.1969	0.271937	0.0626497	0.372289	0.340267	0.171215	0.273158	0.19602	0.185501	0.253731	0.185036	0.16791	0.159087	0.207337	0.144661	0.326323	0.525303	0.371299	0.427239	0.259562	0.360934	0.38081	0.290969	0.342239	0.306799	0.544577	0.482325	0.532014	0.581106	0.584591
Eryngium_bourgatii	Apiales	eudicots	6.06.1.7	827	0.125397	0.128506	0.140332	0.323593	0.235327	0.132035	0.15873	0.127674	0.120773	0.316722	0.244048	0.478423	0.289934	0.395363	0.173055	0.211233	0.30525	0.250441	0.4115	0.468254	0.138095	0.253968	0.226984	0.119048	0.20019	0.131868	0.274327	0.154809	0.3144	0.173993	0.532035	0.771949	0.6102	0.539377	0.350074	0.486266	0.466667	0.308802	0.488889	0.500722	0.674136	0.637427	0.678313	0.722745	0.716857
Eryngium_bourgatii	Apiales	eudicots	6.06.1.20	828	0.37666	0.333976	0.372439	0.129321	0.218801	0.255015	0.316342	0.372933	0.329455	0.238945	0.149428	0.191901	0.0841505	0.11805	0.31673	0.174612	0.158489	0.307077	0.212862	0.479323	0.335412	0.147328	0.438341	0.279477	0.22346	0.301914	0.412737	0.403148	0.465128	0.373601	0.601408	0.820202	0.669591	0.696371	0.513864	0.639682	0.650034	0.528525	0.627324	0.565941	0.704979	0.690882	0.700225	0.731973	0.722874
Eryngium_bourgatii	Apiales	eudicots	6.06.1.5	829	0.335714	0.312651	0.320187	0.0628342	0.168263	0.25	0.30789	0.312873	0.315217	0.182285	0.138787	0.269301	0.0979151	0.0897833	0.29878	0.168175	0.107789	0.285585	0.236681	0.426471	0.284874	0.0992063	0.453595	0.25042	0.158692	0.248869	0.427749	0.35	0.431432	0.328808	0.591979	0.766085	0.60704	0.683258	0.507812	0.619565	0.640896	0.533274	0.598824	0.558081	0.647059	0.636223	0.640097	0.684748	0.675649
Eryngium_bourgatii	Apiales	eudicots	6.06.1.12	830	0.117728	0.0973758	0.13075	0.313527	0.227375	0.108981	0.0810862	0.0862581	0.108259	0.332026	0.205008	0.487575	0.277413	0.367787	0.0836027	0.261816	0.287303	0.139075	0.385997	0.342604	0.103442	0.279977	0.159705	0.129776	0.181802	0.134538	0.155579	0.102906	0.180723	0.0848007	0.368565	0.585184	0.440845	0.453313	0.270049	0.391723	0.399885	0.255811	0.382651	0.333212	0.543973	0.502038	0.541812	0.580405	0.581679
Erysimum_scoparium	Brassicales	eudicots	4.11.2.25	831	0.217108	0.225097	0.234007	0.249299	0.175567	0.146465	0.181658	0.22759	0.184112	0.259833	0.138503	0.375386	0.178934	0.298083	0.198886	0.105413	0.227378	0.148148	0.318192	0.402942	0.222928	0.215168	0.251852	0.191711	0.126958	0.179962	0.226114	0.205664	0.263424	0.217474	0.436251	0.669657	0.499089	0.503205	0.315394	0.43693	0.438095	0.3367	0.421358	0.388328	0.617812	0.577926	0.612316	0.655726	0.654528
Erysimum_scoparium	Brassicales	eudicots	4.11.2.27	832	0.171429	0.176125	0.190296	0.248737	0.17165	0.132756	0.15873	0.169772	0.151139	0.267996	0.164931	0.414931	0.226442	0.331871	0.17228	0.150794	0.236874	0.112875	0.348008	0.394124	0.184127	0.206349	0.222222	0.179365	0.147595	0.154457	0.201001	0.175724	0.224326	0.179487	0.396104	0.621032	0.467343	0.484432	0.298735	0.427743	0.44127	0.282828	0.409048	0.36075	0.610135	0.558897	0.59707	0.637107	0.650705
Erysimum_scoparium	Brassicales	eudicots	4.11.2.3	833	0.211039	0.186644	0.159091	0.193182	0.108087	0.121212	0.178211	0.167819	0.181983	0.179175	0.205966	0.463068	0.247267	0.261364	0.180155	0.277972	0.16034	0.208333	0.346913	0.42118	0.128896	0.172078	0.325505	0.130844	0.111601	0.0964452	0.299407	0.218048	0.313527	0.204545	0.495455	0.730824	0.562221	0.579545	0.392045	0.513241	0.542641	0.400253	0.505455	0.454545	0.641711	0.60082	0.636902	0.680934	0.669058
Erysimum_scoparium	Brassicales	eudicots	4.11.2.19	834	0.154217	0.1525	0.114047	0.210159	0.1174	0.152245	0.192006	0.140213	0.157849	0.189129	0.200489	0.463479	0.258655	0.2909	0.198061	0.263361	0.181252	0.249591	0.337577	0.465265	0.157659	0.177281	0.293173	0.104991	0.104657	0.0936052	0.294264	0.196315	0.337349	0.207754	0.53724	0.766566	0.612878	0.581209	0.403897	0.535673	0.542513	0.356091	0.531325	0.497627	0.673732	0.636018	0.674128	0.712431	0.713334
Erysimum_scoparium	Brassicales	eudicots	4.11.2.14	835	0.280538	0.257296	0.232543	0.085639	0.0805527	0.183136	0.240856	0.231884	0.246377	0.130098	0.0883152	0.322917	0.125848	0.162662	0.235242	0.167781	0.0721452	0.239936	0.246924	0.431391	0.194824	0.0890269	0.384541	0.181366	0.0958252	0.157191	0.358696	0.291901	0.363017	0.278707	0.542292	0.768003	0.60727	0.628623	0.434556	0.562319	0.582195	0.453228	0.543623	0.505929	0.647214	0.629509	0.644113	0.682982	0.679459
Erysimum_scoparium	Brassicales	eudicots	4.11.2.2	836	0.26501	0.243002	0.265481	0.128458	0.133131	0.162714	0.224293	0.275362	0.217391	0.147624	0.0701993	0.293931	0.096863	0.193936	0.229233	0.099777	0.0946011	0.235105	0.202625	0.416898	0.249068	0.0807453	0.347826	0.193582	0.126541	0.198997	0.344203	0.303666	0.356033	0.274805	0.52635	0.739017	0.594678	0.628623	0.433311	0.562319	0.582195	0.416776	0.551594	0.487044	0.635666	0.615016	0.636995	0.669097	0.677192
Erysimum_scoparium	Brassicales	eudicots	4.11.2.29	837	0.1	0.067319	0.102273	0.295455	0.21196	0.142424	0.0825397	0.0813665	0.102277	0.313953	0.241518	0.527679	0.303074	0.37406	0.0665505	0.313187	0.284615	0.200176	0.378167	0.386018	0.0857143	0.261905	0.163492	0.0857143	0.18081	0.120147	0.148137	0.0773109	0.208262	0.0739927	0.415584	0.633482	0.480562	0.445604	0.260045	0.398758	0.395238	0.240837	0.392857	0.379221	0.605959	0.56015	0.594759	0.637468	0.641181
Erysimum_scoparium	Brassicales	eudicots	4.11.2.5	838	0.142644	0.124105	0.161635	0.339891	0.268136	0.143148	0.0931059	0.113995	0.13952	0.361159	0.252565	0.502565	0.312677	0.418107	0.0820896	0.252583	0.32311	0.145937	0.434244	0.385043	0.138593	0.313196	0.106799	0.15629	0.208955	0.159013	0.106587	0.0781387	0.147815	0.0658247	0.344912	0.555154	0.395889	0.412313	0.217001	0.346139	0.356361	0.196141	0.341791	0.303181	0.6034	0.549433	0.591186	0.634909	0.644209
Erysimum_scoparium	Brassicales	eudicots	4.11.2.12	839	0.331856	0.302472	0.32406	0.473354	0.422882	0.296238	0.275315	0.316342	0.318341	0.5278	0.397809	0.585309	0.430816	0.513763	0.256658	0.364279	0.446381	0.214134	0.556712	0.230986	0.30509	0.450465	0.212644	0.325616	0.388746	0.335102	0.173413	0.249899	0.16632	0.249779	0.214107	0.380747	0.227059	0.27962	0.146282	0.212194	0.239737	0.196447	0.197356	0.213863	0.439609	0.368507	0.44059	0.500379	0.477878
Erysimum_scoparium	Brassicales	eudicots	4.11.2.18	840	0.161905	0.141743	0.160354	0.218434	0.144703	0.0707071	0.134921	0.160628	0.113527	0.241925	0.144097	0.388889	0.184775	0.302632	0.124661	0.222222	0.199786	0.166667	0.306342	0.392139	0.134921	0.19246	0.233333	0.0789683	0.0980514	0.100427	0.219807	0.183497	0.264391	0.167735	0.460606	0.686632	0.526867	0.529915	0.33941	0.470048	0.470238	0.314394	0.462222	0.415404	0.60762	0.564432	0.60692	0.645293	0.640208
Euphorbia_flanaganii	Malpighiales	eudicots	gp15-038-29	841	0.271429	0.261644	0.233117	0.11461	0.0631229	0.198268	0.253968	0.238923	0.250518	0.106977	0.129018	0.374554	0.179385	0.22406	0.25122	0.203297	0.089011	0.25679	0.268194	0.432219	0.214286	0.115873	0.395238	0.2	0.101706	0.163004	0.376708	0.284034	0.379174	0.282784	0.548052	0.746429	0.59274	0.646429	0.452455	0.582609	0.595238	0.459307	0.575714	0.492063	0.643392	0.612782	0.646999	0.685372	0.680926
Euphorbia_flanaganii	Malpighiales	eudicots	gp15-038-14	842	0.0899351	0.0730075	0.102273	0.25	0.165698	0.117424	0.0739538	0.0686759	0.0874506	0.270877	0.245739	0.497159	0.304373	0.353469	0.0778825	0.277972	0.238511	0.156004	0.346269	0.380803	0.0756494	0.221681	0.212374	0.104221	0.157225	0.0961538	0.187747	0.116176	0.204682	0.102273	0.390909	0.617898	0.464978	0.477273	0.293324	0.413636	0.429004	0.29798	0.403636	0.363636	0.600936	0.54836	0.587682	0.638405	0.641506
Euphorbia_flanaganii	Malpighiales	eudicots	gp15-038-18	843	0.145813	0.135333	0.151254	0.222571	0.132719	0.0877743	0.152709	0.150925	0.129935	0.210104	0.158405	0.422414	0.221301	0.284483	0.165265	0.208223	0.190603	0.195402	0.292453	0.403155	0.138424	0.189381	0.263985	0.101478	0.108595	0.100354	0.257496	0.160243	0.290403	0.185676	0.480251	0.712015	0.541549	0.551061	0.372575	0.489655	0.499179	0.336642	0.479655	0.440787	0.611931	0.583873	0.613038	0.651043	0.652186
Euphorbia_flanaganii	Malpighiales	eudicots	gp15-038-7	844	0.259852	0.246339	0.274687	0.404389	0.342422	0.240857	0.217843	0.236007	0.257121	0.45008	0.329203	0.586207	0.385094	0.44147	0.19344	0.345049	0.377416	0.205194	0.476252	0.24248	0.250985	0.3685	0.174713	0.273892	0.330546	0.28183	0.132309	0.199696	0.125987	0.195402	0.215674	0.436153	0.281656	0.308024	0.137123	0.248876	0.26913	0.168669	0.231034	0.187391	0.454131	0.395709	0.457662	0.520493	0.49528
Euphorbia_flanaganii	Malpighiales	eudicots	gp15-038-25	845	0.370362	0.336945	0.36194	0.135176	0.223533	0.248304	0.308458	0.366429	0.322085	0.246789	0.157416	0.204058	0.0806726	0.130204	0.303058	0.158247	0.158111	0.310669	0.151788	0.497777	0.333475	0.145226	0.426866	0.290618	0.238806	0.293915	0.402661	0.394732	0.458191	0.361845	0.603935	0.823111	0.669807	0.648823	0.485541	0.608566	0.599289	0.505201	0.605522	0.566561	0.710352	0.684884	0.706703	0.745643	0.737347
Euphorbia_flanaganii	Malpighiales	eudicots	gp15-038-2	846	0.180423	0.16451	0.206229	0.359848	0.281008	0.170034	0.145503	0.148953	0.177939	0.376184	0.282407	0.537037	0.346812	0.442982	0.107949	0.302707	0.347985	0.179012	0.459119	0.32368	0.180423	0.329365	0.1	0.194709	0.249447	0.198006	0.0994364	0.12658	0.129183	0.111111	0.302525	0.529514	0.376594	0.391026	0.200521	0.331159	0.338095	0.16835	0.324074	0.266835	0.535948	0.478209	0.531284	0.568807	0.570453
Euphorbia_flanaganii	Malpighiales	eudicots	gp15-038-11	847	0.279365	0.260709	0.253427	0.0993867	0.0828719	0.195527	0.238095	0.257419	0.244997	0.145072	0.0905258	0.33879	0.125578	0.151838	0.23616	0.155678	0.0757021	0.21164	0.212639	0.410165	0.21746	0.0793651	0.37619	0.203175	0.0883677	0.172161	0.349724	0.312605	0.374259	0.282662	0.521068	0.708209	0.547749	0.624389	0.433284	0.564941	0.577778	0.458874	0.540159	0.479076	0.626178	0.588137	0.622617	0.658968	0.661878
Euphorbia_flanaganii	Malpighiales	eudicots	gp15-038-23	848	0.4	0.386091	0.409441	0.193531	0.267263	0.282051	0.348474	0.397993	0.355407	0.313775	0.179808	0.182933	0.140604	0.185223	0.358161	0.14359	0.215385	0.297436	0.125689	0.438462	0.393407	0.205617	0.446154	0.365934	0.283352	0.35641	0.415217	0.415385	0.477479	0.412821	0.571329	0.775361	0.631021	0.667308	0.504567	0.597993	0.620513	0.530692	0.585385	0.550894	0.663019	0.651359	0.654438	0.698941	0.687065
Euphorbia_flanaganii	Malpighiales	eudicots	gp15-038-16	849	0.158442	0.159046	0.13961	0.194805	0.109786	0.138528	0.194805	0.133258	0.175042	0.197372	0.179992	0.461445	0.235575	0.279904	0.205258	0.242258	0.178821	0.227513	0.311198	0.437414	0.14026	0.161616	0.290043	0.1	0.0938166	0.0992341	0.287973	0.200306	0.323267	0.214952	0.520779	0.739955	0.586651	0.589785	0.406859	0.531451	0.537662	0.356421	0.519221	0.477633	0.643239	0.602187	0.641512	0.678591	0.676123
Euphorbia_flanaganii	Malpighiales	eudicots	gp15-038-5	850	0.241071	0.224144	0.209091	0.118182	0.101453	0.169697	0.22381	0.209601	0.221739	0.156105	0.1	0.3375	0.144146	0.190132	0.20122	0.181731	0.0953297	0.20679	0.252123	0.418085	0.201786	0.0894841	0.366667	0.171429	0.0934701	0.146474	0.341304	0.266176	0.350602	0.239423	0.496591	0.710938	0.554098	0.603846	0.41875	0.534783	0.557143	0.43548	0.5125	0.458965	0.629144	0.591635	0.630473	0.662575	0.67067
Euphorbia_mellifera	Malpighiales	eudicots	8.18.2.7	851	0.322222	0.325913	0.265152	0.0909091	0.128876	0.261364	0.333333	0.285628	0.323671	0.147287	0.157986	0.309028	0.116737	0.136696	0.340108	0.196581	0.0866911	0.345679	0.186845	0.500887	0.275	0.0892857	0.461111	0.263095	0.172471	0.233974	0.43901	0.346732	0.463521	0.350427	0.630051	0.835069	0.684654	0.726496	0.540799	0.671498	0.680159	0.521465	0.655	0.580808	0.719846	0.707289	0.715483	0.748752	0.740456
Euphorbia_mellifera	Malpighiales	eudicots	8.18.2.14	852	0.461039	0.43462	0.44697	0.257576	0.298802	0.363636	0.421356	0.448617	0.426877	0.317477	0.24053	0.111742	0.169927	0.22488	0.415743	0.25641	0.232101	0.369809	0.115495	0.497421	0.407792	0.227994	0.551515	0.361905	0.291271	0.369464	0.518116	0.468449	0.556225	0.459207	0.675758	0.830492	0.690263	0.773019	0.615057	0.71357	0.726407	0.641414	0.688788	0.651515	0.710339	0.728412	0.724942	0.744602	0.737515
Euphorbia_mellifera	Malpighiales	eudicots	8.18.2.1	853	0.130952	0.144814	0.116342	0.231602	0.154762	0.15368	0.206349	0.132505	0.148033	0.243909	0.177827	0.446429	0.248192	0.302632	0.198606	0.24359	0.207875	0.239418	0.307951	0.452381	0.157143	0.198413	0.252381	0.114286	0.129531	0.0924908	0.263458	0.198319	0.351119	0.198718	0.538961	0.763765	0.603044	0.574176	0.390625	0.535404	0.521429	0.309885	0.531429	0.503608	0.673097	0.631579	0.66237	0.706943	0.690543
Euphorbia_mellifera	Malpighiales	eudicots	8.18.2.4	854	0.195238	0.168787	0.130411	0.1921	0.10742	0.119048	0.18254	0.14441	0.172878	0.164729	0.186012	0.453869	0.257836	0.290727	0.20122	0.250916	0.155678	0.20679	0.319856	0.39539	0.138095	0.166667	0.321429	0.111905	0.0993248	0.0979853	0.298137	0.197059	0.316408	0.21337	0.486364	0.704241	0.551717	0.586538	0.405878	0.52619	0.535714	0.393218	0.518095	0.447691	0.611854	0.573308	0.603057	0.647419	0.644387
Euphorbia_mellifera	Malpighiales	eudicots	8.18.2.11	855	0.0758242	0.0629234	0.118007	0.31993	0.231664	0.165501	0.0976801	0.0684822	0.115464	0.327243	0.259959	0.54636	0.333843	0.396038	0.097427	0.322344	0.307692	0.205671	0.418826	0.370938	0.110989	0.273504	0.161172	0.116484	0.211579	0.152015	0.158624	0.0765352	0.209321	0.0824176	0.414685	0.644231	0.490542	0.458791	0.277988	0.40258	0.412454	0.22533	0.393297	0.374403	0.580831	0.540775	0.583263	0.621636	0.621401
Euphorbia_mellifera	Malpighiales	eudicots	8.18.2.21	856	0.179443	0.159205	0.145233	0.182095	0.0981282	0.114191	0.167635	0.146872	0.154295	0.175269	0.174924	0.448933	0.249768	0.262837	0.182927	0.237649	0.158135	0.199639	0.305338	0.416191	0.119512	0.155246	0.289702	0.0993031	0.0899163	0.0791119	0.290297	0.204591	0.298854	0.194497	0.492905	0.716463	0.562775	0.572702	0.387005	0.507317	0.526365	0.371151	0.499512	0.453437	0.622864	0.580965	0.619137	0.657368	0.656152
Euphorbia_mellifera	Malpighiales	eudicots	8.18.2.28	857	0.225397	0.221309	0.192929	0.166919	0.0684755	0.164646	0.238095	0.192271	0.21256	0.133592	0.159028	0.434028	0.220534	0.258772	0.242276	0.246154	0.128205	0.246914	0.303983	0.411584	0.177778	0.138095	0.344444	0.169841	0.0839138	0.149573	0.342995	0.249673	0.369076	0.266667	0.532323	0.722743	0.57286	0.641667	0.457465	0.577778	0.593651	0.420202	0.567778	0.464646	0.622757	0.604845	0.620447	0.664737	0.659652
Euphorbia_mellifera	Malpighiales	eudicots	8.18.2.22	858	0.167247	0.143836	0.139412	0.210089	0.144356	0.0728012	0.127565	0.148462	0.133086	0.247873	0.136433	0.412348	0.202377	0.279204	0.121951	0.208255	0.183865	0.138061	0.288081	0.379606	0.112544	0.176539	0.252033	0.087108	0.143429	0.100375	0.22667	0.181492	0.247282	0.166041	0.417073	0.637386	0.477409	0.499531	0.321265	0.442842	0.453194	0.340478	0.436341	0.368441	0.591431	0.544379	0.588469	0.626771	0.626175
Euphorbia_mellifera	Malpighiales	eudicots	8.18.2.8	859	0.24026	0.244974	0.180195	0.204545	0.121867	0.188312	0.252525	0.207039	0.239977	0.1418	0.190544	0.487419	0.271905	0.318865	0.269401	0.255245	0.170829	0.274972	0.324185	0.461039	0.205195	0.186147	0.380952	0.193506	0.124443	0.17699	0.372812	0.275783	0.394617	0.292374	0.568831	0.791903	0.633809	0.667208	0.484882	0.605195	0.617316	0.434343	0.595195	0.532468	0.677617	0.655502	0.671098	0.71553	0.709642
Euphorbia_mellifera	Malpighiales	eudicots	8.18.2.19	860	0.198413	0.183866	0.164141	0.147475	0.0677003	0.120202	0.179365	0.164251	0.174879	0.163049	0.113194	0.382986	0.198312	0.230409	0.186721	0.191453	0.125885	0.192593	0.261845	0.424113	0.147619	0.114286	0.322222	0.125397	0.0920398	0.103419	0.308937	0.20719	0.313521	0.21453	0.483838	0.690625	0.537705	0.586111	0.40191	0.522222	0.549206	0.386869	0.512222	0.436364	0.640463	0.590727	0.624918	0.673253	0.676164
Euphorbia_pulcherrima	Malpighiales	eudicots	gp15-027-19	861	0.409341	0.367097	0.416958	0.473776	0.439848	0.388403	0.369658	0.34044	0.408305	0.512746	0.459135	0.602163	0.440239	0.521255	0.362101	0.394231	0.446429	0.291429	0.541364	0.172872	0.399725	0.449481	0.340812	0.409341	0.454219	0.384615	0.310619	0.357805	0.285681	0.342949	0.137063	0.337139	0.263083	0.230769	0.207332	0.176839	0.232601	0.189297	0.165	0.120144	0.399013	0.29974	0.412722	0.484684	0.456919
Euphorbia_pulcherrima	Malpighiales	eudicots	gp15-027-16	862	0.345425	0.327536	0.369254	0.458759	0.400575	0.332142	0.304619	0.313955	0.343267	0.502874	0.396243	0.569171	0.414166	0.495713	0.283502	0.338951	0.431658	0.221529	0.535298	0.238704	0.334189	0.42554	0.249064	0.359711	0.416066	0.361423	0.229849	0.29544	0.196562	0.282772	0.187334	0.351299	0.203537	0.260156	0.142293	0.210259	0.213269	0.152991	0.183258	0.173193	0.460374	0.387683	0.471644	0.530647	0.508066
Euphorbia_pulcherrima	Malpighiales	eudicots	gp15-027-30	863	0.319861	0.264283	0.308758	0.50194	0.42768	0.286031	0.234804	0.293213	0.265111	0.520703	0.399771	0.625762	0.441957	0.550385	0.219512	0.347092	0.475342	0.237579	0.568569	0.329528	0.280836	0.460705	0.153388	0.319861	0.380415	0.314884	0.139714	0.216786	0.0994711	0.20075	0.203769	0.428163	0.257897	0.216463	0.0977515	0.176458	0.169222	0.116408	0.203659	0.185267	0.533455	0.466349	0.523741	0.56711	0.57283
Euphorbia_pulcherrima	Malpighiales	eudicots	gp15-027-29	864	0.390476	0.359426	0.402489	0.475325	0.430786	0.374026	0.346032	0.339959	0.384679	0.526024	0.426637	0.601488	0.435443	0.524185	0.358072	0.37326	0.454945	0.297354	0.562264	0.134347	0.37619	0.447619	0.32381	0.390476	0.449183	0.382418	0.287267	0.334454	0.296615	0.319048	0.132035	0.327009	0.303201	0.236905	0.183705	0.221946	0.247619	0.212121	0.161429	0.11746	0.335931	0.234085	0.350296	0.40941	0.386592
Euphorbia_pulcherrima	Malpighiales	eudicots	gp15-027-20	865	0.30522	0.279373	0.310315	0.475524	0.396467	0.274184	0.251832	0.277313	0.297241	0.500224	0.390625	0.644231	0.449732	0.552632	0.227486	0.391026	0.460165	0.271368	0.562046	0.185147	0.28544	0.438339	0.206197	0.314011	0.367681	0.314103	0.166388	0.23586	0.184893	0.217949	0.173776	0.402043	0.240542	0.25	0.0829327	0.183696	0.203571	0.121601	0.174615	0.135878	0.400298	0.352733	0.399408	0.465454	0.439246
Euphorbia_pulcherrima	Malpighiales	eudicots	gp15-027-27	866	0.495238	0.474886	0.512255	0.582442	0.550388	0.470588	0.446779	0.459079	0.478261	0.637939	0.541667	0.694547	0.562547	0.619969	0.41296	0.484163	0.567766	0.353304	0.668147	0.168961	0.480952	0.565359	0.370588	0.505042	0.562628	0.509804	0.332907	0.437255	0.294354	0.432127	0.119786	0.206342	0.274028	0.138575	0.254136	0.194373	0.242577	0.273619	0.137843	0.12656	0.33779	0.273699	0.344414	0.404368	0.387775
Euphorbia_pulcherrima	Malpighiales	eudicots	gp15-027-11	867	0.292354	0.27378	0.294334	0.451985	0.377989	0.254802	0.230271	0.261074	0.262707	0.472814	0.34485	0.59485	0.389196	0.506857	0.196496	0.313109	0.431203	0.219092	0.529896	0.302218	0.265191	0.423877	0.156651	0.29336	0.356107	0.303178	0.122168	0.208285	0.0968946	0.195558	0.211524	0.430568	0.260102	0.255282	0.0785651	0.19853	0.213816	0.109973	0.209155	0.172286	0.511561	0.446574	0.498208	0.535802	0.546306
[truncated: 1,263 more rows]
[truncated: 2,085 more columns]
