# Supplementary material for: A network-based framework for shape analysis enables accurate characterization of leaf epidermal cells
Source: Nat Commun. 2021 Jan 19;12:458. doi: 10.1038/s41467-020-20730-y (PMC7815848; doi:10.1038/s41467-020-20730-y)
Supplement: Supplementary file 4 — Source Data [file 41467_2020_20730_MOESM4_ESM.zip › SourceData/FigureS22_S23_CladesShapeFeatures/FigS23_shapeFeatures.xlsx]

## Sheet: Sheet1
Label	Name	Order	MajorClade	Index	lengthContour [px]	#Nodes	#Edges	#Lobes	Completeness	Area [px]	Circularity	AR	Solidity	Perimeter
3.02.2.1	Iris_Rainbow_Grand	Asparagales	monocots	0	532	65	1554	4	0.122265	11814	0.485	4.309	0.937	552.992
3.02.2.10	Iris_Rainbow_Grand	Asparagales	monocots	1	807	99	3288	4	0.0520073	19201	0.344	5.74	0.865	838.06
3.02.2.11	Iris_Rainbow_Grand	Asparagales	monocots	2	760	94	3004	6	0.063249	19263	0.39	5.004	0.873	787.941
3.02.2.12	Iris_Rainbow_Grand	Asparagales	monocots	3	501	61	1488	5	0.141129	11991	0.541	3.141	0.928	527.806
3.02.2.13	Iris_Rainbow_Grand	Asparagales	monocots	4	946	117	4186	5	0.0365504	24108	0.314	7.025	0.834	982.953
3.02.2.14	Iris_Rainbow_Grand	Asparagales	monocots	5	550	67	1628	5	0.105037	11230	0.429	4.036	0.88	573.654
3.02.2.15	Iris_Rainbow_Grand	Asparagales	monocots	6	1055	104	3394	4	0.0450796	27889	0.294	7.216	0.807	1091.01
3.02.2.16	Iris_Rainbow_Grand	Asparagales	monocots	7	1198	118	4470	4	0.0671141	29090	0.244	10.323	0.898	1224.34
3.02.2.17	Iris_Rainbow_Grand	Asparagales	monocots	8	537	66	1672	4	0.138158	11561	0.464	4.071	0.93	559.784
3.02.2.18	Iris_Rainbow_Grand	Asparagales	monocots	9	612	75	2091	4	0.120995	11894	0.375	5.596	0.915	631.216
3.02.2.19	Iris_Rainbow_Grand	Asparagales	monocots	10	229	44	837	5	0.250896	3371	0.749	1.75	0.954	237.882
3.02.2.2	Iris_Rainbow_Grand	Asparagales	monocots	11	923	114	3961	4	0.0583186	22826	0.309	6.898	0.81	963.346
3.02.2.20	Iris_Rainbow_Grand	Asparagales	monocots	12	654	80	2351	5	0.0982561	14793	0.4	4.661	0.909	681.71
3.02.2.21	Iris_Rainbow_Grand	Asparagales	monocots	13	361	71	2042	5	0.135162	6847	0.619	2.414	0.933	372.763
3.02.2.22	Iris_Rainbow_Grand	Asparagales	monocots	14	772	95	3099	4	0.0677638	16768	0.333	6.039	0.897	795.253
3.02.2.23	Iris_Rainbow_Grand	Asparagales	monocots	15	791	97	3182	4	0.0725959	18646	0.345	5.897	0.856	824.236
3.02.2.24	Iris_Rainbow_Grand	Asparagales	monocots	16	353	69	1974	5	0.151976	6490	0.605	2.814	0.951	367.089
3.02.2.25	Iris_Rainbow_Grand	Asparagales	monocots	17	698	86	2464	4	0.0771104	16231	0.386	5.438	0.871	727.068
3.02.2.26	Iris_Rainbow_Grand	Asparagales	monocots	18	806	99	3603	5	0.0902026	21097	0.382	5.354	0.9	833.112
3.02.2.27	Iris_Rainbow_Grand	Asparagales	monocots	19	941	116	4377	5	0.0742518	24477	0.328	7.013	0.865	968.863
3.02.2.28	Iris_Rainbow_Grand	Asparagales	monocots	20	533	65	1583	4	0.120025	10851	0.447	3.702	0.896	552.54
3.02.2.29	Iris_Rainbow_Grand	Asparagales	monocots	21	555	68	1730	4	0.121387	10816	0.406	4.593	0.89	578.308
3.02.2.3	Iris_Rainbow_Grand	Asparagales	monocots	22	568	70	1862	4	0.102041	11722	0.42	4.361	0.912	592.19
3.02.2.30	Iris_Rainbow_Grand	Asparagales	monocots	23	872	108	3901	6	0.0592156	20953	0.327	6.393	0.868	897.544
3.02.2.4	Iris_Rainbow_Grand	Asparagales	monocots	24	1013	100	2876	4	0.0531989	22722	0.258	8.469	0.746	1051.81
3.02.2.5	Iris_Rainbow_Grand	Asparagales	monocots	25	1143	113	3849	4	0.0493635	27128	0.247	9.205	0.846	1175.27
3.02.2.6	Iris_Rainbow_Grand	Asparagales	monocots	26	1060	105	3800	5	0.0789474	29700	0.312	7.025	0.876	1092.91
3.02.2.7	Iris_Rainbow_Grand	Asparagales	monocots	27	553	68	1811	4	0.127554	12376	0.469	3.794	0.921	576.143
3.02.2.8	Iris_Rainbow_Grand	Asparagales	monocots	28	587	72	1954	4	0.107472	13113	0.442	4.412	0.921	610.266
3.02.2.9	Iris_Rainbow_Grand	Asparagales	monocots	29	792	98	3172	5	0.0598991	16042	0.303	6.857	0.878	815.288
3.04.1.1	Saxifraga_hostii_ssp_hostii	Saxifragales	eudicots	30	256	50	1063	7	0.21731	5184	0.83	1.287	0.945	280.204
3.04.1.10	Saxifraga_hostii_ssp_hostii	Saxifragales	eudicots	31	346	68	1902	6	0.157729	9115	0.8	1.687	0.961	378.423
3.04.1.11	Saxifraga_hostii_ssp_hostii	Saxifragales	eudicots	32	309	60	1458	5	0.117284	7439	0.799	1.441	0.945	342.047
3.04.1.12	Saxifraga_hostii_ssp_hostii	Saxifragales	eudicots	33	398	78	2519	8	0.109567	11934	0.841	1.304	0.969	422.331
3.04.1.13	Saxifraga_hostii_ssp_hostii	Saxifragales	eudicots	34	270	53	1187	7	0.160067	5790	0.818	1.476	0.944	298.161
3.04.1.14	Saxifraga_hostii_ssp_hostii	Saxifragales	eudicots	35	384	75	2372	5	0.147976	12732	0.814	1.635	0.965	443.22
3.04.1.15	Saxifraga_hostii_ssp_hostii	Saxifragales	eudicots	36	320	63	1673	7	0.179319	8111	0.84	1.289	0.97	348.311
3.04.1.16	Saxifraga_hostii_ssp_hostii	Saxifragales	eudicots	37	364	71	2070	6	0.133333	10897	0.833	1.221	0.968	405.511
3.04.1.17	Saxifraga_hostii_ssp_hostii	Saxifragales	eudicots	38	290	57	1274	7	0.149137	6167	0.752	1.444	0.894	320.965
3.04.1.18	Saxifraga_hostii_ssp_hostii	Saxifragales	eudicots	39	285	56	1207	5	0.141674	6054	0.737	1.513	0.898	321.393
3.04.1.19	Saxifraga_hostii_ssp_hostii	Saxifragales	eudicots	40	320	63	1625	9	0.142154	7997	0.813	1.286	0.934	351.65
3.04.1.2	Saxifraga_hostii_ssp_hostii	Saxifragales	eudicots	41	356	70	2043	8	0.15908	9770	0.808	1.547	0.955	389.916
3.04.1.20	Saxifraga_hostii_ssp_hostii	Saxifragales	eudicots	42	413	81	2802	10	0.125268	14722	0.86	1.289	0.96	463.862
3.04.1.21	Saxifraga_hostii_ssp_hostii	Saxifragales	eudicots	43	406	80	2702	8	0.102147	13927	0.86	1.13	0.954	451.132
3.04.1.22	Saxifraga_hostii_ssp_hostii	Saxifragales	eudicots	44	416	82	2934	8	0.119632	15150	0.874	1.402	0.975	466.609
3.04.1.23	Saxifraga_hostii_ssp_hostii	Saxifragales	eudicots	45	249	48	925	4	0.113514	4904	0.75	1.448	0.914	286.714
3.04.1.24	Saxifraga_hostii_ssp_hostii	Saxifragales	eudicots	46	303	59	1486	7	0.201884	7308	0.832	1.276	0.952	332.297
3.04.1.25	Saxifraga_hostii_ssp_hostii	Saxifragales	eudicots	47	305	60	1434	5	0.0948396	7576	0.758	1.521	0.918	354.379
3.04.1.26	Saxifraga_hostii_ssp_hostii	Saxifragales	eudicots	48	438	86	2961	10	0.0854441	15059	0.758	1.756	0.925	499.769
3.04.1.27	Saxifraga_hostii_ssp_hostii	Saxifragales	eudicots	49	240	47	861	6	0.139373	4146	0.755	1.26	0.887	262.68
3.04.1.28	Saxifraga_hostii_ssp_hostii	Saxifragales	eudicots	50	435	86	2915	6	0.102916	14847	0.751	1.717	0.933	498.268
3.04.1.29	Saxifraga_hostii_ssp_hostii	Saxifragales	eudicots	51	387	76	2388	9	0.125628	12338	0.849	1.219	0.957	427.313
3.04.1.3	Saxifraga_hostii_ssp_hostii	Saxifragales	eudicots	52	291	57	1252	6	0.122204	5537	0.66	2.193	0.906	324.683
3.04.1.30	Saxifraga_hostii_ssp_hostii	Saxifragales	eudicots	53	177	34	473	5	0.221987	2496	0.778	1.449	0.928	200.807
3.04.1.4	Saxifraga_hostii_ssp_hostii	Saxifragales	eudicots	54	306	60	1419	7	0.120507	6804	0.785	1.36	0.931	329.986
3.04.1.5	Saxifraga_hostii_ssp_hostii	Saxifragales	eudicots	55	300	59	1417	6	0.1482	6242	0.733	1.914	0.934	327.107
3.04.1.6	Saxifraga_hostii_ssp_hostii	Saxifragales	eudicots	56	250	49	972	6	0.175926	4493	0.743	1.868	0.949	275.721
3.04.1.7	Saxifraga_hostii_ssp_hostii	Saxifragales	eudicots	57	290	57	1364	5	0.139296	6407	0.823	1.245	0.974	312.834
3.04.1.8	Saxifraga_hostii_ssp_hostii	Saxifragales	eudicots	58	222	43	752	4	0.25266	3572	0.727	1.952	0.952	248.5
3.04.1.9	Saxifraga_hostii_ssp_hostii	Saxifragales	eudicots	59	347	68	1963	6	0.140601	9007	0.828	1.483	0.971	369.678
3.05.1.1	Trifolium_pannonicum	Fabales	eudicots	60	590	72	2034	4	0.159784	26206	0.727	1.999	0.928	673.055
3.05.1.10	Trifolium_pannonicum	Fabales	eudicots	61	385	76	2330	9	0.128755	10594	0.751	1.884	0.924	420.967
3.05.1.11	Trifolium_pannonicum	Fabales	eudicots	62	588	72	1938	3	0.130547	23549	0.608	2.989	0.926	697.459
3.05.1.12	Trifolium_pannonicum	Fabales	eudicots	63	558	68	1944	5	0.194444	24176	0.762	1.927	0.962	631.562
3.05.1.13	Trifolium_pannonicum	Fabales	eudicots	64	628	77	2344	6	0.173208	29335	0.746	1.616	0.933	703.039
3.05.1.14	Trifolium_pannonicum	Fabales	eudicots	65	601	74	2177	7	0.106109	28043	0.799	1.096	0.929	664.152
3.05.1.15	Trifolium_pannonicum	Fabales	eudicots	66	627	77	2353	6	0.138122	27709	0.738	1.541	0.932	687.061
3.05.1.16	Trifolium_pannonicum	Fabales	eudicots	67	612	75	2217	4	0.135318	25485	0.679	2.261	0.934	686.909
3.05.1.17	Trifolium_pannonicum	Fabales	eudicots	68	586	72	2150	7	0.230698	29378	0.802	1.733	0.954	678.258
3.05.1.18	Trifolium_pannonicum	Fabales	eudicots	69	450	89	3503	13	0.169854	18334	0.922	1.035	0.972	499.976
3.05.1.19	Trifolium_pannonicum	Fabales	eudicots	70	537	66	1823	6	0.19254	22699	0.819	1.235	0.939	590.195
3.05.1.2	Trifolium_pannonicum	Fabales	eudicots	71	583	71	2157	6	0.175243	29986	0.789	1.81	0.973	691.042
3.05.1.20	Trifolium_pannonicum	Fabales	eudicots	72	558	68	1897	3	0.229309	21776	0.649	2.759	0.95	649.258
3.05.1.21	Trifolium_pannonicum	Fabales	eudicots	73	235	46	648	4	0.12037	2489	0.474	2.507	0.692	256.771
3.05.1.22	Trifolium_pannonicum	Fabales	eudicots	74	505	62	1631	8	0.215205	20625	0.84	1.454	0.949	555.464
3.05.1.23	Trifolium_pannonicum	Fabales	eudicots	75	767	94	3243	7	0.0851064	36109	0.634	2.162	0.889	845.933
3.05.1.24	Trifolium_pannonicum	Fabales	eudicots	76	557	68	1879	5	0.172964	25168	0.788	1.29	0.955	633.594
3.05.1.25	Trifolium_pannonicum	Fabales	eudicots	77	623	76	2305	7	0.140998	29006	0.747	1.384	0.926	698.425
3.05.1.26	Trifolium_pannonicum	Fabales	eudicots	78	508	62	1499	8	0.200133	20047	0.746	1.555	0.902	581.26
3.05.1.27	Trifolium_pannonicum	Fabales	eudicots	79	798	98	3619	7	0.104449	44560	0.696	1.844	0.901	896.697
3.05.1.28	Trifolium_pannonicum	Fabales	eudicots	80	677	83	2629	9	0.133511	33875	0.766	1.314	0.92	745.668
3.05.1.29	Trifolium_pannonicum	Fabales	eudicots	81	548	67	1862	6	0.23362	22231	0.801	1.527	0.941	590.55
3.05.1.3	Trifolium_pannonicum	Fabales	eudicots	82	523	64	1697	6	0.176783	20702	0.786	1.245	0.926	575.405
3.05.1.30	Trifolium_pannonicum	Fabales	eudicots	83	599	73	2137	4	0.164249	25155	0.665	2.617	0.94	689.239
3.05.1.4	Trifolium_pannonicum	Fabales	eudicots	84	550	67	1891	8	0.262295	24285	0.819	1.058	0.924	610.591
3.05.1.5	Trifolium_pannonicum	Fabales	eudicots	85	732	90	2875	7	0.113043	31969	0.622	2.302	0.879	803.568
3.05.1.6	Trifolium_pannonicum	Fabales	eudicots	86	711	87	2629	10	0.0962343	30772	0.611	2.14	0.875	795.238
3.05.1.7	Trifolium_pannonicum	Fabales	eudicots	87	621	76	2257	4	0.155516	28031	0.642	2.865	0.936	740.924
3.05.1.8	Trifolium_pannonicum	Fabales	eudicots	88	554	68	1938	6	0.167699	24582	0.785	1.806	0.956	627.211
3.05.1.9	Trifolium_pannonicum	Fabales	eudicots	89	574	70	1996	7	0.138277	26688	0.797	1.321	0.922	648.586
3.06.2.1	Astragalus_falcatus	Fabales	eudicots	90	804	99	2998	8	0.0843896	37375	0.582	1.829	0.836	898.697
3.06.2.10	Astragalus_falcatus	Fabales	eudicots	91	662	81	2264	8	0.111749	28518	0.672	1.603	0.881	730.454
3.06.2.11	Astragalus_falcatus	Fabales	eudicots	92	795	98	3247	8	0.143209	41596	0.676	1.464	0.884	879.619
3.06.2.12	Astragalus_falcatus	Fabales	eudicots	93	700	86	2553	7	0.0990991	31345	0.656	1.683	0.876	774.766
3.06.2.13	Astragalus_falcatus	Fabales	eudicots	94	858	106	3666	10	0.0818331	46774	0.658	1.505	0.872	945.084
3.06.2.14	Astragalus_falcatus	Fabales	eudicots	95	826	102	3379	9	0.081681	44104	0.65	1.413	0.875	923.569
3.06.2.15	Astragalus_falcatus	Fabales	eudicots	96	990	122	4402	11	0.0524761	54454	0.567	1.518	0.833	1099.02
3.06.2.16	Astragalus_falcatus	Fabales	eudicots	97	820	101	3173	7	0.0728018	37240	0.577	2.162	0.838	900.493
3.06.2.17	Astragalus_falcatus	Fabales	eudicots	98	729	90	2872	11	0.0804318	38327	0.71	1.283	0.892	823.462
3.06.2.18	Astragalus_falcatus	Fabales	eudicots	99	861	106	3405	9	0.0502203	40895	0.574	1.503	0.834	946.393
3.06.2.19	Astragalus_falcatus	Fabales	eudicots	100	740	91	2787	6	0.145676	32792	0.607	1.993	0.865	824.054
3.06.2.2	Astragalus_falcatus	Fabales	eudicots	101	780	96	3064	8	0.0685379	38048	0.636	1.582	0.846	866.793
3.06.2.20	Astragalus_falcatus	Fabales	eudicots	102	608	75	1959	9	0.0969883	25180	0.675	1.817	0.876	684.812
3.06.2.21	Astragalus_falcatus	Fabales	eudicots	103	695	85	2314	8	0.0821089	29223	0.619	1.203	0.84	770.354
3.06.2.22	Astragalus_falcatus	Fabales	eudicots	104	749	92	2685	8	0.0707635	33936	0.609	1.657	0.857	836.86
3.06.2.23	Astragalus_falcatus	Fabales	eudicots	105	773	95	2876	10	0.0959666	37873	0.638	1.133	0.868	863.893
3.06.2.24	Astragalus_falcatus	Fabales	eudicots	106	886	109	3612	7	0.0581395	42182	0.554	1.85	0.823	978.307
3.06.2.25	Astragalus_falcatus	Fabales	eudicots	107	689	85	2573	8	0.107268	33491	0.723	1.551	0.915	762.973
3.06.2.26	Astragalus_falcatus	Fabales	eudicots	108	870	107	3723	10	0.0679559	47036	0.642	1.453	0.872	959.541
3.06.2.27	Astragalus_falcatus	Fabales	eudicots	109	836	103	3386	10	0.0747194	43333	0.624	1.295	0.86	934
3.06.2.28	Astragalus_falcatus	Fabales	eudicots	110	741	91	2747	8	0.076447	32305	0.611	2.046	0.863	815.308
3.06.2.29	Astragalus_falcatus	Fabales	eudicots	111	672	83	2460	9	0.176829	29180	0.646	2.121	0.886	753.211
3.06.2.3	Astragalus_falcatus	Fabales	eudicots	112	716	88	2485	9	0.0764588	30920	0.634	1.134	0.871	783.015
3.06.2.30	Astragalus_falcatus	Fabales	eudicots	113	771	95	3094	5	0.0817712	37754	0.639	2.278	0.882	861.705
3.06.2.4	Astragalus_falcatus	Fabales	eudicots	114	791	97	2809	9	0.0900676	34238	0.583	1.676	0.851	858.85
3.06.2.5	Astragalus_falcatus	Fabales	eudicots	115	760	94	2883	7	0.11273	36408	0.654	1.179	0.881	836.623
3.06.2.6	Astragalus_falcatus	Fabales	eudicots	116	796	98	3076	10	0.0750975	38648	0.615	1.918	0.877	888.425
3.06.2.7	Astragalus_falcatus	Fabales	eudicots	117	766	94	2757	6	0.108814	32051	0.567	2.169	0.855	842.601
3.06.2.8	Astragalus_falcatus	Fabales	eudicots	118	727	89	2696	8	0.111276	36623	0.679	1.236	0.896	823.218
3.06.2.9	Astragalus_falcatus	Fabales	eudicots	119	727	89	2674	7	0.0946148	33689	0.643	1.695	0.862	811.358
3.07.2.1	Ceratostigma_plumbaginoides	Caryophyllales	eudicots	120	244	47	928	9	0.184267	4675	0.822	1.326	0.921	267.293
3.07.2.10	Ceratostigma_plumbaginoides	Caryophyllales	eudicots	121	242	47	887	6	0.192785	4014	0.744	1.707	0.907	260.407
3.07.2.11	Ceratostigma_plumbaginoides	Caryophyllales	eudicots	122	173	33	465	4	0.367742	2240	0.782	1.705	0.948	189.768
3.07.2.12	Ceratostigma_plumbaginoides	Caryophyllales	eudicots	123	232	45	796	7	0.150754	3822	0.752	1.391	0.893	252.647
3.07.2.13	Ceratostigma_plumbaginoides	Caryophyllales	eudicots	124	176	34	497	7	0.307847	2372	0.837	1.336	0.938	188.745
3.07.2.14	Ceratostigma_plumbaginoides	Caryophyllales	eudicots	125	166	32	358	4	0.184358	1708	0.618	1.776	0.777	186.339
3.07.2.15	Ceratostigma_plumbaginoides	Caryophyllales	eudicots	126	212	41	667	5	0.203898	2719	0.705	1.938	0.933	220.135
3.07.2.16	Ceratostigma_plumbaginoides	Caryophyllales	eudicots	127	202	39	643	5	0.326594	3146	0.777	1.687	0.918	225.513
3.07.2.17	Ceratostigma_plumbaginoides	Caryophyllales	eudicots	128	170	33	495	5	0.511111	2564	0.91	1.141	0.961	188.124
3.07.2.18	Ceratostigma_plumbaginoides	Caryophyllales	eudicots	129	240	47	862	3	0.157773	3721	0.666	2.439	0.922	265.067
3.07.2.19	Ceratostigma_plumbaginoides	Caryophyllales	eudicots	130	188	36	503	3	0.238569	2572	0.699	1.95	0.879	214.981
3.07.2.2	Ceratostigma_plumbaginoides	Caryophyllales	eudicots	131	227	44	736	4	0.184783	3180	0.675	2.101	0.861	243.282
3.07.2.20	Ceratostigma_plumbaginoides	Caryophyllales	eudicots	132	219	42	671	4	0.178838	3021	0.669	2.502	0.899	238.296
3.07.2.21	Ceratostigma_plumbaginoides	Caryophyllales	eudicots	133	191	37	521	4	0.230326	2656	0.662	2.169	0.908	224.537
3.07.2.22	Ceratostigma_plumbaginoides	Caryophyllales	eudicots	134	209	40	650	4	0.235385	3156	0.723	2.076	0.908	234.146
3.07.2.23	Ceratostigma_plumbaginoides	Caryophyllales	eudicots	135	168	32	462	3	0.5	2306	0.839	1.767	0.971	185.872
3.07.2.24	Ceratostigma_plumbaginoides	Caryophyllales	eudicots	136	199	38	545	4	0.249541	2748	0.659	1.978	0.852	228.921
3.07.2.25	Ceratostigma_plumbaginoides	Caryophyllales	eudicots	137	207	40	617	6	0.170178	2857	0.721	1.884	0.88	223.194
3.07.2.26	Ceratostigma_plumbaginoides	Caryophyllales	eudicots	138	154	29	378	4	0.555556	2071	0.86	1.421	0.956	173.97
3.07.2.27	Ceratostigma_plumbaginoides	Caryophyllales	eudicots	139	212	41	683	4	0.250366	3302	0.78	1.692	0.927	230.677
3.07.2.28	Ceratostigma_plumbaginoides	Caryophyllales	eudicots	140	216	42	716	6	0.189944	3740	0.749	1.722	0.904	250.512
3.07.2.29	Ceratostigma_plumbaginoides	Caryophyllales	eudicots	141	265	52	965	5	0.140933	4493	0.66	2.054	0.842	292.5
3.07.2.3	Ceratostigma_plumbaginoides	Caryophyllales	eudicots	142	229	44	781	5	0.243278	3655	0.734	2.063	0.916	250.122
3.07.2.30	Ceratostigma_plumbaginoides	Caryophyllales	eudicots	143	163	31	403	5	0.379653	2095	0.792	1.456	0.912	182.287
3.07.2.4	Ceratostigma_plumbaginoides	Caryophyllales	eudicots	144	184	35	453	6	0.300221	2169	0.656	2.053	0.826	203.827
3.07.2.5	Ceratostigma_plumbaginoides	Caryophyllales	eudicots	145	213	41	661	5	0.15885	3241	0.753	1.476	0.88	232.554
3.07.2.6	Ceratostigma_plumbaginoides	Caryophyllales	eudicots	146	215	42	751	5	0.279627	3865	0.859	1.18	0.956	237.746
3.07.2.7	Ceratostigma_plumbaginoides	Caryophyllales	eudicots	147	170	33	502	3	0.418327	2256	0.847	1.541	0.976	182.997
3.07.2.8	Ceratostigma_plumbaginoides	Caryophyllales	eudicots	148	176	34	480	4	0.25	2350	0.768	1.563	0.92	196.084
3.07.2.9	Ceratostigma_plumbaginoides	Caryophyllales	eudicots	149	161	31	419	5	0.408115	2058	0.857	1.061	0.942	173.731
3.09.1.1	Mentha_x_piperita	Lamiales	eudicots	150	365	72	1865	6	0.112601	9204	0.701	1.275	0.902	406.097
3.09.1.10	Mentha_x_piperita	Lamiales	eudicots	151	433	85	2624	8	0.0880335	13749	0.728	1.104	0.892	487.038
3.09.1.11	Mentha_x_piperita	Lamiales	eudicots	152	522	64	1449	7	0.174603	18456	0.68	1.569	0.869	584.152
3.09.1.12	Mentha_x_piperita	Lamiales	eudicots	153	517	63	1382	8	0.123734	17201	0.666	1.613	0.889	569.599
3.09.1.13	Mentha_x_piperita	Lamiales	eudicots	154	601	74	1972	10	0.106491	23830	0.705	1.671	0.898	651.691
3.09.1.14	Mentha_x_piperita	Lamiales	eudicots	155	515	63	1463	9	0.188653	19129	0.714	1.372	0.875	580.139
3.09.1.15	Mentha_x_piperita	Lamiales	eudicots	156	411	81	2328	8	0.0902062	12168	0.702	2.033	0.908	466.856
3.09.1.16	Mentha_x_piperita	Lamiales	eudicots	157	500	99	3375	7	0.0684444	16961	0.696	1.275	0.872	553.437
3.09.1.17	Mentha_x_piperita	Lamiales	eudicots	158	536	66	1567	9	0.121251	19792	0.711	1.307	0.891	591.514
3.09.1.18	Mentha_x_piperita	Lamiales	eudicots	159	464	91	2933	8	0.0647801	14837	0.693	1.907	0.901	518.548
3.09.1.19	Mentha_x_piperita	Lamiales	eudicots	160	431	85	2490	10	0.0927711	12144	0.703	1.263	0.879	465.9
3.09.1.2	Mentha_x_piperita	Lamiales	eudicots	161	488	96	3216	9	0.0718284	16504	0.709	1.407	0.883	541.016
3.09.1.20	Mentha_x_piperita	Lamiales	eudicots	162	534	65	1481	7	0.141796	18699	0.676	1.362	0.891	589.456
3.09.1.21	Mentha_x_piperita	Lamiales	eudicots	163	511	62	1384	6	0.199422	17084	0.685	1.699	0.882	559.671
3.09.1.22	Mentha_x_piperita	Lamiales	eudicots	164	458	90	2732	8	0.101025	13794	0.661	1.734	0.876	511.982
3.09.1.23	Mentha_x_piperita	Lamiales	eudicots	165	564	69	1625	6	0.184615	19441	0.613	2.28	0.869	631.313
3.09.1.24	Mentha_x_piperita	Lamiales	eudicots	166	499	98	3323	9	0.0571772	16718	0.694	1.719	0.891	550.132
3.09.1.25	Mentha_x_piperita	Lamiales	eudicots	167	551	67	1588	9	0.107683	20210	0.705	1.375	0.887	600.254
3.09.1.26	Mentha_x_piperita	Lamiales	eudicots	168	375	74	2189	6	0.137049	9773	0.747	1.583	0.919	405.463
3.09.1.27	Mentha_x_piperita	Lamiales	eudicots	169	432	85	2613	5	0.114811	13434	0.728	1.205	0.88	481.55
3.09.1.28	Mentha_x_piperita	Lamiales	eudicots	170	429	84	2691	7	0.0940171	12711	0.762	1.394	0.916	457.695
3.09.1.29	Mentha_x_piperita	Lamiales	eudicots	171	526	64	1478	7	0.103518	19451	0.696	1.253	0.871	592.755
3.09.1.3	Mentha_x_piperita	Lamiales	eudicots	172	324	63	1706	6	0.237984	8316	0.852	1.475	0.96	350.322
3.09.1.30	Mentha_x_piperita	Lamiales	eudicots	173	399	78	2041	5	0.0930916	9219	0.63	1.456	0.845	428.792
3.09.1.4	Mentha_x_piperita	Lamiales	eudicots	174	386	76	2102	7	0.131304	10508	0.701	1.957	0.899	434.124
3.09.1.5	Mentha_x_piperita	Lamiales	eudicots	175	453	89	2738	9	0.0924032	13728	0.682	1.312	0.864	502.996
3.09.1.6	Mentha_x_piperita	Lamiales	eudicots	176	461	91	2924	6	0.0865253	14240	0.678	1.236	0.842	513.588
3.09.1.7	Mentha_x_piperita	Lamiales	eudicots	177	497	98	3215	6	0.0653188	15983	0.668	1.38	0.837	548.226
3.09.1.8	Mentha_x_piperita	Lamiales	eudicots	178	486	96	3115	10	0.0674157	16406	0.678	1.07	0.866	551.252
3.09.1.9	Mentha_x_piperita	Lamiales	eudicots	179	520	64	1246	7	0.137239	15381	0.536	1.98	0.809	600.501
3.13.2.1	Rhus_potaninii	Sapindales	eudicots	180	577	71	1861	6	0.135948	25075	0.745	1.248	0.885	650.152
3.13.2.10	Rhus_potaninii	Sapindales	eudicots	181	621	76	2057	7	0.10209	25706	0.696	1.756	0.874	681.038
3.13.2.11	Rhus_potaninii	Sapindales	eudicots	182	595	73	2096	8	0.11021	26850	0.774	1.328	0.899	660.443
3.13.2.12	Rhus_potaninii	Sapindales	eudicots	183	551	67	1794	8	0.117057	24917	0.812	1.202	0.933	621.022
3.13.2.13	Rhus_potaninii	Sapindales	eudicots	184	634	78	2159	6	0.0972673	27105	0.678	1.307	0.85	709.005
3.13.2.14	Rhus_potaninii	Sapindales	eudicots	185	605	74	2202	9	0.104905	27679	0.801	1.296	0.928	659.041
3.13.2.15	Rhus_potaninii	Sapindales	eudicots	186	534	65	1693	6	0.207324	23243	0.813	1.131	0.922	599.361
3.13.2.16	Rhus_potaninii	Sapindales	eudicots	187	609	75	2140	8	0.128972	27305	0.731	1.782	0.91	685.19
3.13.2.17	Rhus_potaninii	Sapindales	eudicots	188	574	70	1911	5	0.144427	24453	0.77	1.681	0.905	631.626
3.13.2.18	Rhus_potaninii	Sapindales	eudicots	189	689	85	2759	8	0.147155	35864	0.762	1.7	0.92	769.244
3.13.2.19	Rhus_potaninii	Sapindales	eudicots	190	501	61	1476	5	0.256098	18877	0.764	1.468	0.913	557.381
3.13.2.2	Rhus_potaninii	Sapindales	eudicots	191	445	88	3342	14	0.167864	17719	0.885	1.317	0.965	501.734
3.13.2.20	Rhus_potaninii	Sapindales	eudicots	192	494	97	3811	9	0.122015	19951	0.828	1.37	0.933	550.268
3.13.2.21	Rhus_potaninii	Sapindales	eudicots	193	534	65	1778	6	0.168729	23245	0.84	1.513	0.958	589.778
3.13.2.22	Rhus_potaninii	Sapindales	eudicots	194	576	71	1905	4	0.12126	23805	0.694	2.218	0.906	656.477
3.13.2.23	Rhus_potaninii	Sapindales	eudicots	195	629	77	2269	5	0.178933	27436	0.718	1.996	0.905	692.932
3.13.2.24	Rhus_potaninii	Sapindales	eudicots	196	542	66	1756	8	0.131549	23258	0.796	1.471	0.929	606.098
3.13.2.25	Rhus_potaninii	Sapindales	eudicots	197	554	68	1939	8	0.181021	24735	0.839	1.254	0.938	608.598
3.13.2.26	Rhus_potaninii	Sapindales	eudicots	198	607	74	1846	6	0.102925	22891	0.638	1.642	0.825	671.386
3.13.2.27	Rhus_potaninii	Sapindales	eudicots	199	542	66	1673	8	0.138075	21356	0.759	1.445	0.901	594.49
3.13.2.28	Rhus_potaninii	Sapindales	eudicots	200	554	68	1847	8	0.162426	22804	0.785	1.433	0.911	604.069
3.13.2.29	Rhus_potaninii	Sapindales	eudicots	201	597	73	1953	4	0.129544	24634	0.714	1.24	0.875	658.342
3.13.2.3	Rhus_potaninii	Sapindales	eudicots	202	534	65	1753	6	0.231603	22880	0.794	1.694	0.941	601.753
3.13.2.30	Rhus_potaninii	Sapindales	eudicots	203	697	86	2454	5	0.0855746	28565	0.608	2.689	0.86	768.585
3.13.2.4	Rhus_potaninii	Sapindales	eudicots	204	577	71	1902	7	0.0998948	24021	0.749	1.367	0.898	634.994
3.13.2.5	Rhus_potaninii	Sapindales	eudicots	205	673	83	2466	7	0.102595	29766	0.691	1.873	0.881	735.771
3.13.2.6	Rhus_potaninii	Sapindales	eudicots	206	553	68	1804	8	0.180155	22237	0.759	1.749	0.91	606.75
3.13.2.7	Rhus_potaninii	Sapindales	eudicots	207	623	76	2170	7	0.106452	28443	0.729	1.723	0.884	700.147
3.13.2.8	Rhus_potaninii	Sapindales	eudicots	208	569	70	1938	7	0.130547	24587	0.779	1.651	0.925	629.71
3.13.2.9	Rhus_potaninii	Sapindales	eudicots	209	531	65	1767	6	0.156197	22616	0.848	1.207	0.942	579.041
3.15.1.1	Rosa_x_damascena	Rosales	eudicots	210	268	52	1177	6	0.234494	6093	0.816	1.796	0.966	306.342
3.15.1.10	Rosa_x_damascena	Rosales	eudicots	211	317	62	1542	8	0.178988	7991	0.797	1.342	0.915	354.988
3.15.1.11	Rosa_x_damascena	Rosales	eudicots	212	339	66	1728	7	0.121528	8977	0.772	1.43	0.916	382.16
3.15.1.12	Rosa_x_damascena	Rosales	eudicots	213	265	52	1144	6	0.221154	5490	0.809	1.578	0.963	292.034
3.15.1.13	Rosa_x_damascena	Rosales	eudicots	214	286	56	1273	7	0.164965	6397	0.815	1.09	0.95	314.087
3.15.1.14	Rosa_x_damascena	Rosales	eudicots	215	277	54	1198	4	0.192821	5338	0.738	1.901	0.958	301.557
3.15.1.15	Rosa_x_damascena	Rosales	eudicots	216	262	51	1104	4	0.190217	5401	0.796	1.551	0.958	292.088
3.15.1.16	Rosa_x_damascena	Rosales	eudicots	217	271	53	1045	6	0.181818	5405	0.706	1.702	0.889	310.237
3.15.1.17	Rosa_x_damascena	Rosales	eudicots	218	321	63	1623	7	0.12939	8141	0.81	1.359	0.926	355.361
3.15.1.18	Rosa_x_damascena	Rosales	eudicots	219	367	72	2016	7	0.114583	9336	0.753	1.55	0.919	394.828
3.15.1.19	Rosa_x_damascena	Rosales	eudicots	220	348	68	1766	6	0.156285	9811	0.761	1.489	0.898	402.61
3.15.1.2	Rosa_x_damascena	Rosales	eudicots	221	284	55	1346	6	0.241456	6871	0.86	1.299	0.978	316.769
3.15.1.20	Rosa_x_damascena	Rosales	eudicots	222	313	61	1536	9	0.150391	7846	0.816	1.603	0.942	347.587
3.15.1.21	Rosa_x_damascena	Rosales	eudicots	223	262	51	1109	6	0.208296	6150	0.834	1.475	0.973	304.472
3.15.1.22	Rosa_x_damascena	Rosales	eudicots	224	252	49	1040	6	0.288462	4780	0.871	1.183	0.964	262.626
3.15.1.23	Rosa_x_damascena	Rosales	eudicots	225	364	71	1853	8	0.102536	8967	0.675	1.914	0.85	408.538
3.15.1.24	Rosa_x_damascena	Rosales	eudicots	226	285	56	1329	7	0.173815	6597	0.832	1.417	0.962	315.586
3.15.1.25	Rosa_x_damascena	Rosales	eudicots	227	320	63	1529	5	0.088947	7338	0.745	1.55	0.939	351.919
3.15.1.26	Rosa_x_damascena	Rosales	eudicots	228	246	48	989	6	0.212336	5464	0.846	1.187	0.956	284.971
3.15.1.27	Rosa_x_damascena	Rosales	eudicots	229	302	59	1542	8	0.245136	7988	0.881	1.169	0.971	337.54
3.15.1.28	Rosa_x_damascena	Rosales	eudicots	230	325	64	1652	6	0.181598	7486	0.737	1.962	0.941	357.329
3.15.1.29	Rosa_x_damascena	Rosales	eudicots	231	287	56	1205	6	0.112863	5508	0.741	1.225	0.9	305.571
3.15.1.3	Rosa_x_damascena	Rosales	eudicots	232	344	67	1792	5	0.167411	9524	0.798	1.642	0.941	387.326
3.15.1.30	Rosa_x_damascena	Rosales	eudicots	233	325	64	1617	4	0.156463	7505	0.717	2.053	0.93	362.765
3.15.1.4	Rosa_x_damascena	Rosales	eudicots	234	316	62	1535	3	0.19544	6727	0.709	2.097	0.927	345.276
3.15.1.5	Rosa_x_damascena	Rosales	eudicots	235	271	53	1114	6	0.153501	5623	0.776	1.524	0.923	301.843
3.15.1.6	Rosa_x_damascena	Rosales	eudicots	236	323	63	1631	5	0.15512	8760	0.8	1.674	0.942	371.044
3.15.1.7	Rosa_x_damascena	Rosales	eudicots	237	318	62	1588	7	0.119647	8043	0.827	1.437	0.954	349.515
3.15.1.8	Rosa_x_damascena	Rosales	eudicots	238	325	64	1651	6	0.127196	8102	0.791	1.249	0.909	358.656
3.15.1.9	Rosa_x_damascena	Rosales	eudicots	239	337	66	1666	6	0.102641	8902	0.736	1.775	0.913	389.791
4.01.2.1	Persicaria_polystachya	Caryophyllales	eudicots	240	649	80	2042	4	0.10284	24584	0.575	1.775	0.813	733.2
4.01.2.10	Persicaria_polystachya	Caryophyllales	eudicots	241	457	90	3143	3	0.111677	13140	0.632	2.887	0.951	511.146
4.01.2.11	Persicaria_polystachya	Caryophyllales	eudicots	242	519	63	1465	6	0.129693	17354	0.641	2.193	0.88	583.157
4.01.2.12	Persicaria_polystachya	Caryophyllales	eudicots	243	382	75	2285	8	0.120788	10444	0.797	1.498	0.943	405.919
4.01.2.13	Persicaria_polystachya	Caryophyllales	eudicots	244	688	85	1740	8	0.0781609	18813	0.411	1.59	0.728	758.75
4.01.2.14	Persicaria_polystachya	Caryophyllales	eudicots	245	591	72	1911	3	0.170068	19421	0.587	3.056	0.876	645.07
4.01.2.15	Persicaria_polystachya	Caryophyllales	eudicots	246	422	83	2310	6	0.0588745	10844	0.643	1.05	0.837	460.419
4.01.2.16	Persicaria_polystachya	Caryophyllales	eudicots	247	557	68	1787	4	0.167879	21308	0.733	1.822	0.924	604.592
4.01.2.17	Persicaria_polystachya	Caryophyllales	eudicots	248	394	77	2172	7	0.0787293	11146	0.722	1.77	0.879	440.495
4.01.2.18	Persicaria_polystachya	Caryophyllales	eudicots	249	414	81	2189	10	0.115578	11086	0.662	1.417	0.862	458.678
4.01.2.19	Persicaria_polystachya	Caryophyllales	eudicots	250	508	62	1357	5	0.112749	15992	0.631	1.87	0.847	564.293
4.01.2.2	Persicaria_polystachya	Caryophyllales	eudicots	251	619	76	1911	6	0.144427	23262	0.609	1.866	0.843	692.869
4.01.2.20	Persicaria_polystachya	Caryophyllales	eudicots	252	520	64	1682	6	0.16409	20546	0.789	1.74	0.933	571.9
4.01.2.21	Persicaria_polystachya	Caryophyllales	eudicots	253	398	78	2155	7	0.0881671	10543	0.69	1.271	0.86	438.261
4.01.2.22	Persicaria_polystachya	Caryophyllales	eudicots	254	535	65	1423	6	0.120169	16682	0.597	2.424	0.853	592.409
4.01.2.23	Persicaria_polystachya	Caryophyllales	eudicots	255	477	94	3253	6	0.0848448	14715	0.684	1.716	0.866	519.818
4.01.2.24	Persicaria_polystachya	Caryophyllales	eudicots	256	571	70	1717	6	0.122306	21450	0.668	1.465	0.868	635.178
4.01.2.25	Persicaria_polystachya	Caryophyllales	eudicots	257	606	74	1833	5	0.138025	21654	0.6	2.39	0.804	673.589
4.01.2.26	Persicaria_polystachya	Caryophyllales	eudicots	258	677	83	2156	5	0.0709647	23513	0.538	2.964	0.826	740.937
4.01.2.27	Persicaria_polystachya	Caryophyllales	eudicots	259	647	79	2021	5	0.0846116	22945	0.528	2.852	0.83	738.655
4.01.2.28	Persicaria_polystachya	Caryophyllales	eudicots	260	411	81	2713	6	0.14965	13082	0.804	1.587	0.947	452.15
4.01.2.29	Persicaria_polystachya	Caryophyllales	eudicots	261	600	74	1832	4	0.103712	20060	0.591	2.584	0.822	652.96
4.01.2.3	Persicaria_polystachya	Caryophyllales	eudicots	262	454	89	3472	7	0.181452	17932	0.856	1.644	0.972	513.109
4.01.2.30	Persicaria_polystachya	Caryophyllales	eudicots	263	439	86	2878	6	0.112926	14140	0.772	1.503	0.923	479.748
4.01.2.4	Persicaria_polystachya	Caryophyllales	eudicots	264	461	91	3416	6	0.102752	18696	0.842	1.137	0.957	528.239
4.01.2.5	Persicaria_polystachya	Caryophyllales	eudicots	265	625	77	2123	6	0.108808	24079	0.625	2.431	0.829	695.678
4.01.2.6	Persicaria_polystachya	Caryophyllales	eudicots	266	639	78	1983	7	0.1059	23759	0.595	1.557	0.806	708.185
4.01.2.7	Persicaria_polystachya	Caryophyllales	eudicots	267	497	98	3546	4	0.0846024	15517	0.636	2.492	0.886	553.624
4.01.2.8	Persicaria_polystachya	Caryophyllales	eudicots	268	721	89	2281	3	0.0749671	22987	0.448	4.117	0.758	803.136
4.01.2.9	Persicaria_polystachya	Caryophyllales	eudicots	269	518	63	1426	3	0.13324	15418	0.573	2.637	0.845	581.625
4.02.2.1	Persicaria_affinis	Caryophyllales	eudicots	270	471	93	3563	6	0.0985125	17324	0.842	1.191	0.95	508.451
4.02.2.10	Persicaria_affinis	Caryophyllales	eudicots	271	437	86	3079	5	0.113998	14494	0.788	1.623	0.97	480.649
4.02.2.11	Persicaria_affinis	Caryophyllales	eudicots	272	521	64	1580	6	0.108228	18059	0.708	1.826	0.91	566.326
4.02.2.12	Persicaria_affinis	Caryophyllales	eudicots	273	497	98	3913	8	0.089701	20017	0.813	1.583	0.953	556.21
4.02.2.13	Persicaria_affinis	Caryophyllales	eudicots	274	429	84	3046	9	0.206829	15053	0.806	1.794	0.982	484.513
4.02.2.14	Persicaria_affinis	Caryophyllales	eudicots	275	425	84	2851	7	0.105226	12918	0.787	1.716	0.945	454.304
4.02.2.15	Persicaria_affinis	Caryophyllales	eudicots	276	472	93	3288	5	0.0839416	15322	0.726	1.601	0.899	514.861
4.02.2.16	Persicaria_affinis	Caryophyllales	eudicots	277	462	91	3534	7	0.12309	16306	0.845	1.241	0.971	492.452
4.02.2.17	Persicaria_affinis	Caryophyllales	eudicots	278	523	64	1557	5	0.134875	19174	0.683	2.076	0.891	593.779
4.02.2.18	Persicaria_affinis	Caryophyllales	eudicots	279	401	79	2545	7	0.117878	11987	0.806	1.343	0.943	432.182
4.02.2.19	Persicaria_affinis	Caryophyllales	eudicots	280	398	78	2622	6	0.189169	12176	0.855	1.178	0.98	422.956
4.02.2.2	Persicaria_affinis	Caryophyllales	eudicots	281	513	63	1549	6	0.135571	18804	0.765	1.67	0.901	555.74
4.02.2.20	Persicaria_affinis	Caryophyllales	eudicots	282	454	89	3198	7	0.118199	16898	0.769	1.651	0.934	525.55
4.02.2.21	Persicaria_affinis	Caryophyllales	eudicots	283	570	70	1876	7	0.123134	21401	0.703	1.787	0.893	618.522
4.02.2.22	Persicaria_affinis	Caryophyllales	eudicots	284	359	70	2000	6	0.1755	10392	0.741	1.947	0.957	419.737
4.02.2.23	Persicaria_affinis	Caryophyllales	eudicots	285	450	89	2946	6	0.101833	14098	0.649	2.439	0.9	522.434
4.02.2.24	Persicaria_affinis	Caryophyllales	eudicots	286	450	89	2914	6	0.0868222	13701	0.691	1.764	0.869	499.213
4.02.2.25	Persicaria_affinis	Caryophyllales	eudicots	287	402	79	2476	7	0.102181	12283	0.78	1.327	0.926	444.907
4.02.2.26	Persicaria_affinis	Caryophyllales	eudicots	288	317	62	1663	6	0.180397	7888	0.819	1.621	0.98	347.843
4.02.2.27	Persicaria_affinis	Caryophyllales	eudicots	289	364	71	2139	6	0.164095	9876	0.806	1.438	0.963	392.312
4.02.2.28	Persicaria_affinis	Caryophyllales	eudicots	290	391	77	2333	8	0.108444	10309	0.745	1.891	0.925	417.027
4.02.2.29	Persicaria_affinis	Caryophyllales	eudicots	291	429	84	2925	5	0.158974	14086	0.794	1.796	0.954	472.291
4.02.2.3	Persicaria_affinis	Caryophyllales	eudicots	292	415	82	2780	8	0.0992806	13594	0.832	1.215	0.949	453.015
4.02.2.30	Persicaria_affinis	Caryophyllales	eudicots	293	479	94	3197	6	0.0791367	14084	0.644	2.205	0.864	524.419
4.02.2.4	Persicaria_affinis	Caryophyllales	eudicots	294	357	70	2064	6	0.157461	10957	0.858	1.129	0.958	400.533
4.02.2.5	Persicaria_affinis	Caryophyllales	eudicots	295	551	67	1731	4	0.133449	19465	0.671	2.43	0.912	603.976
4.02.2.6	Persicaria_affinis	Caryophyllales	eudicots	296	473	93	3572	9	0.0772676	20268	0.83	1.345	0.945	554.047
4.02.2.7	Persicaria_affinis	Caryophyllales	eudicots	297	498	98	3820	8	0.078534	18341	0.756	1.736	0.935	552.031
4.02.2.8	Persicaria_affinis	Caryophyllales	eudicots	298	397	78	2414	5	0.145402	12855	0.737	1.802	0.918	468.186
4.02.2.9	Persicaria_affinis	Caryophyllales	eudicots	299	319	62	1656	6	0.211957	7384	0.79	1.646	0.973	342.822
4.03.2.1	Persicaria_weyrichii	Caryophyllales	eudicots	300	533	65	1405	5	0.135231	16486	0.584	2.247	0.863	595.585
4.03.2.10	Persicaria_weyrichii	Caryophyllales	eudicots	301	545	67	1449	9	0.10559	17254	0.6	1.426	0.826	601.373
4.03.2.11	Persicaria_weyrichii	Caryophyllales	eudicots	302	500	99	3100	9	0.0551613	14673	0.614	1.982	0.869	547.782
4.03.2.12	Persicaria_weyrichii	Caryophyllales	eudicots	303	235	46	754	5	0.159151	3483	0.637	1.705	0.807	262.112
4.03.2.13	Persicaria_weyrichii	Caryophyllales	eudicots	304	536	66	1349	7	0.140845	15033	0.544	2.594	0.843	589.443
4.03.2.14	Persicaria_weyrichii	Caryophyllales	eudicots	305	584	72	1550	9	0.0987097	17495	0.52	1.181	0.771	650.034
4.03.2.15	Persicaria_weyrichii	Caryophyllales	eudicots	306	274	53	1029	5	0.166181	4689	0.656	2.078	0.84	299.683
4.03.2.16	Persicaria_weyrichii	Caryophyllales	eudicots	307	460	91	2781	8	0.0830636	12751	0.623	1.447	0.861	506.966
4.03.2.17	Persicaria_weyrichii	Caryophyllales	eudicots	308	396	78	1855	6	0.0824798	8289	0.542	2.452	0.769	438.367
4.03.2.18	Persicaria_weyrichii	Caryophyllales	eudicots	309	356	70	1642	7	0.127893	7494	0.617	1.21	0.815	390.678
4.03.2.19	Persicaria_weyrichii	Caryophyllales	eudicots	310	621	76	1508	4	0.0901857	13696	0.374	4.09	0.753	678.48
4.03.2.2	Persicaria_weyrichii	Caryophyllales	eudicots	311	823	101	2507	8	0.0610291	26415	0.404	2.54	0.7	906.237
4.03.2.20	Persicaria_weyrichii	Caryophyllales	eudicots	312	676	83	1876	9	0.0639659	19218	0.435	2.139	0.776	745.143
4.03.2.21	Persicaria_weyrichii	Caryophyllales	eudicots	313	402	79	1841	6	0.083107	7810	0.505	2.078	0.758	440.907
4.03.2.22	Persicaria_weyrichii	Caryophyllales	eudicots	314	230	45	729	4	0.209877	3315	0.633	1.749	0.805	256.438
4.03.2.23	Persicaria_weyrichii	Caryophyllales	eudicots	315	401	79	1892	5	0.122093	7598	0.48	3.033	0.757	445.881
4.03.2.24	Persicaria_weyrichii	Caryophyllales	eudicots	316	579	71	1539	6	0.0994152	15189	0.49	3.178	0.818	624.182
4.03.2.25	Persicaria_weyrichii	Caryophyllales	eudicots	317	392	77	2068	6	0.133462	9318	0.633	1.486	0.807	429.938
4.03.2.26	Persicaria_weyrichii	Caryophyllales	eudicots	318	479	94	2502	7	0.0611511	11041	0.507	1.696	0.718	522.895
4.03.2.27	Persicaria_weyrichii	Caryophyllales	eudicots	319	392	77	2148	10	0.0977654	10545	0.718	1.29	0.886	429.604
4.03.2.28	Persicaria_weyrichii	Caryophyllales	eudicots	320	408	80	2076	6	0.101156	8827	0.556	2.438	0.804	446.468
4.03.2.29	Persicaria_weyrichii	Caryophyllales	eudicots	321	619	76	1770	9	0.0966102	20419	0.556	2.377	0.826	679.436
4.03.2.3	Persicaria_weyrichii	Caryophyllales	eudicots	322	358	70	1407	9	0.108742	5969	0.479	1.942	0.732	395.627
4.03.2.30	Persicaria_weyrichii	Caryophyllales	eudicots	323	247	48	775	6	0.154839	3538	0.623	1.819	0.794	267.07
4.03.2.4	Persicaria_weyrichii	Caryophyllales	eudicots	324	218	42	716	6	0.293296	3578	0.771	1.631	0.895	241.545
4.03.2.5	Persicaria_weyrichii	Caryophyllales	eudicots	325	480	95	2573	6	0.0816168	11828	0.511	2.044	0.777	539.341
4.03.2.6	Persicaria_weyrichii	Caryophyllales	eudicots	326	281	55	1223	8	0.225675	5924	0.793	1.512	0.912	306.311
4.03.2.7	Persicaria_weyrichii	Caryophyllales	eudicots	327	446	88	2301	6	0.100391	9558	0.507	1.657	0.806	486.553
4.03.2.8	Persicaria_weyrichii	Caryophyllales	eudicots	328	770	95	2325	8	0.0584946	22226	0.4	2.576	0.739	835.834
4.03.2.9	Persicaria_weyrichii	Caryophyllales	eudicots	329	725	89	2058	7	0.0660836	21069	0.415	2.007	0.72	798.978
4.04.2.1	Amaranthus_hybridus	Caryophyllales	eudicots	330	770	95	2975	7	0.0705882	34406	0.605	2.184	0.84	845.022
4.04.2.10	Amaranthus_hybridus	Caryophyllales	eudicots	331	576	71	1618	6	0.12979	17108	0.55	2.169	0.808	625.192
4.04.2.11	Amaranthus_hybridus	Caryophyllales	eudicots	332	601	74	1892	6	0.110994	22937	0.647	1.658	0.836	667.562
4.04.2.12	Amaranthus_hybridus	Caryophyllales	eudicots	333	478	94	3358	9	0.112567	15552	0.738	1.177	0.911	514.49
4.04.2.13	Amaranthus_hybridus	Caryophyllales	eudicots	334	408	80	2180	7	0.0963303	10274	0.611	1.482	0.838	459.777
4.04.2.14	Amaranthus_hybridus	Caryophyllales	eudicots	335	449	88	2250	5	0.068	9636	0.492	2.525	0.746	495.851
4.04.2.15	Amaranthus_hybridus	Caryophyllales	eudicots	336	515	63	1298	6	0.117874	14851	0.545	3.073	0.842	585.271
4.04.2.16	Amaranthus_hybridus	Caryophyllales	eudicots	337	598	73	1871	7	0.112239	24159	0.662	1.572	0.869	676.991
4.04.2.17	Amaranthus_hybridus	Caryophyllales	eudicots	338	626	77	1819	7	0.0841121	18968	0.506	2.079	0.812	686.316
4.04.2.18	Amaranthus_hybridus	Caryophyllales	eudicots	339	501	61	1414	9	0.195191	17270	0.716	1.202	0.881	550.458
4.04.2.19	Amaranthus_hybridus	Caryophyllales	eudicots	340	426	84	2772	13	0.117244	14925	0.756	1.368	0.935	498.007
4.04.2.2	Amaranthus_hybridus	Caryophyllales	eudicots	341	496	98	3773	12	0.0861384	18518	0.791	1.152	0.916	542.483
4.04.2.20	Amaranthus_hybridus	Caryophyllales	eudicots	342	643	79	1977	7	0.139605	22612	0.537	2.62	0.824	727.504
4.04.2.21	Amaranthus_hybridus	Caryophyllales	eudicots	343	553	68	1767	9	0.213922	19430	0.676	1.626	0.899	601.022
4.04.2.22	Amaranthus_hybridus	Caryophyllales	eudicots	344	576	71	1775	4	0.0861972	20576	0.655	1.398	0.859	628.411
4.04.2.23	Amaranthus_hybridus	Caryophyllales	eudicots	345	533	65	1483	6	0.128119	16878	0.639	1.869	0.868	576.269
4.04.2.24	Amaranthus_hybridus	Caryophyllales	eudicots	346	440	87	2498	8	0.092474	12646	0.648	1.351	0.824	495.109
4.04.2.25	Amaranthus_hybridus	Caryophyllales	eudicots	347	439	86	2709	6	0.11997	11830	0.62	2.331	0.895	489.529
4.04.2.26	Amaranthus_hybridus	Caryophyllales	eudicots	348	354	69	1671	6	0.125673	8852	0.651	1.505	0.869	413.431
4.04.2.27	Amaranthus_hybridus	Caryophyllales	eudicots	349	575	70	1737	6	0.120898	20927	0.611	2.606	0.887	655.872
4.04.2.28	Amaranthus_hybridus	Caryophyllales	eudicots	350	1036	102	2364	11	0.072335	39076	0.374	2.109	0.724	1145.22
4.04.2.29	Amaranthus_hybridus	Caryophyllales	eudicots	351	443	87	2895	8	0.121244	13999	0.713	1.55	0.907	496.645
4.04.2.3	Amaranthus_hybridus	Caryophyllales	eudicots	352	431	85	2200	9	0.105	10337	0.546	1.431	0.845	487.662
4.04.2.30	Amaranthus_hybridus	Caryophyllales	eudicots	353	566	69	1559	5	0.109686	19587	0.61	1.099	0.825	635.147
4.04.2.4	Amaranthus_hybridus	Caryophyllales	eudicots	354	449	88	2434	7	0.0628595	11689	0.565	2.307	0.78	509.847
4.04.2.5	Amaranthus_hybridus	Caryophyllales	eudicots	355	444	87	2749	6	0.127683	12702	0.646	2.415	0.887	497.013
4.04.2.6	Amaranthus_hybridus	Caryophyllales	eudicots	356	493	97	4097	15	0.121064	21955	0.896	1.111	0.973	555.054
4.04.2.7	Amaranthus_hybridus	Caryophyllales	eudicots	357	501	61	1549	5	0.280826	20272	0.791	1.75	0.942	567.661
4.04.2.8	Amaranthus_hybridus	Caryophyllales	eudicots	358	435	86	2667	6	0.0948631	12591	0.643	2.402	0.902	496.035
4.04.2.9	Amaranthus_hybridus	Caryophyllales	eudicots	359	464	91	2500	8	0.0684	12084	0.561	1.739	0.809	520.235
4.05.1.1	Amaranthus_caudatus	Caryophyllales	eudicots	360	553	68	1587	6	0.145558	17541	0.6	2.317	0.859	606.12
4.05.1.10	Amaranthus_caudatus	Caryophyllales	eudicots	361	431	85	2453	7	0.0856095	11287	0.627	1.204	0.827	475.748
4.05.1.11	Amaranthus_caudatus	Caryophyllales	eudicots	362	445	88	2458	8	0.0854353	11104	0.587	2.559	0.838	487.725
4.05.1.12	Amaranthus_caudatus	Caryophyllales	eudicots	363	577	71	1547	11	0.110537	18549	0.562	1.398	0.829	644.175
4.05.1.13	Amaranthus_caudatus	Caryophyllales	eudicots	364	316	62	1426	5	0.177419	6978	0.707	1.767	0.884	352.205
4.05.1.14	Amaranthus_caudatus	Caryophyllales	eudicots	365	437	86	2998	10	0.126084	14334	0.781	1.516	0.92	480.381
4.05.1.15	Amaranthus_caudatus	Caryophyllales	eudicots	366	479	94	2899	8	0.0724388	12724	0.586	2.708	0.841	522.165
4.05.1.16	Amaranthus_caudatus	Caryophyllales	eudicots	367	555	68	1597	10	0.0958046	19625	0.633	1.116	0.838	624.307
4.05.1.17	Amaranthus_caudatus	Caryophyllales	eudicots	368	473	93	3038	7	0.0908492	12986	0.608	1.496	0.835	518.008
4.05.1.18	Amaranthus_caudatus	Caryophyllales	eudicots	369	509	62	1368	5	0.125	16827	0.632	2.299	0.862	578.454
4.05.1.19	Amaranthus_caudatus	Caryophyllales	eudicots	370	468	92	3117	7	0.139557	15017	0.695	1.737	0.867	520.915
4.05.1.2	Amaranthus_caudatus	Caryophyllales	eudicots	371	496	98	3310	7	0.0906344	15278	0.641	1.933	0.872	547.248
4.05.1.20	Amaranthus_caudatus	Caryophyllales	eudicots	372	508	62	1431	4	0.161426	15680	0.612	2.589	0.876	567.562
4.05.1.21	Amaranthus_caudatus	Caryophyllales	eudicots	373	538	66	1302	7	0.0921659	13637	0.497	2.144	0.782	586.906
4.05.1.22	Amaranthus_caudatus	Caryophyllales	eudicots	374	519	63	1286	7	0.105754	15226	0.583	1.334	0.834	572.787
4.05.1.23	Amaranthus_caudatus	Caryophyllales	eudicots	375	471	93	3175	8	0.0727559	14460	0.684	1.976	0.889	515.347
4.05.1.24	Amaranthus_caudatus	Caryophyllales	eudicots	376	530	65	1376	9	0.138081	15951	0.586	2.071	0.83	584.703
4.05.1.25	Amaranthus_caudatus	Caryophyllales	eudicots	377	542	66	1512	6	0.125661	16158	0.578	2.115	0.85	592.679
4.05.1.26	Amaranthus_caudatus	Caryophyllales	eudicots	378	456	90	2784	6	0.0829741	12707	0.608	1.999	0.833	512.629
4.05.1.27	Amaranthus_caudatus	Caryophyllales	eudicots	379	416	82	2518	8	0.0917395	11600	0.731	1.673	0.919	446.62
4.05.1.28	Amaranthus_caudatus	Caryophyllales	eudicots	380	590	72	1686	8	0.101423	20971	0.599	1.896	0.832	663.376
4.05.1.29	Amaranthus_caudatus	Caryophyllales	eudicots	381	457	90	2342	5	0.0811272	10603	0.525	1.64	0.805	503.615
4.05.1.3	Amaranthus_caudatus	Caryophyllales	eudicots	382	445	88	2717	7	0.0772911	11954	0.654	2.153	0.864	479.102
4.05.1.30	Amaranthus_caudatus	Caryophyllales	eudicots	383	564	69	1718	6	0.122235	20350	0.631	2.016	0.88	636.637
4.05.1.4	Amaranthus_caudatus	Caryophyllales	eudicots	384	487	96	3295	6	0.0637329	15214	0.674	1.946	0.9	532.45
4.05.1.5	Amaranthus_caudatus	Caryophyllales	eudicots	385	324	63	1554	8	0.0984556	7704	0.785	1.171	0.918	351.162
4.05.1.6	Amaranthus_caudatus	Caryophyllales	eudicots	386	403	79	2283	11	0.110819	11568	0.724	1.182	0.889	447.962
4.05.1.7	Amaranthus_caudatus	Caryophyllales	eudicots	387	519	63	1338	8	0.11435	14833	0.583	2.248	0.855	565.449
4.05.1.8	Amaranthus_caudatus	Caryophyllales	eudicots	388	510	62	1316	7	0.175532	15294	0.615	2.158	0.856	558.935
4.05.1.9	Amaranthus_caudatus	Caryophyllales	eudicots	389	538	66	1501	7	0.126582	17539	0.627	1.283	0.821	592.858
4.06.1.1	Rumex_scutatus	Caryophyllales	eudicots	390	648	80	1404	8	0.0854701	15361	0.38	1.157	0.675	712.744
4.06.1.10	Rumex_scutatus	Caryophyllales	eudicots	391	707	87	2492	10	0.0842697	31769	0.631	1.802	0.856	795.64
4.06.1.11	Rumex_scutatus	Caryophyllales	eudicots	392	263	51	752	4	0.103723	3040	0.476	2.259	0.705	283.192
4.06.1.12	Rumex_scutatus	Caryophyllales	eudicots	393	526	64	1377	7	0.111111	18068	0.658	1.678	0.871	587.269
4.06.1.13	Rumex_scutatus	Caryophyllales	eudicots	394	482	95	3111	10	0.0742527	15845	0.683	1.741	0.87	539.916
4.06.1.14	Rumex_scutatus	Caryophyllales	eudicots	395	609	75	1883	8	0.100903	24443	0.677	1.439	0.86	673.545
4.06.1.15	Rumex_scutatus	Caryophyllales	eudicots	396	567	69	1637	8	0.116066	20923	0.673	1.089	0.864	625.028
4.06.1.16	Rumex_scutatus	Caryophyllales	eudicots	397	665	82	2111	6	0.109427	26824	0.611	1.349	0.838	742.861
4.06.1.17	Rumex_scutatus	Caryophyllales	eudicots	398	662	81	2143	7	0.0979935	26984	0.622	1.689	0.844	738.365
4.06.1.18	Rumex_scutatus	Caryophyllales	eudicots	399	519	63	1483	7	0.128119	19905	0.743	1.431	0.905	580.339
4.06.1.19	Rumex_scutatus	Caryophyllales	eudicots	400	826	102	2739	10	0.0693684	32631	0.484	2.821	0.793	920.687
4.06.1.2	Rumex_scutatus	Caryophyllales	eudicots	401	820	101	2484	7	0.0688406	29993	0.445	1.829	0.741	920.06
4.06.1.20	Rumex_scutatus	Caryophyllales	eudicots	402	717	88	2690	10	0.0780669	34628	0.686	1.616	0.877	796.733
4.06.1.21	Rumex_scutatus	Caryophyllales	eudicots	403	682	84	2363	9	0.0723656	29593	0.656	1.904	0.876	753.097
4.06.1.22	Rumex_scutatus	Caryophyllales	eudicots	404	471	93	3110	9	0.104502	15904	0.741	1.277	0.889	519.34
4.06.1.23	Rumex_scutatus	Caryophyllales	eudicots	405	348	68	1001	3	0.0909091	3959	0.333	2.933	0.54	386.416
4.06.1.24	Rumex_scutatus	Caryophyllales	eudicots	406	717	88	2114	5	0.0993377	24498	0.493	1.411	0.758	790.333
4.06.1.25	Rumex_scutatus	Caryophyllales	eudicots	407	233	45	551	3	0.165154	2399	0.424	2.33	0.63	266.777
4.06.1.26	Rumex_scutatus	Caryophyllales	eudicots	408	620	76	1797	7	0.0951586	21619	0.578	1.093	0.811	685.691
4.06.1.27	Rumex_scutatus	Caryophyllales	eudicots	409	502	61	1009	7	0.11893	11437	0.462	2.016	0.725	557.953
4.06.1.28	Rumex_scutatus	Caryophyllales	eudicots	410	482	95	2129	6	0.0718647	9413	0.412	2.671	0.683	536.14
4.06.1.29	Rumex_scutatus	Caryophyllales	eudicots	411	569	70	1462	8	0.143639	17250	0.544	1.489	0.765	630.973
4.06.1.3	Rumex_scutatus	Caryophyllales	eudicots	412	265	52	744	3	0.141129	2628	0.406	3.169	0.652	285.117
4.06.1.30	Rumex_scutatus	Caryophyllales	eudicots	413	219	42	540	4	0.144444	2359	0.496	2.192	0.696	244.521
4.06.1.4	Rumex_scutatus	Caryophyllales	eudicots	414	299	58	999	3	0.171171	4329	0.514	2.693	0.762	325.246
4.06.1.5	Rumex_scutatus	Caryophyllales	eudicots	415	413	81	2384	7	0.106124	11779	0.719	1.971	0.886	453.866
4.06.1.6	Rumex_scutatus	Caryophyllales	eudicots	416	511	62	1416	8	0.148305	17989	0.701	1.787	0.891	567.902
4.06.1.7	Rumex_scutatus	Caryophyllales	eudicots	417	403	79	1550	4	0.0587097	6320	0.397	3.727	0.684	447.381
4.06.1.8	Rumex_scutatus	Caryophyllales	eudicots	418	560	69	1524	8	0.124672	19479	0.614	1.304	0.834	631.341
4.06.1.9	Rumex_scutatus	Caryophyllales	eudicots	419	575	70	1008	8	0.0902778	9903	0.305	1.813	0.558	638.804
4.07.1.1	Rumex_acetosella	Caryophyllales	eudicots	420	322	63	1483	6	0.115307	7411	0.728	1.659	0.881	357.672
4.07.1.10	Rumex_acetosella	Caryophyllales	eudicots	421	438	86	2712	9	0.0774336	12923	0.676	1.946	0.88	489.963
4.07.1.11	Rumex_acetosella	Caryophyllales	eudicots	422	329	64	1544	5	0.123057	7018	0.708	1.728	0.893	352.843
4.07.1.12	Rumex_acetosella	Caryophyllales	eudicots	423	334	65	1743	7	0.158348	8971	0.842	1.237	0.934	365.828
4.07.1.13	Rumex_acetosella	Caryophyllales	eudicots	424	266	52	1204	8	0.313953	6544	0.924	1.044	0.974	298.391
4.07.1.14	Rumex_acetosella	Caryophyllales	eudicots	425	333	65	1711	7	0.175336	9318	0.804	1.537	0.932	381.661
4.07.1.15	Rumex_acetosella	Caryophyllales	eudicots	426	412	81	2278	5	0.0834065	10726	0.646	2.066	0.849	456.875
4.07.1.16	Rumex_acetosella	Caryophyllales	eudicots	427	347	68	1897	7	0.145493	10439	0.828	1.211	0.944	398.088
4.07.1.17	Rumex_acetosella	Caryophyllales	eudicots	428	345	68	1980	7	0.205051	9635	0.862	1.296	0.952	374.732
4.07.1.18	Rumex_acetosella	Caryophyllales	eudicots	429	310	61	1539	4	0.194932	7748	0.765	1.784	0.953	356.697
4.07.1.19	Rumex_acetosella	Caryophyllales	eudicots	430	425	84	2784	6	0.145833	13884	0.774	1.732	0.927	474.716
4.07.1.2	Rumex_acetosella	Caryophyllales	eudicots	431	342	67	1777	8	0.168824	9768	0.762	1.681	0.922	401.478
4.07.1.20	Rumex_acetosella	Caryophyllales	eudicots	432	409	80	2355	8	0.0726115	11984	0.732	1.319	0.874	453.668
4.07.1.21	Rumex_acetosella	Caryophyllales	eudicots	433	342	67	1545	4	0.149515	7016	0.636	1.581	0.847	372.326
4.07.1.22	Rumex_acetosella	Caryophyllales	eudicots	434	458	90	3093	10	0.061429	15873	0.78	1.25	0.894	505.72
4.07.1.23	Rumex_acetosella	Caryophyllales	eudicots	435	345	68	1985	7	0.204534	9248	0.833	1.598	0.959	373.517
4.07.1.24	Rumex_acetosella	Caryophyllales	eudicots	436	386	76	1884	5	0.0557325	8349	0.581	1.223	0.798	425.127
4.07.1.25	Rumex_acetosella	Caryophyllales	eudicots	437	313	61	1116	5	0.153226	4534	0.473	2.648	0.703	347.089
4.07.1.26	Rumex_acetosella	Caryophyllales	eudicots	438	362	71	2129	7	0.164866	11165	0.821	1.574	0.953	413.505
4.07.1.27	Rumex_acetosella	Caryophyllales	eudicots	439	417	82	2429	7	0.113627	12900	0.687	1.871	0.896	485.808
4.07.1.28	Rumex_acetosella	Caryophyllales	eudicots	440	373	73	1931	7	0.0792336	9784	0.707	1.469	0.862	416.936
4.07.1.29	Rumex_acetosella	Caryophyllales	eudicots	441	346	68	1685	5	0.11276	8077	0.676	2.041	0.904	387.57
4.07.1.3	Rumex_acetosella	Caryophyllales	eudicots	442	341	67	1693	8	0.149439	8571	0.748	1.303	0.888	379.491
4.07.1.30	Rumex_acetosella	Caryophyllales	eudicots	443	449	88	2661	5	0.0789177	12164	0.618	1.669	0.862	497.151
4.07.1.4	Rumex_acetosella	Caryophyllales	eudicots	444	384	75	2145	9	0.0979021	10637	0.761	1.202	0.885	419.127
4.07.1.5	Rumex_acetosella	Caryophyllales	eudicots	445	405	80	2427	6	0.113721	11338	0.732	1.535	0.907	441.292
4.07.1.6	Rumex_acetosella	Caryophyllales	eudicots	446	395	78	2434	6	0.133525	11570	0.779	1.809	0.928	432
4.07.1.7	Rumex_acetosella	Caryophyllales	eudicots	447	399	78	2244	6	0.0762032	12091	0.72	1.207	0.901	459.352
4.07.1.8	Rumex_acetosella	Caryophyllales	eudicots	448	417	82	2517	7	0.0917759	12725	0.759	1.126	0.885	458.995
4.07.1.9	Rumex_acetosella	Caryophyllales	eudicots	449	340	67	1855	5	0.203774	9125	0.822	1.204	0.936	373.392
4.09.1.1	Oxalis_valdiviensis	Oxalidales	eudicots	450	542	66	1413	9	0.10828	17805	0.626	1.893	0.876	597.718
4.09.1.10	Oxalis_valdiviensis	Oxalidales	eudicots	451	194	37	535	4	0.170093	2962	0.763	1.017	0.883	220.9
4.09.1.11	Oxalis_valdiviensis	Oxalidales	eudicots	452	301	59	1266	7	0.135071	5660	0.685	1.315	0.867	322.215
4.09.1.12	Oxalis_valdiviensis	Oxalidales	eudicots	453	446	88	2585	11	0.0812379	12412	0.658	1.303	0.839	486.743
4.09.1.13	Oxalis_valdiviensis	Oxalidales	eudicots	454	572	70	1728	8	0.121528	21373	0.686	1.702	0.88	625.917
4.09.1.14	Oxalis_valdiviensis	Oxalidales	eudicots	455	220	43	690	6	0.247826	3376	0.702	1.284	0.9	245.789
4.09.1.15	Oxalis_valdiviensis	Oxalidales	eudicots	456	637	78	1853	10	0.0825688	23983	0.594	1.16	0.839	712.468
4.09.1.16	Oxalis_valdiviensis	Oxalidales	eudicots	457	98	18	123	3	0.365854	649	0.654	2.442	0.862	111.651
4.09.1.17	Oxalis_valdiviensis	Oxalidales	eudicots	458	126	24	218	4	0.302752	963	0.662	1.63	0.829	135.241
4.09.1.18	Oxalis_valdiviensis	Oxalidales	eudicots	459	572	70	1664	12	0.138822	20755	0.656	1.338	0.873	630.462
4.09.1.19	Oxalis_valdiviensis	Oxalidales	eudicots	460	557	68	1578	11	0.0969582	19638	0.655	1.176	0.866	613.983
4.09.1.2	Oxalis_valdiviensis	Oxalidales	eudicots	461	300	59	1361	9	0.139603	6972	0.789	1.411	0.918	333.162
4.09.1.20	Oxalis_valdiviensis	Oxalidales	eudicots	462	531	65	1509	12	0.139165	18644	0.689	1.359	0.896	583.247
4.09.1.21	Oxalis_valdiviensis	Oxalidales	eudicots	463	240	47	805	7	0.190062	3594	0.668	1.535	0.848	259.938
4.09.1.22	Oxalis_valdiviensis	Oxalidales	eudicots	464	623	76	1904	10	0.110294	24426	0.656	1.262	0.873	683.813
4.09.1.23	Oxalis_valdiviensis	Oxalidales	eudicots	465	222	43	745	6	0.281879	3291	0.771	1.427	0.909	231.631
4.09.1.24	Oxalis_valdiviensis	Oxalidales	eudicots	466	99	18	132	4	0.416667	521	0.645	2.606	0.909	100.762
4.09.1.25	Oxalis_valdiviensis	Oxalidales	eudicots	467	419	82	2278	9	0.0750658	11740	0.69	1.158	0.866	462.444
4.09.1.26	Oxalis_valdiviensis	Oxalidales	eudicots	468	535	65	1413	11	0.0962491	17216	0.637	1.048	0.854	582.701
4.09.1.27	Oxalis_valdiviensis	Oxalidales	eudicots	469	108	20	158	2	0.417722	769	0.619	2.663	0.857	124.95
4.09.1.28	Oxalis_valdiviensis	Oxalidales	eudicots	470	319	62	1377	8	0.111111	6892	0.696	1.386	0.868	352.719
4.09.1.29	Oxalis_valdiviensis	Oxalidales	eudicots	471	330	65	1672	6	0.165072	8243	0.794	1.267	0.908	361.129
4.09.1.3	Oxalis_valdiviensis	Oxalidales	eudicots	472	506	62	1378	10	0.124093	17646	0.704	1.155	0.895	561.355
4.09.1.30	Oxalis_valdiviensis	Oxalidales	eudicots	473	551	67	1599	12	0.118824	19757	0.685	1.246	0.889	602.18
4.09.1.4	Oxalis_valdiviensis	Oxalidales	eudicots	474	638	78	2068	11	0.101547	26094	0.656	1.526	0.896	707.214
4.09.1.5	Oxalis_valdiviensis	Oxalidales	eudicots	475	637	78	1978	10	0.086451	24936	0.622	1.62	0.87	709.968
4.09.1.6	Oxalis_valdiviensis	Oxalidales	eudicots	476	326	64	1512	8	0.125661	7484	0.716	1.441	0.885	362.312
4.09.1.7	Oxalis_valdiviensis	Oxalidales	eudicots	477	98	18	129	2	0.604651	488	0.534	3.537	0.841	107.175
4.09.1.8	Oxalis_valdiviensis	Oxalidales	eudicots	478	249	48	885	5	0.153672	4661	0.77	1.49	0.897	275.776
4.09.1.9	Oxalis_valdiviensis	Oxalidales	eudicots	479	270	53	1075	6	0.214884	4922	0.716	1.68	0.902	293.988
4.10.2.1	Oxyria_digyna	Caryophyllales	eudicots	480	592	73	1330	5	0.0902256	12467	0.35	2.939	0.7	668.655
4.10.2.10	Oxyria_digyna	Caryophyllales	eudicots	481	939	116	4771	3	0.0735695	49108	0.54	3.296	0.906	1069.28
4.10.2.11	Oxyria_digyna	Caryophyllales	eudicots	482	906	112	4508	7	0.0720941	50418	0.617	2.438	0.877	1013.46
4.10.2.12	Oxyria_digyna	Caryophyllales	eudicots	483	897	111	4585	5	0.0948746	46826	0.613	2.635	0.936	979.856
4.10.2.13	Oxyria_digyna	Caryophyllales	eudicots	484	1194	118	4713	6	0.0861447	72413	0.546	3.046	0.87	1291.06
4.10.2.14	Oxyria_digyna	Caryophyllales	eudicots	485	888	110	4444	3	0.126238	47239	0.621	2.814	0.911	977.665
4.10.2.15	Oxyria_digyna	Caryophyllales	eudicots	486	694	85	2032	5	0.0935039	22036	0.468	1.911	0.721	769.099
4.10.2.16	Oxyria_digyna	Caryophyllales	eudicots	487	385	76	1943	5	0.0977869	8592	0.574	1.968	0.814	433.754
4.10.2.17	Oxyria_digyna	Caryophyllales	eudicots	488	775	95	3243	6	0.100216	37338	0.661	1.6	0.878	842.455
4.10.2.18	Oxyria_digyna	Caryophyllales	eudicots	489	287	56	1052	6	0.129278	4549	0.598	1.379	0.81	309.195
4.10.2.19	Oxyria_digyna	Caryophyllales	eudicots	490	745	92	3244	7	0.116523	41006	0.755	1.599	0.917	826.398
4.10.2.2	Oxyria_digyna	Caryophyllales	eudicots	491	620	76	2390	6	0.158159	28717	0.767	1.831	0.937	685.766
4.10.2.20	Oxyria_digyna	Caryophyllales	eudicots	492	623	76	2279	7	0.154015	28488	0.717	1.757	0.906	706.807
4.10.2.21	Oxyria_digyna	Caryophyllales	eudicots	493	461	91	2603	7	0.0806761	10661	0.549	2.161	0.77	494.116
4.10.2.22	Oxyria_digyna	Caryophyllales	eudicots	494	919	113	2838	8	0.0739958	30571	0.365	1.779	0.651	1026.61
4.10.2.23	Oxyria_digyna	Caryophyllales	eudicots	495	414	81	1995	6	0.105263	8656	0.532	2.432	0.758	452.264
4.10.2.24	Oxyria_digyna	Caryophyllales	eudicots	496	1066	105	3318	8	0.0831826	56645	0.503	2.727	0.768	1189.6
4.10.2.25	Oxyria_digyna	Caryophyllales	eudicots	497	333	65	1660	6	0.15241	7355	0.708	1.81	0.906	361.309
4.10.2.26	Oxyria_digyna	Caryophyllales	eudicots	498	967	119	4626	8	0.0648508	53073	0.588	1.762	0.818	1065.38
4.10.2.27	Oxyria_digyna	Caryophyllales	eudicots	499	522	64	1127	6	0.120674	11847	0.46	1.66	0.716	568.837
4.10.2.28	Oxyria_digyna	Caryophyllales	eudicots	500	771	95	3555	8	0.148523	41597	0.755	1.277	0.922	831.821
4.10.2.29	Oxyria_digyna	Caryophyllales	eudicots	501	965	119	4466	6	0.0671742	48649	0.54	2.865	0.843	1064.48
4.10.2.3	Oxyria_digyna	Caryophyllales	eudicots	502	445	88	1988	6	0.0769618	8504	0.448	1.564	0.666	488.583
4.10.2.30	Oxyria_digyna	Caryophyllales	eudicots	503	892	110	4131	7	0.127814	49720	0.654	1.566	0.855	977.505
4.10.2.4	Oxyria_digyna	Caryophyllales	eudicots	504	804	99	3282	7	0.0840951	40738	0.615	2.345	0.872	912.047
4.10.2.5	Oxyria_digyna	Caryophyllales	eudicots	505	427	84	2070	5	0.122222	8459	0.495	1.641	0.75	463.373
4.10.2.6	Oxyria_digyna	Caryophyllales	eudicots	506	753	93	2584	8	0.0735294	28594	0.532	1.577	0.763	821.457
4.10.2.7	Oxyria_digyna	Caryophyllales	eudicots	507	627	77	2019	7	0.12531	23083	0.6	2.174	0.862	695.381
4.10.2.8	Oxyria_digyna	Caryophyllales	eudicots	508	682	84	2770	4	0.117329	38324	0.766	1.641	0.942	793.009
4.10.2.9	Oxyria_digyna	Caryophyllales	eudicots	509	664	82	2433	4	0.13358	29752	0.639	2.134	0.889	764.94
4.11.2.1	Erysimum_scoparium	Brassicales	eudicots	510	509	62	1556	6	0.225578	18461	0.757	1.837	0.925	553.768
4.11.2.10	Erysimum_scoparium	Brassicales	eudicots	511	394	77	2409	5	0.145704	11065	0.744	1.978	0.943	432.314
4.11.2.11	Erysimum_scoparium	Brassicales	eudicots	512	447	88	3133	11	0.138845	15262	0.828	1.215	0.935	481.408
4.11.2.12	Erysimum_scoparium	Brassicales	eudicots	513	442	87	2341	7	0.0986758	10108	0.542	1.83	0.742	484.283
4.11.2.13	Erysimum_scoparium	Brassicales	eudicots	514	474	93	2993	5	0.100234	13719	0.582	3.105	0.901	544.13
4.11.2.14	Erysimum_scoparium	Brassicales	eudicots	515	566	69	1709	7	0.122879	23157	0.695	1.368	0.88	647.019
4.11.2.15	Erysimum_scoparium	Brassicales	eudicots	516	351	69	1842	4	0.114007	9009	0.771	1.367	0.915	383.209
4.11.2.16	Erysimum_scoparium	Brassicales	eudicots	517	535	65	1549	6	0.110394	19412	0.712	1.598	0.891	585.216
4.11.2.17	Erysimum_scoparium	Brassicales	eudicots	518	464	91	3266	7	0.124311	17526	0.794	1.6	0.925	526.605
4.11.2.18	Erysimum_scoparium	Brassicales	eudicots	519	590	72	1726	5	0.133835	18796	0.508	3.065	0.835	681.971
4.11.2.19	Erysimum_scoparium	Brassicales	eudicots	520	675	83	2394	7	0.0964912	27908	0.619	2.038	0.828	752.63
4.11.2.2	Erysimum_scoparium	Brassicales	eudicots	521	565	69	1788	2	0.181767	20012	0.655	2.579	0.901	619.474
4.11.2.20	Erysimum_scoparium	Brassicales	eudicots	522	448	88	2919	7	0.0866735	14650	0.759	1.124	0.899	492.645
4.11.2.21	Erysimum_scoparium	Brassicales	eudicots	523	381	75	2322	9	0.108958	11259	0.807	1.458	0.941	418.789
4.11.2.22	Erysimum_scoparium	Brassicales	eudicots	524	509	62	1447	6	0.105736	20396	0.741	1.137	0.907	588.136
4.11.2.23	Erysimum_scoparium	Brassicales	eudicots	525	477	94	3150	9	0.0733333	15045	0.668	2.019	0.889	532.071
4.11.2.24	Erysimum_scoparium	Brassicales	eudicots	526	469	92	3252	5	0.116236	14218	0.621	2.755	0.928	536.184
4.11.2.25	Erysimum_scoparium	Brassicales	eudicots	527	412	81	2366	5	0.0976331	11184	0.646	2.023	0.877	466.35
4.11.2.26	Erysimum_scoparium	Brassicales	eudicots	528	271	53	1231	6	0.224208	6806	0.89	1.16	0.977	309.997
4.11.2.27	Erysimum_scoparium	Brassicales	eudicots	529	324	63	1420	4	0.162676	6126	0.634	2.58	0.883	348.582
4.11.2.28	Erysimum_scoparium	Brassicales	eudicots	530	334	65	1700	8	0.135882	8596	0.842	1.255	0.957	358.094
4.11.2.29	Erysimum_scoparium	Brassicales	eudicots	531	568	70	1577	3	0.120482	16004	0.509	3.609	0.815	628.598
4.11.2.3	Erysimum_scoparium	Brassicales	eudicots	532	449	88	2723	4	0.0929122	13173	0.661	1.816	0.871	500.524
4.11.2.30	Erysimum_scoparium	Brassicales	eudicots	533	330	65	1645	7	0.140426	8003	0.764	1.414	0.906	362.81
4.11.2.4	Erysimum_scoparium	Brassicales	eudicots	534	414	81	2524	6	0.128764	12580	0.74	1.716	0.921	462.293
4.11.2.5	Erysimum_scoparium	Brassicales	eudicots	535	551	67	1415	6	0.0961131	16850	0.569	1.591	0.767	609.906
4.11.2.6	Erysimum_scoparium	Brassicales	eudicots	536	501	61	1155	5	0.132468	12711	0.533	2.714	0.791	547.381
4.11.2.7	Erysimum_scoparium	Brassicales	eudicots	537	504	62	1209	3	0.157155	13805	0.533	3.074	0.789	570.34
4.11.2.8	Erysimum_scoparium	Brassicales	eudicots	538	455	90	3035	7	0.0988468	15437	0.725	1.857	0.913	517.245
4.11.2.9	Erysimum_scoparium	Brassicales	eudicots	539	458	90	3010	6	0.107973	14720	0.689	2.285	0.905	518.137
4.14.1.1	Sisymbrium_austriaticum	Brassicales	eudicots	540	668	82	1730	8	0.0693642	17278	0.384	2.187	0.703	752.307
4.14.1.10	Sisymbrium_austriaticum	Brassicales	eudicots	541	337	66	1183	3	0.101437	5004	0.46	1.983	0.692	369.815
4.14.1.11	Sisymbrium_austriaticum	Brassicales	eudicots	542	260	51	763	4	0.119266	3436	0.489	1.973	0.745	297
4.14.1.12	Sisymbrium_austriaticum	Brassicales	eudicots	543	243	47	761	7	0.303548	3077	0.54	2.529	0.757	267.681
4.14.1.13	Sisymbrium_austriaticum	Brassicales	eudicots	544	343	67	1124	5	0.069395	4706	0.405	2.513	0.67	382.071
4.14.1.14	Sisymbrium_austriaticum	Brassicales	eudicots	545	133	25	267	4	0.393258	1287	0.794	1.43	0.928	142.719
4.14.1.15	Sisymbrium_austriaticum	Brassicales	eudicots	546	202	39	619	5	0.276252	2948	0.745	1.687	0.877	222.961
4.14.1.16	Sisymbrium_austriaticum	Brassicales	eudicots	547	269	52	1057	5	0.239357	5418	0.748	1.249	0.887	301.689
4.14.1.17	Sisymbrium_austriaticum	Brassicales	eudicots	548	225	44	618	3	0.169903	2469	0.512	2.824	0.733	246.202
4.14.1.18	Sisymbrium_austriaticum	Brassicales	eudicots	549	141	27	306	4	0.392157	1395	0.789	1.198	0.895	149.027
4.14.1.19	Sisymbrium_austriaticum	Brassicales	eudicots	550	119	22	192	3	0.40625	875	0.685	2.138	0.845	126.704
4.14.1.2	Sisymbrium_austriaticum	Brassicales	eudicots	551	487	96	2233	6	0.0609046	8721	0.382	3.46	0.635	535.434
4.14.1.20	Sisymbrium_austriaticum	Brassicales	eudicots	552	255	50	642	4	0.0856698	2236	0.345	2.98	0.561	285.241
4.14.1.21	Sisymbrium_austriaticum	Brassicales	eudicots	553	257	50	832	5	0.183894	3646	0.558	1.31	0.804	286.579
4.14.1.22	Sisymbrium_austriaticum	Brassicales	eudicots	554	599	73	1022	5	0.0763209	9766	0.281	2.731	0.508	661.257
4.14.1.23	Sisymbrium_austriaticum	Brassicales	eudicots	555	78	14	74	3	0.486486	374	0.637	1.638	0.81	85.89
4.14.1.24	Sisymbrium_austriaticum	Brassicales	eudicots	556	466	92	2164	6	0.0707024	9903	0.449	2.079	0.669	526.343
4.14.1.25	Sisymbrium_austriaticum	Brassicales	eudicots	557	121	23	192	5	0.286458	879	0.619	1.697	0.789	133.604
4.14.1.26	Sisymbrium_austriaticum	Brassicales	eudicots	558	1250	124	3139	7	0.0433259	47706	0.32	1.885	0.602	1368.93
4.14.1.27	Sisymbrium_austriaticum	Brassicales	eudicots	559	175	34	400	4	0.195	1609	0.545	2.275	0.727	192.552
4.14.1.28	Sisymbrium_austriaticum	Brassicales	eudicots	560	247	48	774	5	0.175711	3287	0.562	1.711	0.74	271.191
4.14.1.29	Sisymbrium_austriaticum	Brassicales	eudicots	561	651	80	1631	9	0.0735745	17329	0.423	1.204	0.694	717.415
4.14.1.3	Sisymbrium_austriaticum	Brassicales	eudicots	562	593	73	1440	4	0.10625	12029	0.356	5.513	0.78	651.986
4.14.1.30	Sisymbrium_austriaticum	Brassicales	eudicots	563	1059	104	2349	9	0.0446999	38270	0.347	2.01	0.664	1176.68
4.14.1.4	Sisymbrium_austriaticum	Brassicales	eudicots	564	806	99	2451	9	0.0554876	26674	0.424	1.391	0.732	888.746
4.14.1.5	Sisymbrium_austriaticum	Brassicales	eudicots	565	552	68	1151	4	0.104257	11258	0.371	4.236	0.668	617.91
4.14.1.6	Sisymbrium_austriaticum	Brassicales	eudicots	566	149	28	320	4	0.328125	1564	0.769	1.662	0.903	159.857
4.14.1.7	Sisymbrium_austriaticum	Brassicales	eudicots	567	595	73	1372	6	0.0874636	11787	0.323	5.443	0.711	677.021
4.14.1.8	Sisymbrium_austriaticum	Brassicales	eudicots	568	110	21	190	4	0.478947	872	0.809	1.314	0.952	116.414
4.14.1.9	Sisymbrium_austriaticum	Brassicales	eudicots	569	214	41	704	4	0.269886	3396	0.747	1.589	0.902	239.052
4.15.2.1	Paeonia_tenuifolia	Saxifragales	eudicots	570	642	79	1342	9	0.0782414	14153	0.354	1.516	0.717	708.653
4.15.2.10	Paeonia_tenuifolia	Saxifragales	eudicots	571	554	68	1071	7	0.0980392	11698	0.392	1.131	0.726	612.024
4.15.2.11	Paeonia_tenuifolia	Saxifragales	eudicots	572	703	86	1598	10	0.0569462	16963	0.351	1.47	0.744	779.794
4.15.2.12	Paeonia_tenuifolia	Saxifragales	eudicots	573	660	81	1461	10	0.0622861	15699	0.386	1.711	0.734	715.041
4.15.2.13	Paeonia_tenuifolia	Saxifragales	eudicots	574	575	70	1058	9	0.0992439	11178	0.347	1.783	0.715	635.814
4.15.2.14	Paeonia_tenuifolia	Saxifragales	eudicots	575	488	96	2343	6	0.0810926	10257	0.443	1.513	0.728	539.226
4.15.2.15	Paeonia_tenuifolia	Saxifragales	eudicots	576	668	82	1491	7	0.0804829	15696	0.368	1.746	0.759	731.673
4.15.2.16	Paeonia_tenuifolia	Saxifragales	eudicots	577	566	69	1155	6	0.132468	12851	0.404	1.281	0.734	632.243
4.15.2.17	Paeonia_tenuifolia	Saxifragales	eudicots	578	436	86	1980	8	0.0772727	9374	0.485	2.757	0.771	492.607
4.15.2.18	Paeonia_tenuifolia	Saxifragales	eudicots	579	749	92	1692	9	0.0620567	17680	0.321	2.178	0.727	831.323
4.15.2.19	Paeonia_tenuifolia	Saxifragales	eudicots	580	504	62	1017	8	0.0894789	11070	0.444	1.384	0.759	559.452
4.15.2.2	Paeonia_tenuifolia	Saxifragales	eudicots	581	567	69	1092	8	0.0961538	12189	0.382	1.175	0.747	633.463
4.15.2.20	Paeonia_tenuifolia	Saxifragales	eudicots	582	556	68	1109	6	0.108206	12374	0.404	1.529	0.744	620.262
4.15.2.21	Paeonia_tenuifolia	Saxifragales	eudicots	583	634	78	1360	9	0.0772059	14208	0.362	1.636	0.743	702.609
4.15.2.22	Paeonia_tenuifolia	Saxifragales	eudicots	584	716	88	1526	10	0.078637	15757	0.314	1.205	0.686	793.694
4.15.2.23	Paeonia_tenuifolia	Saxifragales	eudicots	585	463	91	2188	6	0.0868373	9928	0.469	1.188	0.749	515.841
4.15.2.24	Paeonia_tenuifolia	Saxifragales	eudicots	586	519	63	1017	9	0.0894789	11618	0.429	1.663	0.747	583.046
4.15.2.25	Paeonia_tenuifolia	Saxifragales	eudicots	587	614	75	1261	8	0.0832672	13544	0.374	1.63	0.728	674.423
4.15.2.26	Paeonia_tenuifolia	Saxifragales	eudicots	588	447	88	1979	8	0.0606367	9194	0.459	1.586	0.744	501.869
4.15.2.27	Paeonia_tenuifolia	Saxifragales	eudicots	589	515	63	978	8	0.107362	10632	0.414	1.499	0.726	568.006
4.15.2.28	Paeonia_tenuifolia	Saxifragales	eudicots	590	557	68	1166	8	0.102916	12669	0.423	1.444	0.766	613.228
4.15.2.29	Paeonia_tenuifolia	Saxifragales	eudicots	591	497	98	2426	7	0.0630668	11326	0.461	1.186	0.769	555.382
4.15.2.3	Paeonia_tenuifolia	Saxifragales	eudicots	592	527	64	1012	7	0.0899209	11940	0.429	1.955	0.734	591.119
4.15.2.30	Paeonia_tenuifolia	Saxifragales	eudicots	593	577	71	1217	7	0.074774	12635	0.394	1.166	0.718	634.536
4.15.2.4	Paeonia_tenuifolia	Saxifragales	eudicots	594	628	77	1350	8	0.0888889	14548	0.374	1.617	0.734	699.433
4.15.2.5	Paeonia_tenuifolia	Saxifragales	eudicots	595	578	71	1239	9	0.109766	13373	0.424	1.509	0.749	629.698
4.15.2.6	Paeonia_tenuifolia	Saxifragales	eudicots	596	467	92	2264	7	0.0839223	10057	0.468	1.316	0.767	519.673
4.15.2.7	Paeonia_tenuifolia	Saxifragales	eudicots	597	623	76	1310	10	0.0801527	14379	0.38	2.673	0.709	689.243
4.15.2.8	Paeonia_tenuifolia	Saxifragales	eudicots	598	491	97	2402	7	0.0636969	10613	0.458	2.036	0.783	539.506
4.15.2.9	Paeonia_tenuifolia	Saxifragales	eudicots	599	612	75	1311	7	0.130435	14347	0.397	1.483	0.739	673.832
4.16.1.1	Anemone_canadensis	Ranunculales	eudicots	600	659	81	2246	6	0.10285	25430	0.588	2.48	0.885	736.982
4.16.1.10	Anemone_canadensis	Ranunculales	eudicots	601	579	71	1850	6	0.113514	24753	0.697	1.665	0.898	668.254
4.16.1.11	Anemone_canadensis	Ranunculales	eudicots	602	609	75	2114	4	0.119678	25151	0.672	2.393	0.909	686.055
4.16.1.12	Anemone_canadensis	Ranunculales	eudicots	603	672	83	2520	6	0.119048	29752	0.687	1.87	0.887	737.796
4.16.1.13	Anemone_canadensis	Ranunculales	eudicots	604	660	81	2370	8	0.0886076	31450	0.707	1.176	0.864	747.614
4.16.1.14	Anemone_canadensis	Ranunculales	eudicots	605	741	91	2737	6	0.084399	32895	0.621	1.729	0.867	816.132
4.16.1.15	Anemone_canadensis	Ranunculales	eudicots	606	524	64	1539	6	0.123457	19772	0.682	2.055	0.911	603.798
4.16.1.16	Anemone_canadensis	Ranunculales	eudicots	607	610	75	2240	6	0.16875	28503	0.746	1.981	0.925	692.699
4.16.1.17	Anemone_canadensis	Ranunculales	eudicots	608	512	63	1707	5	0.237844	21577	0.783	2.001	0.973	588.558
4.16.1.18	Anemone_canadensis	Ranunculales	eudicots	609	680	84	2266	9	0.0754634	27678	0.602	2.006	0.851	760.194
4.16.1.19	Anemone_canadensis	Ranunculales	eudicots	610	596	73	2080	4	0.15625	24478	0.739	1.728	0.915	645.063
4.16.1.2	Anemone_canadensis	Ranunculales	eudicots	611	614	75	2082	3	0.121518	24162	0.705	1.805	0.896	656.397
4.16.1.20	Anemone_canadensis	Ranunculales	eudicots	612	427	84	3068	8	0.182855	14271	0.822	1.778	0.966	467.157
4.16.1.21	Anemone_canadensis	Ranunculales	eudicots	613	572	70	2038	6	0.185476	26562	0.785	1.773	0.944	652.168
4.16.1.22	Anemone_canadensis	Ranunculales	eudicots	614	562	69	1862	5	0.148228	22540	0.686	2.149	0.916	642.595
4.16.1.23	Anemone_canadensis	Ranunculales	eudicots	615	685	84	2243	8	0.112795	25961	0.589	1.857	0.858	744.138
4.16.1.24	Anemone_canadensis	Ranunculales	eudicots	616	715	88	2230	6	0.0852018	26545	0.508	2.689	0.759	810.512
4.16.1.25	Anemone_canadensis	Ranunculales	eudicots	617	522	64	1642	7	0.182704	20895	0.79	1.466	0.917	576.398
4.16.1.26	Anemone_canadensis	Ranunculales	eudicots	618	703	86	2393	8	0.105725	29405	0.617	1.946	0.857	773.777
4.16.1.27	Anemone_canadensis	Ranunculales	eudicots	619	596	73	1926	9	0.0794393	25767	0.708	1.437	0.899	676.216
4.16.1.28	Anemone_canadensis	Ranunculales	eudicots	620	618	76	1821	5	0.0840198	22191	0.586	2.234	0.825	689.987
4.16.1.29	Anemone_canadensis	Ranunculales	eudicots	621	641	79	2279	8	0.142606	28208	0.719	1.025	0.888	701.972
4.16.1.3	Anemone_canadensis	Ranunculales	eudicots	622	488	96	3186	7	0.0426868	15389	0.644	1.495	0.824	548.005
4.16.1.30	Anemone_canadensis	Ranunculales	eudicots	623	511	62	1505	11	0.183389	20519	0.785	1.028	0.929	573.122
4.16.1.4	Anemone_canadensis	Ranunculales	eudicots	624	479	94	3529	11	0.115047	19764	0.828	1.167	0.935	547.625
4.16.1.5	Anemone_canadensis	Ranunculales	eudicots	625	472	93	3343	6	0.139097	16407	0.71	1.859	0.876	538.926
4.16.1.6	Anemone_canadensis	Ranunculales	eudicots	626	512	63	1544	7	0.13601	19868	0.741	1.719	0.921	580.454
4.16.1.7	Anemone_canadensis	Ranunculales	eudicots	627	604	74	1997	6	0.12669	27225	0.722	1.501	0.885	688.474
4.16.1.8	Anemone_canadensis	Ranunculales	eudicots	628	627	77	2305	2	0.140998	25956	0.694	2.352	0.936	685.635
4.16.1.9	Anemone_canadensis	Ranunculales	eudicots	629	499	98	3783	6	0.107322	20867	0.813	1.156	0.938	568.053
4.17.2.1	Aconitum_carmichaelii_var._arendsi	Ranunculales	eudicots	630	683	84	1973	8	0.0775469	23321	0.518	2.002	0.804	752.015
4.17.2.10	Aconitum_carmichaelii_var._arendsi	Ranunculales	eudicots	631	753	93	2486	9	0.076428	29971	0.529	1.535	0.816	843.466
4.17.2.11	Aconitum_carmichaelii_var._arendsi	Ranunculales	eudicots	632	575	70	1654	9	0.092503	20866	0.63	1.562	0.84	645.317
4.17.2.12	Aconitum_carmichaelii_var._arendsi	Ranunculales	eudicots	633	620	76	1711	8	0.0794857	20512	0.548	1.954	0.811	685.979
4.17.2.13	Aconitum_carmichaelii_var._arendsi	Ranunculales	eudicots	634	751	92	2321	9	0.0585954	29320	0.519	1.229	0.814	842.945
4.17.2.14	Aconitum_carmichaelii_var._arendsi	Ranunculales	eudicots	635	704	87	2219	8	0.0856242	27797	0.569	1.838	0.829	783.556
4.17.2.15	Aconitum_carmichaelii_var._arendsi	Ranunculales	eudicots	636	507	62	1362	8	0.154185	16716	0.676	1.52	0.873	557.252
4.17.2.16	Aconitum_carmichaelii_var._arendsi	Ranunculales	eudicots	637	883	109	2921	9	0.0410818	32833	0.437	1.766	0.78	971.931
4.17.2.17	Aconitum_carmichaelii_var._arendsi	Ranunculales	eudicots	638	690	85	2128	10	0.0803571	26435	0.556	1.516	0.84	773.065
4.17.2.18	Aconitum_carmichaelii_var._arendsi	Ranunculales	eudicots	639	664	82	2136	7	0.0983146	25391	0.583	2.198	0.848	739.605
4.17.2.19	Aconitum_carmichaelii_var._arendsi	Ranunculales	eudicots	640	401	79	2456	7	0.12215	11114	0.719	1.971	0.924	440.768
4.17.2.2	Aconitum_carmichaelii_var._arendsi	Ranunculales	eudicots	641	622	76	1712	10	0.110981	21864	0.554	1.563	0.821	703.962
4.17.2.20	Aconitum_carmichaelii_var._arendsi	Ranunculales	eudicots	642	545	67	1517	9	0.112722	18337	0.654	1.117	0.847	593.637
4.17.2.21	Aconitum_carmichaelii_var._arendsi	Ranunculales	eudicots	643	598	73	1703	8	0.111568	21889	0.603	1.878	0.852	675.636
4.17.2.22	Aconitum_carmichaelii_var._arendsi	Ranunculales	eudicots	644	451	89	2895	8	0.0953368	14648	0.731	1.33	0.884	501.652
4.17.2.23	Aconitum_carmichaelii_var._arendsi	Ranunculales	eudicots	645	431	85	2430	8	0.0781893	11997	0.683	1.182	0.865	469.691
4.17.2.24	Aconitum_carmichaelii_var._arendsi	Ranunculales	eudicots	646	570	70	1579	9	0.0861305	19412	0.627	1.8	0.85	623.544
4.17.2.25	Aconitum_carmichaelii_var._arendsi	Ranunculales	eudicots	647	563	69	1537	7	0.111256	19877	0.612	1.585	0.855	638.952
4.17.2.26	Aconitum_carmichaelii_var._arendsi	Ranunculales	eudicots	648	634	78	1781	8	0.0859068	21123	0.54	1.475	0.817	700.876
4.17.2.27	Aconitum_carmichaelii_var._arendsi	Ranunculales	eudicots	649	534	65	1459	6	0.20562	18425	0.649	1.4	0.851	597.518
4.17.2.28	Aconitum_carmichaelii_var._arendsi	Ranunculales	eudicots	650	729	90	2138	10	0.0799813	24752	0.491	1.852	0.818	796.315
4.17.2.29	Aconitum_carmichaelii_var._arendsi	Ranunculales	eudicots	651	693	85	2120	9	0.0806604	27640	0.567	1.103	0.836	782.437
4.17.2.3	Aconitum_carmichaelii_var._arendsi	Ranunculales	eudicots	652	786	97	2591	10	0.0590506	32214	0.523	1.831	0.84	879.694
4.17.2.30	Aconitum_carmichaelii_var._arendsi	Ranunculales	eudicots	653	672	83	1934	8	0.119442	23325	0.536	2.199	0.84	739.82
4.17.2.4	Aconitum_carmichaelii_var._arendsi	Ranunculales	eudicots	654	515	63	1405	8	0.149466	17381	0.695	1.155	0.878	560.536
4.17.2.5	Aconitum_carmichaelii_var._arendsi	Ranunculales	eudicots	655	735	90	2216	10	0.0690433	26378	0.514	1.839	0.813	802.846
4.17.2.6	Aconitum_carmichaelii_var._arendsi	Ranunculales	eudicots	656	529	65	1446	7	0.0940526	18310	0.653	1.64	0.863	593.559
4.17.2.7	Aconitum_carmichaelii_var._arendsi	Ranunculales	eudicots	657	630	77	1800	7	0.105556	22073	0.568	1.449	0.83	698.92
4.17.2.8	Aconitum_carmichaelii_var._arendsi	Ranunculales	eudicots	658	569	70	1609	6	0.106277	18994	0.611	1.665	0.84	625.05
4.17.2.9	Aconitum_carmichaelii_var._arendsi	Ranunculales	eudicots	659	632	78	2006	7	0.137587	23619	0.6	2.095	0.868	703.077
4.18.1.1	Helleborus_orientalis_ssp_orientalis	Ranunculales	eudicots	660	878	108	3694	9	0.0747158	47735	0.618	1.335	0.865	985.223
4.18.1.10	Helleborus_orientalis_ssp_orientalis	Ranunculales	eudicots	661	1043	103	2531	9	0.0675622	46637	0.436	1.744	0.791	1159.99
4.18.1.11	Helleborus_orientalis_ssp_orientalis	Ranunculales	eudicots	662	1124	111	3012	11	0.0507968	54289	0.436	1.339	0.786	1251.53
4.18.1.12	Helleborus_orientalis_ssp_orientalis	Ranunculales	eudicots	663	993	123	4476	12	0.0565237	56975	0.575	1.644	0.853	1115.41
4.18.1.13	Helleborus_orientalis_ssp_orientalis	Ranunculales	eudicots	664	953	118	3977	12	0.0528036	49802	0.551	1.112	0.84	1065.62
4.18.1.14	Helleborus_orientalis_ssp_orientalis	Ranunculales	eudicots	665	960	119	4122	9	0.0509461	51816	0.557	1.336	0.838	1081.11
4.18.1.15	Helleborus_orientalis_ssp_orientalis	Ranunculales	eudicots	666	1146	113	3459	11	0.0494363	64265	0.506	1.176	0.829	1263.3
4.18.1.16	Helleborus_orientalis_ssp_orientalis	Ranunculales	eudicots	667	985	122	3915	11	0.0485313	47179	0.494	1.099	0.814	1095.81
4.18.1.17	Helleborus_orientalis_ssp_orientalis	Ranunculales	eudicots	668	1039	102	2749	9	0.0556566	50886	0.482	1.511	0.806	1151.73
4.18.1.18	Helleborus_orientalis_ssp_orientalis	Ranunculales	eudicots	669	1296	128	3705	11	0.0461538	67462	0.408	1.452	0.778	1441.13
4.18.1.19	Helleborus_orientalis_ssp_orientalis	Ranunculales	eudicots	670	1201	119	3325	11	0.0409023	60058	0.414	1.676	0.777	1350.21
4.18.1.2	Helleborus_orientalis_ssp_orientalis	Ranunculales	eudicots	671	1163	115	2747	10	0.0622497	48866	0.372	2.012	0.762	1284.2
4.18.1.20	Helleborus_orientalis_ssp_orientalis	Ranunculales	eudicots	672	1210	120	3723	11	0.0459307	68346	0.466	1.412	0.816	1358.22
4.18.1.21	Helleborus_orientalis_ssp_orientalis	Ranunculales	eudicots	673	1176	116	3461	11	0.0606761	65580	0.475	1.897	0.814	1317.09
4.18.1.22	Helleborus_orientalis_ssp_orientalis	Ranunculales	eudicots	674	902	111	3617	11	0.0763063	46769	0.562	1.605	0.846	1022.69
4.18.1.23	Helleborus_orientalis_ssp_orientalis	Ranunculales	eudicots	675	817	101	2738	11	0.0624543	32833	0.507	1.945	0.844	902.319
4.18.1.24	Helleborus_orientalis_ssp_orientalis	Ranunculales	eudicots	676	1027	101	2754	11	0.0689906	51870	0.499	1.365	0.815	1143.43
4.18.1.25	Helleborus_orientalis_ssp_orientalis	Ranunculales	eudicots	677	1115	110	3151	14	0.0542685	58146	0.485	1.836	0.833	1227.94
4.18.1.26	Helleborus_orientalis_ssp_orientalis	Ranunculales	eudicots	678	763	94	2672	8	0.121632	33920	0.574	1.225	0.828	861.985
4.18.1.27	Helleborus_orientalis_ssp_orientalis	Ranunculales	eudicots	679	827	102	2851	9	0.0666433	32328	0.506	1.671	0.821	896.459
4.18.1.28	Helleborus_orientalis_ssp_orientalis	Ranunculales	eudicots	680	1069	105	2842	10	0.0668543	55428	0.488	1.637	0.823	1194.98
4.18.1.29	Helleborus_orientalis_ssp_orientalis	Ranunculales	eudicots	681	1177	116	3097	10	0.0552147	54134	0.403	1.879	0.777	1299.62
4.18.1.3	Helleborus_orientalis_ssp_orientalis	Ranunculales	eudicots	682	1163	115	3292	11	0.0519441	59057	0.446	1.255	0.809	1290.67
4.18.1.30	Helleborus_orientalis_ssp_orientalis	Ranunculales	eudicots	683	1047	103	2903	11	0.072339	52661	0.495	1.722	0.814	1156.76
4.18.1.4	Helleborus_orientalis_ssp_orientalis	Ranunculales	eudicots	684	957	118	4120	12	0.0461165	52172	0.584	1.561	0.851	1059.34
4.18.1.5	Helleborus_orientalis_ssp_orientalis	Ranunculales	eudicots	685	935	115	3978	9	0.0693816	51037	0.586	1.778	0.854	1045.9
4.18.1.6	Helleborus_orientalis_ssp_orientalis	Ranunculales	eudicots	686	1093	108	3224	11	0.0474566	60226	0.511	1.144	0.83	1216.55
4.18.1.7	Helleborus_orientalis_ssp_orientalis	Ranunculales	eudicots	687	894	110	3265	8	0.0845329	36074	0.49	1.545	0.782	962.093
4.18.1.8	Helleborus_orientalis_ssp_orientalis	Ranunculales	eudicots	688	1018	100	2696	10	0.0634273	49562	0.488	1.265	0.804	1129.48
4.18.1.9	Helleborus_orientalis_ssp_orientalis	Ranunculales	eudicots	689	1231	122	3715	10	0.051144	65801	0.453	1.408	0.802	1350.32
4.19.2.1	Malva_sylvestris	Malvales	eudicots	690	367	72	1397	6	0.0751611	5572	0.452	1.546	0.698	393.472
4.19.2.10	Malva_sylvestris	Malvales	eudicots	691	360	71	1519	8	0.0789993	6442	0.541	1.319	0.765	386.9
4.19.2.11	Malva_sylvestris	Malvales	eudicots	692	309	60	1291	3	0.132455	5698	0.635	2.321	0.881	335.928
4.19.2.12	Malva_sylvestris	Malvales	eudicots	693	337	66	1339	9	0.0784167	5831	0.549	1.593	0.776	365.201
4.19.2.13	Malva_sylvestris	Malvales	eudicots	694	437	86	2148	10	0.0633147	10131	0.549	1.8	0.808	481.655
4.19.2.14	Malva_sylvestris	Malvales	eudicots	695	232	45	763	8	0.157274	3969	0.76	1.552	0.905	256.115
4.19.2.15	Malva_sylvestris	Malvales	eudicots	696	132	25	233	5	0.390558	1115	0.664	1.402	0.798	145.309
4.19.2.16	Malva_sylvestris	Malvales	eudicots	697	357	70	1443	8	0.0942481	6512	0.529	1.975	0.784	393.316
4.19.2.17	Malva_sylvestris	Malvales	eudicots	698	410	81	1830	8	0.0836066	7928	0.493	1.245	0.777	449.451
4.19.2.18	Malva_sylvestris	Malvales	eudicots	699	320	63	1369	5	0.124909	5452	0.572	2.532	0.837	346.213
4.19.2.19	Malva_sylvestris	Malvales	eudicots	700	231	45	678	5	0.176991	3235	0.613	1.653	0.821	257.604
4.19.2.2	Malva_sylvestris	Malvales	eudicots	701	133	25	264	6	0.454545	1358	0.819	1.179	0.898	144.338
4.19.2.20	Malva_sylvestris	Malvales	eudicots	702	298	58	1018	9	0.089391	4475	0.536	2.039	0.795	323.864
4.19.2.21	Malva_sylvestris	Malvales	eudicots	703	121	23	178	2	0.370787	725	0.538	1.988	0.753	130.145
4.19.2.22	Malva_sylvestris	Malvales	eudicots	704	421	83	2011	9	0.0850323	9260	0.544	2.109	0.811	462.544
4.19.2.23	Malva_sylvestris	Malvales	eudicots	705	385	76	1749	10	0.0777587	8294	0.576	1.225	0.849	425.557
4.19.2.24	Malva_sylvestris	Malvales	eudicots	706	158	30	348	6	0.261494	1619	0.71	1.655	0.873	169.224
4.19.2.25	Malva_sylvestris	Malvales	eudicots	707	178	34	416	4	0.252404	1628	0.543	2.696	0.777	194.116
4.19.2.26	Malva_sylvestris	Malvales	eudicots	708	307	60	1267	7	0.149961	6167	0.669	1.746	0.868	340.399
4.19.2.27	Malva_sylvestris	Malvales	eudicots	709	357	70	1439	8	0.132036	6094	0.496	2.362	0.782	392.957
4.19.2.28	Malva_sylvestris	Malvales	eudicots	710	352	69	1880	7	0.172872	8784	0.721	2.051	0.933	391.235
4.19.2.29	Malva_sylvestris	Malvales	eudicots	711	332	65	1123	8	0.136242	4883	0.466	1.686	0.784	363.016
4.19.2.3	Malva_sylvestris	Malvales	eudicots	712	214	41	569	4	0.137083	2395	0.541	2.127	0.758	235.776
4.19.2.30	Malva_sylvestris	Malvales	eudicots	713	415	82	2059	7	0.0660515	8926	0.544	2.064	0.779	453.957
4.19.2.4	Malva_sylvestris	Malvales	eudicots	714	401	79	1546	9	0.0588616	6715	0.439	2.621	0.764	438.256
4.19.2.5	Malva_sylvestris	Malvales	eudicots	715	361	71	1472	9	0.0923913	6590	0.543	1.396	0.821	390.583
4.19.2.6	Malva_sylvestris	Malvales	eudicots	716	336	66	1449	5	0.0938578	6544	0.624	1.949	0.867	363.125
4.19.2.7	Malva_sylvestris	Malvales	eudicots	717	323	63	1251	7	0.0839329	5818	0.575	1.696	0.794	356.651
4.19.2.8	Malva_sylvestris	Malvales	eudicots	718	210	41	647	6	0.210201	3147	0.74	1.108	0.87	231.216
4.19.2.9	Malva_sylvestris	Malvales	eudicots	719	435	86	2332	11	0.0733276	11147	0.594	1.52	0.838	485.68
4.21.1.1	Beta_trigyna	Caryophyllales	eudicots	720	437	86	3110	9	0.159486	14145	0.767	1.717	0.974	481.364
4.21.1.10	Beta_trigyna	Caryophyllales	eudicots	721	757	93	2836	7	0.0814528	31068	0.572	2.33	0.801	826.375
4.21.1.11	Beta_trigyna	Caryophyllales	eudicots	722	487	96	2883	3	0.0659036	13460	0.538	1.835	0.808	560.606
4.21.1.12	Beta_trigyna	Caryophyllales	eudicots	723	720	89	2324	7	0.0903614	26328	0.524	2.122	0.787	794.468
4.21.1.13	Beta_trigyna	Caryophyllales	eudicots	724	335	66	1829	8	0.191908	8374	0.813	1.08	0.946	359.865
4.21.1.14	Beta_trigyna	Caryophyllales	eudicots	725	446	88	3037	6	0.0987817	14795	0.784	1.334	0.916	486.963
4.21.1.15	Beta_trigyna	Caryophyllales	eudicots	726	497	98	3520	11	0.0596591	16726	0.701	1.282	0.87	547.766
4.21.1.16	Beta_trigyna	Caryophyllales	eudicots	727	401	79	2329	8	0.139545	10827	0.696	1.168	0.842	442.228
4.21.1.17	Beta_trigyna	Caryophyllales	eudicots	728	572	70	2031	7	0.244215	23653	0.785	1.397	0.945	615.313
4.21.1.18	Beta_trigyna	Caryophyllales	eudicots	729	653	80	2192	6	0.0958029	26251	0.62	1.063	0.821	729.396
4.21.1.19	Beta_trigyna	Caryophyllales	eudicots	730	763	94	2738	7	0.0924032	30725	0.548	1.48	0.786	839.608
4.21.1.2	Beta_trigyna	Caryophyllales	eudicots	731	493	97	3337	9	0.0899011	15268	0.657	2.078	0.849	540.348
4.21.1.20	Beta_trigyna	Caryophyllales	eudicots	732	604	74	2089	8	0.110579	25609	0.72	1.499	0.899	668.551
4.21.1.21	Beta_trigyna	Caryophyllales	eudicots	733	420	83	2710	8	0.119926	12231	0.767	1.195	0.916	447.744
4.21.1.22	Beta_trigyna	Caryophyllales	eudicots	734	547	67	1740	7	0.172414	20803	0.756	1.107	0.933	588.211
4.21.1.23	Beta_trigyna	Caryophyllales	eudicots	735	500	99	3474	10	0.0935521	17157	0.676	1.722	0.877	564.789
4.21.1.24	Beta_trigyna	Caryophyllales	eudicots	736	427	84	2845	8	0.114236	13217	0.775	1.215	0.92	462.79
4.21.1.25	Beta_trigyna	Caryophyllales	eudicots	737	559	68	1775	4	0.130141	19443	0.689	1.684	0.907	595.597
4.21.1.26	Beta_trigyna	Caryophyllales	eudicots	738	555	68	1817	5	0.127133	20946	0.739	1.371	0.92	596.809
4.21.1.27	Beta_trigyna	Caryophyllales	eudicots	739	658	81	1912	6	0.0549163	20707	0.496	2.249	0.768	724.059
4.21.1.28	Beta_trigyna	Caryophyllales	eudicots	740	401	79	2594	10	0.145721	12835	0.84	1.201	0.955	438.139
4.21.1.29	Beta_trigyna	Caryophyllales	eudicots	741	497	98	3348	7	0.0824373	14352	0.647	1.91	0.871	527.796
4.21.1.3	Beta_trigyna	Caryophyllales	eudicots	742	593	73	1881	7	0.0909091	21465	0.638	1.48	0.832	650.12
4.21.1.30	Beta_trigyna	Caryophyllales	eudicots	743	501	61	1412	6	0.134561	14235	0.63	2.131	0.882	532.886
4.21.1.4	Beta_trigyna	Caryophyllales	eudicots	744	385	76	2420	9	0.167769	11978	0.817	1.447	0.953	429.126
4.21.1.5	Beta_trigyna	Caryophyllales	eudicots	745	463	91	2867	7	0.104639	13088	0.629	1.885	0.846	511.511
4.21.1.6	Beta_trigyna	Caryophyllales	eudicots	746	615	75	2044	5	0.146771	25526	0.676	1.695	0.878	688.656
4.21.1.7	Beta_trigyna	Caryophyllales	eudicots	747	429	84	2662	5	0.0713749	12658	0.725	1.783	0.919	468.448
4.21.1.8	Beta_trigyna	Caryophyllales	eudicots	748	372	73	1855	7	0.124528	8789	0.672	1.358	0.849	405.413
4.21.1.9	Beta_trigyna	Caryophyllales	eudicots	749	440	87	2853	7	0.0886786	12680	0.73	1.634	0.921	467.089
4.22.1.1	Beta_vulgaris_ssp._vulgaris	Caryophyllales	eudicots	750	457	90	2659	5	0.0951486	10719	0.556	2.479	0.85	492.147
4.22.1.10	Beta_vulgaris_ssp._vulgaris	Caryophyllales	eudicots	751	524	64	1258	7	0.108108	14147	0.534	1.502	0.753	577.021
4.22.1.11	Beta_vulgaris_ssp._vulgaris	Caryophyllales	eudicots	752	422	83	2560	8	0.0820312	12451	0.723	1.465	0.873	465.299
4.22.1.12	Beta_vulgaris_ssp._vulgaris	Caryophyllales	eudicots	753	272	53	1068	4	0.258427	4754	0.685	1.998	0.838	295.393
4.22.1.13	Beta_vulgaris_ssp._vulgaris	Caryophyllales	eudicots	754	360	71	1760	9	0.0869318	8225	0.663	1.651	0.824	394.823
4.22.1.14	Beta_vulgaris_ssp._vulgaris	Caryophyllales	eudicots	755	485	96	3568	10	0.0983744	15960	0.73	1.652	0.926	524.049
4.22.1.15	Beta_vulgaris_ssp._vulgaris	Caryophyllales	eudicots	756	506	62	1299	6	0.13164	15424	0.602	2.095	0.855	567.414
4.22.1.16	Beta_vulgaris_ssp._vulgaris	Caryophyllales	eudicots	757	385	76	2480	8	0.16371	13017	0.855	1.27	0.969	437.365
4.22.1.17	Beta_vulgaris_ssp._vulgaris	Caryophyllales	eudicots	758	369	72	2117	10	0.205479	9967	0.806	1.51	0.924	394.277
4.22.1.18	Beta_vulgaris_ssp._vulgaris	Caryophyllales	eudicots	759	465	92	2834	8	0.105857	12559	0.608	1.872	0.841	509.428
4.22.1.19	Beta_vulgaris_ssp._vulgaris	Caryophyllales	eudicots	760	415	82	2575	6	0.107184	11454	0.708	1.851	0.92	450.87
4.22.1.2	Beta_vulgaris_ssp._vulgaris	Caryophyllales	eudicots	761	372	73	2094	5	0.143266	9879	0.775	1.496	0.923	400.212
4.22.1.20	Beta_vulgaris_ssp._vulgaris	Caryophyllales	eudicots	762	436	86	2717	8	0.0931174	13786	0.72	1.635	0.88	490.536
4.22.1.21	Beta_vulgaris_ssp._vulgaris	Caryophyllales	eudicots	763	398	78	2472	8	0.131472	11797	0.79	1.498	0.944	433.111
4.22.1.22	Beta_vulgaris_ssp._vulgaris	Caryophyllales	eudicots	764	400	79	1984	7	0.116431	9140	0.588	1.645	0.801	441.939
4.22.1.23	Beta_vulgaris_ssp._vulgaris	Caryophyllales	eudicots	765	355	70	2006	9	0.162014	8638	0.769	1.769	0.935	375.753
4.22.1.24	Beta_vulgaris_ssp._vulgaris	Caryophyllales	eudicots	766	383	75	2106	9	0.0997151	10425	0.716	1.288	0.895	427.791
4.22.1.25	Beta_vulgaris_ssp._vulgaris	Caryophyllales	eudicots	767	400	79	2325	8	0.108817	11667	0.731	1.526	0.893	447.87
4.22.1.26	Beta_vulgaris_ssp._vulgaris	Caryophyllales	eudicots	768	472	93	2887	4	0.0876342	13198	0.613	2.391	0.849	520.341
4.22.1.27	Beta_vulgaris_ssp._vulgaris	Caryophyllales	eudicots	769	484	95	3056	7	0.0559555	13213	0.604	2.29	0.869	524.405
4.22.1.28	Beta_vulgaris_ssp._vulgaris	Caryophyllales	eudicots	770	562	69	1570	7	0.121019	17157	0.571	1.886	0.811	614.357
4.22.1.29	Beta_vulgaris_ssp._vulgaris	Caryophyllales	eudicots	771	356	70	1709	7	0.111176	7079	0.598	2.409	0.849	385.827
4.22.1.3	Beta_vulgaris_ssp._vulgaris	Caryophyllales	eudicots	772	354	69	1829	5	0.150902	8948	0.727	1.931	0.909	393.214
4.22.1.30	Beta_vulgaris_ssp._vulgaris	Caryophyllales	eudicots	773	354	69	1707	7	0.0896309	6766	0.6	2.283	0.88	376.512
4.22.1.4	Beta_vulgaris_ssp._vulgaris	Caryophyllales	eudicots	774	407	80	2010	9	0.0761194	9166	0.569	1.942	0.787	450.009
4.22.1.5	Beta_vulgaris_ssp._vulgaris	Caryophyllales	eudicots	775	354	69	1776	6	0.106982	9336	0.744	1.191	0.893	397.087
4.22.1.6	Beta_vulgaris_ssp._vulgaris	Caryophyllales	eudicots	776	380	75	1970	6	0.0964467	9647	0.689	1.342	0.863	419.389
4.22.1.7	Beta_vulgaris_ssp._vulgaris	Caryophyllales	eudicots	777	360	71	1831	12	0.163845	9212	0.693	1.479	0.841	408.598
4.22.1.8	Beta_vulgaris_ssp._vulgaris	Caryophyllales	eudicots	778	515	63	1413	8	0.134466	15697	0.658	1.572	0.873	547.674
4.22.1.9	Beta_vulgaris_ssp._vulgaris	Caryophyllales	eudicots	779	478	94	2991	6	0.0922768	14622	0.656	1.652	0.845	529.051
4.24.2.1	Chenopodium_bonus-henricus	Caryophyllales	eudicots	780	408	80	2254	4	0.0758651	9897	0.625	1.5	0.884	446.213
4.24.2.10	Chenopodium_bonus-henricus	Caryophyllales	eudicots	781	430	85	2567	8	0.107519	11433	0.607	2.446	0.894	486.49
4.24.2.11	Chenopodium_bonus-henricus	Caryophyllales	eudicots	782	420	83	2601	10	0.0972703	12660	0.726	1.077	0.886	468.121
4.24.2.12	Chenopodium_bonus-henricus	Caryophyllales	eudicots	783	467	92	3187	11	0.101977	15641	0.75	1.252	0.911	511.764
4.24.2.13	Chenopodium_bonus-henricus	Caryophyllales	eudicots	784	363	71	2074	10	0.195757	10311	0.784	1.489	0.946	406.51
4.24.2.14	Chenopodium_bonus-henricus	Caryophyllales	eudicots	785	490	97	3006	6	0.0632069	14018	0.566	2.166	0.847	557.672
4.24.2.15	Chenopodium_bonus-henricus	Caryophyllales	eudicots	786	501	61	1270	6	0.120472	15145	0.59	1.989	0.815	568.17
4.24.2.16	Chenopodium_bonus-henricus	Caryophyllales	eudicots	787	433	85	2765	9	0.146835	13765	0.756	1.443	0.9	478.19
4.24.2.17	Chenopodium_bonus-henricus	Caryophyllales	eudicots	788	376	74	2004	5	0.137725	9373	0.667	2.055	0.901	420.25
4.24.2.18	Chenopodium_bonus-henricus	Caryophyllales	eudicots	789	376	74	1831	7	0.0933916	8730	0.606	1.916	0.824	425.418
4.24.2.19	Chenopodium_bonus-henricus	Caryophyllales	eudicots	790	523	64	1284	9	0.119159	14193	0.534	1.945	0.837	577.866
4.24.2.2	Chenopodium_bonus-henricus	Caryophyllales	eudicots	791	478	94	3167	7	0.0798863	14268	0.638	2.411	0.897	530.073
4.24.2.20	Chenopodium_bonus-henricus	Caryophyllales	eudicots	792	445	88	2751	4	0.100327	13098	0.655	2.212	0.889	501.215
4.24.2.21	Chenopodium_bonus-henricus	Caryophyllales	eudicots	793	360	71	2018	10	0.136769	9722	0.743	1.594	0.948	405.444
4.24.2.22	Chenopodium_bonus-henricus	Caryophyllales	eudicots	794	467	92	2905	8	0.0722892	13676	0.658	1.662	0.851	510.979
4.24.2.23	Chenopodium_bonus-henricus	Caryophyllales	eudicots	795	414	81	2236	4	0.0939177	9144	0.513	2.727	0.843	473.408
4.24.2.24	Chenopodium_bonus-henricus	Caryophyllales	eudicots	796	538	66	1445	4	0.105882	16083	0.557	2.249	0.833	602.568
4.24.2.25	Chenopodium_bonus-henricus	Caryophyllales	eudicots	797	409	80	1926	6	0.143302	8622	0.51	1.2	0.751	460.902
4.24.2.26	Chenopodium_bonus-henricus	Caryophyllales	eudicots	798	476	94	3001	8	0.0633122	13566	0.649	2.207	0.875	512.481
4.24.2.27	Chenopodium_bonus-henricus	Caryophyllales	eudicots	799	387	76	2056	6	0.112354	8612	0.586	2.53	0.861	429.898
4.24.2.28	Chenopodium_bonus-henricus	Caryophyllales	eudicots	800	390	77	2130	6	0.0892019	10731	0.708	1.681	0.899	436.458
4.24.2.29	Chenopodium_bonus-henricus	Caryophyllales	eudicots	801	491	97	3166	3	0.0799116	13116	0.526	2.601	0.865	559.726
4.24.2.3	Chenopodium_bonus-henricus	Caryophyllales	eudicots	802	440	87	2834	6	0.067043	12394	0.684	1.919	0.921	477.283
4.24.2.30	Chenopodium_bonus-henricus	Caryophyllales	eudicots	803	417	82	2372	4	0.0885329	9661	0.599	2.544	0.88	450.338
4.24.2.4	Chenopodium_bonus-henricus	Caryophyllales	eudicots	804	485	96	3180	7	0.0943396	15170	0.664	1.6	0.869	535.81
4.24.2.5	Chenopodium_bonus-henricus	Caryophyllales	eudicots	805	483	95	2926	6	0.0584416	12640	0.565	2.467	0.83	530.267
4.24.2.6	Chenopodium_bonus-henricus	Caryophyllales	eudicots	806	741	91	2124	7	0.108757	23278	0.397	3.827	0.763	857.882
4.24.2.7	Chenopodium_bonus-henricus	Caryophyllales	eudicots	807	334	65	1826	12	0.254655	9428	0.845	1.121	0.957	374.429
4.24.2.8	Chenopodium_bonus-henricus	Caryophyllales	eudicots	808	418	82	2365	5	0.116702	11879	0.643	1.741	0.863	482.006
4.24.2.9	Chenopodium_bonus-henricus	Caryophyllales	eudicots	809	312	61	1526	7	0.151376	7281	0.767	1.455	0.955	345.403
5.01.2.1	Capsicum_annuum_'Etna'	Solanales	eudicots	810	451	89	2478	5	0.054883	9870	0.516	2.895	0.821	490.072
5.01.2.10	Capsicum_annuum_'Etna'	Solanales	eudicots	811	294	57	1296	6	0.195216	7114	0.803	1.242	0.92	333.675
5.01.2.11	Capsicum_annuum_'Etna'	Solanales	eudicots	812	422	83	2396	9	0.0792988	12325	0.686	1.119	0.845	475.192
5.01.2.12	Capsicum_annuum_'Etna'	Solanales	eudicots	813	391	77	1943	4	0.10808	9762	0.6	2.034	0.848	452.274
5.01.2.13	Capsicum_annuum_'Etna'	Solanales	eudicots	814	524	64	1176	5	0.0892857	13369	0.5	2.317	0.775	579.515
5.01.2.14	Capsicum_annuum_'Etna'	Solanales	eudicots	815	408	80	2089	7	0.0909526	9649	0.616	1.733	0.81	443.579
5.01.2.15	Capsicum_annuum_'Etna'	Solanales	eudicots	816	527	64	1324	7	0.115559	15585	0.569	1.969	0.813	586.437
5.01.2.16	Capsicum_annuum_'Etna'	Solanales	eudicots	817	461	91	2756	8	0.0689405	13201	0.616	2.088	0.844	519.117
5.01.2.17	Capsicum_annuum_'Etna'	Solanales	eudicots	818	488	96	2613	6	0.0727134	12305	0.521	2.44	0.795	544.845
5.01.2.18	Capsicum_annuum_'Etna'	Solanales	eudicots	819	521	64	1223	7	0.0981194	14214	0.533	2.048	0.809	579.103
5.01.2.19	Capsicum_annuum_'Etna'	Solanales	eudicots	820	507	62	1116	7	0.0698925	12023	0.484	2.173	0.753	558.503
5.01.2.2	Capsicum_annuum_'Etna'	Solanales	eudicots	821	428	84	2053	6	0.0662445	9161	0.517	1.607	0.733	471.817
5.01.2.20	Capsicum_annuum_'Etna'	Solanales	eudicots	822	488	96	2586	6	0.0734725	12713	0.53	1.631	0.741	549.136
5.01.2.21	Capsicum_annuum_'Etna'	Solanales	eudicots	823	674	83	1614	10	0.105948	19159	0.406	2.247	0.69	769.654
5.01.2.22	Capsicum_annuum_'Etna'	Solanales	eudicots	824	473	93	2446	6	0.0776778	10923	0.515	3.029	0.778	516.296
5.01.2.23	Capsicum_annuum_'Etna'	Solanales	eudicots	825	489	96	2579	7	0.0814269	12290	0.51	1.307	0.771	550.348
5.01.2.24	Capsicum_annuum_'Etna'	Solanales	eudicots	826	507	62	1198	8	0.127713	14405	0.574	1.54	0.819	561.654
5.01.2.25	Capsicum_annuum_'Etna'	Solanales	eudicots	827	474	93	2525	7	0.0831683	11459	0.539	2.208	0.766	516.635
5.01.2.26	Capsicum_annuum_'Etna'	Solanales	eudicots	828	295	58	1330	7	0.173684	6791	0.781	1.613	0.914	330.547
5.01.2.27	Capsicum_annuum_'Etna'	Solanales	eudicots	829	565	69	1304	8	0.0805215	14684	0.466	2.56	0.722	628.941
5.01.2.28	Capsicum_annuum_'Etna'	Solanales	eudicots	830	571	70	1428	8	0.0952381	15406	0.489	2.361	0.756	628.944
5.01.2.29	Capsicum_annuum_'Etna'	Solanales	eudicots	831	336	66	1489	6	0.102754	7083	0.651	1.49	0.829	369.72
5.01.2.3	Capsicum_annuum_'Etna'	Solanales	eudicots	832	569	70	1500	4	0.14	15256	0.497	3.329	0.792	621.222
5.01.2.30	Capsicum_annuum_'Etna'	Solanales	eudicots	833	401	79	1942	6	0.0787848	9640	0.583	1.819	0.789	455.664
5.01.2.4	Capsicum_annuum_'Etna'	Solanales	eudicots	834	344	67	1594	5	0.107277	8493	0.653	2.277	0.865	404.341
5.01.2.5	Capsicum_annuum_'Etna'	Solanales	eudicots	835	426	84	2172	5	0.0552486	10828	0.57	2.071	0.826	488.454
5.01.2.6	Capsicum_annuum_'Etna'	Solanales	eudicots	836	269	52	938	5	0.163113	4600	0.59	1.718	0.784	312.9
5.01.2.7	Capsicum_annuum_'Etna'	Solanales	eudicots	837	398	78	1946	7	0.0878726	9765	0.602	1.328	0.839	451.591
5.01.2.8	Capsicum_annuum_'Etna'	Solanales	eudicots	838	539	66	1201	6	0.0874271	12596	0.458	1.239	0.719	587.69
5.01.2.9	Capsicum_annuum_'Etna'	Solanales	eudicots	839	542	66	1394	4	0.109756	16582	0.557	2.279	0.853	611.896
5.02.2.1	Capsicum_annuum_'Mohawk'	Solanales	eudicots	840	1198	118	3711	8	0.0743735	65214	0.476	2.768	0.757	1312.5
5.02.2.10	Capsicum_annuum_'Mohawk'	Solanales	eudicots	841	407	80	2516	6	0.119237	11178	0.747	1.734	0.93	433.518
5.02.2.11	Capsicum_annuum_'Mohawk'	Solanales	eudicots	842	531	65	1296	5	0.131944	15063	0.548	2.265	0.833	587.844
5.02.2.12	Capsicum_annuum_'Mohawk'	Solanales	eudicots	843	861	106	3703	5	0.0877667	45765	0.645	1.602	0.863	944.53
5.02.2.13	Capsicum_annuum_'Mohawk'	Solanales	eudicots	844	678	83	2169	6	0.106501	27188	0.596	1.871	0.862	757.347
5.02.2.14	Capsicum_annuum_'Mohawk'	Solanales	eudicots	845	734	90	2901	7	0.0872113	37927	0.715	1.279	0.875	816.575
5.02.2.15	Capsicum_annuum_'Mohawk'	Solanales	eudicots	846	1074	106	3611	8	0.0900028	68438	0.608	1.364	0.844	1189.24
5.02.2.16	Capsicum_annuum_'Mohawk'	Solanales	eudicots	847	948	117	5970	13	0.130653	79585	0.881	1.138	0.979	1065.35
5.02.2.17	Capsicum_annuum_'Mohawk'	Solanales	eudicots	848	925	114	3818	6	0.0722892	44775	0.54	2.254	0.787	1020.75
5.02.2.18	Capsicum_annuum_'Mohawk'	Solanales	eudicots	849	1321	131	4781	7	0.0483163	89517	0.529	1.668	0.785	1458.1
5.02.2.19	Capsicum_annuum_'Mohawk'	Solanales	eudicots	850	1010	100	3452	8	0.0799537	67274	0.688	1.893	0.901	1108.7
5.02.2.2	Capsicum_annuum_'Mohawk'	Solanales	eudicots	851	972	120	6088	9	0.0977332	78234	0.869	1.186	0.964	1063.6
5.02.2.20	Capsicum_annuum_'Mohawk'	Solanales	eudicots	852	999	123	4684	7	0.058924	55642	0.574	2.109	0.843	1103.92
5.02.2.21	Capsicum_annuum_'Mohawk'	Solanales	eudicots	853	1207	119	4593	7	0.101241	86446	0.62	2.04	0.873	1323.47
5.02.2.22	Capsicum_annuum_'Mohawk'	Solanales	eudicots	854	1202	119	4392	7	0.068306	87268	0.606	1.121	0.853	1345.73
5.02.2.23	Capsicum_annuum_'Mohawk'	Solanales	eudicots	855	915	113	4371	6	0.0928849	54267	0.685	1.556	0.888	997.64
5.02.2.24	Capsicum_annuum_'Mohawk'	Solanales	eudicots	856	810	100	3655	3	0.111081	44072	0.671	2.211	0.889	908.462
5.02.2.25	Capsicum_annuum_'Mohawk'	Solanales	eudicots	857	1494	148	5427	7	0.0508568	97504	0.449	2.88	0.755	1651.51
5.02.2.26	Capsicum_annuum_'Mohawk'	Solanales	eudicots	858	785	97	3311	7	0.0981577	40222	0.697	1.265	0.87	851.271
5.02.2.27	Capsicum_annuum_'Mohawk'	Solanales	eudicots	859	740	91	3189	7	0.136406	39716	0.742	1.756	0.914	820.409
5.02.2.28	Capsicum_annuum_'Mohawk'	Solanales	eudicots	860	1050	104	3193	5	0.0723458	54743	0.512	2.14	0.747	1158.77
5.02.2.29	Capsicum_annuum_'Mohawk'	Solanales	eudicots	861	1053	104	3084	6	0.0680934	53864	0.511	2.165	0.765	1151.32
5.02.2.3	Capsicum_annuum_'Mohawk'	Solanales	eudicots	862	487	96	3188	5	0.101945	15662	0.662	1.473	0.846	545.297
5.02.2.30	Capsicum_annuum_'Mohawk'	Solanales	eudicots	863	1238	122	4812	7	0.0573566	92708	0.624	1.572	0.851	1366.15
5.02.2.4	Capsicum_annuum_'Mohawk'	Solanales	eudicots	864	994	123	5337	7	0.0657673	67158	0.695	1.336	0.896	1101.73
5.02.2.5	Capsicum_annuum_'Mohawk'	Solanales	eudicots	865	1034	102	3239	7	0.0926212	63638	0.59	2.151	0.86	1164
5.02.2.6	Capsicum_annuum_'Mohawk'	Solanales	eudicots	866	1092	108	4630	7	0.087689	84047	0.745	1.939	0.916	1190.88
5.02.2.7	Capsicum_annuum_'Mohawk'	Solanales	eudicots	867	704	87	3011	7	0.134839	35947	0.726	1.924	0.937	788.959
5.02.2.8	Capsicum_annuum_'Mohawk'	Solanales	eudicots	868	1314	130	3970	8	0.0528967	69176	0.414	1.854	0.755	1448.95
5.02.2.9	Capsicum_annuum_'Mohawk'	Solanales	eudicots	869	1012	100	3282	8	0.132541	63671	0.63	2.016	0.873	1126.74
5.04.1.1	Salpichroa_origanifolia	Solanales	eudicots	870	968	120	4532	8	0.0717123	58930	0.619	1.922	0.849	1093.34
5.04.1.10	Salpichroa_origanifolia	Solanales	eudicots	871	423	83	2061	6	0.0829694	8207	0.495	2.327	0.707	456.632
5.04.1.11	Salpichroa_origanifolia	Solanales	eudicots	872	1355	134	4940	7	0.0467611	91655	0.513	1.491	0.8	1498.66
5.04.1.12	Salpichroa_origanifolia	Solanales	eudicots	873	1133	112	3641	9	0.0758034	70882	0.572	1.508	0.828	1248.24
5.04.1.13	Salpichroa_origanifolia	Solanales	eudicots	874	1492	148	5564	10	0.0496046	106464	0.488	1.474	0.808	1654.95
5.04.1.14	Salpichroa_origanifolia	Solanales	eudicots	875	1639	162	6123	10	0.0377266	113125	0.431	2.258	0.77	1816.69
5.04.1.15	Salpichroa_origanifolia	Solanales	eudicots	876	447	88	2416	6	0.124172	11419	0.57	1.588	0.77	501.925
5.04.1.16	Salpichroa_origanifolia	Solanales	eudicots	877	1670	166	6407	11	0.0547838	119529	0.448	1.806	0.777	1830.16
5.04.1.17	Salpichroa_origanifolia	Solanales	eudicots	878	614	75	1734	7	0.109573	22291	0.583	1.186	0.814	693.448
5.04.1.18	Salpichroa_origanifolia	Solanales	eudicots	879	1929	191	6006	14	0.034965	105754	0.29	2.622	0.668	2139.37
5.04.1.19	Salpichroa_origanifolia	Solanales	eudicots	880	1380	137	5040	8	0.0501984	95036	0.507	2.246	0.816	1534.22
5.04.1.2	Salpichroa_origanifolia	Solanales	eudicots	881	696	86	2098	5	0.0905624	23093	0.482	2.162	0.711	775.751
5.04.1.20	Salpichroa_origanifolia	Solanales	eudicots	882	1402	139	5252	8	0.0525514	95065	0.494	1.809	0.786	1554.53
5.04.1.21	Salpichroa_origanifolia	Solanales	eudicots	883	1104	109	3028	9	0.0564729	52139	0.447	2.476	0.798	1210.95
5.04.1.22	Salpichroa_origanifolia	Solanales	eudicots	884	1142	113	3630	8	0.0826446	70790	0.536	1.084	0.815	1288.69
5.04.1.23	Salpichroa_origanifolia	Solanales	eudicots	885	1304	129	4759	10	0.0682917	93894	0.564	1.713	0.844	1446.34
5.04.1.24	Salpichroa_origanifolia	Solanales	eudicots	886	813	100	2752	7	0.0690407	31508	0.492	1.249	0.748	897.528
5.04.1.25	Salpichroa_origanifolia	Solanales	eudicots	887	1034	102	2835	7	0.0670194	52643	0.505	1.767	0.839	1144.02
5.04.1.26	Salpichroa_origanifolia	Solanales	eudicots	888	1470	146	5397	11	0.0428016	106320	0.477	1.419	0.774	1674.46
5.04.1.27	Salpichroa_origanifolia	Solanales	eudicots	889	1644	163	5427	9	0.0801548	93502	0.369	1.574	0.685	1784.7
5.04.1.28	Salpichroa_origanifolia	Solanales	eudicots	890	694	85	2256	7	0.167553	23648	0.505	2.734	0.814	766.767
5.04.1.29	Salpichroa_origanifolia	Solanales	eudicots	891	1592	158	6344	10	0.0732976	117649	0.483	1.466	0.8	1748.8
5.04.1.3	Salpichroa_origanifolia	Solanales	eudicots	892	1440	143	5165	10	0.0629235	91609	0.458	1.514	0.762	1584.62
5.04.1.30	Salpichroa_origanifolia	Solanales	eudicots	893	885	109	2982	5	0.0704225	34021	0.432	2.575	0.716	995.113
5.04.1.4	Salpichroa_origanifolia	Solanales	eudicots	894	1038	102	3160	9	0.0873418	64613	0.587	1.976	0.855	1175.8
5.04.1.5	Salpichroa_origanifolia	Solanales	eudicots	895	1240	123	3964	9	0.0756811	76540	0.5	1.856	0.804	1386.82
5.04.1.6	Salpichroa_origanifolia	Solanales	eudicots	896	295	58	1105	5	0.154751	4662	0.555	1.892	0.752	324.775
5.04.1.7	Salpichroa_origanifolia	Solanales	eudicots	897	782	96	2571	7	0.0739012	30236	0.52	1.421	0.819	854.811
5.04.1.8	Salpichroa_origanifolia	Solanales	eudicots	898	1375	136	4521	12	0.0378235	83200	0.453	2.276	0.77	1519.99
5.04.1.9	Salpichroa_origanifolia	Solanales	eudicots	899	1857	184	7705	10	0.0490591	144047	0.431	1.762	0.774	2048.32
5.07.2.1	Centaurea_dealbata	Asterales	eudicots	900	413	81	2734	6	0.159108	13457	0.805	1.781	0.945	458.444
5.07.2.10	Centaurea_dealbata	Asterales	eudicots	901	354	69	1457	4	0.0933425	5880	0.475	3.3	0.775	394.408
5.07.2.11	Centaurea_dealbata	Asterales	eudicots	902	235	46	730	5	0.143836	3201	0.61	1.321	0.792	256.893
5.07.2.12	Centaurea_dealbata	Asterales	eudicots	903	295	58	1018	3	0.133595	4176	0.486	2.667	0.74	328.527
5.07.2.13	Centaurea_dealbata	Asterales	eudicots	904	339	66	1569	8	0.147228	6969	0.663	1.827	0.867	363.333
5.07.2.14	Centaurea_dealbata	Asterales	eudicots	905	238	46	823	5	0.185905	4081	0.732	1.852	0.874	264.765
5.07.2.15	Centaurea_dealbata	Asterales	eudicots	906	252	49	1011	6	0.228487	5064	0.826	1.26	0.945	277.646
5.07.2.16	Centaurea_dealbata	Asterales	eudicots	907	336	66	1651	4	0.139915	6939	0.647	2.235	0.919	367.115
5.07.2.17	Centaurea_dealbata	Asterales	eudicots	908	383	75	1926	7	0.119938	9028	0.659	1.487	0.821	414.934
5.07.2.18	Centaurea_dealbata	Asterales	eudicots	909	373	73	2223	6	0.124157	11088	0.848	1.343	0.968	405.412
5.07.2.19	Centaurea_dealbata	Asterales	eudicots	910	259	50	1006	6	0.16998	4910	0.788	1.231	0.924	279.76
5.07.2.2	Centaurea_dealbata	Asterales	eudicots	911	293	57	1234	5	0.110211	5019	0.637	2.281	0.902	314.71
5.07.2.20	Centaurea_dealbata	Asterales	eudicots	912	450	89	2880	6	0.059375	13294	0.708	1.625	0.899	485.778
5.07.2.21	Centaurea_dealbata	Asterales	eudicots	913	333	65	1800	8	0.195	8386	0.843	1.562	0.971	353.662
5.07.2.22	Centaurea_dealbata	Asterales	eudicots	914	248	48	869	4	0.176064	3787	0.642	2.011	0.831	272.162
5.07.2.23	Centaurea_dealbata	Asterales	eudicots	915	391	77	1701	6	0.0705467	7111	0.509	1.882	0.781	418.85
5.07.2.24	Centaurea_dealbata	Asterales	eudicots	916	313	61	1491	6	0.114688	7121	0.773	1.562	0.935	340.154
5.07.2.25	Centaurea_dealbata	Asterales	eudicots	917	327	64	1768	7	0.213801	8592	0.838	1.599	0.97	358.926
5.07.2.26	Centaurea_dealbata	Asterales	eudicots	918	311	61	1508	6	0.139257	6914	0.766	1.628	0.93	336.89
5.07.2.27	Centaurea_dealbata	Asterales	eudicots	919	386	76	2173	9	0.127013	9885	0.691	1.781	0.896	423.961
5.07.2.28	Centaurea_dealbata	Asterales	eudicots	920	372	73	1849	6	0.16225	8549	0.663	1.287	0.845	402.44
5.07.2.29	Centaurea_dealbata	Asterales	eudicots	921	358	70	2065	6	0.133656	10715	0.83	1.467	0.966	402.762
5.07.2.3	Centaurea_dealbata	Asterales	eudicots	922	343	67	1520	7	0.125	7461	0.633	1.434	0.823	384.967
5.07.2.30	Centaurea_dealbata	Asterales	eudicots	923	405	80	2479	5	0.131101	11409	0.734	1.849	0.934	442.061
5.07.2.4	Centaurea_dealbata	Asterales	eudicots	924	369	72	1791	5	0.128978	8071	0.596	2.179	0.886	412.467
5.07.2.5	Centaurea_dealbata	Asterales	eudicots	925	261	51	1038	4	0.147399	5259	0.735	1.737	0.926	299.906
5.07.2.6	Centaurea_dealbata	Asterales	eudicots	926	409	80	1898	8	0.0632244	8406	0.511	2.973	0.794	454.718
5.07.2.7	Centaurea_dealbata	Asterales	eudicots	927	312	61	1287	4	0.179487	5989	0.593	2.08	0.844	356.135
5.07.2.8	Centaurea_dealbata	Asterales	eudicots	928	369	72	1877	7	0.0815131	8305	0.638	1.874	0.886	404.32
5.07.2.9	Centaurea_dealbata	Asterales	eudicots	929	342	67	1599	4	0.118824	6701	0.601	2.093	0.836	374.231
5.08.1.1	Campanula_poscharskyana	Asterales	eudicots	930	706	87	2689	7	0.094087	32885	0.694	1.728	0.871	771.658
5.08.1.10	Campanula_poscharskyana	Asterales	eudicots	931	610	75	2299	7	0.152675	30546	0.829	1.386	0.94	680.42
5.08.1.11	Campanula_poscharskyana	Asterales	eudicots	932	660	81	2648	6	0.142749	33807	0.818	1.374	0.929	720.673
5.08.1.12	Campanula_poscharskyana	Asterales	eudicots	933	611	75	2079	7	0.132756	27224	0.711	1.691	0.882	693.858
5.08.1.13	Campanula_poscharskyana	Asterales	eudicots	934	539	66	1689	5	0.17762	21039	0.74	1.836	0.906	597.627
5.08.1.14	Campanula_poscharskyana	Asterales	eudicots	935	514	63	1694	6	0.22314	22596	0.85	1.378	0.963	577.872
5.08.1.15	Campanula_poscharskyana	Asterales	eudicots	936	656	81	2523	7	0.100277	32117	0.759	1.554	0.898	729.11
5.08.1.16	Campanula_poscharskyana	Asterales	eudicots	937	641	79	2401	6	0.0962099	31697	0.776	1.235	0.903	716.243
5.08.1.17	Campanula_poscharskyana	Asterales	eudicots	938	683	84	2671	8	0.0947211	34337	0.727	1.781	0.906	770.469
5.08.1.18	Campanula_poscharskyana	Asterales	eudicots	939	623	76	2170	6	0.106452	26806	0.751	1.177	0.891	669.924
5.08.1.19	Campanula_poscharskyana	Asterales	eudicots	940	502	61	1524	4	0.213255	18704	0.762	2.014	0.945	555.267
5.08.1.2	Campanula_poscharskyana	Asterales	eudicots	941	640	79	2364	8	0.126904	31358	0.736	1.784	0.899	731.789
5.08.1.20	Campanula_poscharskyana	Asterales	eudicots	942	444	87	3257	12	0.142769	17078	0.874	1.118	0.972	495.65
5.08.1.21	Campanula_poscharskyana	Asterales	eudicots	943	479	94	3677	8	0.110416	19712	0.85	1.151	0.956	539.818
5.08.1.22	Campanula_poscharskyana	Asterales	eudicots	944	799	98	3434	7	0.102213	38887	0.637	2.287	0.869	876.087
5.08.1.23	Campanula_poscharskyana	Asterales	eudicots	945	411	81	2842	8	0.185785	15590	0.867	1.393	0.975	475.319
5.08.1.24	Campanula_poscharskyana	Asterales	eudicots	946	677	83	2675	10	0.103178	33754	0.773	1.514	0.909	740.931
5.08.1.25	Campanula_poscharskyana	Asterales	eudicots	947	475	94	3849	9	0.128865	19622	0.905	1.037	0.983	522.075
5.08.1.26	Campanula_poscharskyana	Asterales	eudicots	948	656	81	2520	5	0.161111	29188	0.735	1.562	0.892	706.48
5.08.1.27	Campanula_poscharskyana	Asterales	eudicots	949	546	67	1857	5	0.175013	22622	0.79	1.764	0.936	599.763
5.08.1.28	Campanula_poscharskyana	Asterales	eudicots	950	647	79	2394	9	0.115288	27875	0.726	1.698	0.903	694.639
5.08.1.29	Campanula_poscharskyana	Asterales	eudicots	951	496	98	3890	7	0.0650386	21040	0.819	1.184	0.948	568.24
5.08.1.3	Campanula_poscharskyana	Asterales	eudicots	952	551	67	1913	7	0.212232	24530	0.818	1.548	0.95	613.795
5.08.1.30	Campanula_poscharskyana	Asterales	eudicots	953	467	92	3677	6	0.181126	17201	0.847	1.59	0.976	505.175
5.08.1.4	Campanula_poscharskyana	Asterales	eudicots	954	666	82	2476	9	0.11147	32977	0.719	1.886	0.903	759.312
5.08.1.5	Campanula_poscharskyana	Asterales	eudicots	955	544	67	1776	5	0.142455	20671	0.731	1.99	0.935	596.081
5.08.1.6	Campanula_poscharskyana	Asterales	eudicots	956	441	87	3247	8	0.162612	16051	0.839	1.433	0.964	490.413
5.08.1.7	Campanula_poscharskyana	Asterales	eudicots	957	528	65	1838	7	0.13765	22247	0.866	1.193	0.967	568.045
5.08.1.8	Campanula_poscharskyana	Asterales	eudicots	958	631	77	2316	8	0.10924	31426	0.775	1.234	0.921	713.741
5.08.1.9	Campanula_poscharskyana	Asterales	eudicots	959	575	70	2093	7	0.19398	27388	0.851	1.475	0.953	635.831
5.09.2.1	Campanula_fenestrellata	Asterales	eudicots	960	354	69	1965	7	0.10687	9421	0.824	1.205	0.945	378.951
5.09.2.10	Campanula_fenestrellata	Asterales	eudicots	961	281	55	837	4	0.108722	2923	0.427	2.378	0.646	293.139
5.09.2.11	Campanula_fenestrellata	Asterales	eudicots	962	295	58	1383	4	0.21692	6458	0.745	2.064	0.924	330.044
5.09.2.12	Campanula_fenestrellata	Asterales	eudicots	963	265	52	1139	5	0.202809	5209	0.824	1.41	0.946	281.841
5.09.2.13	Campanula_fenestrellata	Asterales	eudicots	964	463	91	3423	4	0.094946	14825	0.754	1.973	0.959	497.155
5.09.2.14	Campanula_fenestrellata	Asterales	eudicots	965	427	84	2608	7	0.0970092	12367	0.703	1.742	0.905	470.203
5.09.2.15	Campanula_fenestrellata	Asterales	eudicots	966	521	64	1645	6	0.167781	20767	0.772	1.573	0.933	581.366
5.09.2.16	Campanula_fenestrellata	Asterales	eudicots	967	202	39	614	5	0.221498	3184	0.78	1.155	0.911	226.531
5.09.2.17	Campanula_fenestrellata	Asterales	eudicots	968	576	71	1861	5	0.124127	21800	0.683	1.217	0.879	633.129
5.09.2.18	Campanula_fenestrellata	Asterales	eudicots	969	391	77	2573	8	0.180723	13387	0.878	1.199	0.963	437.742
5.09.2.19	Campanula_fenestrellata	Asterales	eudicots	970	243	47	923	6	0.165764	4128	0.796	1.192	0.925	255.271
5.09.2.2	Campanula_fenestrellata	Asterales	eudicots	971	501	61	1374	4	0.152838	16134	0.692	1.663	0.867	541.317
5.09.2.20	Campanula_fenestrellata	Asterales	eudicots	972	588	72	2074	6	0.224204	25595	0.77	1.678	0.914	646.471
5.09.2.21	Campanula_fenestrellata	Asterales	eudicots	973	502	61	1578	6	0.205957	19854	0.833	1.088	0.936	547.399
5.09.2.22	Campanula_fenestrellata	Asterales	eudicots	974	558	68	1829	5	0.150902	24327	0.776	1.628	0.919	627.741
5.09.2.23	Campanula_fenestrellata	Asterales	eudicots	975	622	76	2111	7	0.109427	25843	0.662	2.248	0.872	700.467
5.09.2.24	Campanula_fenestrellata	Asterales	eudicots	976	630	77	2224	9	0.113759	28762	0.73	1.194	0.858	703.608
5.09.2.25	Campanula_fenestrellata	Asterales	eudicots	977	500	99	4251	12	0.156669	20730	0.868	1.379	0.977	547.732
5.09.2.26	Campanula_fenestrellata	Asterales	eudicots	978	692	85	2969	8	0.0852139	38240	0.831	1.163	0.938	760.288
5.09.2.27	Campanula_fenestrellata	Asterales	eudicots	979	377	74	1836	8	0.125817	8171	0.618	1.59	0.822	407.775
5.09.2.28	Campanula_fenestrellata	Asterales	eudicots	980	280	55	1148	6	0.182927	5132	0.697	1.705	0.865	304.238
5.09.2.29	Campanula_fenestrellata	Asterales	eudicots	981	341	67	2045	7	0.290954	10292	0.916	1.165	0.977	375.75
5.09.2.3	Campanula_fenestrellata	Asterales	eudicots	982	322	63	1475	8	0.15661	7344	0.658	1.975	0.834	374.569
5.09.2.30	Campanula_fenestrellata	Asterales	eudicots	983	529	65	1716	8	0.134615	21903	0.795	1.197	0.92	588.322
5.09.2.4	Campanula_fenestrellata	Asterales	eudicots	984	396	78	2388	6	0.0879397	11027	0.706	2.06	0.957	442.926
5.09.2.5	Campanula_fenestrellata	Asterales	eudicots	985	709	87	2956	7	0.101488	37303	0.731	1.965	0.923	800.759
5.09.2.6	Campanula_fenestrellata	Asterales	eudicots	986	381	75	2507	7	0.223773	11867	0.888	1.19	0.97	409.736
5.09.2.7	Campanula_fenestrellata	Asterales	eudicots	987	317	62	1651	7	0.19685	8709	0.848	1.388	0.955	359.31
5.09.2.8	Campanula_fenestrellata	Asterales	eudicots	988	439	86	2613	8	0.0968236	12722	0.671	1.857	0.86	488.281
5.09.2.9	Campanula_fenestrellata	Asterales	eudicots	989	421	83	2287	7	0.0918233	10222	0.597	2.191	0.813	463.736
5.11.1.1	Symphytum_caucasium_x_S._orientale	Boraginales	eudicots	990	692	85	2427	5	0.144623	26267	0.574	2.838	0.871	758.576
5.11.1.10	Symphytum_caucasium_x_S._orientale	Boraginales	eudicots	991	575	70	1785	6	0.129412	22832	0.705	1.676	0.89	637.765
5.11.1.11	Symphytum_caucasium_x_S._orientale	Boraginales	eudicots	992	712	88	2000	8	0.0765	23188	0.448	2.738	0.781	806.813
5.11.1.12	Symphytum_caucasium_x_S._orientale	Boraginales	eudicots	993	516	63	1017	4	0.0894789	9329	0.363	3.51	0.668	568.308
5.11.1.13	Symphytum_caucasium_x_S._orientale	Boraginales	eudicots	994	315	62	1316	5	0.159574	6034	0.636	1.652	0.811	345.18
5.11.1.14	Symphytum_caucasium_x_S._orientale	Boraginales	eudicots	995	613	75	1635	6	0.104587	20319	0.553	1.444	0.803	679.673
5.11.1.15	Symphytum_caucasium_x_S._orientale	Boraginales	eudicots	996	591	72	1594	5	0.0959849	17191	0.523	2.81	0.822	642.481
5.11.1.16	Symphytum_caucasium_x_S._orientale	Boraginales	eudicots	997	662	81	2200	6	0.115	26756	0.613	1.844	0.86	740.629
5.11.1.17	Symphytum_caucasium_x_S._orientale	Boraginales	eudicots	998	751	92	2372	7	0.116358	29004	0.518	1.636	0.817	838.773
5.11.1.18	Symphytum_caucasium_x_S._orientale	Boraginales	eudicots	999	728	90	2539	9	0.0909807	32048	0.628	1.434	0.862	801.017
5.11.1.19	Symphytum_caucasium_x_S._orientale	Boraginales	eudicots	1000	658	81	2233	8	0.0940439	26863	0.648	1.558	0.874	721.652
5.11.1.2	Symphytum_caucasium_x_S._orientale	Boraginales	eudicots	1001	860	106	2399	5	0.0500208	23715	0.338	3.852	0.706	938.958
5.11.1.20	Symphytum_caucasium_x_S._orientale	Boraginales	eudicots	1002	613	75	1677	7	0.125224	19252	0.538	1.355	0.803	670.386
5.11.1.21	Symphytum_caucasium_x_S._orientale	Boraginales	eudicots	1003	653	80	1897	8	0.100158	23465	0.546	1.839	0.826	735.204
5.11.1.22	Symphytum_caucasium_x_S._orientale	Boraginales	eudicots	1004	526	64	1481	7	0.141796	18136	0.666	1.886	0.874	584.822
5.11.1.23	Symphytum_caucasium_x_S._orientale	Boraginales	eudicots	1005	459	90	2883	10	0.0801249	14120	0.715	1.194	0.862	498.161
5.11.1.24	Symphytum_caucasium_x_S._orientale	Boraginales	eudicots	1006	668	82	1965	8	0.0966921	23094	0.535	1.469	0.807	736.659
5.11.1.25	Symphytum_caucasium_x_S._orientale	Boraginales	eudicots	1007	613	75	1846	8	0.125135	22681	0.602	2.416	0.872	687.868
5.11.1.26	Symphytum_caucasium_x_S._orientale	Boraginales	eudicots	1008	670	82	2080	8	0.0822115	23488	0.537	2.448	0.832	741.334
5.11.1.27	Symphytum_caucasium_x_S._orientale	Boraginales	eudicots	1009	728	90	2316	5	0.0906736	26433	0.534	1.501	0.791	788.891
5.11.1.28	Symphytum_caucasium_x_S._orientale	Boraginales	eudicots	1010	637	78	1876	6	0.147122	23298	0.576	1.955	0.829	713.123
5.11.1.29	Symphytum_caucasium_x_S._orientale	Boraginales	eudicots	1011	554	68	1693	6	0.136444	21486	0.707	1.548	0.898	617.873
5.11.1.3	Symphytum_caucasium_x_S._orientale	Boraginales	eudicots	1012	680	84	1886	9	0.0636267	22353	0.491	2.146	0.773	756.455
5.11.1.30	Symphytum_caucasium_x_S._orientale	Boraginales	eudicots	1013	677	83	2423	8	0.113908	30375	0.676	1.524	0.898	751.511
5.11.1.4	Symphytum_caucasium_x_S._orientale	Boraginales	eudicots	1014	757	93	2585	8	0.0661509	31070	0.559	2.172	0.831	835.543
5.11.1.5	Symphytum_caucasium_x_S._orientale	Boraginales	eudicots	1015	717	88	2389	6	0.0879029	28841	0.587	1.678	0.865	785.951
5.11.1.6	Symphytum_caucasium_x_S._orientale	Boraginales	eudicots	1016	626	77	1982	5	0.0862765	24577	0.633	1.993	0.87	698.274
5.11.1.7	Symphytum_caucasium_x_S._orientale	Boraginales	eudicots	1017	540	66	1471	6	0.129164	18603	0.653	1.233	0.837	598.102
5.11.1.8	Symphytum_caucasium_x_S._orientale	Boraginales	eudicots	1018	702	86	2316	8	0.0906736	29314	0.603	1.438	0.836	781.532
5.11.1.9	Symphytum_caucasium_x_S._orientale	Boraginales	eudicots	1019	669	82	2291	7	0.141859	27253	0.648	1.996	0.872	726.723
5.12.1.1	Symphytum_grandiflorum	Boraginales	eudicots	1020	579	71	2252	7	0.220249	27815	0.886	1.253	0.977	628.189
5.12.1.10	Symphytum_grandiflorum	Boraginales	eudicots	1021	478	94	3490	11	0.108309	18839	0.775	1.363	0.901	552.518
5.12.1.11	Symphytum_grandiflorum	Boraginales	eudicots	1022	643	79	2497	5	0.101322	29395	0.715	2.127	0.917	718.55
5.12.1.12	Symphytum_grandiflorum	Boraginales	eudicots	1023	653	80	2218	8	0.0946799	24981	0.627	2.43	0.865	707.658
5.12.1.13	Symphytum_grandiflorum	Boraginales	eudicots	1024	489	96	3817	7	0.121823	20932	0.818	1.218	0.961	567.1
5.12.1.14	Symphytum_grandiflorum	Boraginales	eudicots	1025	757	93	3002	6	0.0699534	33497	0.604	2.402	0.853	835.027
5.12.1.15	Symphytum_grandiflorum	Boraginales	eudicots	1026	501	61	1593	5	0.220339	17967	0.793	1.768	0.958	533.691
5.12.1.16	Symphytum_grandiflorum	Boraginales	eudicots	1027	553	68	1872	6	0.173611	23423	0.793	1.496	0.931	609.393
5.12.1.17	Symphytum_grandiflorum	Boraginales	eudicots	1028	623	76	2393	5	0.157961	28764	0.786	1.879	0.961	678.224
5.12.1.18	Symphytum_grandiflorum	Boraginales	eudicots	1029	604	74	2255	5	0.155654	25813	0.713	1.935	0.938	674.423
5.12.1.19	Symphytum_grandiflorum	Boraginales	eudicots	1030	704	87	3230	4	0.15356	36930	0.781	1.926	0.968	770.674
5.12.1.2	Symphytum_grandiflorum	Boraginales	eudicots	1031	466	92	3770	4	0.167109	17956	0.841	1.59	0.985	518.003
5.12.1.20	Symphytum_grandiflorum	Boraginales	eudicots	1032	549	67	2024	7	0.293972	27365	0.881	1.25	0.974	624.908
5.12.1.21	Symphytum_grandiflorum	Boraginales	eudicots	1033	499	98	4011	7	0.0875093	19723	0.83	1.441	0.976	546.387
5.12.1.22	Symphytum_grandiflorum	Boraginales	eudicots	1034	594	73	2169	5	0.149839	26970	0.791	1.436	0.929	654.435
5.12.1.23	Symphytum_grandiflorum	Boraginales	eudicots	1035	820	101	3608	7	0.0831486	35898	0.59	2.813	0.85	874.644
5.12.1.24	Symphytum_grandiflorum	Boraginales	eudicots	1036	562	69	1907	3	0.132669	21599	0.694	2.301	0.94	625.448
5.12.1.25	Symphytum_grandiflorum	Boraginales	eudicots	1037	493	97	3953	6	0.102707	17303	0.789	1.744	0.977	525.077
5.12.1.26	Symphytum_grandiflorum	Boraginales	eudicots	1038	502	61	1564	6	0.207801	20336	0.84	1.14	0.956	551.581
5.12.1.27	Symphytum_grandiflorum	Boraginales	eudicots	1039	570	70	1871	3	0.147515	21811	0.686	2.25	0.902	632.153
5.12.1.28	Symphytum_grandiflorum	Boraginales	eudicots	1040	611	75	2219	6	0.12438	27554	0.764	1.604	0.919	673.082
5.12.1.29	Symphytum_grandiflorum	Boraginales	eudicots	1041	596	73	2174	5	0.161454	27448	0.774	1.706	0.935	667.395
5.12.1.3	Symphytum_grandiflorum	Boraginales	eudicots	1042	675	83	2528	9	0.100079	31851	0.721	1.652	0.884	745.183
5.12.1.30	Symphytum_grandiflorum	Boraginales	eudicots	1043	477	94	3891	8	0.152917	18209	0.862	1.498	0.982	515.319
5.12.1.4	Symphytum_grandiflorum	Boraginales	eudicots	1044	587	72	1979	6	0.127842	23133	0.723	1.56	0.894	633.895
5.12.1.5	Symphytum_grandiflorum	Boraginales	eudicots	1045	588	72	2132	5	0.140713	27773	0.793	1.222	0.931	663.272
5.12.1.6	Symphytum_grandiflorum	Boraginales	eudicots	1046	628	77	2337	7	0.1181	29459	0.768	1.273	0.905	694.294
5.12.1.7	Symphytum_grandiflorum	Boraginales	eudicots	1047	502	61	1621	5	0.233189	19885	0.82	1.511	0.975	551.989
5.12.1.8	Symphytum_grandiflorum	Boraginales	eudicots	1048	602	74	2416	8	0.156457	31760	0.901	1.19	0.976	665.37
5.12.1.9	Symphytum_grandiflorum	Boraginales	eudicots	1049	496	98	4170	12	0.159712	21014	0.878	1.179	0.971	548.307
5.13.1.1	Berkheya_purpurea	Asterales	eudicots	1050	715	88	2257	11	0.060257	26427	0.546	1.376	0.826	779.676
5.13.1.10	Berkheya_purpurea	Asterales	eudicots	1051	756	93	2343	9	0.0653009	29343	0.516	1.857	0.811	845.701
5.13.1.11	Berkheya_purpurea	Asterales	eudicots	1052	622	76	1936	10	0.0883264	24087	0.651	1.165	0.873	681.877
5.13.1.12	Berkheya_purpurea	Asterales	eudicots	1053	489	96	3231	10	0.0854225	16926	0.708	1.501	0.901	548.271
5.13.1.13	Berkheya_purpurea	Asterales	eudicots	1054	311	61	1290	6	0.118605	5944	0.612	1.811	0.821	349.487
5.13.1.14	Berkheya_purpurea	Asterales	eudicots	1055	668	82	1960	7	0.0872449	23210	0.557	1.954	0.816	723.914
5.13.1.15	Berkheya_purpurea	Asterales	eudicots	1056	656	81	2122	9	0.10886	25585	0.616	1.977	0.872	722.687
5.13.1.16	Berkheya_purpurea	Asterales	eudicots	1057	689	85	2007	8	0.0677628	24302	0.502	2.475	0.817	779.731
5.13.1.17	Berkheya_purpurea	Asterales	eudicots	1058	737	91	2419	7	0.0785449	28372	0.551	1.369	0.831	804.441
5.13.1.18	Berkheya_purpurea	Asterales	eudicots	1059	594	73	1665	9	0.0918919	21236	0.609	1.651	0.847	661.827
5.13.1.19	Berkheya_purpurea	Asterales	eudicots	1060	564	69	1599	8	0.106942	21006	0.657	1.283	0.865	633.861
5.13.1.2	Berkheya_purpurea	Asterales	eudicots	1061	679	83	1635	9	0.0556575	18491	0.398	2.14	0.725	764.323
5.13.1.20	Berkheya_purpurea	Asterales	eudicots	1062	741	91	2170	9	0.0875576	26148	0.482	2.044	0.802	825.569
5.13.1.21	Berkheya_purpurea	Asterales	eudicots	1063	742	91	2389	10	0.0640435	30830	0.554	1.779	0.834	836.603
5.13.1.22	Berkheya_purpurea	Asterales	eudicots	1064	661	81	1903	6	0.0998424	22925	0.523	2.597	0.844	741.887
5.13.1.23	Berkheya_purpurea	Asterales	eudicots	1065	619	76	1768	8	0.0967195	21870	0.596	1.629	0.848	678.856
5.13.1.24	Berkheya_purpurea	Asterales	eudicots	1066	524	64	1386	5	0.123377	16969	0.64	1.504	0.84	577.406
5.13.1.25	Berkheya_purpurea	Asterales	eudicots	1067	640	79	1936	7	0.108471	24188	0.593	1.583	0.861	715.936
5.13.1.26	Berkheya_purpurea	Asterales	eudicots	1068	711	87	2199	8	0.115052	24581	0.501	2.553	0.851	785.029
5.13.1.27	Berkheya_purpurea	Asterales	eudicots	1069	540	66	1368	6	0.0994152	17046	0.602	1.879	0.862	596.427
5.13.1.28	Berkheya_purpurea	Asterales	eudicots	1070	742	91	2240	8	0.0607143	27569	0.496	2.71	0.831	836.125
5.13.1.29	Berkheya_purpurea	Asterales	eudicots	1071	591	72	1737	7	0.0984456	21257	0.622	2.157	0.853	655.314
5.13.1.3	Berkheya_purpurea	Asterales	eudicots	1072	698	86	2141	6	0.0798692	24579	0.512	2.34	0.827	776.831
5.13.1.30	Berkheya_purpurea	Asterales	eudicots	1073	605	74	1816	8	0.115639	22081	0.616	1.793	0.846	671.27
5.13.1.4	Berkheya_purpurea	Asterales	eudicots	1074	653	80	1764	9	0.0770975	20668	0.483	1.453	0.792	733.442
5.13.1.5	Berkheya_purpurea	Asterales	eudicots	1075	528	65	1408	8	0.0965909	18019	0.638	1.295	0.851	595.797
5.13.1.6	Berkheya_purpurea	Asterales	eudicots	1076	705	87	2102	9	0.0727878	25226	0.519	1.888	0.801	781.19
5.13.1.7	Berkheya_purpurea	Asterales	eudicots	1077	703	86	2144	8	0.118004	25972	0.532	1.744	0.811	782.986
5.13.1.8	Berkheya_purpurea	Asterales	eudicots	1078	714	88	2172	8	0.070442	27358	0.519	2.13	0.822	813.904
5.13.1.9	Berkheya_purpurea	Asterales	eudicots	1079	731	90	2123	11	0.0805464	25747	0.486	1.962	0.791	815.905
5.15.1.1	Cephalaria_flava	Dipsacales	eudicots	1080	701	86	2394	8	0.0964912	29810	0.619	1.123	0.852	777.828
5.15.1.10	Cephalaria_flava	Dipsacales	eudicots	1081	923	114	3493	12	0.0489551	40559	0.5	2.133	0.783	1009.28
5.15.1.11	Cephalaria_flava	Dipsacales	eudicots	1082	870	107	3395	7	0.0680412	41914	0.57	1.051	0.814	961.543
5.15.1.12	Cephalaria_flava	Dipsacales	eudicots	1083	658	81	1893	9	0.0903328	21287	0.526	1.658	0.807	713.373
5.15.1.13	Cephalaria_flava	Dipsacales	eudicots	1084	567	69	1432	8	0.132682	17268	0.555	1.515	0.794	625.361
5.15.1.14	Cephalaria_flava	Dipsacales	eudicots	1085	398	78	2003	6	0.0948577	9763	0.64	1.609	0.823	437.974
5.15.1.15	Cephalaria_flava	Dipsacales	eudicots	1086	418	82	2511	5	0.0919952	11845	0.709	1.898	0.896	458.279
5.15.1.16	Cephalaria_flava	Dipsacales	eudicots	1087	449	88	2302	7	0.0825369	10438	0.546	1.56	0.788	490.047
5.15.1.17	Cephalaria_flava	Dipsacales	eudicots	1088	802	99	3146	6	0.103306	36060	0.613	1.083	0.832	859.483
5.15.1.18	Cephalaria_flava	Dipsacales	eudicots	1089	718	88	2347	8	0.0894759	28329	0.563	1.755	0.806	794.884
5.15.1.19	Cephalaria_flava	Dipsacales	eudicots	1090	604	74	1530	8	0.0888889	18038	0.513	1.284	0.786	664.768
5.15.1.2	Cephalaria_flava	Dipsacales	eudicots	1091	478	94	2664	6	0.0574324	12217	0.556	1.797	0.763	525.408
5.15.1.20	Cephalaria_flava	Dipsacales	eudicots	1092	820	101	3502	7	0.0788121	44335	0.678	1.438	0.886	906.159
5.15.1.21	Cephalaria_flava	Dipsacales	eudicots	1093	562	69	1477	7	0.103588	17899	0.575	1.618	0.844	625.279
5.15.1.22	Cephalaria_flava	Dipsacales	eudicots	1094	450	89	3197	6	0.136065	15822	0.776	1.735	0.944	506.321
5.15.1.23	Cephalaria_flava	Dipsacales	eudicots	1095	862	106	3332	9	0.0513205	40211	0.558	2.033	0.821	951.392
5.15.1.24	Cephalaria_flava	Dipsacales	eudicots	1096	519	63	1632	6	0.231618	20249	0.807	1.313	0.927	561.487
5.15.1.25	Cephalaria_flava	Dipsacales	eudicots	1097	780	96	2476	9	0.0767367	29553	0.489	2.046	0.76	871.874
5.15.1.26	Cephalaria_flava	Dipsacales	eudicots	1098	544	67	1655	7	0.114804	21388	0.732	1.373	0.895	605.768
5.15.1.27	Cephalaria_flava	Dipsacales	eudicots	1099	722	89	2339	9	0.0731082	28775	0.55	1.365	0.82	810.617
5.15.1.28	Cephalaria_flava	Dipsacales	eudicots	1100	699	86	2438	10	0.0701395	32725	0.65	1.168	0.876	795.581
5.15.1.29	Cephalaria_flava	Dipsacales	eudicots	1101	841	104	3278	10	0.0704698	40296	0.583	1.847	0.851	931.67
5.15.1.3	Cephalaria_flava	Dipsacales	eudicots	1102	845	104	3016	8	0.0915119	35524	0.526	2.067	0.771	921.008
5.15.1.30	Cephalaria_flava	Dipsacales	eudicots	1103	659	81	2374	7	0.0884583	30670	0.698	1.683	0.876	742.848
5.15.1.4	Cephalaria_flava	Dipsacales	eudicots	1104	743	91	2359	7	0.0979228	25587	0.482	3.049	0.83	816.574
5.15.1.5	Cephalaria_flava	Dipsacales	eudicots	1105	547	67	1833	7	0.163666	23358	0.794	1.498	0.929	607.951
5.15.1.6	Cephalaria_flava	Dipsacales	eudicots	1106	765	94	3016	8	0.0915119	37145	0.665	1.427	0.856	837.644
5.15.1.7	Cephalaria_flava	Dipsacales	eudicots	1107	671	82	2033	9	0.0934579	25598	0.567	1.182	0.802	753.206
5.15.1.8	Cephalaria_flava	Dipsacales	eudicots	1108	623	76	1997	8	0.105158	25350	0.682	1.398	0.872	683.508
5.15.1.9	Cephalaria_flava	Dipsacales	eudicots	1109	746	92	2721	10	0.0848953	35306	0.628	1.678	0.838	840.738
5.16.1.1	Jasione_heldreichii	Asterales	eudicots	1110	877	108	2912	8	0.0587225	34538	0.456	1.797	0.783	975.598
5.16.1.10	Jasione_heldreichii	Asterales	eudicots	1111	938	116	2916	10	0.0720165	32170	0.381	1.441	0.731	1030.72
5.16.1.11	Jasione_heldreichii	Asterales	eudicots	1112	1057	104	2250	13	0.0466667	38685	0.353	2.075	0.754	1173.84
5.16.1.12	Jasione_heldreichii	Asterales	eudicots	1113	1013	100	2451	11	0.0697674	43236	0.421	1.306	0.779	1135.94
5.16.1.13	Jasione_heldreichii	Asterales	eudicots	1114	1070	106	2482	13	0.0483481	43983	0.386	1.942	0.796	1195.93
5.16.1.14	Jasione_heldreichii	Asterales	eudicots	1115	728	90	2216	7	0.0690433	25589	0.503	1.958	0.772	799.749
5.16.1.15	Jasione_heldreichii	Asterales	eudicots	1116	1155	114	2654	10	0.0452148	44601	0.345	1.907	0.719	1274.84
5.16.1.16	Jasione_heldreichii	Asterales	eudicots	1117	1043	103	2240	11	0.046875	37389	0.34	1.206	0.707	1176.4
5.16.1.17	Jasione_heldreichii	Asterales	eudicots	1118	767	94	2381	7	0.0718186	27564	0.486	1.367	0.782	844.33
5.16.1.18	Jasione_heldreichii	Asterales	eudicots	1119	522	64	1152	7	0.104167	13047	0.486	1.609	0.74	580.537
5.16.1.19	Jasione_heldreichii	Asterales	eudicots	1120	1188	117	2682	12	0.0447427	45379	0.325	1.475	0.682	1323.79
5.16.1.2	Jasione_heldreichii	Asterales	eudicots	1121	751	92	2348	10	0.0651618	28120	0.501	1.079	0.802	840.213
5.16.1.20	Jasione_heldreichii	Asterales	eudicots	1122	1245	123	2751	10	0.0436205	46337	0.3	1.375	0.663	1393.27
5.16.1.21	Jasione_heldreichii	Asterales	eudicots	1123	794	98	2611	11	0.0585982	30512	0.484	1.717	0.801	889.905
5.16.1.22	Jasione_heldreichii	Asterales	eudicots	1124	1111	110	2243	11	0.0468123	35917	0.297	1.98	0.704	1232.41
5.16.1.23	Jasione_heldreichii	Asterales	eudicots	1125	1036	102	2203	9	0.0476623	36163	0.355	1.125	0.721	1132
5.16.1.24	Jasione_heldreichii	Asterales	eudicots	1126	927	114	3257	10	0.0583359	38666	0.454	1.468	0.793	1034.87
5.16.1.25	Jasione_heldreichii	Asterales	eudicots	1127	1176	116	3063	12	0.049951	54592	0.403	1.515	0.766	1304.62
5.16.1.26	Jasione_heldreichii	Asterales	eudicots	1128	1225	121	2909	13	0.0525954	48901	0.338	1.352	0.737	1348.09
5.16.1.27	Jasione_heldreichii	Asterales	eudicots	1129	843	104	2889	9	0.0726895	34910	0.492	1.567	0.814	943.905
5.16.1.28	Jasione_heldreichii	Asterales	eudicots	1130	1362	135	3298	14	0.0518496	54010	0.295	1.977	0.725	1516.57
5.16.1.29	Jasione_heldreichii	Asterales	eudicots	1131	1163	115	2574	11	0.0664336	43003	0.322	1.418	0.693	1295.84
5.16.1.3	Jasione_heldreichii	Asterales	eudicots	1132	935	115	3324	11	0.0460289	37713	0.464	2.001	0.762	1010.8
5.16.1.30	Jasione_heldreichii	Asterales	eudicots	1133	1084	107	2405	11	0.0565489	41200	0.346	1.371	0.737	1222.43
5.16.1.4	Jasione_heldreichii	Asterales	eudicots	1134	861	106	2121	10	0.0565771	22030	0.303	1.627	0.6	956.2
5.16.1.5	Jasione_heldreichii	Asterales	eudicots	1135	1260	125	2961	11	0.0405268	49620	0.322	1.711	0.717	1391.67
5.16.1.6	Jasione_heldreichii	Asterales	eudicots	1136	1424	141	3175	14	0.0286614	46210	0.236	1.337	0.604	1567.73
5.16.1.7	Jasione_heldreichii	Asterales	eudicots	1137	903	111	2913	12	0.0525232	32444	0.42	1.46	0.764	984.989
5.16.1.8	Jasione_heldreichii	Asterales	eudicots	1138	1363	135	3256	12	0.041769	55201	0.308	1.256	0.736	1499.79
5.16.1.9	Jasione_heldreichii	Asterales	eudicots	1139	929	115	3228	11	0.052974	36371	0.429	1.075	0.768	1031.63
5.17.2.1	Borago_officinalis	Boraginales	eudicots	1140	356	70	1624	7	0.116995	6780	0.553	2.459	0.779	392.692
5.17.2.10	Borago_officinalis	Boraginales	eudicots	1141	317	62	1586	9	0.238335	8216	0.794	1.366	0.937	360.697
5.17.2.11	Borago_officinalis	Boraginales	eudicots	1142	274	53	1036	6	0.183398	4752	0.67	1.708	0.82	298.49
5.17.2.12	Borago_officinalis	Boraginales	eudicots	1143	528	65	1405	6	0.121708	15846	0.593	1.672	0.849	579.571
5.17.2.13	Borago_officinalis	Boraginales	eudicots	1144	318	62	1498	8	0.184246	7408	0.751	1.412	0.914	351.965
5.17.2.14	Borago_officinalis	Boraginales	eudicots	1145	491	97	2739	6	0.0624315	10170	0.437	3.589	0.796	541.011
5.17.2.15	Borago_officinalis	Boraginales	eudicots	1146	514	63	1298	6	0.146379	14637	0.568	1.562	0.801	568.833
5.17.2.16	Borago_officinalis	Boraginales	eudicots	1147	213	41	633	3	0.241706	3066	0.663	1.941	0.836	241.002
5.17.2.17	Borago_officinalis	Boraginales	eudicots	1148	519	63	1315	8	0.11635	15553	0.581	2.152	0.811	579.83
5.17.2.18	Borago_officinalis	Boraginales	eudicots	1149	656	81	2130	7	0.0802817	24525	0.582	1.893	0.834	727.467
5.17.2.19	Borago_officinalis	Boraginales	eudicots	1150	464	91	2795	9	0.107335	12234	0.618	2.314	0.855	498.77
5.17.2.2	Borago_officinalis	Boraginales	eudicots	1151	643	79	2272	8	0.111356	23526	0.622	2.477	0.873	689.332
5.17.2.20	Borago_officinalis	Boraginales	eudicots	1152	309	60	1491	5	0.311871	8088	0.832	1.186	0.935	349.544
5.17.2.21	Borago_officinalis	Boraginales	eudicots	1153	552	68	1317	7	0.0911162	13818	0.478	2.042	0.758	602.707
5.17.2.22	Borago_officinalis	Boraginales	eudicots	1154	503	61	1498	7	0.154206	18386	0.73	1.802	0.914	562.77
5.17.2.23	Borago_officinalis	Boraginales	eudicots	1155	389	76	2026	8	0.103653	9191	0.645	1.71	0.865	423.32
5.17.2.24	Borago_officinalis	Boraginales	eudicots	1156	535	65	1562	7	0.161972	17662	0.648	2.146	0.885	585.083
5.17.2.25	Borago_officinalis	Boraginales	eudicots	1157	604	74	1982	5	0.0958628	22254	0.636	2.26	0.861	663.196
5.17.2.26	Borago_officinalis	Boraginales	eudicots	1158	411	81	2135	7	0.0637002	10645	0.618	1.715	0.855	465.392
5.17.2.27	Borago_officinalis	Boraginales	eudicots	1159	257	50	1002	6	0.209581	4627	0.763	1.427	0.879	275.981
5.17.2.28	Borago_officinalis	Boraginales	eudicots	1160	523	64	1053	4	0.129155	8952	0.35	4.91	0.67	566.679
5.17.2.29	Borago_officinalis	Boraginales	eudicots	1161	355	70	1662	5	0.152226	7095	0.609	1.713	0.852	382.647
5.17.2.3	Borago_officinalis	Boraginales	eudicots	1162	429	84	1884	4	0.134289	7709	0.424	2.987	0.69	477.811
5.17.2.30	Borago_officinalis	Boraginales	eudicots	1163	486	96	3292	8	0.063791	15657	0.689	1.862	0.887	534.33
5.17.2.4	Borago_officinalis	Boraginales	eudicots	1164	650	80	2228	6	0.113555	24272	0.6	1.848	0.86	712.829
5.17.2.5	Borago_officinalis	Boraginales	eudicots	1165	650	80	2433	7	0.103987	26589	0.693	1.829	0.9	694.439
5.17.2.6	Borago_officinalis	Boraginales	eudicots	1166	569	70	1617	5	0.0841064	19550	0.614	1.806	0.866	632.562
5.17.2.7	Borago_officinalis	Boraginales	eudicots	1167	529	65	1697	7	0.149087	19216	0.734	1.86	0.92	573.579
5.17.2.8	Borago_officinalis	Boraginales	eudicots	1168	364	71	1806	6	0.0847176	8103	0.649	2.07	0.868	396.157
5.17.2.9	Borago_officinalis	Boraginales	eudicots	1169	463	91	2929	5	0.138614	13114	0.617	1.801	0.856	516.717
5.18.1.1	Anchusa_officinalis	Boraginales	eudicots	1170	788	97	2476	12	0.069063	26765	0.442	1.581	0.797	872.598
5.18.1.10	Anchusa_officinalis	Boraginales	eudicots	1171	779	96	2145	12	0.0634033	23407	0.392	1.826	0.775	866.759
5.18.1.11	Anchusa_officinalis	Boraginales	eudicots	1172	485	96	2672	10	0.0449102	11968	0.538	1.622	0.765	528.909
5.18.1.12	Anchusa_officinalis	Boraginales	eudicots	1173	785	97	2441	11	0.0626792	29844	0.486	1.797	0.822	878.091
5.18.1.13	Anchusa_officinalis	Boraginales	eudicots	1174	890	110	2644	12	0.0578669	28815	0.369	1.874	0.747	990
5.18.1.14	Anchusa_officinalis	Boraginales	eudicots	1175	834	103	2654	12	0.0512434	30768	0.447	1.561	0.821	929.699
5.18.1.15	Anchusa_officinalis	Boraginales	eudicots	1176	712	88	1831	10	0.0933916	19985	0.403	1.833	0.736	789.095
5.18.1.16	Anchusa_officinalis	Boraginales	eudicots	1177	574	70	1377	8	0.0660857	15654	0.495	1.082	0.772	630.678
5.18.1.17	Anchusa_officinalis	Boraginales	eudicots	1178	659	81	1787	11	0.0671517	20868	0.477	1.335	0.808	741.47
5.18.1.18	Anchusa_officinalis	Boraginales	eudicots	1179	821	101	2515	11	0.0755467	29934	0.438	1.13	0.773	927.106
5.18.1.19	Anchusa_officinalis	Boraginales	eudicots	1180	881	109	2658	12	0.0575621	29622	0.391	1.334	0.783	975.361
5.18.1.2	Anchusa_officinalis	Boraginales	eudicots	1181	643	79	1818	10	0.0940594	20584	0.522	1.186	0.815	703.665
5.18.1.20	Anchusa_officinalis	Boraginales	eudicots	1182	648	80	1822	10	0.0839737	20262	0.504	1.711	0.827	710.5
5.18.1.21	Anchusa_officinalis	Boraginales	eudicots	1183	888	110	2751	10	0.0494366	30517	0.402	1.906	0.77	976.787
5.18.1.22	Anchusa_officinalis	Boraginales	eudicots	1184	746	92	2072	10	0.0506757	22536	0.422	1.284	0.769	818.867
5.18.1.23	Anchusa_officinalis	Boraginales	eudicots	1185	930	115	2888	11	0.0529778	32418	0.384	1.968	0.759	1030.37
5.18.1.24	Anchusa_officinalis	Boraginales	eudicots	1186	476	94	2715	8	0.0773481	13272	0.578	1.67	0.807	537.249
5.18.1.25	Anchusa_officinalis	Boraginales	eudicots	1187	992	123	3198	13	0.0375235	35801	0.365	2.276	0.736	1110.5
5.18.1.26	Anchusa_officinalis	Boraginales	eudicots	1188	557	68	1428	10	0.107143	16783	0.56	1.183	0.833	613.538
5.18.1.27	Anchusa_officinalis	Boraginales	eudicots	1189	918	113	3054	11	0.0445318	35820	0.438	1.448	0.805	1013.67
5.18.1.28	Anchusa_officinalis	Boraginales	eudicots	1190	696	86	1960	12	0.0693878	22673	0.456	1.869	0.795	790.813
5.18.1.29	Anchusa_officinalis	Boraginales	eudicots	1191	604	74	1392	9	0.0977011	15629	0.427	1.043	0.779	677.818
5.18.1.3	Anchusa_officinalis	Boraginales	eudicots	1192	604	74	1603	11	0.0848409	18172	0.516	1.784	0.829	665.21
5.18.1.30	Anchusa_officinalis	Boraginales	eudicots	1193	974	120	3216	12	0.0531716	36084	0.397	2.484	0.77	1068.41
5.18.1.4	Anchusa_officinalis	Boraginales	eudicots	1194	993	123	3871	14	0.0542495	44160	0.459	1.583	0.813	1098.99
5.18.1.5	Anchusa_officinalis	Boraginales	eudicots	1195	601	74	1524	9	0.0892388	17315	0.496	1.743	0.806	662.176
5.18.1.6	Anchusa_officinalis	Boraginales	eudicots	1196	766	94	1918	11	0.0547445	21323	0.372	2.236	0.724	849.011
5.18.1.7	Anchusa_officinalis	Boraginales	eudicots	1197	632	78	1766	12	0.0770102	19436	0.521	1.376	0.813	684.912
5.18.1.8	Anchusa_officinalis	Boraginales	eudicots	1198	628	77	1447	6	0.0939876	15479	0.41	1.811	0.802	688.746
5.18.1.9	Anchusa_officinalis	Boraginales	eudicots	1199	699	86	1983	9	0.068583	21954	0.468	2.205	0.8	767.546
5.20.2.1	Succisella_inflexa	Dipsacales	eudicots	1200	336	66	1753	8	0.0975471	8553	0.772	1.573	0.935	373.182
5.20.2.10	Succisella_inflexa	Dipsacales	eudicots	1201	189	36	488	3	0.313525	2030	0.597	2.666	0.818	206.797
5.20.2.11	Succisella_inflexa	Dipsacales	eudicots	1202	199	38	524	4	0.229008	2188	0.591	2.144	0.788	215.629
5.20.2.12	Succisella_inflexa	Dipsacales	eudicots	1203	303	59	1494	6	0.217537	7855	0.84	1.461	0.968	342.709
5.20.2.13	Succisella_inflexa	Dipsacales	eudicots	1204	368	72	1456	7	0.0721154	6205	0.472	2.49	0.709	406.392
5.20.2.14	Succisella_inflexa	Dipsacales	eudicots	1205	281	55	1224	7	0.155229	5867	0.737	2	0.936	316.194
5.20.2.15	Succisella_inflexa	Dipsacales	eudicots	1206	237	46	868	4	0.197005	4355	0.775	1.455	0.94	265.685
5.20.2.16	Succisella_inflexa	Dipsacales	eudicots	1207	354	69	1315	5	0.144487	5426	0.464	2.099	0.682	383.521
5.20.2.17	Succisella_inflexa	Dipsacales	eudicots	1208	292	57	1362	7	0.169604	6816	0.831	1.308	0.958	321.082
5.20.2.18	Succisella_inflexa	Dipsacales	eudicots	1209	194	37	438	4	0.239726	1749	0.505	2.015	0.694	208.562
5.20.2.19	Succisella_inflexa	Dipsacales	eudicots	1210	287	56	1159	5	0.117343	5387	0.683	1.254	0.875	314.931
5.20.2.2	Succisella_inflexa	Dipsacales	eudicots	1211	305	60	1540	9	0.263636	8692	0.866	1.098	0.96	355.056
5.20.2.20	Succisella_inflexa	Dipsacales	eudicots	1212	310	61	1512	7	0.125661	8106	0.814	1.187	0.919	353.783
5.20.2.21	Succisella_inflexa	Dipsacales	eudicots	1213	308	60	1402	9	0.135521	7116	0.753	1.537	0.907	344.682
5.20.2.22	Succisella_inflexa	Dipsacales	eudicots	1214	254	49	1033	6	0.244918	5553	0.845	1.102	0.965	287.381
5.20.2.23	Succisella_inflexa	Dipsacales	eudicots	1215	435	86	2182	6	0.0701192	9282	0.514	2.063	0.767	476.502
5.20.2.24	Succisella_inflexa	Dipsacales	eudicots	1216	270	53	1228	5	0.2443	6611	0.849	1.296	0.968	312.81
5.20.2.25	Succisella_inflexa	Dipsacales	eudicots	1217	247	48	1004	6	0.251992	4948	0.864	1.272	0.965	268.281
5.20.2.26	Succisella_inflexa	Dipsacales	eudicots	1218	373	73	1583	7	0.0663298	7263	0.519	2.176	0.752	419.177
5.20.2.27	Succisella_inflexa	Dipsacales	eudicots	1219	381	75	1881	6	0.072302	8712	0.608	2.397	0.807	424.509
5.20.2.28	Succisella_inflexa	Dipsacales	eudicots	1220	386	76	2085	6	0.0820144	9045	0.637	2.309	0.894	422.463
5.20.2.29	Succisella_inflexa	Dipsacales	eudicots	1221	380	75	1907	8	0.0802307	9406	0.657	1.331	0.836	424.283
5.20.2.3	Succisella_inflexa	Dipsacales	eudicots	1222	280	55	1278	7	0.197966	6084	0.832	1.372	0.963	303.146
5.20.2.30	Succisella_inflexa	Dipsacales	eudicots	1223	204	39	479	4	0.162839	1986	0.474	2.492	0.661	229.507
5.20.2.4	Succisella_inflexa	Dipsacales	eudicots	1224	320	63	1603	8	0.131004	7568	0.785	1.486	0.917	348.145
5.20.2.5	Succisella_inflexa	Dipsacales	eudicots	1225	318	62	1334	4	0.114693	5763	0.624	2.27	0.817	340.57
5.20.2.6	Succisella_inflexa	Dipsacales	eudicots	1226	268	52	809	7	0.112485	3330	0.469	2.445	0.71	298.669
5.20.2.7	Succisella_inflexa	Dipsacales	eudicots	1227	281	55	1293	7	0.195669	6408	0.811	1.612	0.958	315.054
5.20.2.8	Succisella_inflexa	Dipsacales	eudicots	1228	322	63	1632	6	0.116422	8219	0.832	1.069	0.932	352.251
5.20.2.9	Succisella_inflexa	Dipsacales	eudicots	1229	405	80	1701	7	0.0534979	7113	0.454	1.583	0.703	443.809
5.21.1.1	Picris_echioides	Asterales	eudicots	1230	332	65	1736	8	0.145737	8321	0.785	1.479	0.931	364.926
5.21.1.10	Picris_echioides	Asterales	eudicots	1231	322	63	1605	4	0.171963	8102	0.782	1.778	0.911	360.838
5.21.1.11	Picris_echioides	Asterales	eudicots	1232	434	85	2341	5	0.0811619	9435	0.571	2.396	0.855	455.527
5.21.1.12	Picris_echioides	Asterales	eudicots	1233	272	53	1251	6	0.280576	6280	0.897	1.05	0.977	296.617
5.21.1.13	Picris_echioides	Asterales	eudicots	1234	291	57	1314	7	0.144597	6556	0.807	1.171	0.914	319.527
5.21.1.14	Picris_echioides	Asterales	eudicots	1235	284	55	1163	6	0.198624	5797	0.736	1.438	0.883	314.709
5.21.1.15	Picris_echioides	Asterales	eudicots	1236	363	71	1643	5	0.115642	6639	0.556	2.136	0.824	387.287
5.21.1.16	Picris_echioides	Asterales	eudicots	1237	315	62	1612	5	0.217742	7364	0.773	2.039	0.95	346.083
5.21.1.17	Picris_echioides	Asterales	eudicots	1238	391	77	2114	7	0.064333	9217	0.667	1.632	0.872	416.574
5.21.1.18	Picris_echioides	Asterales	eudicots	1239	341	67	1867	3	0.232994	8265	0.734	2.19	0.947	376.264
5.21.1.19	Picris_echioides	Asterales	eudicots	1240	292	57	1337	6	0.127898	6724	0.813	1.095	0.933	322.38
5.21.1.2	Picris_echioides	Asterales	eudicots	1241	374	73	1950	7	0.0974359	10191	0.712	1.584	0.864	424.182
5.21.1.20	Picris_echioides	Asterales	eudicots	1242	318	62	1528	5	0.151178	7709	0.74	1.764	0.92	361.789
5.21.1.21	Picris_echioides	Asterales	eudicots	1243	275	54	1209	7	0.209264	6322	0.832	1.314	0.943	309.096
5.21.1.22	Picris_echioides	Asterales	eudicots	1244	314	61	1486	8	0.12786	7451	0.793	1.31	0.919	343.553
5.21.1.23	Picris_echioides	Asterales	eudicots	1245	299	58	1437	6	0.226166	7416	0.827	1.448	0.94	335.741
5.21.1.24	Picris_echioides	Asterales	eudicots	1246	387	76	2033	7	0.0934579	10148	0.65	1.924	0.874	442.876
5.21.1.25	Picris_echioides	Asterales	eudicots	1247	310	61	1537	7	0.179571	6979	0.727	2.113	0.947	347.328
5.21.1.26	Picris_echioides	Asterales	eudicots	1248	330	65	1705	5	0.175953	8270	0.76	1.978	0.934	369.701
5.21.1.27	Picris_echioides	Asterales	eudicots	1249	385	76	2067	12	0.0919207	10297	0.734	1.112	0.877	419.936
5.21.1.28	Picris_echioides	Asterales	eudicots	1250	343	67	1742	9	0.120551	8721	0.773	1.105	0.918	376.452
5.21.1.29	Picris_echioides	Asterales	eudicots	1251	266	52	1147	7	0.240628	5736	0.791	1.898	0.957	301.896
5.21.1.3	Picris_echioides	Asterales	eudicots	1252	261	51	1107	6	0.228546	5646	0.859	1.207	0.942	287.406
5.21.1.30	Picris_echioides	Asterales	eudicots	1253	342	67	1683	9	0.150327	8452	0.74	1.526	0.894	378.742
5.21.1.4	Picris_echioides	Asterales	eudicots	1254	351	69	1880	7	0.159574	8774	0.764	1.372	0.905	379.883
5.21.1.5	Picris_echioides	Asterales	eudicots	1255	338	66	1795	6	0.181058	9325	0.816	1.373	0.918	379.036
5.21.1.6	Picris_echioides	Asterales	eudicots	1256	383	75	1945	6	0.107969	9383	0.682	1.093	0.855	415.821
5.21.1.7	Picris_echioides	Asterales	eudicots	1257	431	85	2501	6	0.129948	11655	0.679	1.468	0.865	464.342
5.21.1.8	Picris_echioides	Asterales	eudicots	1258	335	66	1529	6	0.0784827	6896	0.619	2.118	0.821	374.062
5.21.1.9	Picris_echioides	Asterales	eudicots	1259	389	76	2174	8	0.116375	9480	0.698	2.254	0.928	413.047
5.22.1.1	Scarzonera_hispanica	Asterales	eudicots	1260	289	56	1189	8	0.176619	5769	0.716	1.672	0.894	318.122
5.22.1.10	Scarzonera_hispanica	Asterales	eudicots	1261	263	51	903	5	0.116279	4098	0.599	2.161	0.823	293.312
5.22.1.11	Scarzonera_hispanica	Asterales	eudicots	1262	262	51	1045	4	0.221053	4238	0.655	2.567	0.918	285.153
5.22.1.12	Scarzonera_hispanica	Asterales	eudicots	1263	314	61	1198	8	0.0876461	5447	0.564	1.947	0.791	348.27
5.22.1.13	Scarzonera_hispanica	Asterales	eudicots	1264	184	35	531	6	0.357815	2892	0.863	1.124	0.952	205.26
5.22.1.14	Scarzonera_hispanica	Asterales	eudicots	1265	256	50	1105	3	0.294118	5035	0.809	1.819	0.964	279.742
5.22.1.15	Scarzonera_hispanica	Asterales	eudicots	1266	228	44	773	3	0.271669	3669	0.665	2.544	0.912	263.35
5.22.1.16	Scarzonera_hispanica	Asterales	eudicots	1267	257	50	958	5	0.141962	4880	0.761	1.087	0.902	283.858
5.22.1.17	Scarzonera_hispanica	Asterales	eudicots	1268	262	51	1094	3	0.211152	4805	0.755	1.932	0.947	282.745
5.22.1.18	Scarzonera_hispanica	Asterales	eudicots	1269	300	59	1194	6	0.143216	5763	0.664	1.223	0.841	330.212
5.22.1.19	Scarzonera_hispanica	Asterales	eudicots	1270	234	45	909	4	0.357536	4905	0.886	1.352	0.967	263.812
5.22.1.2	Scarzonera_hispanica	Asterales	eudicots	1271	299	58	1061	6	0.113101	4315	0.538	2.489	0.803	317.352
5.22.1.20	Scarzonera_hispanica	Asterales	eudicots	1272	218	42	736	4	0.313859	3474	0.8	1.586	0.927	233.557
5.22.1.21	Scarzonera_hispanica	Asterales	eudicots	1273	355	70	1547	7	0.0588235	6942	0.582	2.006	0.819	387.128
5.22.1.22	Scarzonera_hispanica	Asterales	eudicots	1274	377	74	1699	7	0.11183	6984	0.508	2.554	0.812	415.646
5.22.1.23	Scarzonera_hispanica	Asterales	eudicots	1275	222	43	802	8	0.374065	3913	0.861	1.129	0.933	238.929
5.22.1.24	Scarzonera_hispanica	Asterales	eudicots	1276	283	55	1187	5	0.194608	5666	0.718	2.041	0.914	314.895
5.22.1.25	Scarzonera_hispanica	Asterales	eudicots	1277	344	67	1442	7	0.106103	6842	0.599	1.609	0.791	378.706
5.22.1.26	Scarzonera_hispanica	Asterales	eudicots	1278	235	46	914	6	0.252735	4757	0.84	1.482	0.957	266.834
5.22.1.27	Scarzonera_hispanica	Asterales	eudicots	1279	365	72	1579	7	0.108296	7179	0.555	1.525	0.782	403.236
5.22.1.28	Scarzonera_hispanica	Asterales	eudicots	1280	195	38	639	3	0.431925	2995	0.831	1.662	0.961	212.864
5.22.1.29	Scarzonera_hispanica	Asterales	eudicots	1281	350	69	1456	6	0.0824176	5833	0.455	3.849	0.814	401.239
5.22.1.3	Scarzonera_hispanica	Asterales	eudicots	1282	237	46	742	4	0.183288	3083	0.607	2.108	0.82	252.724
5.22.1.30	Scarzonera_hispanica	Asterales	eudicots	1283	314	61	1325	5	0.115472	6272	0.665	1.974	0.89	344.363
5.22.1.4	Scarzonera_hispanica	Asterales	eudicots	1284	172	33	428	5	0.212617	2169	0.756	1.517	0.879	189.87
5.22.1.5	Scarzonera_hispanica	Asterales	eudicots	1285	151	29	373	6	0.410188	1927	0.879	1.205	0.966	166.019
5.22.1.6	Scarzonera_hispanica	Asterales	eudicots	1286	300	59	1267	5	0.120758	5882	0.666	1.503	0.856	333.168
5.22.1.7	Scarzonera_hispanica	Asterales	eudicots	1287	277	54	987	6	0.173252	4567	0.596	2.306	0.827	310.421
5.22.1.8	Scarzonera_hispanica	Asterales	eudicots	1288	354	69	1297	7	0.0809561	5245	0.432	3.234	0.74	390.666
5.22.1.9	Scarzonera_hispanica	Asterales	eudicots	1289	288	56	985	4	0.106599	4371	0.523	3.259	0.804	323.923
5.23.1.1	Scabiosa_olgae	Dipsacales	eudicots	1290	578	71	2003	6	0.104843	25506	0.797	1.123	0.931	634.146
5.23.1.10	Scabiosa_olgae	Dipsacales	eudicots	1291	391	77	2606	6	0.178434	12203	0.86	1.3	0.981	422.162
5.23.1.11	Scabiosa_olgae	Dipsacales	eudicots	1292	548	67	1806	4	0.152824	20695	0.746	1.776	0.916	590.625
5.23.1.12	Scabiosa_olgae	Dipsacales	eudicots	1293	550	67	1676	8	0.102029	22019	0.731	1.276	0.871	615.203
5.23.1.13	Scabiosa_olgae	Dipsacales	eudicots	1294	521	64	1813	7	0.223938	21644	0.867	1.507	0.974	560.168
5.23.1.14	Scabiosa_olgae	Dipsacales	eudicots	1295	486	96	3736	7	0.108672	18459	0.815	1.228	0.94	533.448
5.23.1.15	Scabiosa_olgae	Dipsacales	eudicots	1296	629	77	2238	5	0.0764075	28609	0.726	1.418	0.902	703.895
5.23.1.16	Scabiosa_olgae	Dipsacales	eudicots	1297	724	89	2846	4	0.114195	29126	0.579	2.929	0.895	794.904
5.23.1.17	Scabiosa_olgae	Dipsacales	eudicots	1298	526	64	1589	5	0.173694	21641	0.75	1.802	0.907	602.357
5.23.1.18	Scabiosa_olgae	Dipsacales	eudicots	1299	472	93	3967	9	0.196622	20088	0.913	1.373	0.985	525.797
5.23.1.19	Scabiosa_olgae	Dipsacales	eudicots	1300	572	70	1943	5	0.10808	24055	0.756	1.189	0.93	632.532
5.23.1.2	Scabiosa_olgae	Dipsacales	eudicots	1301	494	97	3732	8	0.101286	18233	0.789	1.488	0.922	538.804
5.23.1.20	Scabiosa_olgae	Dipsacales	eudicots	1302	477	94	3702	7	0.0810373	18913	0.854	1.354	0.961	527.488
5.23.1.21	Scabiosa_olgae	Dipsacales	eudicots	1303	580	71	2045	8	0.158924	25921	0.808	1.542	0.937	634.844
5.23.1.22	Scabiosa_olgae	Dipsacales	eudicots	1304	364	71	2261	7	0.29456	11765	0.88	1.329	0.979	409.975
5.23.1.23	Scabiosa_olgae	Dipsacales	eudicots	1305	544	67	1639	4	0.154362	20017	0.693	1.969	0.861	602.371
5.23.1.24	Scabiosa_olgae	Dipsacales	eudicots	1306	709	87	2758	5	0.0761421	31126	0.644	1.828	0.907	779.294
5.23.1.25	Scabiosa_olgae	Dipsacales	eudicots	1307	610	75	1952	3	0.129611	20804	0.577	2.773	0.835	672.894
5.23.1.26	Scabiosa_olgae	Dipsacales	eudicots	1308	666	82	2375	5	0.0972632	27434	0.637	2.456	0.894	735.524
5.23.1.27	Scabiosa_olgae	Dipsacales	eudicots	1309	456	90	2795	6	0.107335	11860	0.617	1.755	0.817	491.386
5.23.1.28	Scabiosa_olgae	Dipsacales	eudicots	1310	519	63	1674	5	0.194146	18320	0.732	1.949	0.942	560.851
5.23.1.29	Scabiosa_olgae	Dipsacales	eudicots	1311	563	69	2019	7	0.173848	25265	0.823	1.569	0.95	621.005
5.23.1.3	Scabiosa_olgae	Dipsacales	eudicots	1312	427	84	3153	6	0.177926	16186	0.89	1.398	0.984	478.049
5.23.1.30	Scabiosa_olgae	Dipsacales	eudicots	1313	507	62	1646	5	0.197448	19711	0.777	1.882	0.966	564.613
5.23.1.4	Scabiosa_olgae	Dipsacales	eudicots	1314	527	64	1604	6	0.130923	20902	0.762	1.416	0.906	587.153
5.23.1.5	Scabiosa_olgae	Dipsacales	eudicots	1315	605	74	1754	8	0.0974914	20432	0.6	1.537	0.83	653.951
5.23.1.6	Scabiosa_olgae	Dipsacales	eudicots	1316	504	62	1340	6	0.172388	15312	0.632	1.423	0.842	551.776
5.23.1.7	Scabiosa_olgae	Dipsacales	eudicots	1317	449	88	3157	10	0.0801394	16326	0.833	1.21	0.941	496.278
5.23.1.8	Scabiosa_olgae	Dipsacales	eudicots	1318	435	86	2992	5	0.108623	13597	0.75	1.591	0.965	477.37
5.23.1.9	Scabiosa_olgae	Dipsacales	eudicots	1319	471	93	3881	11	0.181139	21107	0.909	1.079	0.981	540.247
6.03.1.1	Bupleurum_fruticosum	Apiales	eudicots	1320	338	66	1908	8	0.183962	9581	0.854	1.546	0.98	375.381
6.03.1.10	Bupleurum_fruticosum	Apiales	eudicots	1321	336	66	1803	7	0.12812	9900	0.848	1.108	0.955	382.932
6.03.1.11	Bupleurum_fruticosum	Apiales	eudicots	1322	301	59	1520	9	0.286184	7409	0.883	1.169	0.964	324.771
6.03.1.12	Bupleurum_fruticosum	Apiales	eudicots	1323	321	63	1690	6	0.177515	9324	0.863	1.248	0.979	368.424
6.03.1.13	Bupleurum_fruticosum	Apiales	eudicots	1324	312	61	1581	7	0.189753	8197	0.862	1.16	0.971	345.689
6.03.1.14	Bupleurum_fruticosum	Apiales	eudicots	1325	370	73	2037	7	0.113402	10063	0.766	1.068	0.897	406.413
6.03.1.15	Bupleurum_fruticosum	Apiales	eudicots	1326	283	55	1334	9	0.263118	7311	0.902	1.05	0.979	319.222
6.03.1.16	Bupleurum_fruticosum	Apiales	eudicots	1327	394	77	2242	6	0.0606601	10737	0.726	1.775	0.892	431.083
6.03.1.17	Bupleurum_fruticosum	Apiales	eudicots	1328	405	80	2341	6	0.0730457	10539	0.69	1.53	0.848	438.223
6.03.1.18	Bupleurum_fruticosum	Apiales	eudicots	1329	400	79	2614	9	0.124331	14145	0.826	1.485	0.97	463.787
6.03.1.19	Bupleurum_fruticosum	Apiales	eudicots	1330	286	56	1445	10	0.343253	7851	0.934	1.13	0.981	325.035
6.03.1.2	Bupleurum_fruticosum	Apiales	eudicots	1331	418	82	2602	7	0.0730208	13202	0.771	1.401	0.892	463.757
6.03.1.20	Bupleurum_fruticosum	Apiales	eudicots	1332	375	74	2021	5	0.0846116	10045	0.718	1.457	0.87	419.283
6.03.1.21	Bupleurum_fruticosum	Apiales	eudicots	1333	374	73	2060	8	0.112136	10360	0.751	1.509	0.897	416.426
6.03.1.22	Bupleurum_fruticosum	Apiales	eudicots	1334	329	64	1769	8	0.18372	9117	0.83	1.545	0.971	371.442
6.03.1.23	Bupleurum_fruticosum	Apiales	eudicots	1335	295	58	1454	9	0.223521	6658	0.869	1.147	0.975	310.222
6.03.1.24	Bupleurum_fruticosum	Apiales	eudicots	1336	334	65	1818	7	0.151815	9203	0.871	1.122	0.961	364.467
6.03.1.25	Bupleurum_fruticosum	Apiales	eudicots	1337	403	79	2122	5	0.0640905	11149	0.651	1.876	0.822	463.85
6.03.1.26	Bupleurum_fruticosum	Apiales	eudicots	1338	426	84	2594	5	0.0809561	13459	0.699	1.82	0.88	491.76
6.03.1.27	Bupleurum_fruticosum	Apiales	eudicots	1339	353	69	2067	9	0.169811	11183	0.853	1.463	0.969	405.827
6.03.1.28	Bupleurum_fruticosum	Apiales	eudicots	1340	380	75	2316	7	0.163212	11800	0.847	1.332	0.942	418.393
6.03.1.29	Bupleurum_fruticosum	Apiales	eudicots	1341	458	90	2927	5	0.0717458	14905	0.7	1.969	0.882	517.414
6.03.1.3	Bupleurum_fruticosum	Apiales	eudicots	1342	367	72	2007	6	0.137519	9397	0.746	1.633	0.888	397.958
6.03.1.30	Bupleurum_fruticosum	Apiales	eudicots	1343	288	56	1334	4	0.189655	6866	0.836	1.323	0.966	321.215
6.03.1.4	Bupleurum_fruticosum	Apiales	eudicots	1344	453	89	2958	7	0.127789	13492	0.688	2.187	0.898	496.35
6.03.1.5	Bupleurum_fruticosum	Apiales	eudicots	1345	344	67	1977	7	0.177542	10410	0.874	1.44	0.981	386.978
6.03.1.6	Bupleurum_fruticosum	Apiales	eudicots	1346	390	77	2440	8	0.0860656	12442	0.839	1.342	0.948	431.724
6.03.1.7	Bupleurum_fruticosum	Apiales	eudicots	1347	385	76	2365	8	0.137421	11249	0.804	1.517	0.935	419.318
6.03.1.8	Bupleurum_fruticosum	Apiales	eudicots	1348	303	59	1493	4	0.200938	6910	0.849	1.381	0.98	319.867
6.03.1.9	Bupleurum_fruticosum	Apiales	eudicots	1349	338	66	1826	8	0.164294	9415	0.84	1.401	0.953	375.404
6.04.2.1	Myrrhis_odorata	Apiales	eudicots	1350	597	73	1245	7	0.0963855	14508	0.425	2.061	0.752	655.269
6.04.2.10	Myrrhis_odorata	Apiales	eudicots	1351	463	91	2274	8	0.0751979	10326	0.5	1.555	0.769	509.639
6.04.2.11	Myrrhis_odorata	Apiales	eudicots	1352	464	91	2095	5	0.0816229	9670	0.44	2.424	0.737	525.263
6.04.2.12	Myrrhis_odorata	Apiales	eudicots	1353	571	70	1387	5	0.123288	15312	0.488	1.667	0.757	627.842
6.04.2.13	Myrrhis_odorata	Apiales	eudicots	1354	514	63	1267	7	0.120758	15597	0.595	1.622	0.832	573.798
6.04.2.14	Myrrhis_odorata	Apiales	eudicots	1355	460	91	2617	8	0.088269	13347	0.622	1.72	0.835	519.302
6.04.2.15	Myrrhis_odorata	Apiales	eudicots	1356	751	92	2033	6	0.0668962	21362	0.397	2.068	0.728	822.661
6.04.2.16	Myrrhis_odorata	Apiales	eudicots	1357	664	82	1452	7	0.072314	15049	0.359	2.824	0.661	725.658
6.04.2.17	Myrrhis_odorata	Apiales	eudicots	1358	591	72	1428	6	0.0840336	16337	0.466	1.782	0.736	663.925
6.04.2.18	Myrrhis_odorata	Apiales	eudicots	1359	547	67	1243	8	0.0965406	14450	0.494	1.161	0.784	606.502
6.04.2.19	Myrrhis_odorata	Apiales	eudicots	1360	422	83	2327	6	0.108724	11142	0.622	1.919	0.846	474.368
6.04.2.2	Myrrhis_odorata	Apiales	eudicots	1361	396	78	1930	6	0.0792746	8835	0.592	1.314	0.799	433.096
6.04.2.20	Myrrhis_odorata	Apiales	eudicots	1362	507	62	1186	6	0.10118	14032	0.56	1.928	0.79	561.014
6.04.2.21	Myrrhis_odorata	Apiales	eudicots	1363	527	64	1177	7	0.101954	13974	0.523	1.89	0.774	579.646
6.04.2.22	Myrrhis_odorata	Apiales	eudicots	1364	634	78	1629	6	0.0644567	18215	0.475	1.863	0.772	694.473
6.04.2.23	Myrrhis_odorata	Apiales	eudicots	1365	710	87	1802	7	0.0849057	20800	0.431	2.315	0.765	778.626
6.04.2.24	Myrrhis_odorata	Apiales	eudicots	1366	699	86	1781	8	0.0960135	20134	0.439	2.181	0.729	758.762
6.04.2.25	Myrrhis_odorata	Apiales	eudicots	1367	573	70	1399	4	0.0857756	14626	0.494	2.229	0.774	610.117
6.04.2.26	Myrrhis_odorata	Apiales	eudicots	1368	505	62	1108	8	0.08213	13661	0.521	1.344	0.773	573.96
6.04.2.27	Myrrhis_odorata	Apiales	eudicots	1369	710	87	2030	6	0.0669951	23321	0.493	1.746	0.779	771.339
6.04.2.28	Myrrhis_odorata	Apiales	eudicots	1370	398	78	2112	7	0.0809659	10669	0.696	1.257	0.858	438.808
6.04.2.29	Myrrhis_odorata	Apiales	eudicots	1371	642	79	1707	6	0.111306	20372	0.476	2.022	0.788	733.086
6.04.2.3	Myrrhis_odorata	Apiales	eudicots	1372	418	82	2161	9	0.07913	9246	0.586	1.304	0.825	445.371
6.04.2.30	Myrrhis_odorata	Apiales	eudicots	1373	663	81	1553	8	0.098519	16519	0.396	1.883	0.699	724.371
6.04.2.4	Myrrhis_odorata	Apiales	eudicots	1374	637	78	1557	7	0.0982659	17525	0.455	2.381	0.789	695.892
6.04.2.5	Myrrhis_odorata	Apiales	eudicots	1375	596	73	1400	7	0.109286	15694	0.465	2.402	0.771	651.248
6.04.2.6	Myrrhis_odorata	Apiales	eudicots	1376	750	92	2025	9	0.0671605	23459	0.428	1.409	0.726	829.935
6.04.2.7	Myrrhis_odorata	Apiales	eudicots	1377	638	78	1534	9	0.0782269	16774	0.436	1.827	0.762	695.697
6.04.2.8	Myrrhis_odorata	Apiales	eudicots	1378	717	88	1826	7	0.0575027	20914	0.414	1.928	0.716	796.922
6.04.2.9	Myrrhis_odorata	Apiales	eudicots	1379	597	73	1467	8	0.129516	17204	0.509	1.827	0.797	651.744
6.05.1.1	Eryngium_agavifolium	Apiales	eudicots	1380	274	53	1225	7	0.206531	6021	0.871	1.243	0.975	294.719
6.05.1.10	Eryngium_agavifolium	Apiales	eudicots	1381	334	65	1655	6	0.126888	7492	0.729	2.075	0.923	359.398
6.05.1.11	Eryngium_agavifolium	Apiales	eudicots	1382	254	49	983	5	0.173957	4766	0.783	1.818	0.951	276.62
6.05.1.12	Eryngium_agavifolium	Apiales	eudicots	1383	338	66	1783	8	0.141896	8713	0.804	1.591	0.947	368.991
6.05.1.13	Eryngium_agavifolium	Apiales	eudicots	1384	276	54	1304	6	0.211656	6085	0.883	1.389	0.976	294.345
6.05.1.14	Eryngium_agavifolium	Apiales	eudicots	1385	296	58	1395	4	0.165591	6082	0.743	2.037	0.949	320.662
6.05.1.15	Eryngium_agavifolium	Apiales	eudicots	1386	357	70	1809	7	0.0845771	8630	0.727	1.47	0.877	386.239
6.05.1.16	Eryngium_agavifolium	Apiales	eudicots	1387	261	51	1078	5	0.234694	5027	0.785	1.598	0.952	283.763
6.05.1.17	Eryngium_agavifolium	Apiales	eudicots	1388	262	51	1149	9	0.261097	5971	0.906	1.327	0.982	287.819
6.05.1.18	Eryngium_agavifolium	Apiales	eudicots	1389	288	56	1184	7	0.160473	5573	0.701	1.454	0.875	316.023
6.05.1.19	Eryngium_agavifolium	Apiales	eudicots	1390	329	64	1599	7	0.106942	7681	0.791	1.123	0.914	349.333
6.05.1.2	Eryngium_agavifolium	Apiales	eudicots	1391	330	65	1712	7	0.14778	7412	0.765	1.884	0.954	348.879
6.05.1.20	Eryngium_agavifolium	Apiales	eudicots	1392	293	57	1356	5	0.154867	6348	0.803	1.677	0.959	315.279
6.05.1.21	Eryngium_agavifolium	Apiales	eudicots	1393	280	55	1243	6	0.13757	5600	0.82	1.242	0.947	293.031
6.05.1.22	Eryngium_agavifolium	Apiales	eudicots	1394	282	55	1247	6	0.202887	5895	0.805	1.625	0.926	303.427
6.05.1.23	Eryngium_agavifolium	Apiales	eudicots	1395	319	62	1531	5	0.124102	7383	0.732	2.052	0.929	355.901
6.05.1.24	Eryngium_agavifolium	Apiales	eudicots	1396	343	67	1557	3	0.0873475	6339	0.592	2.479	0.834	366.85
6.05.1.25	Eryngium_agavifolium	Apiales	eudicots	1397	288	56	1260	6	0.135714	6233	0.803	1.369	0.942	312.373
6.05.1.26	Eryngium_agavifolium	Apiales	eudicots	1398	247	48	942	4	0.268577	4306	0.761	1.76	0.886	266.653
6.05.1.27	Eryngium_agavifolium	Apiales	eudicots	1399	298	58	1494	9	0.253012	7373	0.903	1.27	0.979	320.256
6.05.1.28	Eryngium_agavifolium	Apiales	eudicots	1400	324	63	1155	6	0.148052	5194	0.49	1.511	0.692	364.993
6.05.1.29	Eryngium_agavifolium	Apiales	eudicots	1401	235	46	715	4	0.213986	2995	0.552	2.046	0.783	261.03
6.05.1.3	Eryngium_agavifolium	Apiales	eudicots	1402	340	67	1552	6	0.0985825	6977	0.64	1.597	0.834	370.237
6.05.1.30	Eryngium_agavifolium	Apiales	eudicots	1403	296	58	1454	6	0.189821	7188	0.872	1.068	0.955	321.817
6.05.1.4	Eryngium_agavifolium	Apiales	eudicots	1404	250	49	809	4	0.168109	3209	0.534	2.41	0.757	274.924
6.05.1.5	Eryngium_agavifolium	Apiales	eudicots	1405	277	54	1005	5	0.208955	4168	0.591	2.231	0.763	297.752
6.05.1.6	Eryngium_agavifolium	Apiales	eudicots	1406	275	54	1265	6	0.2	5687	0.843	1.459	0.965	291.134
6.05.1.7	Eryngium_agavifolium	Apiales	eudicots	1407	283	55	1241	6	0.169218	5702	0.792	1.442	0.949	300.847
6.05.1.8	Eryngium_agavifolium	Apiales	eudicots	1408	287	56	1284	8	0.119159	5946	0.813	1.246	0.932	303.235
6.05.1.9	Eryngium_agavifolium	Apiales	eudicots	1409	410	81	2455	5	0.0940937	10525	0.67	2.304	0.893	444.434
6.06.1.1	Eryngium_bourgatii	Apiales	eudicots	1410	239	46	922	5	0.250542	4749	0.857	1.204	0.965	263.839
6.06.1.10	Eryngium_bourgatii	Apiales	eudicots	1411	264	51	1151	7	0.219809	6402	0.886	1.108	0.96	301.361
6.06.1.11	Eryngium_bourgatii	Apiales	eudicots	1412	275	54	1158	6	0.117444	5614	0.781	1.679	0.913	300.545
6.06.1.12	Eryngium_bourgatii	Apiales	eudicots	1413	423	83	2030	6	0.0842365	9634	0.536	1.604	0.746	475.412
6.06.1.13	Eryngium_bourgatii	Apiales	eudicots	1414	278	54	1201	7	0.142381	5993	0.817	1.233	0.926	303.559
6.06.1.14	Eryngium_bourgatii	Apiales	eudicots	1415	218	42	809	5	0.401731	3761	0.922	1.062	0.983	226.432
6.06.1.15	Eryngium_bourgatii	Apiales	eudicots	1416	214	41	758	5	0.395778	4256	0.917	1.308	0.976	241.553
6.06.1.16	Eryngium_bourgatii	Apiales	eudicots	1417	332	65	1712	7	0.175234	8198	0.789	1.52	0.925	361.393
6.06.1.17	Eryngium_bourgatii	Apiales	eudicots	1418	242	47	1014	6	0.400394	5000	0.906	1.25	0.98	263.292
6.06.1.18	Eryngium_bourgatii	Apiales	eudicots	1419	231	45	640	4	0.121875	2871	0.548	2.516	0.734	256.672
6.06.1.19	Eryngium_bourgatii	Apiales	eudicots	1420	306	60	1336	4	0.0898204	6373	0.719	1.526	0.872	333.771
6.06.1.2	Eryngium_bourgatii	Apiales	eudicots	1421	319	62	1310	7	0.116794	5604	0.605	1.334	0.789	341.095
6.06.1.20	Eryngium_bourgatii	Apiales	eudicots	1422	364	71	1943	6	0.130211	9115	0.739	1.908	0.907	393.683
6.06.1.21	Eryngium_bourgatii	Apiales	eudicots	1423	335	66	1661	8	0.139073	8093	0.751	1.351	0.904	367.968
6.06.1.22	Eryngium_bourgatii	Apiales	eudicots	1424	321	63	1626	10	0.142066	8204	0.84	1.086	0.929	350.335
6.06.1.23	Eryngium_bourgatii	Apiales	eudicots	1425	311	61	1564	5	0.191816	7370	0.814	1.439	0.959	337.303
6.06.1.24	Eryngium_bourgatii	Apiales	eudicots	1426	298	58	1366	6	0.153734	6858	0.792	1.457	0.922	329.839
6.06.1.25	Eryngium_bourgatii	Apiales	eudicots	1427	226	44	675	5	0.155556	3085	0.609	1.834	0.773	252.291
6.06.1.26	Eryngium_bourgatii	Apiales	eudicots	1428	374	73	1913	8	0.0799791	8828	0.689	1.574	0.854	401.353
6.06.1.27	Eryngium_bourgatii	Apiales	eudicots	1429	259	50	788	5	0.172589	3225	0.527	1.589	0.714	277.316
6.06.1.28	Eryngium_bourgatii	Apiales	eudicots	1430	379	74	1782	5	0.106622	7821	0.559	2.682	0.807	419.316
6.06.1.29	Eryngium_bourgatii	Apiales	eudicots	1431	310	61	1510	8	0.16755	7071	0.785	1.59	0.926	336.345
6.06.1.3	Eryngium_bourgatii	Apiales	eudicots	1432	258	50	956	7	0.142259	4786	0.738	1.296	0.868	285.55
6.06.1.30	Eryngium_bourgatii	Apiales	eudicots	1433	491	97	2722	6	0.0499633	11228	0.501	1.944	0.735	530.485
6.06.1.4	Eryngium_bourgatii	Apiales	eudicots	1434	233	45	701	5	0.171184	3142	0.583	1.296	0.765	260.275
6.06.1.5	Eryngium_bourgatii	Apiales	eudicots	1435	345	68	1728	6	0.121528	8485	0.676	2.276	0.899	397.223
6.06.1.6	Eryngium_bourgatii	Apiales	eudicots	1436	340	67	1476	7	0.0921409	6556	0.594	2.108	0.768	372.373
6.06.1.7	Eryngium_bourgatii	Apiales	eudicots	1437	320	63	1443	6	0.118503	6435	0.681	2.252	0.897	344.629
6.06.1.8	Eryngium_bourgatii	Apiales	eudicots	1438	220	43	685	6	0.19854	2977	0.635	1.359	0.784	242.811
6.06.1.9	Eryngium_bourgatii	Apiales	eudicots	1439	330	65	1285	8	0.0708171	5658	0.535	1.455	0.71	364.474
6.07.2.1	Pastinaca_sativa_'Tender_and_true'	Apiales	eudicots	1440	789	97	2146	12	0.0633737	23383	0.387	1.304	0.74	871.624
6.07.2.10	Pastinaca_sativa_'Tender_and_true'	Apiales	eudicots	1441	604	74	1830	8	0.12623	20857	0.588	2.065	0.84	667.37
6.07.2.11	Pastinaca_sativa_'Tender_and_true'	Apiales	eudicots	1442	789	97	2846	8	0.0537597	32019	0.548	2.367	0.825	857.221
6.07.2.12	Pastinaca_sativa_'Tender_and_true'	Apiales	eudicots	1443	658	81	1893	7	0.0718436	20514	0.488	1.969	0.785	726.616
6.07.2.13	Pastinaca_sativa_'Tender_and_true'	Apiales	eudicots	1444	813	100	2885	7	0.0530329	36462	0.542	1.542	0.795	919.159
6.07.2.14	Pastinaca_sativa_'Tender_and_true'	Apiales	eudicots	1445	497	98	3497	7	0.0929368	18950	0.743	1.131	0.898	566.192
6.07.2.15	Pastinaca_sativa_'Tender_and_true'	Apiales	eudicots	1446	536	66	1552	8	0.135309	18770	0.673	1.172	0.843	591.836
6.07.2.16	Pastinaca_sativa_'Tender_and_true'	Apiales	eudicots	1447	570	70	1698	6	0.136042	20118	0.661	1.573	0.869	618.657
6.07.2.17	Pastinaca_sativa_'Tender_and_true'	Apiales	eudicots	1448	596	73	1848	7	0.125	25063	0.688	1.016	0.867	676.785
6.07.2.18	Pastinaca_sativa_'Tender_and_true'	Apiales	eudicots	1449	561	69	1586	7	0.0964691	19536	0.65	1.324	0.873	614.614
6.07.2.19	Pastinaca_sativa_'Tender_and_true'	Apiales	eudicots	1450	673	83	2047	7	0.0664387	21218	0.495	1.751	0.797	733.732
6.07.2.2	Pastinaca_sativa_'Tender_and_true'	Apiales	eudicots	1451	725	89	2140	8	0.0714953	24144	0.481	1.606	0.771	793.991
6.07.2.20	Pastinaca_sativa_'Tender_and_true'	Apiales	eudicots	1452	676	83	2431	6	0.104072	28548	0.67	1.65	0.89	731.967
6.07.2.21	Pastinaca_sativa_'Tender_and_true'	Apiales	eudicots	1453	629	77	2280	10	0.153947	30331	0.77	1.496	0.903	703.625
6.07.2.22	Pastinaca_sativa_'Tender_and_true'	Apiales	eudicots	1454	598	73	1693	4	0.112227	20943	0.601	1.57	0.844	661.608
6.07.2.23	Pastinaca_sativa_'Tender_and_true'	Apiales	eudicots	1455	701	86	2451	8	0.0856793	30844	0.658	1.695	0.874	767.578
6.07.2.24	Pastinaca_sativa_'Tender_and_true'	Apiales	eudicots	1456	687	84	2381	6	0.106258	28878	0.606	1.524	0.83	773.695
6.07.2.25	Pastinaca_sativa_'Tender_and_true'	Apiales	eudicots	1457	500	99	3684	12	0.0882193	17497	0.741	1.608	0.917	544.877
6.07.2.26	Pastinaca_sativa_'Tender_and_true'	Apiales	eudicots	1458	649	80	2086	7	0.100671	24673	0.615	1.926	0.859	709.857
6.07.2.27	Pastinaca_sativa_'Tender_and_true'	Apiales	eudicots	1459	466	92	3487	9	0.108403	18234	0.83	1.571	0.947	525.388
6.07.2.28	Pastinaca_sativa_'Tender_and_true'	Apiales	eudicots	1460	643	79	2295	9	0.0915033	28778	0.72	1.334	0.896	708.705
6.07.2.29	Pastinaca_sativa_'Tender_and_true'	Apiales	eudicots	1461	813	100	2810	11	0.0676157	34224	0.51	2.152	0.792	918.548
6.07.2.3	Pastinaca_sativa_'Tender_and_true'	Apiales	eudicots	1462	358	70	1310	5	0.0801527	5790	0.442	1.781	0.652	405.705
6.07.2.30	Pastinaca_sativa_'Tender_and_true'	Apiales	eudicots	1463	526	64	1673	4	0.242678	19070	0.746	1.831	0.906	566.698
6.07.2.4	Pastinaca_sativa_'Tender_and_true'	Apiales	eudicots	1464	733	90	2275	6	0.0672527	25960	0.474	2.745	0.793	829.957
6.07.2.5	Pastinaca_sativa_'Tender_and_true'	Apiales	eudicots	1465	618	76	1706	6	0.0896835	17974	0.5	2.307	0.772	671.968
6.07.2.6	Pastinaca_sativa_'Tender_and_true'	Apiales	eudicots	1466	494	97	2628	7	0.0650685	12537	0.503	1.382	0.8	559.786
6.07.2.7	Pastinaca_sativa_'Tender_and_true'	Apiales	eudicots	1467	645	79	2105	8	0.109739	26842	0.658	1.179	0.858	715.949
6.07.2.8	Pastinaca_sativa_'Tender_and_true'	Apiales	eudicots	1468	681	84	2086	9	0.0733461	25770	0.57	1.764	0.828	753.58
6.07.2.9	Pastinaca_sativa_'Tender_and_true'	Apiales	eudicots	1469	406	80	2446	6	0.165985	11771	0.7	2.097	0.92	459.544
6.09.1.1	Medicago_sativa	Fabales	eudicots	1470	386	76	1951	9	0.107637	9952	0.661	1.458	0.877	434.915
6.09.1.10	Medicago_sativa	Fabales	eudicots	1471	341	67	1618	9	0.12979	7927	0.694	1.631	0.888	378.734
6.09.1.11	Medicago_sativa	Fabales	eudicots	1472	464	91	2547	9	0.0600707	12363	0.598	1.651	0.855	509.709
6.09.1.12	Medicago_sativa	Fabales	eudicots	1473	457	90	2434	9	0.0628595	11291	0.551	2.075	0.855	507.292
6.09.1.13	Medicago_sativa	Fabales	eudicots	1474	533	65	1226	8	0.0742251	13474	0.504	2.123	0.815	579.718
6.09.1.14	Medicago_sativa	Fabales	eudicots	1475	380	75	1823	9	0.0746023	8134	0.593	2.085	0.831	415.11
6.09.1.15	Medicago_sativa	Fabales	eudicots	1476	945	117	2562	11	0.0468384	25231	0.296	4.568	0.662	1035.55
6.09.1.16	Medicago_sativa	Fabales	eudicots	1477	326	64	1537	6	0.150293	7214	0.731	1.365	0.906	352.172
6.09.1.17	Medicago_sativa	Fabales	eudicots	1478	412	81	2151	10	0.0711297	9603	0.61	2.152	0.868	444.742
6.09.1.18	Medicago_sativa	Fabales	eudicots	1479	382	75	1742	8	0.145235	7509	0.543	2.485	0.831	416.759
6.09.1.19	Medicago_sativa	Fabales	eudicots	1480	446	88	2527	8	0.0605461	11596	0.59	2.054	0.855	496.898
6.09.1.2	Medicago_sativa	Fabales	eudicots	1481	338	66	1556	7	0.122108	7807	0.698	1.597	0.894	374.769
6.09.1.20	Medicago_sativa	Fabales	eudicots	1482	362	71	1645	8	0.103951	7890	0.61	1.702	0.833	403.012
6.09.1.21	Medicago_sativa	Fabales	eudicots	1483	249	48	844	4	0.202607	3831	0.669	2.437	0.885	268.354
6.09.1.22	Medicago_sativa	Fabales	eudicots	1484	386	76	1853	7	0.0922828	8926	0.609	1.723	0.866	429.099
6.09.1.23	Medicago_sativa	Fabales	eudicots	1485	323	63	1517	8	0.138431	7469	0.721	1.749	0.898	360.694
6.09.1.24	Medicago_sativa	Fabales	eudicots	1486	400	79	2000	11	0.068	9938	0.617	2.098	0.872	450.03
6.09.1.25	Medicago_sativa	Fabales	eudicots	1487	385	76	1947	9	0.129944	9254	0.652	1.399	0.867	422.401
6.09.1.26	Medicago_sativa	Fabales	eudicots	1488	598	73	1526	10	0.0891219	16771	0.486	2.289	0.835	658.633
6.09.1.27	Medicago_sativa	Fabales	eudicots	1489	405	80	2004	8	0.0853293	8360	0.546	2.422	0.822	438.493
6.09.1.28	Medicago_sativa	Fabales	eudicots	1490	350	69	1710	8	0.1	8896	0.715	1.334	0.887	395.48
6.09.1.29	Medicago_sativa	Fabales	eudicots	1491	431	85	2322	7	0.0658915	10732	0.611	1.934	0.852	469.802
6.09.1.3	Medicago_sativa	Fabales	eudicots	1492	498	98	2920	8	0.0866438	11882	0.473	3.837	0.864	562.082
6.09.1.30	Medicago_sativa	Fabales	eudicots	1493	367	72	1496	7	0.0802139	6559	0.495	2.646	0.772	407.865
6.09.1.4	Medicago_sativa	Fabales	eudicots	1494	434	85	2399	11	0.0791997	11819	0.659	1.319	0.889	474.584
6.09.1.5	Medicago_sativa	Fabales	eudicots	1495	491	97	3065	8	0.0685155	14566	0.635	2.203	0.892	537.085
6.09.1.6	Medicago_sativa	Fabales	eudicots	1496	473	93	2653	11	0.0576706	12802	0.582	1.516	0.836	525.868
6.09.1.7	Medicago_sativa	Fabales	eudicots	1497	409	80	2114	8	0.0723746	9632	0.623	1.335	0.857	440.817
6.09.1.8	Medicago_sativa	Fabales	eudicots	1498	347	68	1595	7	0.0852665	7972	0.671	1.372	0.883	386.516
6.09.1.9	Medicago_sativa	Fabales	eudicots	1499	510	62	1164	10	0.103093	13260	0.531	1.735	0.808	560.279
6.10.2.1	Dorycinum_rectum	Fabales	eudicots	1500	355	70	2088	6	0.143678	10502	0.857	1.347	0.954	392.378
6.10.2.10	Dorycinum_rectum	Fabales	eudicots	1501	240	47	932	7	0.271459	4754	0.844	1.095	0.927	266.091
6.10.2.11	Dorycinum_rectum	Fabales	eudicots	1502	346	68	1820	8	0.164835	9255	0.786	1.369	0.898	384.594
6.10.2.12	Dorycinum_rectum	Fabales	eudicots	1503	281	55	1254	6	0.184211	6531	0.826	1.16	0.925	315.176
6.10.2.13	Dorycinum_rectum	Fabales	eudicots	1504	364	71	2020	5	0.173762	10363	0.743	1.77	0.931	418.658
6.10.2.14	Dorycinum_rectum	Fabales	eudicots	1505	299	58	1404	6	0.180199	7490	0.804	1.372	0.954	342.116
6.10.2.15	Dorycinum_rectum	Fabales	eudicots	1506	321	63	1584	7	0.132576	7576	0.728	1.911	0.939	361.526
6.10.2.16	Dorycinum_rectum	Fabales	eudicots	1507	303	59	1511	4	0.232296	7670	0.835	1.659	0.961	339.833
6.10.2.17	Dorycinum_rectum	Fabales	eudicots	1508	359	70	1882	4	0.134431	8729	0.699	2.282	0.915	396.261
6.10.2.18	Dorycinum_rectum	Fabales	eudicots	1509	295	58	1423	9	0.193956	7413	0.852	1.271	0.958	330.618
6.10.2.19	Dorycinum_rectum	Fabales	eudicots	1510	320	63	1629	6	0.15531	7284	0.803	1.349	0.952	337.708
6.10.2.2	Dorycinum_rectum	Fabales	eudicots	1511	376	74	2067	6	0.0919207	10377	0.742	1.553	0.911	419.094
6.10.2.20	Dorycinum_rectum	Fabales	eudicots	1512	373	73	2153	4	0.107292	10819	0.788	1.424	0.926	415.414
6.10.2.21	Dorycinum_rectum	Fabales	eudicots	1513	361	71	1936	5	0.154959	9124	0.693	1.58	0.89	406.715
6.10.2.22	Dorycinum_rectum	Fabales	eudicots	1514	349	68	1819	13	0.139087	9680	0.771	1.428	0.912	397.309
6.10.2.23	Dorycinum_rectum	Fabales	eudicots	1515	273	53	1237	5	0.242522	6034	0.796	1.925	0.97	308.707
6.10.2.24	Dorycinum_rectum	Fabales	eudicots	1516	359	70	1881	8	0.111643	9219	0.761	1.191	0.879	390.245
6.10.2.25	Dorycinum_rectum	Fabales	eudicots	1517	378	74	2219	7	0.158179	10570	0.743	1.976	0.917	422.905
6.10.2.26	Dorycinum_rectum	Fabales	eudicots	1518	338	66	1817	5	0.139241	9697	0.81	1.505	0.942	387.962
6.10.2.27	Dorycinum_rectum	Fabales	eudicots	1519	334	65	1789	8	0.196199	8818	0.863	1.25	0.962	358.251
6.10.2.28	Dorycinum_rectum	Fabales	eudicots	1520	362	71	1983	8	0.1059	10052	0.744	1.638	0.906	412.013
6.10.2.29	Dorycinum_rectum	Fabales	eudicots	1521	422	83	2631	9	0.0798176	13068	0.764	1.504	0.92	463.586
6.10.2.3	Dorycinum_rectum	Fabales	eudicots	1522	295	58	1420	7	0.162676	7207	0.753	2.032	0.963	346.887
6.10.2.30	Dorycinum_rectum	Fabales	eudicots	1523	328	64	1720	7	0.20407	8687	0.848	1.257	0.947	358.747
6.10.2.4	Dorycinum_rectum	Fabales	eudicots	1524	320	63	1667	6	0.179964	8159	0.856	1.347	0.957	346.129
6.10.2.5	Dorycinum_rectum	Fabales	eudicots	1525	371	73	2151	7	0.11762	9658	0.758	1.766	0.938	400.184
6.10.2.6	Dorycinum_rectum	Fabales	eudicots	1526	381	75	2247	6	0.168224	10407	0.77	2.012	0.937	412.007
6.10.2.7	Dorycinum_rectum	Fabales	eudicots	1527	415	82	2357	8	0.0806109	10966	0.666	1.417	0.875	454.718
6.10.2.8	Dorycinum_rectum	Fabales	eudicots	1528	325	64	1601	6	0.0955653	8176	0.723	1.908	0.924	377.094
6.10.2.9	Dorycinum_rectum	Fabales	eudicots	1529	322	63	1598	6	0.158323	7963	0.767	1.792	0.934	361.168
6.11.1.1	Fuchsia_magellanica_var._molinae	Myrtales	eudicots	1530	421	83	2734	8	0.109729	14343	0.812	1.294	0.923	471.271
6.11.1.10	Fuchsia_magellanica_var._molinae	Myrtales	eudicots	1531	374	73	2152	10	0.163104	11695	0.819	1.151	0.924	423.641
6.11.1.11	Fuchsia_magellanica_var._molinae	Myrtales	eudicots	1532	569	70	1761	4	0.156729	19081	0.583	2.995	0.896	641.352
6.11.1.12	Fuchsia_magellanica_var._molinae	Myrtales	eudicots	1533	493	97	3280	5	0.107012	15454	0.661	2.223	0.884	542.183
6.11.1.13	Fuchsia_magellanica_var._molinae	Myrtales	eudicots	1534	504	62	1240	5	0.123387	14222	0.597	2.193	0.827	547.289
6.11.1.14	Fuchsia_magellanica_var._molinae	Myrtales	eudicots	1535	576	71	1653	6	0.0822747	20226	0.595	2.105	0.851	653.662
6.11.1.15	Fuchsia_magellanica_var._molinae	Myrtales	eudicots	1536	577	71	1672	3	0.125598	18202	0.531	3.51	0.865	656.179
6.11.1.16	Fuchsia_magellanica_var._molinae	Myrtales	eudicots	1537	568	70	1618	6	0.12979	19089	0.619	2.124	0.86	622.51
6.11.1.17	Fuchsia_magellanica_var._molinae	Myrtales	eudicots	1538	448	88	2586	11	0.0893271	13116	0.664	1.204	0.848	498.14
6.11.1.18	Fuchsia_magellanica_var._molinae	Myrtales	eudicots	1539	472	93	2961	5	0.0854441	14256	0.692	1.433	0.86	508.708
6.11.1.19	Fuchsia_magellanica_var._molinae	Myrtales	eudicots	1540	516	63	1409	7	0.121363	17981	0.682	1.893	0.876	575.581
6.11.1.2	Fuchsia_magellanica_var._molinae	Myrtales	eudicots	1541	490	97	3147	7	0.0543375	14261	0.601	2.557	0.872	545.977
6.11.1.20	Fuchsia_magellanica_var._molinae	Myrtales	eudicots	1542	529	65	1342	6	0.114009	17293	0.607	1.717	0.819	598.448
6.11.1.21	Fuchsia_magellanica_var._molinae	Myrtales	eudicots	1543	490	97	3283	6	0.0639659	14565	0.675	2.157	0.875	520.896
6.11.1.22	Fuchsia_magellanica_var._molinae	Myrtales	eudicots	1544	469	92	2889	8	0.103842	13073	0.645	2.225	0.879	504.691
6.11.1.23	Fuchsia_magellanica_var._molinae	Myrtales	eudicots	1545	356	70	2040	7	0.172059	9489	0.826	1.217	0.945	379.877
6.11.1.24	Fuchsia_magellanica_var._molinae	Myrtales	eudicots	1546	435	86	2872	8	0.0961003	14046	0.785	1.572	0.932	474.133
6.11.1.25	Fuchsia_magellanica_var._molinae	Myrtales	eudicots	1547	492	97	3141	9	0.0878701	15809	0.657	1.435	0.852	549.685
6.11.1.26	Fuchsia_magellanica_var._molinae	Myrtales	eudicots	1548	487	96	3146	6	0.0877305	15070	0.638	1.96	0.87	544.623
6.11.1.27	Fuchsia_magellanica_var._molinae	Myrtales	eudicots	1549	671	82	1909	6	0.0801467	22846	0.511	2.528	0.806	749.909
6.11.1.28	Fuchsia_magellanica_var._molinae	Myrtales	eudicots	1550	415	82	2264	4	0.0675795	10111	0.6	2.407	0.856	460.132
6.11.1.29	Fuchsia_magellanica_var._molinae	Myrtales	eudicots	1551	487	96	3150	8	0.0603175	15824	0.664	1.644	0.854	547.398
6.11.1.3	Fuchsia_magellanica_var._molinae	Myrtales	eudicots	1552	618	76	1654	5	0.092503	18406	0.491	3.342	0.788	686.611
6.11.1.30	Fuchsia_magellanica_var._molinae	Myrtales	eudicots	1553	483	95	3025	8	0.0694215	13297	0.618	2.459	0.892	520.087
6.11.1.4	Fuchsia_magellanica_var._molinae	Myrtales	eudicots	1554	430	85	2667	8	0.112486	13165	0.745	1.576	0.905	471.278
6.11.1.5	Fuchsia_magellanica_var._molinae	Myrtales	eudicots	1555	475	94	3033	10	0.0834158	14901	0.661	1.814	0.854	532.332
6.11.1.6	Fuchsia_magellanica_var._molinae	Myrtales	eudicots	1556	622	76	1643	6	0.104078	19193	0.517	1.956	0.786	682.996
6.11.1.7	Fuchsia_magellanica_var._molinae	Myrtales	eudicots	1557	468	92	2888	12	0.103878	14690	0.681	1.622	0.861	520.478
6.11.1.8	Fuchsia_magellanica_var._molinae	Myrtales	eudicots	1558	505	62	1282	5	0.163807	15766	0.614	2.302	0.865	568.229
6.11.1.9	Fuchsia_magellanica_var._molinae	Myrtales	eudicots	1559	385	76	2310	4	0.140693	10876	0.782	1.768	0.927	418.156
6.12.1.1	Geum_triflorum_'Purple_Avens'	Rosales	eudicots	1560	369	72	1820	5	0.0840659	9197	0.675	1.783	0.837	413.773
6.12.1.10	Geum_triflorum_'Purple_Avens'	Rosales	eudicots	1561	267	52	1138	4	0.184534	5451	0.806	1.475	0.963	291.465
6.12.1.11	Geum_triflorum_'Purple_Avens'	Rosales	eudicots	1562	350	69	1915	6	0.0992167	9226	0.777	1.665	0.938	386.27
6.12.1.12	Geum_triflorum_'Purple_Avens'	Rosales	eudicots	1563	355	70	1967	10	0.165226	10110	0.821	1.125	0.928	393.326
6.12.1.13	Geum_triflorum_'Purple_Avens'	Rosales	eudicots	1564	172	33	472	6	0.324153	2581	0.82	1.23	0.95	198.879
6.12.1.14	Geum_triflorum_'Purple_Avens'	Rosales	eudicots	1565	338	66	1762	6	0.131101	8121	0.778	1.516	0.942	362.139
6.12.1.15	Geum_triflorum_'Purple_Avens'	Rosales	eudicots	1566	219	42	715	6	0.19021	3540	0.794	1.161	0.924	236.735
6.12.1.16	Geum_triflorum_'Purple_Avens'	Rosales	eudicots	1567	383	75	1774	3	0.0862458	7436	0.541	1.97	0.787	415.751
6.12.1.17	Geum_triflorum_'Purple_Avens'	Rosales	eudicots	1568	221	43	713	6	0.214586	3331	0.721	1.767	0.886	240.975
6.12.1.18	Geum_triflorum_'Purple_Avens'	Rosales	eudicots	1569	288	56	1247	3	0.168404	5924	0.738	1.916	0.927	317.701
6.12.1.19	Geum_triflorum_'Purple_Avens'	Rosales	eudicots	1570	353	69	1700	6	0.123529	7350	0.636	1.841	0.848	380.943
6.12.1.2	Geum_triflorum_'Purple_Avens'	Rosales	eudicots	1571	318	62	1567	7	0.134014	7820	0.818	1.255	0.914	346.552
6.12.1.20	Geum_triflorum_'Purple_Avens'	Rosales	eudicots	1572	287	56	1325	7	0.17434	6710	0.845	1.378	0.954	315.85
6.12.1.21	Geum_triflorum_'Purple_Avens'	Rosales	eudicots	1573	306	60	1426	7	0.177419	7058	0.746	1.936	0.929	344.88
6.12.1.22	Geum_triflorum_'Purple_Avens'	Rosales	eudicots	1574	437	86	2194	7	0.105287	8833	0.458	3.551	0.821	492.214
6.12.1.23	Geum_triflorum_'Purple_Avens'	Rosales	eudicots	1575	296	58	1125	5	0.106667	5263	0.599	1.916	0.791	332.421
6.12.1.24	Geum_triflorum_'Purple_Avens'	Rosales	eudicots	1576	285	56	1191	7	0.143577	6318	0.768	1.32	0.915	321.431
6.12.1.25	Geum_triflorum_'Purple_Avens'	Rosales	eudicots	1577	304	59	1443	9	0.175329	7475	0.847	1.334	0.953	333.063
6.12.1.26	Geum_triflorum_'Purple_Avens'	Rosales	eudicots	1578	372	73	2060	6	0.112136	10066	0.728	1.583	0.902	416.874
6.12.1.27	Geum_triflorum_'Purple_Avens'	Rosales	eudicots	1579	324	63	1465	8	0.0928328	7361	0.749	1.435	0.898	351.427
6.12.1.28	Geum_triflorum_'Purple_Avens'	Rosales	eudicots	1580	260	51	1095	5	0.252055	5519	0.8	1.764	0.95	294.504
6.12.1.29	Geum_triflorum_'Purple_Avens'	Rosales	eudicots	1581	253	49	1067	7	0.281162	5572	0.872	1.221	0.968	283.316
6.12.1.3	Geum_triflorum_'Purple_Avens'	Rosales	eudicots	1582	266	52	1089	4	0.212121	4995	0.764	1.796	0.922	286.692
6.12.1.30	Geum_triflorum_'Purple_Avens'	Rosales	eudicots	1583	359	70	1744	8	0.108945	8401	0.627	2.264	0.874	410.289
6.12.1.4	Geum_triflorum_'Purple_Avens'	Rosales	eudicots	1584	296	58	1365	7	0.139194	6916	0.8	1.426	0.924	329.675
6.12.1.5	Geum_triflorum_'Purple_Avens'	Rosales	eudicots	1585	332	65	1766	7	0.169875	8576	0.808	1.527	0.951	365.196
6.12.1.6	Geum_triflorum_'Purple_Avens'	Rosales	eudicots	1586	323	63	1650	8	0.14	8528	0.835	1.316	0.936	358.185
6.12.1.7	Geum_triflorum_'Purple_Avens'	Rosales	eudicots	1587	286	56	1257	6	0.167064	6019	0.712	1.986	0.917	325.916
6.12.1.8	Geum_triflorum_'Purple_Avens'	Rosales	eudicots	1588	218	42	806	5	0.372208	4410	0.908	1.163	0.974	247.111
6.12.1.9	Geum_triflorum_'Purple_Avens'	Rosales	eudicots	1589	261	51	1065	7	0.197183	4671	0.779	1.965	0.943	274.558
6.13.2.1	Oenothera_stricta	Myrtales	eudicots	1590	581	71	1338	8	0.0896861	14901	0.441	1.771	0.732	651.561
6.13.2.10	Oenothera_stricta	Myrtales	eudicots	1591	722	89	1892	7	0.0634249	19503	0.388	1.535	0.675	795.227
6.13.2.11	Oenothera_stricta	Myrtales	eudicots	1592	796	98	1997	11	0.0525789	21439	0.35	1.491	0.749	877.796
6.13.2.12	Oenothera_stricta	Myrtales	eudicots	1593	940	116	2869	12	0.0662252	30907	0.35	1.55	0.755	1052.92
6.13.2.13	Oenothera_stricta	Myrtales	eudicots	1594	578	71	1205	9	0.0995851	12529	0.382	1.281	0.663	642.223
6.13.2.14	Oenothera_stricta	Myrtales	eudicots	1595	807	99	2412	11	0.0634328	28014	0.448	1.337	0.802	886.202
6.13.2.15	Oenothera_stricta	Myrtales	eudicots	1596	924	114	2968	13	0.0576146	33283	0.396	2.928	0.812	1028.25
6.13.2.16	Oenothera_stricta	Myrtales	eudicots	1597	651	80	1721	11	0.0790238	19439	0.481	1.35	0.802	712.902
6.13.2.17	Oenothera_stricta	Myrtales	eudicots	1598	903	111	2414	12	0.0434963	24820	0.312	1.789	0.671	1000.63
6.13.2.18	Oenothera_stricta	Myrtales	eudicots	1599	608	75	1758	10	0.108077	20269	0.564	2.001	0.859	672.292
6.13.2.19	Oenothera_stricta	Myrtales	eudicots	1600	752	93	1998	10	0.0525526	20893	0.392	1.92	0.766	817.93
6.13.2.2	Oenothera_stricta	Myrtales	eudicots	1601	774	95	2031	9	0.084195	22183	0.374	1.399	0.686	863.497
6.13.2.20	Oenothera_stricta	Myrtales	eudicots	1602	873	108	2269	11	0.0599383	23887	0.32	1.811	0.708	968.566
6.13.2.21	Oenothera_stricta	Myrtales	eudicots	1603	900	111	2264	9	0.0600707	24014	0.297	2.226	0.701	1007.52
6.13.2.22	Oenothera_stricta	Myrtales	eudicots	1604	791	97	2185	12	0.0480549	21845	0.361	1.25	0.702	872.547
6.13.2.23	Oenothera_stricta	Myrtales	eudicots	1605	1336	132	2844	15	0.105485	52227	0.286	2.179	0.724	1515.52
6.13.2.24	Oenothera_stricta	Myrtales	eudicots	1606	623	76	1504	7	0.101729	15842	0.428	1.511	0.722	682.234
6.13.2.25	Oenothera_stricta	Myrtales	eudicots	1607	859	106	2502	12	0.0611511	29830	0.401	1.795	0.787	967.233
6.13.2.26	Oenothera_stricta	Myrtales	eudicots	1608	585	72	1677	8	0.113298	20198	0.571	1.64	0.839	666.642
6.13.2.27	Oenothera_stricta	Myrtales	eudicots	1609	530	65	1494	9	0.140562	18377	0.687	1.268	0.899	579.853
6.13.2.28	Oenothera_stricta	Myrtales	eudicots	1610	675	83	1956	5	0.0695297	20828	0.483	2.71	0.798	736.089
6.13.2.29	Oenothera_stricta	Myrtales	eudicots	1611	569	70	1637	8	0.183262	20250	0.653	1.227	0.877	624.358
6.13.2.3	Oenothera_stricta	Myrtales	eudicots	1612	874	108	2540	9	0.0673228	28942	0.382	2.594	0.727	975.755
6.13.2.30	Oenothera_stricta	Myrtales	eudicots	1613	809	100	2153	10	0.0631677	22115	0.348	1.961	0.691	893.746
6.13.2.4	Oenothera_stricta	Myrtales	eudicots	1614	475	94	2182	5	0.0783685	9409	0.423	1.198	0.665	528.811
6.13.2.5	Oenothera_stricta	Myrtales	eudicots	1615	646	79	1977	9	0.116844	23658	0.588	1.7	0.85	711.125
6.13.2.6	Oenothera_stricta	Myrtales	eudicots	1616	615	75	1770	7	0.107345	20317	0.562	2.147	0.855	674.295
6.13.2.7	Oenothera_stricta	Myrtales	eudicots	1617	556	68	1184	8	0.0886824	13095	0.414	1.141	0.704	630.412
6.13.2.8	Oenothera_stricta	Myrtales	eudicots	1618	758	93	2179	10	0.0784764	23812	0.425	2.648	0.814	839.025
6.13.2.9	Oenothera_stricta	Myrtales	eudicots	1619	834	103	2477	8	0.0690351	26507	0.404	3.39	0.731	908.496
6.14.1.1	Saxifraga_canaliculata	Saxifragales	eudicots	1620	647	79	1769	6	0.107405	19394	0.485	1.363	0.737	709.105
6.14.1.10	Saxifraga_canaliculata	Saxifragales	eudicots	1621	618	76	2153	4	0.128193	18138	0.52	3.674	0.929	662.373
6.14.1.11	Saxifraga_canaliculata	Saxifragales	eudicots	1622	600	74	2002	5	0.137862	23097	0.684	1.621	0.886	651.575
6.14.1.12	Saxifraga_canaliculata	Saxifragales	eudicots	1623	506	62	1340	4	0.156716	15714	0.625	1.713	0.829	561.961
6.14.1.13	Saxifraga_canaliculata	Saxifragales	eudicots	1624	691	85	2310	5	0.074026	21358	0.488	3.045	0.815	741.702
6.14.1.14	Saxifraga_canaliculata	Saxifragales	eudicots	1625	523	64	1660	4	0.211446	19598	0.742	2.02	0.934	576.182
6.14.1.15	Saxifraga_canaliculata	Saxifragales	eudicots	1626	672	83	2176	5	0.0703125	21727	0.526	2.533	0.812	720.802
6.14.1.16	Saxifraga_canaliculata	Saxifragales	eudicots	1627	573	70	1762	3	0.131101	17023	0.55	3.049	0.843	623.814
6.14.1.17	Saxifraga_canaliculata	Saxifragales	eudicots	1628	504	62	1481	8	0.115463	17490	0.728	1.277	0.874	549.583
6.14.1.18	Saxifraga_canaliculata	Saxifragales	eudicots	1629	514	63	1764	2	0.263605	19287	0.758	2.059	0.971	565.568
6.14.1.19	Saxifraga_canaliculata	Saxifragales	eudicots	1630	497	98	3156	6	0.0801648	13978	0.598	2.099	0.808	541.858
6.14.1.2	Saxifraga_canaliculata	Saxifragales	eudicots	1631	444	87	2728	9	0.0927419	13205	0.667	1.45	0.838	498.813
6.14.1.20	Saxifraga_canaliculata	Saxifragales	eudicots	1632	482	95	3345	6	0.0971599	16562	0.735	1.515	0.913	532.066
6.14.1.21	Saxifraga_canaliculata	Saxifragales	eudicots	1633	231	45	745	4	0.22953	3112	0.597	2.575	0.84	256.011
6.14.1.22	Saxifraga_canaliculata	Saxifragales	eudicots	1634	554	68	1455	2	0.173883	13450	0.472	2.775	0.748	598.163
6.14.1.23	Saxifraga_canaliculata	Saxifragales	eudicots	1635	443	87	2776	8	0.0994236	12977	0.692	1.411	0.858	485.483
6.14.1.24	Saxifraga_canaliculata	Saxifragales	eudicots	1636	506	62	1617	3	0.28757	16355	0.668	1.94	0.928	554.858
6.14.1.25	Saxifraga_canaliculata	Saxifragales	eudicots	1637	608	75	1871	4	0.10155	20353	0.554	1.905	0.844	679.159
6.14.1.26	Saxifraga_canaliculata	Saxifragales	eudicots	1638	481	95	2982	2	0.100604	11373	0.516	3.214	0.797	526.117
6.14.1.27	Saxifraga_canaliculata	Saxifragales	eudicots	1639	611	75	2095	5	0.110263	22568	0.63	2.024	0.874	671.044
6.14.1.28	Saxifraga_canaliculata	Saxifragales	eudicots	1640	541	66	1538	4	0.136541	15649	0.59	2.583	0.85	577.552
6.14.1.29	Saxifraga_canaliculata	Saxifragales	eudicots	1641	471	93	3426	4	0.0875657	13273	0.638	2.53	0.946	511.484
6.14.1.3	Saxifraga_canaliculata	Saxifragales	eudicots	1642	604	74	1913	5	0.0993204	21881	0.629	2.189	0.858	661.192
6.14.1.30	Saxifraga_canaliculata	Saxifragales	eudicots	1643	621	76	1813	7	0.104799	18512	0.521	1.416	0.807	668.431
6.14.1.4	Saxifraga_canaliculata	Saxifragales	eudicots	1644	501	61	1294	5	0.132148	13757	0.572	2.748	0.848	549.786
6.14.1.5	Saxifraga_canaliculata	Saxifragales	eudicots	1645	585	72	2010	6	0.216418	21829	0.684	2.199	0.911	633.221
6.14.1.6	Saxifraga_canaliculata	Saxifragales	eudicots	1646	597	73	2097	8	0.0906056	25877	0.73	1.572	0.888	667.458
6.14.1.7	Saxifraga_canaliculata	Saxifragales	eudicots	1647	362	71	2076	3	0.182081	10028	0.737	2.294	0.953	413.631
6.14.1.8	Saxifraga_canaliculata	Saxifragales	eudicots	1648	594	73	1665	3	0.102703	17209	0.522	2.706	0.793	643.682
6.14.1.9	Saxifraga_canaliculata	Saxifragales	eudicots	1649	448	88	2632	5	0.113982	12522	0.637	1.806	0.814	497.164
6.15.2.1	Bergenia_purpurascens	Saxifragales	eudicots	1650	479	94	3632	9	0.096641	18995	0.824	1.166	0.933	538.11
6.15.2.10	Bergenia_purpurascens	Saxifragales	eudicots	1651	369	72	2243	8	0.133749	10448	0.847	1.341	0.974	393.803
6.15.2.11	Bergenia_purpurascens	Saxifragales	eudicots	1652	464	91	3553	8	0.130875	18142	0.823	1.609	0.974	526.443
6.15.2.12	Bergenia_purpurascens	Saxifragales	eudicots	1653	446	88	3120	7	0.104167	14091	0.716	2.183	0.957	497.293
6.15.2.13	Bergenia_purpurascens	Saxifragales	eudicots	1654	429	84	3052	7	0.173001	16946	0.882	1.249	0.975	491.278
6.15.2.14	Bergenia_purpurascens	Saxifragales	eudicots	1655	512	63	1760	8	0.199432	21133	0.881	1.243	0.963	549.003
6.15.2.15	Bergenia_purpurascens	Saxifragales	eudicots	1656	458	90	3479	8	0.133659	17845	0.822	1.635	0.969	522.189
6.15.2.16	Bergenia_purpurascens	Saxifragales	eudicots	1657	537	66	1840	7	0.163043	22751	0.805	1.497	0.932	596.064
6.15.2.17	Bergenia_purpurascens	Saxifragales	eudicots	1658	357	70	2160	9	0.22963	10776	0.887	1.097	0.984	390.696
6.15.2.18	Bergenia_purpurascens	Saxifragales	eudicots	1659	459	90	3276	7	0.107143	17389	0.808	1.182	0.937	519.931
6.15.2.19	Bergenia_purpurascens	Saxifragales	eudicots	1660	435	86	3040	7	0.133553	14473	0.79	1.746	0.964	479.824
6.15.2.2	Bergenia_purpurascens	Saxifragales	eudicots	1661	488	96	3915	7	0.126692	19561	0.815	1.665	0.967	549.108
6.15.2.20	Bergenia_purpurascens	Saxifragales	eudicots	1662	496	98	3333	6	0.0513051	15410	0.645	1.924	0.834	548.124
6.15.2.21	Bergenia_purpurascens	Saxifragales	eudicots	1663	417	82	2920	11	0.159247	13591	0.874	1.233	0.971	442.131
6.15.2.22	Bergenia_purpurascens	Saxifragales	eudicots	1664	505	62	1590	6	0.132075	22521	0.825	1.171	0.925	585.749
6.15.2.23	Bergenia_purpurascens	Saxifragales	eudicots	1665	354	69	2096	5	0.221851	11827	0.895	1.098	0.978	407.403
6.15.2.24	Bergenia_purpurascens	Saxifragales	eudicots	1666	479	94	3470	8	0.0729107	16915	0.721	1.938	0.918	542.864
6.15.2.25	Bergenia_purpurascens	Saxifragales	eudicots	1667	539	66	1647	4	0.153613	20779	0.696	1.913	0.888	612.624
6.15.2.26	Bergenia_purpurascens	Saxifragales	eudicots	1668	464	91	3436	5	0.126601	18042	0.831	1.571	0.964	522.277
6.15.2.27	Bergenia_purpurascens	Saxifragales	eudicots	1669	443	87	3269	5	0.161517	15413	0.762	2.006	0.971	504.076
6.15.2.28	Bergenia_purpurascens	Saxifragales	eudicots	1670	479	94	3810	7	0.138583	18152	0.856	1.371	0.976	516.281
6.15.2.29	Bergenia_purpurascens	Saxifragales	eudicots	1671	536	66	1801	7	0.116602	22330	0.806	1.462	0.933	590.15
6.15.2.3	Bergenia_purpurascens	Saxifragales	eudicots	1672	494	97	3886	7	0.0903242	19997	0.845	1.288	0.946	545.331
6.15.2.30	Bergenia_purpurascens	Saxifragales	eudicots	1673	464	91	3388	7	0.0959268	16491	0.779	1.745	0.949	515.835
6.15.2.4	Bergenia_purpurascens	Saxifragales	eudicots	1674	412	81	2725	6	0.148991	13251	0.81	1.623	0.959	453.487
6.15.2.5	Bergenia_purpurascens	Saxifragales	eudicots	1675	462	91	3522	9	0.159284	19236	0.853	1.406	0.975	532.322
6.15.2.6	Bergenia_purpurascens	Saxifragales	eudicots	1676	382	75	2032	7	0.113681	10291	0.689	1.178	0.877	433.302
6.15.2.7	Bergenia_purpurascens	Saxifragales	eudicots	1677	411	81	2783	6	0.0991736	14666	0.875	1.087	0.975	458.815
6.15.2.8	Bergenia_purpurascens	Saxifragales	eudicots	1678	514	63	1625	7	0.129231	21548	0.782	1.758	0.938	588.273
6.15.2.9	Bergenia_purpurascens	Saxifragales	eudicots	1679	474	93	3429	6	0.0673666	16462	0.794	1.374	0.918	510.494
6.16.1.1	Centrathus_ruber	Dipsacales	eudicots	1680	477	94	3335	4	0.089955	15606	0.662	2.552	0.906	544.468
6.16.1.10	Centrathus_ruber	Dipsacales	eudicots	1681	420	83	2336	5	0.098887	9665	0.59	2.35	0.818	453.631
6.16.1.11	Centrathus_ruber	Dipsacales	eudicots	1682	461	91	2703	7	0.0503145	12778	0.601	1.617	0.817	516.938
6.16.1.12	Centrathus_ruber	Dipsacales	eudicots	1683	505	62	1408	6	0.134943	16338	0.642	2.046	0.854	565.334
6.16.1.13	Centrathus_ruber	Dipsacales	eudicots	1684	449	88	2936	7	0.0940054	14170	0.684	1.978	0.905	510.381
6.16.1.14	Centrathus_ruber	Dipsacales	eudicots	1685	323	63	1630	7	0.199387	8448	0.825	1.438	0.935	358.811
6.16.1.15	Centrathus_ruber	Dipsacales	eudicots	1686	394	77	2303	5	0.130265	10284	0.673	2.326	0.926	438.092
6.16.1.16	Centrathus_ruber	Dipsacales	eudicots	1687	437	86	3019	7	0.144087	15322	0.784	1.661	0.936	495.538
6.16.1.17	Centrathus_ruber	Dipsacales	eudicots	1688	372	73	2372	8	0.209106	11769	0.827	1.696	0.975	422.85
6.16.1.18	Centrathus_ruber	Dipsacales	eudicots	1689	420	83	2609	8	0.096972	12054	0.714	1.675	0.907	460.67
6.16.1.19	Centrathus_ruber	Dipsacales	eudicots	1690	272	53	1003	3	0.189432	4051	0.562	2.523	0.816	300.834
6.16.1.2	Centrathus_ruber	Dipsacales	eudicots	1691	534	65	1681	8	0.137418	21755	0.754	1.372	0.903	602.198
6.16.1.20	Centrathus_ruber	Dipsacales	eudicots	1692	441	87	2377	6	0.0971813	10249	0.552	2.053	0.797	483.103
6.16.1.21	Centrathus_ruber	Dipsacales	eudicots	1693	382	75	2305	5	0.18872	10054	0.704	2.237	0.939	423.744
6.16.1.22	Centrathus_ruber	Dipsacales	eudicots	1694	386	76	2058	9	0.134111	9452	0.658	1.75	0.89	424.977
6.16.1.23	Centrathus_ruber	Dipsacales	eudicots	1695	459	90	2815	6	0.0898757	12467	0.595	1.937	0.863	513
6.16.1.24	Centrathus_ruber	Dipsacales	eudicots	1696	350	69	1848	5	0.136905	8573	0.716	2.012	0.894	387.895
6.16.1.25	Centrathus_ruber	Dipsacales	eudicots	1697	367	72	1917	5	0.120501	7271	0.595	2.785	0.866	391.989
6.16.1.26	Centrathus_ruber	Dipsacales	eudicots	1698	339	66	1359	7	0.100074	6229	0.546	1.574	0.773	378.662
6.16.1.27	Centrathus_ruber	Dipsacales	eudicots	1699	312	61	1487	6	0.114997	7026	0.794	1.127	0.941	333.478
6.16.1.28	Centrathus_ruber	Dipsacales	eudicots	1700	384	75	2195	5	0.136674	11685	0.769	1.249	0.917	436.956
6.16.1.29	Centrathus_ruber	Dipsacales	eudicots	1701	484	95	3052	11	0.0688073	14512	0.66	1.177	0.836	525.606
6.16.1.3	Centrathus_ruber	Dipsacales	eudicots	1702	552	68	1672	4	0.138158	18148	0.556	3.384	0.896	640.704
6.16.1.30	Centrathus_ruber	Dipsacales	eudicots	1703	318	62	1398	6	0.165236	6815	0.699	1.702	0.885	350.058
6.16.1.4	Centrathus_ruber	Dipsacales	eudicots	1704	403	79	2364	6	0.159898	10772	0.682	2.326	0.9	445.664
6.16.1.5	Centrathus_ruber	Dipsacales	eudicots	1705	456	90	3380	8	0.120118	16117	0.748	1.957	0.948	520.289
6.16.1.6	Centrathus_ruber	Dipsacales	eudicots	1706	531	65	1368	6	0.138889	16159	0.585	1.983	0.837	589.326
6.16.1.7	Centrathus_ruber	Dipsacales	eudicots	1707	231	45	856	5	0.295561	4344	0.8	1.137	0.917	261.266
6.16.1.8	Centrathus_ruber	Dipsacales	eudicots	1708	312	61	1676	3	0.277446	8021	0.844	1.655	0.974	345.575
6.16.1.9	Centrathus_ruber	Dipsacales	eudicots	1709	433	85	2833	7	0.0974232	14884	0.753	1.344	0.904	498.373
6.17.2.1	Haloragis_erecta	Saxifragales	eudicots	1710	365	72	2027	6	0.124815	8566	0.732	1.869	0.933	383.495
6.17.2.10	Haloragis_erecta	Saxifragales	eudicots	1711	328	64	1571	5	0.14704	7413	0.701	2.097	0.896	364.557
6.17.2.11	Haloragis_erecta	Saxifragales	eudicots	1712	354	69	2021	6	0.187036	9040	0.839	1.336	0.965	368.003
6.17.2.12	Haloragis_erecta	Saxifragales	eudicots	1713	329	64	1623	6	0.142329	8483	0.777	1.304	0.918	370.477
6.17.2.13	Haloragis_erecta	Saxifragales	eudicots	1714	322	63	1667	8	0.179964	8714	0.808	1.527	0.955	368.06
6.17.2.14	Haloragis_erecta	Saxifragales	eudicots	1715	255	50	1085	5	0.193548	5463	0.843	1.222	0.954	285.355
6.17.2.15	Haloragis_erecta	Saxifragales	eudicots	1716	275	54	1189	5	0.159798	6017	0.774	1.057	0.957	312.545
6.17.2.16	Haloragis_erecta	Saxifragales	eudicots	1717	338	66	1530	7	0.0888889	6912	0.612	2.301	0.862	376.72
6.17.2.17	Haloragis_erecta	Saxifragales	eudicots	1718	338	66	1769	7	0.118711	8974	0.802	1.36	0.927	374.942
6.17.2.18	Haloragis_erecta	Saxifragales	eudicots	1719	336	66	1742	7	0.132606	7797	0.778	1.533	0.932	354.886
6.17.2.19	Haloragis_erecta	Saxifragales	eudicots	1720	356	70	2109	7	0.142248	11085	0.866	1.025	0.966	401.13
6.17.2.2	Haloragis_erecta	Saxifragales	eudicots	1721	328	64	1729	5	0.218623	7338	0.752	1.951	0.939	350.166
6.17.2.20	Haloragis_erecta	Saxifragales	eudicots	1722	312	61	1573	5	0.22314	7806	0.805	1.256	0.95	349.129
6.17.2.21	Haloragis_erecta	Saxifragales	eudicots	1723	342	67	1932	9	0.240683	9803	0.872	1.185	0.957	375.801
6.17.2.22	Haloragis_erecta	Saxifragales	eudicots	1724	314	61	1591	9	0.173476	8825	0.859	1.063	0.951	359.399
6.17.2.23	Haloragis_erecta	Saxifragales	eudicots	1725	329	64	1751	5	0.157624	8968	0.818	1.623	0.959	371.181
6.17.2.24	Haloragis_erecta	Saxifragales	eudicots	1726	354	69	1983	9	0.1059	10597	0.846	1.182	0.946	396.806
6.17.2.25	Haloragis_erecta	Saxifragales	eudicots	1727	373	73	1846	8	0.0828819	9253	0.653	1.968	0.817	421.843
6.17.2.26	Haloragis_erecta	Saxifragales	eudicots	1728	334	65	1693	6	0.1772	7951	0.75	1.97	0.93	365.006
6.17.2.27	Haloragis_erecta	Saxifragales	eudicots	1729	417	82	2607	8	0.0805524	12937	0.779	1.34	0.919	456.757
6.17.2.28	Haloragis_erecta	Saxifragales	eudicots	1730	338	66	1791	9	0.167504	8022	0.791	1.732	0.947	357.067
6.17.2.29	Haloragis_erecta	Saxifragales	eudicots	1731	278	54	1277	5	0.254503	6466	0.841	1.214	0.975	310.848
6.17.2.3	Haloragis_erecta	Saxifragales	eudicots	1732	328	64	1773	7	0.169205	9286	0.883	1.279	0.973	363.61
6.17.2.30	Haloragis_erecta	Saxifragales	eudicots	1733	371	73	1856	3	0.113147	7076	0.519	3.855	0.891	413.759
6.17.2.4	Haloragis_erecta	Saxifragales	eudicots	1734	357	70	1861	3	0.124127	7917	0.646	2.551	0.897	392.518
6.17.2.5	Haloragis_erecta	Saxifragales	eudicots	1735	289	56	1297	4	0.270625	5148	0.683	2.031	0.912	307.861
6.17.2.6	Haloragis_erecta	Saxifragales	eudicots	1736	299	58	1301	5	0.117602	7195	0.764	1.274	0.914	344.109
6.17.2.7	Haloragis_erecta	Saxifragales	eudicots	1737	324	63	1641	6	0.16819	8454	0.837	1.286	0.937	356.236
6.17.2.8	Haloragis_erecta	Saxifragales	eudicots	1738	302	59	1455	5	0.173883	7269	0.815	1.386	0.939	334.712
6.17.2.9	Haloragis_erecta	Saxifragales	eudicots	1739	377	74	1939	7	0.0789067	9248	0.659	2.054	0.834	420.089
6.19.1.1	Galium_rubioides	Gentianales	eudicots	1740	467	92	2244	10	0.0534759	10279	0.492	1.595	0.797	512.511
6.19.1.10	Galium_rubioides	Gentianales	eudicots	1741	478	94	2489	11	0.0614705	11874	0.529	1.556	0.813	531.02
6.19.1.11	Galium_rubioides	Gentianales	eudicots	1742	472	93	2374	12	0.0572873	11185	0.526	1.329	0.822	516.8
6.19.1.12	Galium_rubioides	Gentianales	eudicots	1743	434	85	2104	11	0.0646388	9866	0.555	1.383	0.818	472.608
6.19.1.13	Galium_rubioides	Gentianales	eudicots	1744	402	79	1959	11	0.0969883	9302	0.606	1.205	0.842	439.372
6.19.1.14	Galium_rubioides	Gentianales	eudicots	1745	503	61	1060	10	0.0858491	12448	0.515	1.738	0.823	550.991
6.19.1.15	Galium_rubioides	Gentianales	eudicots	1746	611	75	1427	9	0.0735809	15406	0.426	1.79	0.788	674.363
6.19.1.16	Galium_rubioides	Gentianales	eudicots	1747	472	93	2370	11	0.057384	10545	0.51	1.218	0.788	509.589
6.19.1.17	Galium_rubioides	Gentianales	eudicots	1748	499	98	2569	10	0.0467108	11943	0.499	1.349	0.803	548.458
6.19.1.18	Galium_rubioides	Gentianales	eudicots	1749	541	66	1141	8	0.0920245	13189	0.454	1.464	0.768	604.137
6.19.1.19	Galium_rubioides	Gentianales	eudicots	1750	508	62	1034	8	0.101547	11385	0.459	1.13	0.788	558.415
6.19.1.2	Galium_rubioides	Gentianales	eudicots	1751	419	82	1941	10	0.0788253	9541	0.551	1.133	0.819	466.299
6.19.1.20	Galium_rubioides	Gentianales	eudicots	1752	571	70	1236	9	0.0736246	13789	0.433	2.386	0.8	632.476
6.19.1.21	Galium_rubioides	Gentianales	eudicots	1753	558	68	1188	9	0.0765993	13172	0.435	1.698	0.761	616.855
6.19.1.22	Galium_rubioides	Gentianales	eudicots	1754	417	82	2003	11	0.0948577	9510	0.569	1.144	0.825	458.182
6.19.1.23	Galium_rubioides	Gentianales	eudicots	1755	515	63	1055	9	0.113744	12184	0.464	2.403	0.808	574.364
6.19.1.24	Galium_rubioides	Gentianales	eudicots	1756	440	87	2204	10	0.0775862	10469	0.551	1.128	0.826	488.523
6.19.1.25	Galium_rubioides	Gentianales	eudicots	1757	577	71	1353	10	0.0776053	15813	0.475	1.301	0.79	646.848
6.19.1.26	Galium_rubioides	Gentianales	eudicots	1758	489	96	2447	12	0.0555783	11323	0.486	1.165	0.794	541.227
6.19.1.27	Galium_rubioides	Gentianales	eudicots	1759	630	77	1374	9	0.0764192	15215	0.399	2.086	0.777	692.258
6.19.1.28	Galium_rubioides	Gentianales	eudicots	1760	521	64	1092	10	0.0833333	12110	0.462	1.524	0.793	573.845
6.19.1.29	Galium_rubioides	Gentianales	eudicots	1761	466	92	2305	10	0.0520607	11116	0.521	1.701	0.816	517.974
6.19.1.3	Galium_rubioides	Gentianales	eudicots	1762	420	83	1919	11	0.079729	9136	0.519	1.344	0.806	470.412
6.19.1.30	Galium_rubioides	Gentianales	eudicots	1763	381	75	1771	9	0.0677583	8589	0.605	1.144	0.823	422.318
6.19.1.4	Galium_rubioides	Gentianales	eudicots	1764	523	64	1071	9	0.0980392	11904	0.454	1.202	0.769	573.791
6.19.1.5	Galium_rubioides	Gentianales	eudicots	1765	603	74	1367	11	0.0768105	14427	0.417	1.526	0.77	658.998
6.19.1.6	Galium_rubioides	Gentianales	eudicots	1766	449	88	2138	10	0.0636109	9855	0.512	1.39	0.803	491.615
6.19.1.7	Galium_rubioides	Gentianales	eudicots	1767	591	72	1370	11	0.0875912	15654	0.457	1.828	0.808	655.916
6.19.1.8	Galium_rubioides	Gentianales	eudicots	1768	360	71	1459	9	0.0822481	6989	0.545	1.442	0.797	401.374
6.19.1.9	Galium_rubioides	Gentianales	eudicots	1769	477	94	2513	12	0.0680462	11715	0.542	1.268	0.826	521.276
6.20.1.1	Rubia_tinctorum	Gentianales	eudicots	1770	365	72	1410	8	0.108511	6331	0.486	1.425	0.799	404.687
6.20.1.10	Rubia_tinctorum	Gentianales	eudicots	1771	375	74	1360	6	0.0669118	5633	0.413	2.703	0.757	413.775
6.20.1.11	Rubia_tinctorum	Gentianales	eudicots	1772	365	72	1405	10	0.108897	6272	0.483	1.394	0.779	403.793
6.20.1.12	Rubia_tinctorum	Gentianales	eudicots	1773	273	53	880	8	0.0886364	3960	0.551	2.007	0.825	300.547
6.20.1.13	Rubia_tinctorum	Gentianales	eudicots	1774	424	83	1645	9	0.0729483	7146	0.408	1.144	0.756	469.27
6.20.1.14	Rubia_tinctorum	Gentianales	eudicots	1775	481	95	2162	11	0.0629047	9406	0.42	1.124	0.771	530.489
6.20.1.15	Rubia_tinctorum	Gentianales	eudicots	1776	296	58	936	6	0.0972222	3559	0.422	3.26	0.655	325.702
6.20.1.16	Rubia_tinctorum	Gentianales	eudicots	1777	200	39	422	3	0.156398	1469	0.361	3.846	0.592	226.268
6.20.1.17	Rubia_tinctorum	Gentianales	eudicots	1778	431	85	1850	10	0.0567568	7961	0.452	1.383	0.789	470.713
6.20.1.18	Rubia_tinctorum	Gentianales	eudicots	1779	186	36	433	2	0.242494	1559	0.473	2.691	0.703	203.616
6.20.1.19	Rubia_tinctorum	Gentianales	eudicots	1780	345	68	1402	8	0.085592	6723	0.578	1.506	0.838	382.157
6.20.1.2	Rubia_tinctorum	Gentianales	eudicots	1781	338	66	1290	6	0.0930233	5325	0.522	1.518	0.781	357.996
6.20.1.20	Rubia_tinctorum	Gentianales	eudicots	1782	276	54	675	3	0.0977778	2448	0.344	3.415	0.565	299.002
6.20.1.21	Rubia_tinctorum	Gentianales	eudicots	1783	184	35	447	4	0.304251	2065	0.621	2.177	0.806	204.441
6.20.1.22	Rubia_tinctorum	Gentianales	eudicots	1784	338	66	1237	7	0.0970089	5366	0.485	2.375	0.77	372.936
6.20.1.23	Rubia_tinctorum	Gentianales	eudicots	1785	189	36	322	2	0.204969	938	0.28	3.403	0.477	205.179
6.20.1.24	Rubia_tinctorum	Gentianales	eudicots	1786	449	88	1774	8	0.0676437	7530	0.386	2.332	0.747	494.864
6.20.1.25	Rubia_tinctorum	Gentianales	eudicots	1787	254	49	830	6	0.109639	3768	0.626	1.566	0.812	274.985
6.20.1.26	Rubia_tinctorum	Gentianales	eudicots	1788	406	80	1652	9	0.0635593	6971	0.451	1.74	0.771	440.637
6.20.1.27	Rubia_tinctorum	Gentianales	eudicots	1789	318	62	1293	9	0.146945	6280	0.626	1.692	0.837	355.147
6.20.1.28	Rubia_tinctorum	Gentianales	eudicots	1790	226	44	601	3	0.129784	2222	0.481	1.99	0.692	240.982
6.20.1.29	Rubia_tinctorum	Gentianales	eudicots	1791	492	97	2232	13	0.0609319	9865	0.422	1.667	0.778	541.879
6.20.1.3	Rubia_tinctorum	Gentianales	eudicots	1792	554	68	1030	11	0.0757282	10047	0.334	1.975	0.701	614.422
6.20.1.30	Rubia_tinctorum	Gentianales	eudicots	1793	531	65	1169	9	0.116339	12287	0.449	1.8	0.79	586.22
6.20.1.4	Rubia_tinctorum	Gentianales	eudicots	1794	276	54	922	5	0.113883	3681	0.521	2.341	0.814	298.028
6.20.1.5	Rubia_tinctorum	Gentianales	eudicots	1795	355	70	1205	8	0.0995851	4489	0.377	2.381	0.664	386.69
6.20.1.6	Rubia_tinctorum	Gentianales	eudicots	1796	483	95	2197	11	0.0477924	9322	0.412	2.026	0.763	532.941
6.20.1.7	Rubia_tinctorum	Gentianales	eudicots	1797	433	85	1779	9	0.0674536	7591	0.413	1.855	0.759	480.646
6.20.1.8	Rubia_tinctorum	Gentianales	eudicots	1798	377	74	1336	8	0.0898204	5583	0.4	1.862	0.727	418.916
6.20.1.9	Rubia_tinctorum	Gentianales	eudicots	1799	472	93	1897	7	0.0716921	7589	0.35	2.694	0.727	522.132
6.21.2.1	Galium_odoratum	Gentianales	eudicots	1800	664	82	1733	11	0.0784766	19221	0.442	1.145	0.773	739.446
6.21.2.10	Galium_odoratum	Gentianales	eudicots	1801	941	116	2698	12	0.0444774	29583	0.341	1.216	0.715	1043.73
6.21.2.11	Galium_odoratum	Gentianales	eudicots	1802	665	82	1726	8	0.0608343	19210	0.442	2.808	0.798	739.336
6.21.2.12	Galium_odoratum	Gentianales	eudicots	1803	643	79	1592	10	0.0753769	18554	0.444	1.426	0.764	724.633
6.21.2.13	Galium_odoratum	Gentianales	eudicots	1804	851	105	2255	10	0.0465632	24741	0.344	1.75	0.715	950.022
6.21.2.14	Galium_odoratum	Gentianales	eudicots	1805	786	97	2164	11	0.0628466	25372	0.414	2.489	0.774	877.587
6.21.2.15	Galium_odoratum	Gentianales	eudicots	1806	770	95	2212	10	0.0691682	24635	0.427	1.258	0.765	851.776
6.21.2.16	Galium_odoratum	Gentianales	eudicots	1807	605	74	1451	9	0.0827016	17002	0.476	1.245	0.798	669.761
6.21.2.17	Galium_odoratum	Gentianales	eudicots	1808	706	87	1840	11	0.0652174	21450	0.431	1.285	0.772	790.686
6.21.2.18	Galium_odoratum	Gentianales	eudicots	1809	767	94	2018	12	0.0520317	22334	0.387	1.438	0.75	851.242
6.21.2.19	Galium_odoratum	Gentianales	eudicots	1810	747	92	2019	11	0.0520059	22598	0.407	2.548	0.752	835.371
6.21.2.2	Galium_odoratum	Gentianales	eudicots	1811	725	89	1856	11	0.0646552	20861	0.401	1.542	0.767	808.611
6.21.2.20	Galium_odoratum	Gentianales	eudicots	1812	773	95	2106	9	0.0645774	23313	0.405	2.121	0.748	850.512
6.21.2.21	Galium_odoratum	Gentianales	eudicots	1813	639	78	1516	7	0.0791557	17753	0.435	2.249	0.756	716.337
6.21.2.22	Galium_odoratum	Gentianales	eudicots	1814	562	69	1391	7	0.0862689	16061	0.521	2.044	0.826	622.359
6.21.2.23	Galium_odoratum	Gentianales	eudicots	1815	555	68	1320	8	0.0795455	15171	0.509	1.178	0.791	611.871
6.21.2.24	Galium_odoratum	Gentianales	eudicots	1816	613	75	1553	8	0.0772698	18255	0.496	1.182	0.796	680.132
6.21.2.25	Galium_odoratum	Gentianales	eudicots	1817	609	75	1572	9	0.0763359	17541	0.486	1.4	0.787	673.487
6.21.2.26	Galium_odoratum	Gentianales	eudicots	1818	597	73	1501	11	0.0799467	16955	0.503	1.472	0.811	650.79
6.21.2.27	Galium_odoratum	Gentianales	eudicots	1819	523	64	1170	8	0.0897436	13313	0.51	1.12	0.794	572.843
6.21.2.28	Galium_odoratum	Gentianales	eudicots	1820	903	111	2651	11	0.0577141	29264	0.363	3.084	0.758	1005.94
6.21.2.29	Galium_odoratum	Gentianales	eudicots	1821	637	78	1587	7	0.0964083	18600	0.44	2.015	0.757	728.433
6.21.2.3	Galium_odoratum	Gentianales	eudicots	1822	607	74	1467	7	0.104294	17877	0.48	1.637	0.785	684.317
6.21.2.30	Galium_odoratum	Gentianales	eudicots	1823	475	94	2823	7	0.0743889	13738	0.621	1.847	0.844	527.438
6.21.2.4	Galium_odoratum	Gentianales	eudicots	1824	573	70	1408	8	0.0745739	16817	0.524	1.671	0.8	635.082
6.21.2.5	Galium_odoratum	Gentianales	eudicots	1825	639	78	1592	8	0.0854271	18262	0.448	1.819	0.755	715.867
6.21.2.6	Galium_odoratum	Gentianales	eudicots	1826	705	87	1923	9	0.0624025	21710	0.437	2.22	0.755	790.294
6.21.2.7	Galium_odoratum	Gentianales	eudicots	1827	856	106	2354	12	0.0509771	26084	0.354	1.873	0.733	962.933
6.21.2.8	Galium_odoratum	Gentianales	eudicots	1828	724	89	1849	9	0.0567875	21889	0.41	1.725	0.726	819.32
6.21.2.9	Galium_odoratum	Gentianales	eudicots	1829	508	62	1162	7	0.0783133	14143	0.549	1.388	0.799	568.989
6.22.2.1	Heimia_myrthifolia	Myrtales	eudicots	1830	365	72	1960	3	0.129082	9024	0.667	2.171	0.922	412.261
6.22.2.10	Heimia_myrthifolia	Myrtales	eudicots	1831	424	83	2824	6	0.154037	13157	0.775	1.635	0.934	461.903
6.22.2.11	Heimia_myrthifolia	Myrtales	eudicots	1832	309	60	1494	8	0.154618	7256	0.837	1.085	0.95	330.099
6.22.2.12	Heimia_myrthifolia	Myrtales	eudicots	1833	338	66	1901	6	0.18464	9064	0.848	1.539	0.978	366.422
6.22.2.13	Heimia_myrthifolia	Myrtales	eudicots	1834	337	66	1800	9	0.180556	8847	0.812	1.48	0.945	370.109
6.22.2.14	Heimia_myrthifolia	Myrtales	eudicots	1835	273	53	1073	5	0.111836	4609	0.675	1.871	0.888	292.835
6.22.2.15	Heimia_myrthifolia	Myrtales	eudicots	1836	331	65	1687	5	0.101363	6790	0.691	2.204	0.947	351.281
6.22.2.16	Heimia_myrthifolia	Myrtales	eudicots	1837	336	66	1698	4	0.111896	8152	0.735	2.064	0.925	373.381
6.22.2.17	Heimia_myrthifolia	Myrtales	eudicots	1838	397	78	2570	3	0.169261	12145	0.832	1.623	0.959	428.262
6.22.2.18	Heimia_myrthifolia	Myrtales	eudicots	1839	383	75	2419	6	0.124018	11830	0.851	1.537	0.98	417.95
6.22.2.19	Heimia_myrthifolia	Myrtales	eudicots	1840	311	61	1669	8	0.260635	8291	0.892	1.381	0.977	341.668
6.22.2.2	Heimia_myrthifolia	Myrtales	eudicots	1841	365	72	2224	7	0.146133	11144	0.838	1.34	0.952	408.735
6.22.2.20	Heimia_myrthifolia	Myrtales	eudicots	1842	392	77	2243	7	0.0936246	10981	0.723	1.564	0.889	436.99
6.22.2.21	Heimia_myrthifolia	Myrtales	eudicots	1843	347	68	1776	8	0.197635	8387	0.726	1.985	0.896	381.054
6.22.2.22	Heimia_myrthifolia	Myrtales	eudicots	1844	370	73	2038	6	0.0932287	9793	0.752	1.324	0.886	404.602
6.22.2.23	Heimia_myrthifolia	Myrtales	eudicots	1845	305	60	1592	4	0.237437	7432	0.846	1.567	0.971	332.283
6.22.2.24	Heimia_myrthifolia	Myrtales	eudicots	1846	336	66	1626	9	0.116851	6977	0.695	1.963	0.89	355.216
6.22.2.25	Heimia_myrthifolia	Myrtales	eudicots	1847	348	68	1878	8	0.123003	8423	0.808	1.286	0.947	361.832
6.22.2.26	Heimia_myrthifolia	Myrtales	eudicots	1848	363	71	2204	5	0.184211	11048	0.868	1.373	0.982	399.85
6.22.2.27	Heimia_myrthifolia	Myrtales	eudicots	1849	339	66	1681	5	0.113028	7596	0.684	2.203	0.917	373.444
6.22.2.28	Heimia_myrthifolia	Myrtales	eudicots	1850	375	74	2227	6	0.123934	10438	0.792	1.626	0.942	406.946
6.22.2.29	Heimia_myrthifolia	Myrtales	eudicots	1851	309	60	1395	5	0.150538	6499	0.719	1.912	0.903	336.943
6.22.2.3	Heimia_myrthifolia	Myrtales	eudicots	1852	272	53	1098	6	0.155738	4523	0.724	1.889	0.935	280.192
6.22.2.30	Heimia_myrthifolia	Myrtales	eudicots	1853	376	74	2070	5	0.0917874	9546	0.674	2.32	0.911	421.721
6.22.2.4	Heimia_myrthifolia	Myrtales	eudicots	1854	366	72	1810	6	0.0751381	7528	0.611	2.162	0.815	393.577
6.22.2.5	Heimia_myrthifolia	Myrtales	eudicots	1855	264	51	1052	6	0.162548	5453	0.77	1.334	0.918	298.409
6.22.2.6	Heimia_myrthifolia	Myrtales	eudicots	1856	350	69	1913	9	0.144276	9958	0.812	1.17	0.92	392.674
6.22.2.7	Heimia_myrthifolia	Myrtales	eudicots	1857	384	75	2521	9	0.222531	12540	0.912	1.18	0.976	415.789
6.22.2.8	Heimia_myrthifolia	Myrtales	eudicots	1858	383	75	2384	9	0.158557	11851	0.826	1.522	0.946	424.628
6.22.2.9	Heimia_myrthifolia	Myrtales	eudicots	1859	264	51	1145	8	0.262009	5957	0.869	1.191	0.962	293.423
6.23.1.1	Cuphea_ignea	Myrtales	eudicots	1860	322	63	1241	6	0.109589	5599	0.556	1.696	0.772	355.779
6.23.1.10	Cuphea_ignea	Myrtales	eudicots	1861	355	70	1666	6	0.138655	7924	0.643	2.02	0.859	393.46
6.23.1.11	Cuphea_ignea	Myrtales	eudicots	1862	360	71	1385	7	0.0981949	6320	0.509	1.914	0.801	395.186
6.23.1.12	Cuphea_ignea	Myrtales	eudicots	1863	313	61	1179	6	0.129771	5558	0.6	1.943	0.814	341.201
6.23.1.13	Cuphea_ignea	Myrtales	eudicots	1864	304	59	1142	6	0.091944	4954	0.553	2.702	0.803	335.64
6.23.1.14	Cuphea_ignea	Myrtales	eudicots	1865	346	68	1500	6	0.114	7165	0.618	1.762	0.835	381.569
6.23.1.15	Cuphea_ignea	Myrtales	eudicots	1866	302	59	996	6	0.0913655	4322	0.478	3.038	0.751	336.953
6.23.1.16	Cuphea_ignea	Myrtales	eudicots	1867	331	65	1276	9	0.119906	5789	0.544	1.729	0.767	365.538
6.23.1.17	Cuphea_ignea	Myrtales	eudicots	1868	421	83	1397	6	0.0651396	6133	0.355	1.262	0.68	465.675
6.23.1.18	Cuphea_ignea	Myrtales	eudicots	1869	308	60	1257	6	0.21957	6570	0.672	1.455	0.87	350.426
6.23.1.19	Cuphea_ignea	Myrtales	eudicots	1870	343	67	1504	5	0.101729	6926	0.61	1.763	0.817	377.787
6.23.1.2	Cuphea_ignea	Myrtales	eudicots	1871	305	60	1223	6	0.171709	5908	0.66	1.842	0.874	335.349
6.23.1.20	Cuphea_ignea	Myrtales	eudicots	1872	298	58	1242	7	0.137681	6216	0.729	1.495	0.885	327.289
6.23.1.21	Cuphea_ignea	Myrtales	eudicots	1873	283	55	1019	4	0.117763	4889	0.635	1.489	0.824	311.141
6.23.1.22	Cuphea_ignea	Myrtales	eudicots	1874	287	56	1065	8	0.112676	4686	0.621	1.729	0.813	307.939
6.23.1.23	Cuphea_ignea	Myrtales	eudicots	1875	234	45	898	5	0.334076	4275	0.843	1.529	0.971	252.369
6.23.1.24	Cuphea_ignea	Myrtales	eudicots	1876	230	45	870	8	0.265517	4444	0.869	1.328	0.954	253.435
6.23.1.25	Cuphea_ignea	Myrtales	eudicots	1877	301	59	1166	5	0.146655	5201	0.63	1.643	0.854	322.181
6.23.1.26	Cuphea_ignea	Myrtales	eudicots	1878	284	55	978	4	0.139059	4992	0.626	1.925	0.84	316.548
6.23.1.27	Cuphea_ignea	Myrtales	eudicots	1879	324	63	1332	5	0.114865	6437	0.597	2.07	0.857	368.079
6.23.1.28	Cuphea_ignea	Myrtales	eudicots	1880	255	50	922	5	0.147505	4615	0.716	1.178	0.887	284.601
6.23.1.29	Cuphea_ignea	Myrtales	eudicots	1881	245	48	921	7	0.206298	4759	0.778	1.578	0.911	277.317
6.23.1.3	Cuphea_ignea	Myrtales	eudicots	1882	289	56	1049	7	0.114395	5083	0.647	1.423	0.845	314.138
6.23.1.30	Cuphea_ignea	Myrtales	eudicots	1883	342	67	1237	8	0.0848828	5472	0.48	1.815	0.715	378.467
6.23.1.4	Cuphea_ignea	Myrtales	eudicots	1884	278	54	1106	6	0.154611	5402	0.744	1.503	0.892	302.015
6.23.1.5	Cuphea_ignea	Myrtales	eudicots	1885	290	57	1099	8	0.123749	5086	0.656	1.34	0.858	312.206
7.01.1.1	Danae_racemosa	Asparagales	monocots	1886	605	74	2060	3	0.133981	14583	0.474	4.523	0.956	622.086
7.01.1.10	Danae_racemosa	Asparagales	monocots	1887	812	100	3630	3	0.104132	26896	0.467	4.585	0.92	851.083
7.01.1.11	Danae_racemosa	Asparagales	monocots	1888	906	112	4293	4	0.0642907	30121	0.412	4.851	0.885	958.755
7.01.1.12	Danae_racemosa	Asparagales	monocots	1889	523	64	1685	7	0.137092	19387	0.781	1.752	0.941	558.344
7.01.1.13	Danae_racemosa	Asparagales	monocots	1890	601	74	2140	3	0.128972	17790	0.562	3.497	0.954	630.855
7.01.1.14	Danae_racemosa	Asparagales	monocots	1891	643	79	2440	3	0.143852	21080	0.585	3.366	0.954	673.023
7.01.1.15	Danae_racemosa	Asparagales	monocots	1892	667	82	2324	4	0.0993976	18799	0.467	3.986	0.842	710.88
7.01.1.16	Danae_racemosa	Asparagales	monocots	1893	670	82	2576	4	0.11646	23372	0.618	2.943	0.933	689.389
7.01.1.17	Danae_racemosa	Asparagales	monocots	1894	696	86	2603	6	0.0587783	21978	0.527	3.23	0.844	724.083
7.01.1.18	Danae_racemosa	Asparagales	monocots	1895	562	69	1750	5	0.0874286	16253	0.573	2.537	0.884	596.828
7.01.1.19	Danae_racemosa	Asparagales	monocots	1896	700	86	2685	2	0.111732	17078	0.412	5.334	0.919	721.297
7.01.1.2	Danae_racemosa	Asparagales	monocots	1897	457	90	3046	5	0.106697	10754	0.62	3.058	0.975	467.052
7.01.1.20	Danae_racemosa	Asparagales	monocots	1898	542	66	1692	5	0.177305	15810	0.595	2.928	0.919	577.765
7.01.1.21	Danae_racemosa	Asparagales	monocots	1899	483	95	3400	2	0.119412	10758	0.524	3.763	0.963	507.693
7.01.1.22	Danae_racemosa	Asparagales	monocots	1900	738	91	2918	6	0.0867032	23189	0.482	3.779	0.853	777.226
7.01.1.23	Danae_racemosa	Asparagales	monocots	1901	492	97	3769	5	0.115415	12873	0.617	3.067	0.969	511.883
7.01.1.24	Danae_racemosa	Asparagales	monocots	1902	759	93	3160	5	0.11962	24712	0.5	3.973	0.926	787.782
7.01.1.25	Danae_racemosa	Asparagales	monocots	1903	613	75	2264	4	0.121908	18908	0.601	3.109	0.966	628.635
7.01.1.26	Danae_racemosa	Asparagales	monocots	1904	1130	112	3891	5	0.0539707	37299	0.337	6.755	0.816	1180.02
7.01.1.27	Danae_racemosa	Asparagales	monocots	1905	486	96	3456	7	0.101562	13167	0.659	2.602	0.931	501.039
7.01.1.28	Danae_racemosa	Asparagales	monocots	1906	571	70	1977	2	0.191199	16176	0.54	3.737	0.974	613.751
7.01.1.29	Danae_racemosa	Asparagales	monocots	1907	511	62	1657	4	0.262523	18084	0.733	2.091	0.952	556.698
7.01.1.3	Danae_racemosa	Asparagales	monocots	1908	952	118	4731	4	0.0982879	33747	0.43	5.008	0.879	993.159
7.01.1.30	Danae_racemosa	Asparagales	monocots	1909	597	73	2147	5	0.128551	21011	0.662	2.539	0.933	631.679
7.01.1.4	Danae_racemosa	Asparagales	monocots	1910	749	92	3033	3	0.115727	26159	0.508	3.972	0.921	804.69
7.01.1.5	Danae_racemosa	Asparagales	monocots	1911	800	99	2950	2	0.0935593	18959	0.337	6.445	0.751	841.333
7.01.1.6	Danae_racemosa	Asparagales	monocots	1912	752	93	3096	5	0.0746124	26318	0.543	3.624	0.908	780.74
7.01.1.7	Danae_racemosa	Asparagales	monocots	1913	919	113	4432	5	0.0852888	31636	0.434	4.557	0.884	956.74
7.01.1.8	Danae_racemosa	Asparagales	monocots	1914	528	65	1738	4	0.233602	16113	0.643	2.901	0.962	561.146
7.01.1.9	Danae_racemosa	Asparagales	monocots	1915	653	80	2527	3	0.128611	19376	0.533	3.623	0.951	675.594
7.02.2.1	Sternbergia_lutea	Asparagales	monocots	1916	1300	129	5186	4	0.0366371	33190	0.235	9.761	0.911	1331.92
7.02.2.10	Sternbergia_lutea	Asparagales	monocots	1917	1046	103	3683	2	0.0882433	23686	0.26	8.657	0.913	1069.24
7.02.2.11	Sternbergia_lutea	Asparagales	monocots	1918	934	115	4090	4	0.0418093	21383	0.293	7.341	0.837	957.909
7.02.2.12	Sternbergia_lutea	Asparagales	monocots	1919	911	112	3940	4	0.0586294	19509	0.279	7.57	0.877	937.562
7.02.2.13	Sternbergia_lutea	Asparagales	monocots	1920	1362	135	5900	3	0.0428814	34647	0.227	10.022	0.848	1385.31
7.02.2.14	Sternbergia_lutea	Asparagales	monocots	1921	1604	159	7312	4	0.0315919	40845	0.192	12.884	0.839	1634.43
7.02.2.15	Sternbergia_lutea	Asparagales	monocots	1922	863	106	3899	3	0.0833547	21781	0.354	6.194	0.937	879.781
7.02.2.16	Sternbergia_lutea	Asparagales	monocots	1923	1208	119	4739	5	0.0487445	32108	0.267	9.023	0.885	1230.13
7.02.2.17	Sternbergia_lutea	Asparagales	monocots	1924	1415	140	5707	3	0.0367969	35395	0.215	11.311	0.864	1439.87
7.02.2.18	Sternbergia_lutea	Asparagales	monocots	1925	1208	119	4024	2	0.0472167	24706	0.206	11.609	0.803	1227.55
7.02.2.19	Sternbergia_lutea	Asparagales	monocots	1926	851	105	3547	3	0.0535664	20271	0.329	6.399	0.834	880.281
7.02.2.2	Sternbergia_lutea	Asparagales	monocots	1927	915	113	4494	3	0.103471	20882	0.303	7.956	0.964	930.486
7.02.2.20	Sternbergia_lutea	Asparagales	monocots	1928	1137	112	4450	4	0.0788764	29456	0.277	8.417	0.923	1156.9
7.02.2.21	Sternbergia_lutea	Asparagales	monocots	1929	1376	136	5983	4	0.0678589	38188	0.243	10.286	0.856	1404.81
7.02.2.22	Sternbergia_lutea	Asparagales	monocots	1930	1063	105	3852	4	0.0911215	25317	0.271	8.618	0.914	1083.33
7.02.2.23	Sternbergia_lutea	Asparagales	monocots	1931	1240	123	5047	2	0.0643947	25316	0.201	12.138	0.894	1258.04
7.02.2.24	Sternbergia_lutea	Asparagales	monocots	1932	768	95	3227	5	0.078401	17126	0.352	6.353	0.934	781.784
7.02.2.25	Sternbergia_lutea	Asparagales	monocots	1933	814	100	3455	3	0.0798842	17680	0.319	7.494	0.935	834.403
7.02.2.26	Sternbergia_lutea	Asparagales	monocots	1934	1114	110	4115	2	0.0918591	25736	0.248	9.769	0.951	1140.99
7.02.2.27	Sternbergia_lutea	Asparagales	monocots	1935	1282	127	5005	3	0.0505495	32625	0.237	10.245	0.843	1316.11
7.02.2.28	Sternbergia_lutea	Asparagales	monocots	1936	830	102	3381	3	0.0961254	18297	0.317	7.086	0.921	851.556
7.02.2.29	Sternbergia_lutea	Asparagales	monocots	1937	1139	112	3837	2	0.0547303	21255	0.198	11.967	0.816	1160.05
7.02.2.3	Sternbergia_lutea	Asparagales	monocots	1938	883	109	4174	3	0.0503115	18330	0.285	7.538	0.907	898.584
7.02.2.30	Sternbergia_lutea	Asparagales	monocots	1939	480	95	3245	3	0.100154	9999	0.489	3.769	0.946	507.008
7.02.2.4	Sternbergia_lutea	Asparagales	monocots	1940	1263	125	4850	3	0.0476289	33102	0.251	9.321	0.883	1287.28
7.02.2.5	Sternbergia_lutea	Asparagales	monocots	1941	1310	130	5000	5	0.042	31718	0.223	10.624	0.794	1335.83
7.02.2.6	Sternbergia_lutea	Asparagales	monocots	1942	953	118	4464	5	0.061828	22540	0.297	7.672	0.872	977.186
7.02.2.7	Sternbergia_lutea	Asparagales	monocots	1943	1139	112	4022	3	0.0745898	29425	0.272	9.174	0.912	1165.45
7.02.2.8	Sternbergia_lutea	Asparagales	monocots	1944	553	68	1762	2	0.170261	9601	0.386	5.87	0.964	559.221
7.02.2.9	Sternbergia_lutea	Asparagales	monocots	1945	984	122	4692	4	0.0865303	23203	0.285	8.185	0.891	1011.91
7.04.2.1	Tricyrtis_hirta	Liliales	monocots	1946	585	72	1682	5	0.0808561	19564	0.52	3.191	0.84	687.695
7.04.2.10	Tricyrtis_hirta	Liliales	monocots	1947	429	84	2895	9	0.103627	14910	0.841	1.163	0.936	472.004
7.04.2.11	Tricyrtis_hirta	Liliales	monocots	1948	528	65	1567	6	0.121251	18954	0.691	1.712	0.878	587.215
7.04.2.12	Tricyrtis_hirta	Liliales	monocots	1949	481	95	3410	7	0.0879765	16385	0.754	1.085	0.9	522.664
7.04.2.13	Tricyrtis_hirta	Liliales	monocots	1950	473	93	3326	8	0.0901984	17639	0.773	1.493	0.916	535.558
7.04.2.14	Tricyrtis_hirta	Liliales	monocots	1951	441	87	2947	5	0.101798	13654	0.755	1.423	0.917	476.866
7.04.2.15	Tricyrtis_hirta	Liliales	monocots	1952	521	64	1653	6	0.139746	20967	0.804	1.283	0.929	572.396
7.04.2.16	Tricyrtis_hirta	Liliales	monocots	1953	503	61	1383	5	0.182936	18074	0.699	1.905	0.869	569.857
7.04.2.17	Tricyrtis_hirta	Liliales	monocots	1954	394	77	2385	8	0.125786	12089	0.784	1.568	0.923	440.255
7.04.2.18	Tricyrtis_hirta	Liliales	monocots	1955	523	64	1584	6	0.174242	19916	0.683	2.161	0.902	605.346
7.04.2.19	Tricyrtis_hirta	Liliales	monocots	1956	318	62	1748	12	0.302059	9001	0.929	1.034	0.973	348.852
7.04.2.2	Tricyrtis_hirta	Liliales	monocots	1957	471	93	3424	9	0.127044	19133	0.806	1.29	0.931	546.224
7.04.2.20	Tricyrtis_hirta	Liliales	monocots	1958	623	76	1855	8	0.0921833	22798	0.575	2.549	0.829	705.607
7.04.2.21	Tricyrtis_hirta	Liliales	monocots	1959	592	73	1810	5	0.116022	20985	0.628	2.16	0.842	647.985
7.04.2.22	Tricyrtis_hirta	Liliales	monocots	1960	629	77	2043	4	0.15908	23290	0.588	2.921	0.863	705.442
7.04.2.23	Tricyrtis_hirta	Liliales	monocots	1961	448	88	2706	8	0.0776053	13635	0.677	1.935	0.853	503.234
7.04.2.24	Tricyrtis_hirta	Liliales	monocots	1962	467	92	3564	8	0.130471	17974	0.865	1.12	0.959	510.947
7.04.2.25	Tricyrtis_hirta	Liliales	monocots	1963	546	67	1684	5	0.137173	19741	0.686	2.093	0.894	601.541
7.04.2.26	Tricyrtis_hirta	Liliales	monocots	1964	487	96	3819	9	0.113904	18215	0.809	1.596	0.953	531.995
7.04.2.27	Tricyrtis_hirta	Liliales	monocots	1965	529	65	1645	5	0.153799	19127	0.718	1.302	0.911	578.755
7.04.2.28	Tricyrtis_hirta	Liliales	monocots	1966	488	96	3545	11	0.0713681	16521	0.749	1.765	0.909	526.436
7.04.2.29	Tricyrtis_hirta	Liliales	monocots	1967	467	92	3248	7	0.0923645	17276	0.761	1.604	0.911	533.978
7.04.2.3	Tricyrtis_hirta	Liliales	monocots	1968	526	64	1577	4	0.120482	21158	0.739	1.548	0.908	599.974
7.04.2.30	Tricyrtis_hirta	Liliales	monocots	1969	531	65	1532	4	0.150783	16116	0.618	2.813	0.889	572.632
7.04.2.4	Tricyrtis_hirta	Liliales	monocots	1970	531	65	1560	4	0.121795	17805	0.633	2.597	0.885	594.412
7.04.2.5	Tricyrtis_hirta	Liliales	monocots	1971	500	99	3692	9	0.109967	19942	0.752	1.509	0.895	577.239
7.04.2.6	Tricyrtis_hirta	Liliales	monocots	1972	508	62	1541	4	0.194679	17952	0.715	2.117	0.927	561.884
7.04.2.7	Tricyrtis_hirta	Liliales	monocots	1973	526	64	1359	5	0.139809	15255	0.582	2.57	0.789	573.837
7.04.2.8	Tricyrtis_hirta	Liliales	monocots	1974	502	61	1426	7	0.119916	19938	0.766	1.061	0.893	571.741
7.04.2.9	Tricyrtis_hirta	Liliales	monocots	1975	592	73	1769	5	0.0966648	21615	0.619	1.232	0.834	662.514
7.05.1.1	Amaryllis_belladonna	Asparagales	monocots	1976	1394	138	5585	5	0.0494181	47613	0.284	8.415	0.783	1451.22
7.05.1.10	Amaryllis_belladonna	Asparagales	monocots	1977	893	110	3944	5	0.0958418	32559	0.462	4.18	0.848	940.665
7.05.1.11	Amaryllis_belladonna	Asparagales	monocots	1978	922	114	4208	6	0.0898289	31934	0.43	4.63	0.857	965.67
7.05.1.12	Amaryllis_belladonna	Asparagales	monocots	1979	745	92	3439	3	0.163129	27299	0.576	3.579	0.965	771.956
7.05.1.13	Amaryllis_belladonna	Asparagales	monocots	1980	1016	100	3087	4	0.0615484	31701	0.353	6.451	0.808	1062.39
7.05.1.14	Amaryllis_belladonna	Asparagales	monocots	1981	811	100	3517	5	0.0924083	27270	0.478	4.295	0.891	846.461
7.05.1.15	Amaryllis_belladonna	Asparagales	monocots	1982	1061	105	3096	4	0.0494186	32626	0.336	6.583	0.77	1104.39
7.05.1.16	Amaryllis_belladonna	Asparagales	monocots	1983	845	104	3707	3	0.0946857	28409	0.459	4.575	0.856	882.131
7.05.1.17	Amaryllis_belladonna	Asparagales	monocots	1984	994	123	4718	4	0.0743959	31308	0.369	6.146	0.812	1032.39
7.05.1.18	Amaryllis_belladonna	Asparagales	monocots	1985	1104	109	4204	3	0.0965747	40174	0.383	6.084	0.927	1148.83
7.05.1.19	Amaryllis_belladonna	Asparagales	monocots	1986	857	106	3720	5	0.0620968	29414	0.464	4.506	0.845	892.711
7.05.1.2	Amaryllis_belladonna	Asparagales	monocots	1987	918	113	4546	4	0.0956885	33887	0.466	4.461	0.904	955.494
7.05.1.20	Amaryllis_belladonna	Asparagales	monocots	1988	1324	131	4918	4	0.0469703	42500	0.281	8.254	0.759	1378.43
7.05.1.21	Amaryllis_belladonna	Asparagales	monocots	1989	974	120	4441	6	0.0427832	32169	0.398	5.621	0.839	1007.8
7.05.1.22	Amaryllis_belladonna	Asparagales	monocots	1990	808	100	3236	6	0.0781829	30395	0.501	2.906	0.848	872.91
7.05.1.23	Amaryllis_belladonna	Asparagales	monocots	1991	583	71	2064	5	0.170058	17782	0.591	3.053	0.938	615.031
7.05.1.24	Amaryllis_belladonna	Asparagales	monocots	1992	663	81	2385	4	0.115723	21999	0.572	3.215	0.892	694.929
7.05.1.25	Amaryllis_belladonna	Asparagales	monocots	1993	742	91	3163	5	0.0948467	25816	0.545	3.585	0.927	771.674
7.05.1.26	Amaryllis_belladonna	Asparagales	monocots	1994	729	90	2882	6	0.112769	23734	0.508	3.771	0.849	766.526
7.05.1.27	Amaryllis_belladonna	Asparagales	monocots	1995	1075	106	3543	4	0.0592718	38544	0.389	5.78	0.858	1116.52
7.05.1.28	Amaryllis_belladonna	Asparagales	monocots	1996	741	91	3116	4	0.130295	25138	0.523	3.846	0.899	777.491
7.05.1.29	Amaryllis_belladonna	Asparagales	monocots	1997	506	62	1659	4	0.195901	16722	0.77	1.881	0.977	522.423
7.05.1.3	Amaryllis_belladonna	Asparagales	monocots	1998	812	100	3318	5	0.0762508	24906	0.436	4.924	0.839	847.635
[truncated: 4,360 more rows]
