# Supplementary material for: A network-based framework for shape analysis enables accurate characterization of leaf epidermal cells
Source: Nat Commun. 2021 Jan 19;12:458. doi: 10.1038/s41467-020-20730-y (PMC7815848; doi:10.1038/s41467-020-20730-y)
Supplement: Supplementary file 4 — Source Data [file 41467_2020_20730_MOESM4_ESM.zip › SourceData/FigureS8_PavementCellsComparison/FigS8_distanceMatrices.xlsx]

## Sheet: PavementCellProperties
Pavement Cell	Genotype	Completeness	Cluster
1	Col-0	0.376951	2
2	Col-0	0.31837	1
3	Col-0	0.325289	1
4	Col-0	0.237709	1
5	CA-ROP2	0.714075	3
6	CA-ROP2	0.713286	3
7	CA-ROP2	0.838578	3
8	CA-ROP2	0.843716	3
9	lue1	0.536662	2
10	lue1	0.452603	2
11	lue1	0.690909	3
12	lue1	0.417552	2

## Sheet: LaplacianDifferent#Nodes
Pavement Cell	1	2	3	4	5	6	7	8	9	10	11	12
1	0	0.113795	0.0587513	0.267764	0.523164	0.55455	0.68724	0.77861	0.239874	0.232372	0.493444	0.0857176
2	0.113795	0	0.141115	0.169821	0.535283	0.579619	0.767925	0.835253	0.285782	0.273301	0.511019	0.146241
3	0.0587513	0.141115	0	0.301769	0.474015	0.503694	0.676033	0.785874	0.201513	0.1968	0.445134	0.0574568
4	0.267764	0.169821	0.301769	0	0.616738	0.637726	0.759412	0.822989	0.436327	0.405649	0.589932	0.296706
5	0.523164	0.535283	0.474015	0.616738	0	0.14834	0.402854	0.533417	0.352745	0.304827	0.130536	0.473478
6	0.55455	0.579619	0.503694	0.637726	0.14834	0	0.360502	0.469214	0.453069	0.387413	0.114054	0.498752
7	0.68724	0.767925	0.676033	0.759412	0.402854	0.360502	0	0.161276	0.652954	0.560811	0.355037	0.677159
8	0.77861	0.835253	0.785874	0.822989	0.533417	0.469214	0.161276	0	0.741042	0.688866	0.433184	0.789984
9	0.239874	0.285782	0.201513	0.436327	0.352745	0.453069	0.652954	0.741042	0	0.112094	0.381067	0.235107
10	0.232372	0.273301	0.1968	0.405649	0.304827	0.387413	0.560811	0.688866	0.112094	0	0.299874	0.229167
11	0.493444	0.511019	0.445134	0.589932	0.130536	0.114054	0.355037	0.433184	0.381067	0.299874	0	0.442905
12	0.0857176	0.146241	0.0574568	0.296706	0.473478	0.498752	0.677159	0.789984	0.235107	0.229167	0.442905	0

## Sheet: LaplacianReduced#Nodes
Pavement Cell	1	2	3	4	5	6	7	8	9	10	11	12
1	0	0.245192	0.0673077	0.245192	0.454545	0.456693	0.527027	0.655738	0.230088	0.173611	0.287879	0.140244
2	0.245192	0	0.127753	0.231405	0.573427	0.590551	0.445946	0.409836	0.362832	0.375	0.0909091	0.481707
3	0.0673077	0.127753	0	0.387665	0.391608	0.362205	0.459459	0.688525	0.212389	0.111111	0.30303	0.0914634
4	0.245192	0.231405	0.387665	0	0.727273	0.724409	0.756757	0.672131	0.654867	0.520833	0.621212	0.445122
5	0.454545	0.573427	0.391608	0.727273	0	0.165354	0.162162	0.180328	0.389381	0.307692	0.484848	0.440559
6	0.456693	0.590551	0.362205	0.724409	0.165354	0	0.202703	0.180328	0.504425	0.433071	0.393939	0.338583
7	0.527027	0.445946	0.459459	0.756757	0.162162	0.202703	0	0.278689	0.513514	0.635135	0.560606	0.459459
8	0.655738	0.409836	0.688525	0.672131	0.180328	0.180328	0.278689	0	0.672131	0.491803	0.360656	0.360656
9	0.230088	0.362832	0.212389	0.654867	0.389381	0.504425	0.513514	0.672131	0	0.159292	0.318182	0.265487
10	0.173611	0.375	0.111111	0.520833	0.307692	0.433071	0.635135	0.491803	0.159292	0	0.242424	0.194444
11	0.287879	0.0909091	0.30303	0.621212	0.484848	0.393939	0.560606	0.360656	0.318182	0.242424	0	0.136364
12	0.140244	0.481707	0.0914634	0.445122	0.440559	0.338583	0.459459	0.360656	0.265487	0.194444	0.136364	0

## Sheet: RotationalReduced#Nodes
Pavement Cell	1	2	3	4	5	6	7	8	9	10	11	12
1	0	62.5829	60.3998	65.4753	48.1783	45.347	27.2892	23.8381	36.9836	49.257	21.2648	57.118
2	62.5829	0	65.8265	67.9263	61.272	56.2483	26.8447	22.1585	43.2428	51.4387	21.775	53.2525
3	60.3998	65.8265	0	62.6023	46.9001	43.8779	28.6802	26.5419	36.4608	50.0039	26.058	46.7358
4	65.4753	67.9263	62.6023	0	62.203	57.372	33.7369	27.398	44.7608	51.3255	28.6603	53.279
5	48.1783	61.272	46.9001	62.203	0	31.3971	27.7454	22.65	39.8191	57.9349	27.7757	54.059
6	45.347	56.2483	43.8779	57.372	31.3971	0	25.7691	19.4422	40.5388	49.7788	23.8096	45.1064
7	27.2892	26.8447	28.6802	33.7369	27.7454	25.7691	0	15.1559	28.571	28.1136	17.9722	26.9437
8	23.8381	22.1585	26.5419	27.398	22.65	19.4422	15.1559	0	24.3596	19.1256	16.3321	18.8779
9	36.9836	43.2428	36.4608	44.7608	39.8191	40.5388	28.571	24.3596	0	40.6844	24.2792	37.8062
10	49.257	51.4387	50.0039	51.3255	57.9349	49.7788	28.1136	19.1256	40.6844	0	22.3439	48.886
11	21.2648	21.775	26.058	28.6603	27.7757	23.8096	17.9722	16.3321	24.2792	22.3439	0	22.161
12	57.118	53.2525	46.7358	53.279	54.059	45.1064	26.9437	18.8779	37.8062	48.886	22.161	0

## Sheet: FTeuclideanReduced#Nodes
Pavement Cell	1	2	3	4	5	6	7	8	9	10	11	12
1	0	1600.93	147.801	2099.56	1013.75	950.361	2944.46	2313.81	3155.18	3041.7	2662.62	2019.83
2	1600.93	0	797.924	2373.37	2889.82	1678.93	2334.79	1615.53	3619.08	3579.37	2148.81	3260.3
3	147.801	797.924	0	2668.93	2099.15	481.154	1375.1	1673.25	1661.41	1546.5	2019.47	1139.66
4	2099.56	2373.37	2668.93	0	1478.32	2038.95	3137.13	3387.71	4130.28	3858.38	3734.05	3444.35
5	1013.75	2889.82	2099.15	1478.32	0	1385.47	4151.23	3777.19	3838.75	3523.6	4206.53	2945.17
6	950.361	1678.93	481.154	2038.95	1385.47	0	2722.59	2382.42	2275.01	1827.67	2914.44	1522.82
7	2944.46	2334.79	1375.1	3137.13	4151.23	2722.59	0	603.172	700.154	900.149	726.823	1466.71
8	2313.81	1615.53	1673.25	3387.71	3777.19	2382.42	603.172	0	773.838	951.691	70.0357	2000.84
9	3155.18	3619.08	1661.41	4130.28	3838.75	2275.01	700.154	773.838	0	897.986	918.671	1116.6
10	3041.7	3579.37	1546.5	3858.38	3523.6	1827.67	900.149	951.691	897.986	0	1289.1	758.483
11	2662.62	2148.81	2019.47	3734.05	4206.53	2914.44	726.823	70.0357	918.671	1289.1	0	2083.88
12	2019.83	3260.3	1139.66	3444.35	2945.17	1522.82	1466.71	2000.84	1116.6	758.483	2083.88	0

## Sheet: FTcorrelationReduced#Nodes
Pavement Cell	1	2	3	4	5	6	7	8	9	10	11	12
1	0	0.03061	0.03208	0.04375	0.11203	0.0697	0.05529	0.02879	0.07415	0.04315	0.04313	0.0373
2	0.03061	0	0.03947	0.03698	0.09184	0.06277	0.06636	0.05651	0.06695	0.12003	0.07366	0.09468
3	0.03208	0.03947	0	0.05804	0.07942	0.04722	0.03606	0.0992	0.05222	0.04102	0.10967	0.03284
4	0.04375	0.03698	0.05804	0	0.06033	0.03788	0.07268	0.05912	0.06359	0.07322	0.06237	0.07185
5	0.11203	0.09184	0.07942	0.06033	0	0.03362	0.03948	0.04623	0.06899	0.05011	0.04113	0.05659
6	0.0697	0.06277	0.04722	0.03788	0.03362	0	0.03926	0.04377	0.01572	0.03195	0.03268	0.01722
7	0.05529	0.06636	0.03606	0.07268	0.03948	0.03926	0	0.01947	0.01635	0.03549	0.02265	0.05741
8	0.02879	0.05651	0.0992	0.05912	0.04623	0.04377	0.01947	0	0.05205	0.04595	0.00719	0.0182
9	0.07415	0.06695	0.05222	0.06359	0.06899	0.01572	0.01635	0.05205	0	0.04658	0.02599	0.04316
10	0.04315	0.12003	0.04102	0.07322	0.05011	0.03195	0.03549	0.04595	0.04658	0	0.06287	0.02739
11	0.04313	0.07366	0.10967	0.06237	0.04113	0.03268	0.02265	0.00719	0.02599	0.06287	0	0.04011
12	0.0373	0.09468	0.03284	0.07185	0.05659	0.01722	0.05741	0.0182	0.04316	0.02739	0.04011	0
