# Supplementary material for: A network-based framework for shape analysis enables accurate characterization of leaf epidermal cells
Source: Nat Commun. 2021 Jan 19;12:458. doi: 10.1038/s41467-020-20730-y (PMC7815848; doi:10.1038/s41467-020-20730-y)
Supplement: Supplementary file 4 — Source Data [file 41467_2020_20730_MOESM4_ESM.zip › SourceData/Figure3_GlobalShapeComparison/Fig3_distanceMatrices.xlsx]

## Sheet: Sandgrains
Sandgrain	1	2	3	4	5	6	7	8	9	10	11	12	13	14	15	16	17	18	19	20	21	22	23	24
1	0	0.4	0.57561	0.213333	0.383333	0.485714	0.507692	0.359524	0.4	0.461905	0.503922	0.620155	0.464368	0.665766	0.508943	0.507692	0.516667	0.381818	0.525926	0.5	0.186667	0.155556	0.389474	0.209524
2	0.4	0	0.46748	0.32	0.55	0.247619	0.148718	0.692857	0.766667	0.514286	0.180392	0.570543	0.142529	0.657658	0.173984	0.587179	0.338889	0.224242	0.311111	0.333333	0.266667	0.433333	0.287719	0.528571
3	0.57561	0.46748	0	0.598049	0.728049	0.300813	0.429018	0.868467	0.908943	0.689895	0.403874	0.127623	0.461733	0.217535	0.560976	0.848655	0.380759	0.518847	0.3243	0.407317	0.438049	0.642276	0.261874	0.737515
4	0.213333	0.32	0.598049	0	0.23	0.448571	0.443077	0.372857	0.506667	0.248571	0.431765	0.673488	0.251034	0.744865	0.47122	0.443077	0.497778	0.186667	0.482963	0.453333	0.24	0.195556	0.404211	0.249524
5	0.383333	0.55	0.728049	0.23	0	0.630952	0.596154	0.5	0.683333	0.178571	0.602941	0.780233	0.474138	0.809459	0.603659	0.496154	0.666667	0.325758	0.675926	0.65	0.31	0.355556	0.539474	0.371429
6	0.485714	0.247619	0.300813	0.448571	0.630952	0	0.197802	0.77381	0.861905	0.595238	0.189076	0.384828	0.204433	0.490991	0.352497	0.653846	0.194444	0.318182	0.187831	0.180952	0.368571	0.547619	0.162907	0.595238
7	0.507692	0.148718	0.429018	0.443077	0.596154	0.197802	0	0.754579	0.85641	0.56044	0.131222	0.503876	0.22458	0.619196	0.245779	0.512821	0.222222	0.291375	0.267806	0.233333	0.363077	0.508547	0.267206	0.589744
8	0.359524	0.692857	0.868467	0.372857	0.5	0.77381	0.754579	0	0.414286	0.428571	0.77521	0.869601	0.616995	0.896718	0.772648	0.744505	0.809524	0.498918	0.818783	0.792857	0.452857	0.281746	0.682331	0.190476
9	0.4	0.766667	0.908943	0.506667	0.683333	0.861905	0.85641	0.414286	0	0.628571	0.845098	0.910078	0.665517	0.91982	0.908943	0.85641	0.877778	0.630303	0.896296	0.833333	0.533333	0.377778	0.722807	0.509524
10	0.461905	0.514286	0.689895	0.248571	0.178571	0.595238	0.56044	0.428571	0.628571	0	0.596639	0.739203	0.438424	0.745174	0.592334	0.489011	0.630952	0.320346	0.640212	0.614286	0.288571	0.357143	0.503759	0.333333
11	0.503922	0.180392	0.403874	0.431765	0.602941	0.189076	0.131222	0.77521	0.845098	0.596639	0	0.501368	0.217039	0.618442	0.251793	0.644042	0.256536	0.277184	0.208061	0.186275	0.351765	0.519608	0.249226	0.596639
12	0.620155	0.570543	0.127623	0.673488	0.780233	0.384828	0.503876	0.869601	0.910078	0.739203	0.501368	0	0.526864	0.219673	0.666478	0.850924	0.377261	0.580691	0.429802	0.470543	0.513488	0.661499	0.363525	0.765227
13	0.464368	0.142529	0.461733	0.251034	0.474138	0.204433	0.22458	0.616995	0.665517	0.438424	0.217039	0.526864	0	0.651911	0.251472	0.544651	0.288314	0.166144	0.301405	0.247126	0.325517	0.390805	0.317604	0.486043
14	0.665766	0.657658	0.217535	0.744865	0.809459	0.490991	0.619196	0.896718	0.91982	0.745174	0.618442	0.219673	0.651911	0	0.7294	0.882536	0.546547	0.703112	0.470971	0.590991	0.544865	0.696697	0.430299	0.810167
15	0.508943	0.173984	0.560976	0.47122	0.603659	0.352497	0.245779	0.772648	0.908943	0.592334	0.251793	0.666478	0.251472	0.7294	0	0.430269	0.384146	0.345159	0.34598	0.369919	0.39122	0.562331	0.383825	0.617886
16	0.507692	0.587179	0.848655	0.443077	0.496154	0.653846	0.512821	0.744505	0.85641	0.489011	0.644042	0.850924	0.544651	0.882536	0.430269	0	0.730769	0.39627	0.675214	0.730769	0.417436	0.504274	0.68691	0.589744
17	0.516667	0.338889	0.380759	0.497778	0.666667	0.194444	0.222222	0.809524	0.877778	0.630952	0.256536	0.377261	0.288314	0.546547	0.384146	0.730769	0	0.381313	0.212963	0.261111	0.356667	0.583333	0.204678	0.678571
18	0.381818	0.224242	0.518847	0.186667	0.325758	0.318182	0.291375	0.498918	0.630303	0.320346	0.277184	0.580691	0.166144	0.703112	0.345159	0.39627	0.381313	0	0.353535	0.409091	0.238788	0.348485	0.330144	0.337662
19	0.525926	0.311111	0.3243	0.482963	0.675926	0.187831	0.267806	0.818783	0.896296	0.640212	0.208061	0.429802	0.301405	0.470971	0.34598	0.675214	0.212963	0.353535	0	0.159259	0.402963	0.555556	0.173489	0.640212
20	0.5	0.333333	0.407317	0.453333	0.65	0.180952	0.233333	0.792857	0.833333	0.614286	0.186275	0.470543	0.247126	0.590991	0.369919	0.730769	0.261111	0.409091	0.159259	0	0.34	0.566667	0.212281	0.661905
21	0.186667	0.266667	0.438049	0.24	0.31	0.368571	0.363077	0.452857	0.533333	0.288571	0.351765	0.513488	0.325517	0.544865	0.39122	0.417436	0.356667	0.238788	0.402963	0.34	0	0.226667	0.307368	0.329524
22	0.155556	0.433333	0.642276	0.195556	0.355556	0.547619	0.508547	0.281746	0.377778	0.357143	0.519608	0.661499	0.390805	0.696697	0.562331	0.504274	0.583333	0.348485	0.555556	0.566667	0.226667	0	0.45614	0.198413
23	0.389474	0.287719	0.261874	0.404211	0.539474	0.162907	0.267206	0.682331	0.722807	0.503759	0.249226	0.363525	0.317604	0.430299	0.383825	0.68691	0.204678	0.330144	0.173489	0.212281	0.307368	0.45614	0	0.551378
24	0.209524	0.528571	0.737515	0.249524	0.371429	0.595238	0.589744	0.190476	0.509524	0.333333	0.596639	0.765227	0.486043	0.810167	0.617886	0.589744	0.678571	0.337662	0.640212	0.661905	0.329524	0.198413	0.551378	0

## Sheet: Fish
Fish	1	2	3	4	5	6	7	8	9	10	11	12	13	14	15	16	17	18	19	20
1	0	0.36447	0.19244	0.297724	0.171921	0.52295	0.274801	0.395071	0.399437	0.0766233	0.10391	0.328809	0.133383	0.256284	0.338863	0.178525	0.239646	0.0415603	0.147141	0.386032
2	0.36447	0	0.377789	0.156727	0.318473	0.252162	0.145252	0.305591	0.20746	0.358769	0.299462	0.110032	0.279423	0.383041	0.0881253	0.356116	0.207983	0.391869	0.257419	0.130351
3	0.19244	0.377789	0	0.323766	0.300373	0.541008	0.298955	0.508458	0.425074	0.202865	0.252075	0.345293	0.287834	0.114648	0.355237	0.315292	0.31917	0.186075	0.18975	0.404877
4	0.297724	0.156727	0.323766	0	0.224458	0.305738	0.0585337	0.346977	0.248401	0.30932	0.261628	0.144897	0.181825	0.330511	0.0902427	0.269913	0.235086	0.322898	0.193333	0.201697
5	0.171921	0.318473	0.300373	0.224458	0	0.439424	0.203961	0.258876	0.284621	0.227514	0.23118	0.243264	0.149838	0.378179	0.249573	0.136376	0.142709	0.184728	0.27221	0.332839
6	0.52295	0.252162	0.541008	0.305738	0.439424	0	0.29007	0.21413	0.174728	0.525932	0.472464	0.223829	0.414309	0.545258	0.25	0.51712	0.304348	0.555087	0.42058	0.169606
7	0.274801	0.145252	0.298955	0.0585337	0.203961	0.29007	0	0.329831	0.241208	0.283404	0.225565	0.133865	0.1544	0.30558	0.087325	0.251907	0.227892	0.300271	0.169153	0.179299
8	0.395071	0.305591	0.508458	0.346977	0.258876	0.21413	0.329831	0	0.19125	0.450203	0.463333	0.231262	0.334795	0.48386	0.293261	0.33375	0.228043	0.391657	0.39	0.21673
9	0.399437	0.20746	0.425074	0.248401	0.284621	0.174728	0.241208	0.19125	0	0.411009	0.35625	0.128883	0.276884	0.430007	0.192663	0.36875	0.180707	0.41949	0.307083	0.133097
10	0.0766233	0.358769	0.202865	0.30932	0.227514	0.525932	0.283404	0.450203	0.411009	0	0.141624	0.325415	0.177874	0.294921	0.34264	0.185406	0.258083	0.0792359	0.17286	0.389809
11	0.10391	0.299462	0.252075	0.261628	0.23118	0.472464	0.225565	0.463333	0.35625	0.141624	0	0.296359	0.175342	0.310234	0.272464	0.1625	0.278261	0.139497	0.183333	0.32044
12	0.328809	0.110032	0.345293	0.144897	0.243264	0.223829	0.133865	0.231262	0.128883	0.325415	0.296359	0	0.212595	0.352921	0.0919164	0.309769	0.153071	0.359511	0.226019	0.117604
13	0.133383	0.279423	0.287834	0.181825	0.149838	0.414309	0.1544	0.334795	0.276884	0.177874	0.175342	0.212595	0	0.251342	0.223868	0.194178	0.153961	0.158426	0.153242	0.283277
14	0.256284	0.383041	0.114648	0.330511	0.378179	0.545258	0.30558	0.48386	0.430007	0.294921	0.310234	0.352921	0.251342	0	0.359649	0.39989	0.382532	0.290806	0.160117	0.406819
15	0.338863	0.0881253	0.355237	0.0902427	0.249573	0.25	0.087325	0.293261	0.192663	0.34264	0.272464	0.0919164	0.223868	0.359649	0	0.328533	0.179348	0.36487	0.232101	0.146807
16	0.178525	0.356116	0.315292	0.269913	0.136376	0.51712	0.251907	0.33375	0.36875	0.185406	0.1625	0.309769	0.194178	0.39989	0.328533	0	0.222011	0.183691	0.2875	0.365448
17	0.239646	0.207983	0.31917	0.235086	0.142709	0.304348	0.227892	0.228043	0.180707	0.258083	0.278261	0.153071	0.153961	0.382532	0.179348	0.222011	0	0.267044	0.290072	0.226039
18	0.0415603	0.391869	0.186075	0.322898	0.184728	0.555087	0.300271	0.391657	0.41949	0.0792359	0.139497	0.359511	0.158426	0.290806	0.36487	0.183691	0.267044	0	0.163905	0.411075
19	0.147141	0.257419	0.18975	0.193333	0.27221	0.42058	0.169153	0.39	0.307083	0.17286	0.183333	0.226019	0.153242	0.160117	0.232101	0.2875	0.290072	0.163905	0	0.280503
20	0.386032	0.130351	0.404877	0.201697	0.332839	0.169606	0.179299	0.21673	0.133097	0.389809	0.32044	0.117604	0.283277	0.406819	0.146807	0.365448	0.226039	0.411075	0.280503	0

## Sheet: Leaves
Leaf	1	2	3	4	5	6	7	8	9	10	11	12	13	14	15	16	17	18	19	20
1	0	0.382405	0.506813	0.787452	0.765163	0.402165	0.667105	0.300094	0.288915	0.278228	0.390182	0.410292	0.755848	0.379483	0.474758	0.346004	0.701506	0.372789	0.166921	0.77265
2	0.382405	0	0.250006	0.609972	0.776335	0.124878	0.520893	0.370563	0.173324	0.593174	0.55661	0.708325	0.537067	0.109796	0.215832	0.171236	0.449101	0.212052	0.440241	0.595325
3	0.506813	0.250006	0	0.444143	0.793397	0.193358	0.363999	0.416399	0.273529	0.594915	0.571006	0.693289	0.345085	0.317327	0.135813	0.354591	0.285854	0.15697	0.484092	0.397396
4	0.787452	0.609972	0.444143	0	0.880573	0.500874	0.281801	0.683419	0.566151	0.770734	0.802595	0.858388	0.267487	0.64154	0.457012	0.634389	0.260216	0.443181	0.691112	0.193253
5	0.765163	0.776335	0.793397	0.880573	0	0.847942	0.809711	0.490332	0.828918	0.523784	0.406177	0.638631	0.91835	0.826078	0.885247	0.864198	0.925718	0.765522	0.648807	0.912862
6	0.402165	0.124878	0.193358	0.500874	0.847942	0	0.408234	0.405069	0.173463	0.61009	0.559553	0.721268	0.450717	0.151085	0.153829	0.171446	0.373129	0.119161	0.453795	0.488848
7	0.667105	0.520893	0.363999	0.281801	0.809711	0.408234	0	0.559398	0.46286	0.695655	0.682794	0.78228	0.123392	0.54476	0.3773	0.51462	0.13771	0.338105	0.589169	0.136241
8	0.300094	0.370563	0.416399	0.683419	0.490332	0.405069	0.559398	0	0.371698	0.244629	0.221245	0.342618	0.653373	0.399241	0.47483	0.413404	0.607167	0.316952	0.192409	0.668571
9	0.288915	0.173324	0.273529	0.566151	0.828918	0.173463	0.46286	0.371698	0	0.509763	0.474601	0.645492	0.513103	0.139005	0.256642	0.109364	0.483564	0.142792	0.335339	0.547547
10	0.278228	0.593174	0.594915	0.770734	0.523784	0.61009	0.695655	0.244629	0.509763	0	0.21288	0.14941	0.80491	0.593744	0.689764	0.560436	0.817909	0.539767	0.223992	0.803422
11	0.390182	0.55661	0.571006	0.802595	0.406177	0.559553	0.682794	0.221245	0.474601	0.21288	0	0.286722	0.799679	0.549183	0.637624	0.528965	0.795995	0.511692	0.263378	0.812418
12	0.410292	0.708325	0.693289	0.858388	0.638631	0.721268	0.78228	0.342618	0.645492	0.14941	0.286722	0	0.889168	0.719127	0.804567	0.690179	0.908771	0.640523	0.347195	0.899009
13	0.755848	0.537067	0.345085	0.267487	0.91835	0.450717	0.123392	0.653373	0.513103	0.80491	0.799679	0.889168	0	0.576143	0.355867	0.597222	0.135452	0.397111	0.700785	0.124762
14	0.379483	0.109796	0.317327	0.64154	0.826078	0.151085	0.54476	0.399241	0.139005	0.593744	0.549183	0.719127	0.576143	0	0.271266	0.0902436	0.486999	0.227752	0.43739	0.618407
15	0.474758	0.215832	0.135813	0.457012	0.885247	0.153829	0.3773	0.47483	0.256642	0.689764	0.637624	0.804567	0.355867	0.271266	0	0.309146	0.300442	0.193578	0.524894	0.418503
16	0.346004	0.171236	0.354591	0.634389	0.864198	0.171446	0.51462	0.413404	0.109364	0.560436	0.528965	0.690179	0.597222	0.0902436	0.309146	0	0.528446	0.209778	0.399356	0.626243
17	0.701506	0.449101	0.285854	0.260216	0.925718	0.373129	0.13771	0.607167	0.483564	0.817909	0.795995	0.908771	0.135452	0.486999	0.300442	0.528446	0	0.358598	0.708203	0.172253
18	0.372789	0.212052	0.15697	0.443181	0.765522	0.119161	0.338105	0.316952	0.142792	0.539767	0.511692	0.640523	0.397111	0.227752	0.193578	0.209778	0.358598	0	0.394821	0.426286
19	0.166921	0.440241	0.484092	0.691112	0.648807	0.453795	0.589169	0.192409	0.335339	0.223992	0.263378	0.347195	0.700785	0.43739	0.524894	0.399356	0.708203	0.394821	0	0.708323
20	0.77265	0.595325	0.397396	0.193253	0.912862	0.488848	0.136241	0.668571	0.547547	0.803422	0.812418	0.899009	0.124762	0.618407	0.418503	0.626243	0.172253	0.426286	0.708323	0
