# Supplementary material for: A network-based framework for shape analysis enables accurate characterization of leaf epidermal cells
Source: Nat Commun. 2021 Jan 19;12:458. doi: 10.1038/s41467-020-20730-y (PMC7815848; doi:10.1038/s41467-020-20730-y)
Supplement: Supplementary file 4 — Source Data [file 41467_2020_20730_MOESM4_ESM.zip › SourceData/Figure4_S10_ShapeComplexity/Fig4_S10_completeness.xlsx]

## Sheet: Sheet1
Graph label	#Nodes	#Edges	Area [px^2]	Perimeter [px]	Completeness	Circularity	#LobesWithoutJunctions	#LobesWithJunctions
1	87	2338	18380	616	0.624967	0.608687	3	6
2	18	136	1034	133	0.888889	0.73456	1	2
3	83	2111	17111	593	0.620335	0.611471	2	6
4	86	2111	16174	615	0.577565	0.537375	3	4
5	34	470	3769	249	0.83779	0.763901	1	4
6	86	1973	16212	610	0.539808	0.547503	3	5
7	18	140	1120	136	0.915033	0.760939	2	3
8	95	2409	21357	672	0.53953	0.594308	4	7
9	60	1274	10507	433	0.719774	0.704227	2	4
10	21	177	1401	158	0.842857	0.705235	0	3
11	71	1576	13421	507	0.634205	0.656113	2	3
12	70	1659	15129	500	0.686957	0.760466	3	5
13	54	1149	10105	390	0.802935	0.834866	2	5
14	60	1214	9956	429	0.685876	0.679798	1	2
15	57	1199	10299	412	0.751253	0.762448	1	4
16	57	1170	11902	411	0.733083	0.885414	3	4
17	28	339	2965	205	0.896825	0.886598	2	3
18	71	1700	15194	510	0.684105	0.734077	3	7
19	88	2075	17185	623	0.542059	0.556395	2	9
20	66	1448	13672	472	0.675058	0.771184	2	3
21	37	492	4406	270	0.738739	0.759498	2	4
22	19	170	1986	146	0.994152	1.1708	1	5
23	20	181	1812	151	0.952632	0.998652	3	4
24	70	1659	14887	503	0.686957	0.739403	3	8
25	11	55	540	85	1	0.939217	3	3
26	74	1798	17298	525	0.665679	0.788655	2	6
27	64	1596	16262	459	0.791667	0.96997	4	9
28	24	267	2408	180	0.967391	0.933945	4	5
29	56	1077	9534	404	0.699351	0.734044	4	5
30	24	274	2628	180	0.992754	1.01927	0	2
31	72	1717	15342	516	0.671753	0.72409	1	7
32	80	1873	16324	573	0.592722	0.62478	3	4
33	18	124	1012	136	0.810458	0.687563	1	3
34	83	1949	17663	593	0.57273	0.631197	1	6
35	28	321	3137	206	0.849206	0.928945	2	5
36	17	135	1372	129	0.992647	1.03606	1	2
37	81	2094	20235	580	0.646296	0.755887	4	6
38	42	721	7006	303	0.837398	0.958947	3	5
39	49	1011	8512	352	0.859694	0.863289	1	5
40	77	1855	17282	551	0.633971	0.71532	4	6
41	38	626	6017	276	0.890469	0.992594	2	5
42	30	413	3965	218	0.949425	1.04843	3	3
43	63	1524	13841	448	0.780338	0.866605	2	5
44	64	1449	14165	461	0.71875	0.837577	2	6
45	38	608	6392	278	0.864865	1.03934	4	5
46	75	1818	17144	537	0.655135	0.747091	3	6
47	30	414	4013	218	0.951724	1.06112	2	3
48	66	1476	14528	470	0.688112	0.826456	5	6
49	60	1355	12688	430	0.765537	0.862315	0	5
50	77	2044	20639	550	0.698565	0.85738	6	8
51	65	1435	13479	466	0.689904	0.780002	6	8
52	66	1369	12162	469	0.638228	0.694815	2	5
53	90	2264	18589	642	0.565293	0.566756	3	7
54	73	1850	17668	522	0.703957	0.81481	2	7
55	25	270	2311	183	0.9	0.867177	1	4
56	24	211	1983	181	0.764493	0.760633	1	2
57	56	1215	11630	405	0.788961	0.891004	2	8
58	98	2436	22837	696	0.512518	0.592421	3	6
59	26	262	1934	189	0.806154	0.680366	0	2
60	51	1041	9676	366	0.816471	0.907703	3	6
61	28	322	2608	207	0.851852	0.764851	0	2
62	61	1420	13647	437	0.775956	0.898016	1	8
63	89	2397	22044	635	0.612104	0.686994	2	8
64	53	1098	10584	381	0.796807	0.916241	3	7
65	35	463	4434	253	0.778151	0.870491	2	6
66	59	1199	10648	421	0.70076	0.754942	2	5
67	20	175	1619	151	0.921053	0.892283	0	3
68	21	177	1414	156	0.842857	0.730147	1	2
69	73	1701	15325	518	0.64726	0.717713	4	7
70	15	101	1102	118	0.961905	0.994552	2	5
71	45	775	7663	326	0.782828	0.906094	2	6
72	79	2056	21353	564	0.667316	0.843549	1	6
73	20	171	1535	148	0.9	0.880633	1	4
74	25	292	3181	184	0.973333	1.1807	1	6
75	49	969	9541	351	0.82398	0.973172	6	7
76	32	458	4375	237	0.923387	0.978794	1	5
77	79	1934	18579	566	0.627718	0.728785	7	10
78	60	1355	12583	428	0.765537	0.86319	3	7
79	20	186	1962	151	0.978947	1.08132	-1	3
80	88	2424	22041	625	0.633229	0.709057	2	6
81	28	364	3627	204	0.962963	1.09521	4	6
82	37	519	5196	268	0.779279	0.909095	3	4
83	27	285	2802	196	0.811966	0.91657	1	4
84	89	2253	20740	631	0.575332	0.654576	2	8
85	64	1436	13928	456	0.712302	0.841723	3	7
86	91	2360	21340	648	0.576313	0.638637	3	8
87	88	2363	20568	627	0.617294	0.657456	1	5
88	84	2156	20468	601	0.618474	0.712092	3	7
89	72	1810	15451	516	0.708138	0.729234	3	5
90	45	840	8668	328	0.848485	1.01247	3	6
91	15	101	903	115	0.961905	0.858029	0	2
92	52	966	7556	372	0.728507	0.686145	1	4
93	16	109	1031	121	0.908333	0.884907	1	2
94	16	105	1280	125	0.875	1.02944	0	3
95	92	2419	22845	656	0.577879	0.667104	4	7
96	23	248	2442	170	0.980237	1.06184	1	3
97	73	1685	15600	522	0.641172	0.719438	2	7
98	37	464	3667	268	0.696697	0.641581	1	4
99	58	1181	11313	414	0.714459	0.829444	6	8
100	24	252	2117	176	0.913043	0.858826	2	4
101	51	948	8104	364	0.743529	0.768611	2	3
102	24	220	1803	175	0.797101	0.739826	1	3
103	21	182	1796	159	0.866667	0.892734	2	4
104	16	116	1283	122	0.966667	1.08322	1	3
105	29	360	3761	216	0.8867	1.01299	1	3
106	111	3002	26439	790	0.491728	0.532354	1	7
107	61	1404	13713	437	0.767213	0.902359	2	7
108	112	2996	27449	796	0.481982	0.54439	2	7
109	42	700	6594	304	0.813008	0.896627	2	5
110	27	244	1938	197	0.695157	0.627525	0	3
111	99	2688	23992	704	0.554113	0.608318	1	6
112	87	2489	22954	616	0.66533	0.760163	5	9
113	12	66	737	93	1	1.07081	1	3
114	70	1609	14554	499	0.666253	0.734499	3	6
115	82	1892	16683	581	0.569708	0.621057	5	7
116	31	352	2772	227	0.756989	0.676007	2	3
117	30	341	2652	218	0.783908	0.701246	1	3
118	58	1252	11604	413	0.757411	0.854904	3	6
119	12	66	529	93	1	0.768599	0	2
120	54	1171	11396	387	0.818309	0.956182	3	6
121	13	76	810	104	0.974359	0.941084	2	3
122	37	553	5257	268	0.83033	0.919768	1	5
123	33	500	4494	240	0.94697	0.980439	0	4
124	60	1269	12063	430	0.716949	0.819838	2	6
125	29	391	3940	214	0.963054	1.08113	3	4
126	33	506	4711	243	0.958333	1.00256	1	4
